# Supplementary material for: Common data models to streamline metabolomics processing and annotation, and implementation in a Python pipeline
Source: PLoS Comput Biol. 2024 Jun 6;20(6):e1011912. doi: 10.1371/journal.pcbi.1011912 (PMC11185459; doi:10.1371/journal.pcbi.1011912)
Supplement: S1 Table — (XLSX) [file pcbi.1011912.s001.xlsx]

## Sheet: Supplemental Table 1
Supplemental Table 1 – Commands in the pcpfm. The list of commonly used commands in the pcpfm, their minimal inputs, a description of their outputs and a summary of what the command accomplishes. Chainable commands, which can be ran in arbitrary order are indicated. Additional commands, such as a full description of the QAQC command, is provided in the GitHub documentation.
Pcpfm Command	Required Inputs	Outputs	Description	Chainable
assemble	Output directory path	Serialized Experiment Object in JSON, Experiment Directory	Initialize the experiment object and directory.	No
	Experiment name
	Metadata csv (Sequence File)
	mzML and/or raw files
convert	Experiment Object JSON	mzML versions of raw files in the experiment directory	Convert all raw files to mzML for asari.	No
asari	Experiment Object JSON	Full and preferred Feature Tables	Perform Asari on all MS1 mzML files	No
blank_masking	Experiment Object JSON	A blank masked feature table with the new moniker.	Remove features from study samples that are present in blanks based on an intensity comparison.	Yes
	Sample Type for Blanks and Non-Blank Samples
	Moniker of table to mask.
	New moniker for blank masked table.
drop_outliers	Experiment Object JSON	A feature table with outliers determined by the auto_drop config which by default is a filter on the number of featuers per sample.	Drop samples from a feature table based on QAQC rules.	Yes
	Moniker of table to mask.
	New moniker for resulting table.
drop_samples	Experiment Object JSON	A feature table with the specified samples removed. Features that are invariant across all samples after this procedure are removed as well.	Drop samples from a feature table based on user-specified rules.	Yes
	Moniker of table to mask.
	New moniker for resulting table.
	Name or metadata filters to designate samples to drop.
normalize	Experiment Object JSON	A normalized feature table.	Calculate a normalization factor based on the median of the sum of the feature intensities of the features present in a given percent of samples or greater.	Yes
	Moniker of table to mask.
	New moniker for resulting table.
drop_missing_features	Experiment Object JSON	A feature table in which rare features have been removed.	Remove features not present in more than a given percent of samples.	Yes
	Moniker of table to mask.
	New moniker for resulting table.
impute	Experiment Object JSON	A feature table in which zeros are replaced with a representative value	Replaces all zeros in a feature table with a minimum value based on the smallest value for that feature observed.	Yes
	Moniker of table to mask.
	New moniker for resulting table.
batch_correct	Experiment Object JSON	A pycombat corrected feature table.	Correct for a batch effect using pycombat and return a corrected feature table.	Yes
	Moniker of table to mask.
	New moniker for resulting table.
	Metadata field identifying the batches
build_empCpds	Experiment Object JSON	A list of empCpds created from the features in the input feature table.	Empirical compounds represent groups of features suspected to represent the same chemical entity.	Yes
	Moniker of table for empirical compound creation.
	Moniker for name of empCpd object.
map_ms2	Experiment Object JSON	Level 1b annotated empcpd object	This command scans the experiment mzML files for MS2 acquisitions and maps them to the empirical compounds for later annotation using l1a or l2 annotate commands.	Yes
	EmpCpd Moniker
	New moniker for ms2 mapped empCpds
l1b_annotate	Experiment Object JSON	Level 1b annotated empcpd object	Level 1b annotations use m/z and retention time similarity to know authentic standards for annotation. These are less confident than Level 1a annotations that also enforce MS2 similarity.	Yes
	EmpCpd Moniker
	New moniker for resulting annotated EmpCpds
	CSV with m/z and rtime for authentic standards
l1a_annotate	Experiment Object JSON	Level 1a annotated empcpd object	Level 1a annotations use m/z, retention time, and MS2 similarity to known authentic standards for annotation.	Yes
	EmpCpd Moniker
	New moniker for resulting annotated EmpCpds
	Authentic Standard CSV exported from Compound Discoverer
l2_annotate	Experiment Object JSON	Level 2 annotated empcpd object	Level 2 annotations use precursor m/z and MS2 similarity to reference MS2 database entries for annotation.	Yes
	EmpCpd Moniker
	New moniker for resulting annotated EmpCpds
	msp or other matchms compatible reference database of MS2 spectra
l4_annotate	Experiment Object JSON	Level 4 annotated empcpd object	Level 4 annotations are generated using m/z matching only. Lower confidence than Level 1 or Level 2.	Yes
	EmpCpd Moniker
	New moniker for resulting annotated EmpCpds
	JMS-compliant metabolite database
log_transform	Experiment Object JSON	Log transformed feature table	Log transformation mitigates the proportional error intrinsic to MS data.	Yes
	Moniker of table to transform
	New moniker for transformed table
generate_output	Experiment Object JSON	A sample metadata table, the feature table specified, and a feature annotation table.	The three table format represents multiple annotations, multiple features, and all sample metadata in a “flat” human-readable format.	No
	Moniker of table to include in final output
	Moniker of empCpds to include in final output
report	Experiment Object JSON	Generate a pdf report summarizing the results of a pcpfm analysis.	PDF reports are useful for quality control and quick inspection of results.	No
reset	Experiment Object JSON	Delete all user-generated monikered feature tables and empirical compounds.	Used for undoing an analysis by reseting to the state immediately after running Asari.	Yes
