# Supplementary material for: Common data models to streamline metabolomics processing and annotation, and implementation in a Python pipeline
Source: PLoS Comput Biol. 2024 Jun 6;20(6):e1011912. doi: 10.1371/journal.pcbi.1011912 (PMC11185459; doi:10.1371/journal.pcbi.1011912)
Supplement: S2 Table — (XLSX) [file pcbi.1011912.s002.xlsx]

## Sheet: Table 1
Table 1: Components of the Minimal and Extended MetDataModel
	Pipeline Implementation	Description	Minimal
Need to re-order this table. SL, is content okay?	Not Implemented	Collection of experiments possibly with different analytical methods	No
Experiment	Inheritence	Collection of related acquisitions from a set of samples generated using the same or compatible methods	Yes
Sample	Inheritence	An LC-MS acquisition	No
Peak	Indirect, as feature table (Pandas Dataframe)	An elution peak detected in a LC-MS experiment. Features are representations of the detected peaks	No
MSnSpectrum	Inheritence	An MSn acquisition, currently limited to MS2. Can be experimentally derived or from a database.	No
Feature	Indirect, as feature table (Pandas Dataframe)	A representation of a detected elution peak recording information needed for annotation.	Yes
Empirical Compound	From Khipu, list of objects	A cluster of features suspected to represent the same chemical entity as determined by provided isotope and adduct m/z patterns.	Yes
Mass Track	From Asari	An extracted ion chromatogram with a mass tolerance based on the instrument.	No
	Table 1: Core concepts implemented in the MetDataModel package.
	Name	Operational Definition
	MS Spectrum
	Mass Track
	Elution Peak
	Feature
	Empirical Compound
	Compound	A metabolite, or a compound of xenobiotic origin, including contaminants
	Reaction
	Enzyme
	Gene
	Pathway
	Network
	Metabolic Model
	Study
	Experiment
	Method
	Sample

## Sheet: Table 2
Table 2 – Chainable Commands in the PCPFM
Pcpfm Command	Required Inputs	Outputs	Description
Assemble	Sequence File, mzML or raw files	Serialized Experiment Object in JSON, Experiment Directory	Initialize the experiment object and directory.
Convert	Experiment Object JSON	mzML versions of raw files in the experiment directory	Convert all raw files to mzML for asari.
Asari	Experiment Object JSON	Full and preferred Feature Tables	Perform Asari on all MS1 mzML files
Blank Mask	Experiment Object JSON	A blank masked feature table with the new moniker.	Remove features from study samples that are present in blanks based on an intensity comparison.
	Sample Type for Blanks and Non-Blank Samples
	Moniker of table to mask.
	New moniker for blank masked table.
Drop Samples	Experiment Object JSON	A feature table with the specified samples removed. Features that are invariant across all samples after this procedure are removed as well.	Drop samples from a feature table based on user-specified rules.
	Moniker of table to mask.
	New moniker for resulting table.
	Name or metadata filters to designate samples to drop.
Normalize	Experiment Object JSON	A normalized feature table.	Calculate a normalization factor based on the median of the sum of the feature intensities of the features present in a given percent of samples or greater.
	Moniker of table to mask.
	New moniker for resulting table.
Drop Uncommon Features	Experiment Object JSON	A feature table in which rare features have been removed.	Remove features not present in more than a given percent of samples.
	Moniker of table to mask.
	New moniker for resulting table.
Interpolate Missing Features	Experiment Object JSON	A feature table in which zeros are replaced with a representative value	Replaces all zeros in a feature table with a minimum value based on the smallest value for that feature observed.
	Moniker of table to mask.
	New moniker for resulting table.
Batch Correct	Experiment Object JSON	A pycombat corrected feature table.	Correct for a batch effect using pycombat and return a corrected feature table.
	Moniker of table to mask.
	New moniker for resulting table.
	Metadata field identifying the batches
Build empCpds	Experiment Object JSON	A list of empCpds created from the features in the input feature table.	Empirical compounds represent groups of features suspected to represent the same chemical entity.
	Moniker of table for empirical compound creation.
	Moniker for name of empCpd object.
L4 Annotate	Experiment Object JSON	Level 4 annotated empcpd object	Level 4 annotations are generated using m/z matching only. Lower confidence than Level 1 or Level 2.
	EmpCpd Moniker
	New moniker for resulting annotated EmpCpds
L1/L2 Annotate	Experiment Object JSON	Level 1 or Level 2 annotated empcpd object	Level 1 and Level 2 annotations use MS/MS data to provide higher confidence annotations. Level 1 enforces a retention time similarity between experimental MS2 and reference MS2.
	EmpCpd Moniker
	New moniker for resulting annotated EmpCpds
Log Transform	Experiment Object JSON	Log transformed feature table	Log transformation mitigates the proportional error intrinsic to MS data.
	Moniker of table to transform
	New moniker for transformed table
Generate Outputs	Experiment Object JSON	A sample metadata table, the feature table specified, and a feature annotation table.	The three table format represents multiple annotations, multiple features, and all sample metadata in a “flat” human-readable format.
	Moniker of table to include in final output
	Moniker of empCpds to include in final output
Report	Experiment Object JSON	Generate a pdf report summarizing the results of a pcpfm analysis.	PDF reports are useful for quality control and quick inspection of results.

## Sheet: Table 3a
RP Negative (6937 Total MS2 Spectra)
	Num Spectra	Annotated Spectra / Total Annotations	Mapped Spectra	Mapped Annotations (w/wo multiple annotations)	Annotated Asari Features
CD	2060	159/1162	1473	118/907	823
PCPFM	6937	345/1269	3682	448/1729	632
XCMS

## Sheet: Table 3b
HILIC pos (7162 MS2 Spectra)
	Num Spectra	Annotated Spectra / Total Annotations	Mapped Spectra	Mapped Annotations (w/wo multiple annotations)	Annotated Asari Features
CD	1692	293/2744	1157	212/1847	791
PCPFM	7162	916/5501	4331	745/3759	816
XCMS

## Sheet: Table4
Supplemental Table 2 - Comparison of PCPFM Features with commonly used metabolomics data processing tools A comparison of the functionality implemented in the PCPFM to other metabolomics data processing tools. The PCPFM focuses mostly on pre-processing, feature processing and compound annotation while other tools emphasize other aspects of metabolomics data processing.
Tool Name	PCPFM	MetaboAnalyst(R)	patRoon	xcmsrocker/rmwf	OUKS	Workflow4Metabolomics	IP4M	Tidymass
Pre-Processing
Feature Detection	++	++	+	++	✖	++	+	+
Vendor-specific format support	+	✖	++	✖	✖	✖	✖	✖
inline mzML conversion	✓	✖	✖	✖	✖	✖	✖	✖
Algorithm Selection	✖	++	++	+	✖	✖	✖	✖
Resumable Analysis	++	++	✖	✖	✖	+	✖	✖
Feature Processing
Normalization	✓	✓	✖	✓	✓	✓	✓	✓
Missing Value Imputation	✓	✓	✖	✖	✓	✓	✓	✓
Replicate Merging	✖	✓	✓	✖	✓	✖	✖	✖
Blank Masking	✓	✓	✓	✖	✖	✖	✖	✖
Batch Correction	✓	✓	✖	✓	✓	✓	✖	✖
QA/QC-Based Feature Curation	✓	✖	✖	✖	✓	✓	✓	✓
Compound Annotation
MS1 Annotation (Level 4)	✓	✓	✓	✓	✓	✓	✓	✓
MS2 Annotation (Level 2)	✓	✓	✓	✓	✓	✖	✖	✓
Authentic Compound Library (MS1)	✓	✖	✖	✖	✖	✖	✖	✖
Authentic Compound Library (MS2)*	✓	✖	✖	✖	✖	✖	✖	✖
Preannotation	✓	✓	✓	✓	✓	✓	✓	✓
DDA	✓	✓	✓	✓	✓	✖	✖	✓
DIA (all-ion fragmentation)	✖	✖	✓	✓	✖	✖	✖	✖
SWATH	✖	✓	✖	✖	✖	✖	✖	✓
Functional Analysis
Function Analysis (MS peaks)	✖	✓	✖	✖	✖	✖	✖	✖
Enrichment Analysis (compounds)	✖	✓	✖	✖	✖	✖	✓	✓
Pathway Analysis	✖	✓	✖	✓	✖	✖	✓	✓
Functional Meta-Analysis	✖	✓	✖	✖	✖	✖	✖	✖
Integrative Analysis
Unbiased joint pathway	✖	✓	✖	✖	✖	✖	✖	✖
Knowledge-based Network	✖	✓	✖	✖	✖	✖	✖	✖
Correlation-based Network	✖	✓	✖	✖	✖	✖	✖	✖
Other Features
Graphical Interface	✖	✓	✓	✖	✖	✓	✓	✖
Computational Performance	+++	++	+	+	+	+	+	+
Customizable Workflows	✓	✓	✓	✓	✓	✓	✖	✓
Visualization of Results / QAQC	+	✖	✖	✖	+	+	✖	+
User Friendlines	+	++	++	+	+	+	✖	+
Code Availibility	+++	+++	+++	++	++	++	+	++
Latest Update	Mar-7-2024	Mar-28-2024	Feb-21-2024	Mar-14-2024	Jan-1-2024	Mar-14-2024	Jul-8-2020	Mar-11-2024
*dictated by matchms' compatibility with input library
+, ++, +++ indicate relative performance levels, ✓ for present, ✖ for absent
