# Supplementary material for: Common data models to streamline metabolomics processing and annotation, and implementation in a Python pipeline
Source: PLoS Comput Biol. 2024 Jun 6;20(6):e1011912. doi: 10.1371/journal.pcbi.1011912 (PMC11185459; doi:10.1371/journal.pcbi.1011912)
Supplement: S4 File — (ZIP) [file pcbi.1011912.s006.zip]

Archive with 343 entries (310 files):
- CODE_OF_CONDUCT.md
- __MACOSX/._CODE_OF_CONDUCT.md
- CONTRIBUTING
- __MACOSX/._CONTRIBUTING
- docs/
- __MACOSX/._docs
- docs/requirements.txt
- __MACOSX/docs/._requirements.txt
- docs/source/
- __MACOSX/docs/._source
- docs/make.bat
- __MACOSX/docs/._make.bat
- docs/.readthedocs.yaml
- __MACOSX/docs/._.readthedocs.yaml
- docs/source/index.rst
- __MACOSX/docs/source/._index.rst
- docs/source/pcpfm_acquisition.rst
- __MACOSX/docs/source/._pcpfm_acquisition.rst
- docs/source/pcpfm_featuretable.rst
- __MACOSX/docs/source/._pcpfm_featuretable.rst
- docs/source/conf.py
- __MACOSX/docs/source/._conf.py
- docs/source/README.md
- docs/source/modules.rst
- __MACOSX/docs/source/._modules.rst
- docs/source/pcpfm_experiment.rst
- __MACOSX/docs/source/._pcpfm_experiment.rst
- docs/source/pcpfm_report.rst
- __MACOSX/docs/source/._pcpfm_report.rst
- docs/source/pcpfm_empcpds.rst
- __MACOSX/docs/source/._pcpfm_empcpds.rst
- docs/source/pcpfm_main.rst
- __MACOSX/docs/source/._pcpfm_main.rst
- examples/
- __MACOSX/._examples
- examples/configurations/
- __MACOSX/examples/._configurations
- examples/filters/
- __MACOSX/examples/._filters
- examples/.DS_Store
- __MACOSX/examples/._.DS_Store
- examples/workflows/
- __MACOSX/examples/._workflows
- examples/report_templates/
- __MACOSX/examples/._report_templates
- examples/auth_std_libraries/
- __MACOSX/examples/._auth_std_libraries
- examples/configurations/khipu_isotopes./
- __MACOSX/examples/configurations/._khipu_isotopes.
- examples/filters/rpneg.json
- __MACOSX/examples/filters/._rpneg.json
- examples/filters/hilicpos.json
- __MACOSX/examples/filters/._hilicpos.json
- examples/filters/README.md
- __MACOSX/examples/filters/._README.md
- examples/filters/drop_dda.json
- __MACOSX/examples/filters/._drop_dda.json
- examples/filters/hilicneg.json
- __MACOSX/examples/filters/._hilicneg.json
- examples/filters/rppos.json
- __MACOSX/examples/filters/._rppos.json
- examples/filters/qaqc_drop.json
- __MACOSX/examples/filters/._qaqc_drop.json
- examples/workflows/.DS_Store
- __MACOSX/examples/workflows/._.DS_Store
- examples/workflows/nextflow/
- __MACOSX/examples/workflows/._nextflow
- examples/workflows/bash_workflows/
- __MACOSX/examples/workflows/._bash_workflows
- examples/workflows/README.md
- __MACOSX/examples/workflows/._README.md
- examples/report_templates/minimal.json
- __MACOSX/examples/report_templates/._minimal.json
- examples/report_templates/default_w_tics.json
- __MACOSX/examples/report_templates/._default_w_tics.json
- examples/report_templates/README.md
- __MACOSX/examples/report_templates/._README.md
- examples/report_templates/default_batch_corrected.json
- __MACOSX/examples/report_templates/._default_batch_corrected.json
- examples/auth_std_libraries/auth_std_RP_neg_12_01_2024_JM_wMS2.csv
- __MACOSX/examples/auth_std_libraries/._auth_std_RP_neg_12_01_2024_JM_wMS2.csv
- examples/auth_std_libraries/README.md
- __MACOSX/examples/auth_std_libraries/._README.md
- examples/auth_std_libraries/auth_std_HILIC_pos_12_01_2024_JM_wMS2.csv
- __MACOSX/examples/auth_std_libraries/._auth_std_HILIC_pos_12_01_2024_JM_wMS2.csv
- examples/configurations/khipu_isotopes./up_to_three_groups.json
- __MACOSX/examples/configurations/khipu_isotopes./._up_to_three_groups.json
- examples/workflows/nextflow/nextflow
- __MACOSX/examples/workflows/nextflow/._nextflow
- examples/workflows/nextflow/README.md
- __MACOSX/examples/workflows/nextflow/._README.md
- examples/workflows/nextflow/process_w_filter_w_acquireX.nf
- __MACOSX/examples/workflows/nextflow/._process_w_filter_w_acquireX.nf
- examples/workflows/nextflow/compatible_workflows/
- __MACOSX/examples/workflows/nextflow/._compatible_workflows
- examples/workflows/nextflow/minimal_nextflow.nf
- __MACOSX/examples/workflows/nextflow/._minimal_nextflow.nf
- examples/workflows/bash_workflows/manuscript/
- __MACOSX/examples/workflows/bash_workflows/._manuscript
- examples/workflows/bash_workflows/.DS_Store
- __MACOSX/examples/workflows/bash_workflows/._.DS_Store
- examples/workflows/bash_workflows/README.md
- __MACOSX/examples/workflows/bash_workflows/._README.md
- examples/workflows/bash_workflows/generic/
- __MACOSX/examples/workflows/bash_workflows/._generic
- examples/workflows/nextflow/compatible_workflows/example_filter_acquirex_jobs.csv
- __MACOSX/examples/workflows/nextflow/compatible_workflows/._example_filter_acquirex_jobs.csv
- examples/workflows/nextflow/compatible_workflows/minimal_processing.sh
- __MACOSX/examples/workflows/nextflow/compatible_workflows/._minimal_processing.sh
- examples/workflows/nextflow/compatible_workflows/example_input_minimal_jobs.csv
- __MACOSX/examples/workflows/nextflow/compatible_workflows/._example_input_minimal_jobs.csv
- examples/workflows/nextflow/compatible_workflows/basic_process_w_filter_w_acquireX.sh
- __MACOSX/examples/workflows/nextflow/compatible_workflows/._basic_process_w_filter_w_acquireX.sh
- examples/workflows/bash_workflows/manuscript/.DS_Store
- __MACOSX/examples/workflows/bash_workflows/manuscript/._.DS_Store
- examples/workflows/bash_workflows/manuscript/HZV029_QC.sh
- __MACOSX/examples/workflows/bash_workflows/manuscript/._HZV029_QC.sh
- examples/workflows/bash_workflows/manuscript/HZV029_plasma_HILIC.sh
- __MACOSX/examples/workflows/bash_workflows/manuscript/._HZV029_plasma_HILIC.sh
- examples/workflows/bash_workflows/manuscript/Bowen_2023_cell.sh
- __MACOSX/examples/workflows/bash_workflows/manuscript/._Bowen_2023_cell.sh
- examples/workflows/bash_workflows/manuscript/README.md
- __MACOSX/examples/workflows/bash_workflows/manuscript/._README.md
- examples/workflows/bash_workflows/manuscript/Bowen_2023_media.sh
- __MACOSX/examples/workflows/bash_workflows/manuscript/._Bowen_2023_media.sh
- examples/workflows/bash_workflows/manuscript/subset_sequence_files/
- __MACOSX/examples/workflows/bash_workflows/manuscript/._subset_sequence_files
- examples/workflows/bash_workflows/manuscript/HZV029_HILIC_subset.sh
- __MACOSX/examples/workflows/bash_workflows/manuscript/._HZV029_HILIC_subset.sh
- examples/workflows/bash_workflows/manuscript/HZV029_two_phase_HILIC.sh
- __MACOSX/examples/workflows/bash_workflows/manuscript/._HZV029_two_phase_HILIC.sh
- examples/workflows/bash_workflows/manuscript/HZV029_RP_subset.sh
- __MACOSX/examples/workflows/bash_workflows/manuscript/._HZV029_RP_subset.sh
- examples/workflows/bash_workflows/manuscript/sequence_files/
- __MACOSX/examples/workflows/bash_workflows/manuscript/._sequence_files
- examples/workflows/bash_workflows/manuscript/Ansone_2021.sh
- __MACOSX/examples/workflows/bash_workflows/manuscript/._Ansone_2021.sh
- examples/workflows/bash_workflows/manuscript/HZV029_plasma_RP.sh
- __MACOSX/examples/workflows/bash_workflows/manuscript/._HZV029_plasma_RP.sh
- examples/workflows/bash_workflows/manuscript/HZV029_plasma_RP_batch_correct.sh
- __MACOSX/examples/workflows/bash_workflows/manuscript/._HZV029_plasma_RP_batch_correct.sh
- examples/workflows/bash_workflows/manuscript/Checkmate_subset.sh
- __MACOSX/examples/workflows/bash_workflows/manuscript/._Checkmate_subset.sh
- examples/workflows/bash_workflows/generic/minimal_processing.sh
- __MACOSX/examples/workflows/bash_workflows/generic/._minimal_processing.sh
- examples/workflows/bash_workflows/generic/basic_processing_no_AcquireX_noFilter.sh
- __MACOSX/examples/workflows/bash_workflows/generic/._basic_processing_no_AcquireX_noFilter.sh
- examples/workflows/bash_workflows/generic/basic_processing_w_AcquireX.sh
- __MACOSX/examples/workflows/bash_workflows/generic/._basic_processing_w_AcquireX.sh
- examples/workflows/bash_workflows/generic/basic_processing_no_AcquireX.sh
- __MACOSX/examples/workflows/bash_workflows/generic/._basic_processing_no_AcquireX.sh
- examples/workflows/bash_workflows/generic/two_chromatography_modes_using_filters.sh
- __MACOSX/examples/workflows/bash_workflows/generic/._two_chromatography_modes_using_filters.sh
- examples/workflows/bash_workflows/manuscript/subset_sequence_files/RP_neg_subset_sequence.csv
- __MACOSX/examples/workflows/bash_workflows/manuscript/subset_sequence_files/._RP_neg_subset_sequence.csv
- examples/workflows/bash_workflows/manuscript/subset_sequence_files/checkmate_orbi_subset_sequence.csv
- __MACOSX/examples/workflows/bash_workflows/manuscript/subset_sequence_files/._checkmate_orbi_subset_sequence.csv
- examples/workflows/bash_workflows/manuscript/subset_sequence_files/HILIC_pos_subset_sequence.csv
- __MACOSX/examples/workflows/bash_workflows/manuscript/subset_sequence_files/._HILIC_pos_subset_sequence.csv
- examples/workflows/bash_workflows/manuscript/sequence_files/HZV029_Plasma_w_reruns.csv
- __MACOSX/examples/workflows/bash_workflows/manuscript/sequence_files/._HZV029_Plasma_w_reruns.csv
- examples/workflows/bash_workflows/manuscript/sequence_files/ansone_sequence.csv
- __MACOSX/examples/workflows/bash_workflows/manuscript/sequence_files/._ansone_sequence.csv
- examples/workflows/bash_workflows/manuscript/sequence_files/.DS_Store
- __MACOSX/examples/workflows/bash_workflows/manuscript/sequence_files/._.DS_Store
- examples/workflows/bash_workflows/manuscript/sequence_files/checkmate_orbi_full.csv
- __MACOSX/examples/workflows/bash_workflows/manuscript/sequence_files/._checkmate_orbi_full.csv
- examples/workflows/bash_workflows/manuscript/sequence_files/README.md
- __MACOSX/examples/workflows/bash_workflows/manuscript/sequence_files/._README.md
- examples/workflows/bash_workflows/manuscript/sequence_files/bowen_cell_wo_QC.csv
- __MACOSX/examples/workflows/bash_workflows/manuscript/sequence_files/._bowen_cell_wo_QC.csv
- examples/workflows/bash_workflows/manuscript/sequence_files/bowen_media_wo_QC.csv
- __MACOSX/examples/workflows/bash_workflows/manuscript/sequence_files/._bowen_media_wo_QC.csv
- examples/workflows/bash_workflows/manuscript/sequence_files/HZV029_QC_sequence.csv
- __MACOSX/examples/workflows/bash_workflows/manuscript/sequence_files/._HZV029_QC_sequence.csv
- examples/workflows/bash_workflows/manuscript/sequence_files/HZV029_TwoPhase.csv
- __MACOSX/examples/workflows/bash_workflows/manuscript/sequence_files/._HZV029_TwoPhase.csv
- helper_scripts/
- __MACOSX/._helper_scripts
- helper_scripts/example_for_block_designer.csv
- __MACOSX/helper_scripts/._example_for_block_designer.csv
- helper_scripts/block_designer.py
- __MACOSX/helper_scripts/._block_designer.py
- helper_scripts/example2_for_block_designer.xlsx
- __MACOSX/helper_scripts/._example2_for_block_designer.xlsx
- LICENSE
- __MACOSX/._LICENSE
- MANIFEST.in
- __MACOSX/._MANIFEST.in
- notebooks/
- __MACOSX/._notebooks
- notebooks/manuscript/
- __MACOSX/notebooks/._manuscript
- notebooks/.DS_Store
- __MACOSX/notebooks/._.DS_Store
- notebooks/manuscript/.DS_Store
- __MACOSX/notebooks/manuscript/._.DS_Store
- notebooks/manuscript/figures/
- __MACOSX/notebooks/manuscript/._figures
- notebooks/manuscript/figures/.DS_Store
- __MACOSX/notebooks/manuscript/figures/._.DS_Store
- notebooks/manuscript/figures/Figure 1/
- __MACOSX/notebooks/manuscript/figures/._Figure 1
- notebooks/manuscript/figures/README.md
- __MACOSX/notebooks/manuscript/figures/._README.md
- notebooks/manuscript/figures/Figure 4/
- __MACOSX/notebooks/manuscript/figures/._Figure 4
- notebooks/manuscript/figures/Figure 3/
- __MACOSX/notebooks/manuscript/figures/._Figure 3
- notebooks/manuscript/figures/Figure 2/
- __MACOSX/notebooks/manuscript/figures/._Figure 2
- notebooks/manuscript/figures/Figure 5/
- __MACOSX/notebooks/manuscript/figures/._Figure 5
- notebooks/manuscript/figures/Figure 1/example_empcpd.json
- __MACOSX/notebooks/manuscript/figures/Figure 1/._example_empcpd.json
- notebooks/manuscript/figures/Figure 1/README.md
- __MACOSX/notebooks/manuscript/figures/Figure 1/._README.md
- notebooks/manuscript/figures/Figure 4/batch5_MT_20210730_001.mzML
- __MACOSX/notebooks/manuscript/figures/Figure 4/._batch5_MT_20210730_001.mzML
- notebooks/manuscript/figures/Figure 4/README.md
- __MACOSX/notebooks/manuscript/figures/Figure 4/._README.md
- notebooks/manuscript/figures/Figure 4/batch5_MT_20210730_003.mzML
- __MACOSX/notebooks/manuscript/figures/Figure 4/._batch5_MT_20210730_003.mzML
- notebooks/manuscript/figures/Figure 4/Figure4.ipynb
- __MACOSX/notebooks/manuscript/figures/Figure 4/._Figure4.ipynb
- notebooks/manuscript/figures/Figure 3/CD_MoNA_HILIC_pos.csv
- __MACOSX/notebooks/manuscript/figures/Figure 3/._CD_MoNA_HILIC_pos.csv
- notebooks/manuscript/figures/Figure 3/Customized Untargeted Metabolomics using Online Databases, MoNA+nopredictioncomp, noRTtol, RPneg.cdProcessingWF
- __MACOSX/notebooks/manuscript/figures/Figure 3/._Customized Untargeted Metabolomics using Online Databases, MoNA+nopredictioncomp, noRTtol, RPneg.cdProcessingWF
- notebooks/manuscript/figures/Figure 3/README.md
- __MACOSX/notebooks/manuscript/figures/Figure 3/._README.md
- notebooks/manuscript/figures/Figure 3/Customized Untargeted Metabolomics using Online Databases, MoNA, nopredictcomp, noRTtol, HILICpos.cdProcessingWF
- __MACOSX/notebooks/manuscript/figures/Figure 3/._Customized Untargeted Metabolomics using Online Databases, MoNA, nopredictcomp, noRTtol, HILICpos.cdProcessingWF
- notebooks/manuscript/figures/Figure 3/CD_MoNA_RP_neg.csv
- __MACOSX/notebooks/manuscript/figures/Figure 3/._CD_MoNA_RP_neg.csv
- notebooks/manuscript/figures/Figure 3/Figure3.ipynb
- __MACOSX/notebooks/manuscript/figures/Figure 3/._Figure3.ipynb
- notebooks/manuscript/figures/Figure 2/README.md
- __MACOSX/notebooks/manuscript/figures/Figure 2/._README.md
- notebooks/manuscript/figures/Figure 2/figure2.ipynb
- __MACOSX/notebooks/manuscript/figures/Figure 2/._figure2.ipynb
- notebooks/manuscript/figures/Figure 2/MetaboAnalystProcessing.R
- __MACOSX/notebooks/manuscript/figures/Figure 2/._MetaboAnalystProcessing.R
- notebooks/manuscript/figures/Figure 2/annotation_counting.ipynb
- __MACOSX/notebooks/manuscript/figures/Figure 2/._annotation_counting.ipynb
- notebooks/manuscript/figures/Figure 5/.DS_Store
- __MACOSX/notebooks/manuscript/figures/Figure 5/._.DS_Store
- notebooks/manuscript/figures/Figure 5/bowen/
- __MACOSX/notebooks/manuscript/figures/Figure 5/._bowen
- notebooks/manuscript/figures/Figure 5/ansone/
- __MACOSX/notebooks/manuscript/figures/Figure 5/._ansone
- notebooks/manuscript/figures/Figure 5/MetaboAnalystProcessing.R
- __MACOSX/notebooks/manuscript/figures/Figure 5/._MetaboAnalystProcessing.R
- notebooks/manuscript/figures/Figure 5/Figure5.txt
- __MACOSX/notebooks/manuscript/figures/Figure 5/._Figure5.txt
- notebooks/manuscript/figures/Figure 5/checkmate_comparison/
- __MACOSX/notebooks/manuscript/figures/Figure 5/._checkmate_comparison
- notebooks/manuscript/figures/Figure 5/bowen/cell_data/
- __MACOSX/notebooks/manuscript/figures/Figure 5/bowen/._cell_data
- notebooks/manuscript/figures/Figure 5/bowen/bowen_2023_analysis.ipynb
- __MACOSX/notebooks/manuscript/figures/Figure 5/bowen/._bowen_2023_analysis.ipynb
- notebooks/manuscript/figures/Figure 5/bowen/s_MTBLS2746.txt
- __MACOSX/notebooks/manuscript/figures/Figure 5/bowen/._s_MTBLS2746.txt
- notebooks/manuscript/figures/Figure 5/bowen/media_data/
- __MACOSX/notebooks/manuscript/figures/Figure 5/bowen/._media_data
- notebooks/manuscript/figures/Figure 5/ansone/s_MTBLS3852.csv
- __MACOSX/notebooks/manuscript/figures/Figure 5/ansone/._s_MTBLS3852.csv
- notebooks/manuscript/figures/Figure 5/ansone/ansone_2021_analysis.ipynb
- __MACOSX/notebooks/manuscript/figures/Figure 5/ansone/._ansone_2021_analysis.ipynb
- notebooks/manuscript/figures/Figure 5/checkmate_comparison/compare_pcpfm_metaboanalystR.ipynb
- __MACOSX/notebooks/manuscript/figures/Figure 5/checkmate_comparison/._compare_pcpfm_metaboanalystR.ipynb
- pcpfm/
- __MACOSX/._pcpfm
- pcpfm/EmpCpds.py
- __MACOSX/pcpfm/._EmpCpds.py
- pcpfm/FeatureTable.py
- __MACOSX/pcpfm/._FeatureTable.py
- pcpfm/.DS_Store
- __MACOSX/pcpfm/._.DS_Store
- pcpfm/__init__.py
- __MACOSX/pcpfm/.___init__.py
- pcpfm/default_configs/
- __MACOSX/pcpfm/._default_configs
- pcpfm/Experiment.py
- __MACOSX/pcpfm/._Experiment.py
- pcpfm/utils.py
- __MACOSX/pcpfm/._utils.py
- pcpfm/Acquisition.py
- __MACOSX/pcpfm/._Acquisition.py
- pcpfm/default_parameters.py
- __MACOSX/pcpfm/._default_parameters.py
- pcpfm/main.py
- __MACOSX/pcpfm/._main.py
- pcpfm/MSnSpectrum.py
- __MACOSX/pcpfm/._MSnSpectrum.py
- pcpfm/annotation_sources/
- __MACOSX/pcpfm/._annotation_sources
- pcpfm/__main__.py
- __MACOSX/pcpfm/.___main__.py
- pcpfm/Report.py
[truncated: 43 more entries]
