# Supplementary material for: Common data models to streamline metabolomics processing and annotation, and implementation in a Python pipeline
Source: PLoS Comput Biol. 2024 Jun 6;20(6):e1011912. doi: 10.1371/journal.pcbi.1011912 (PMC11185459; doi:10.1371/journal.pcbi.1011912)
Supplement: S4 File — (ZIP) [file pcbi.1011912.s006.zip › docs/requirements.txt]

sphinx
sphinx-rtd-theme
myst_parser
pycombat
combat
fpdf
intervaltree
jms_metabolite_services
khipu
khipu_metabolomics
mass2chem
matchms
matplotlib
numpy
pandas
pymzml
scikit_learn
scipy
seaborn
setuptools
asari-metabolomics
gdown
