# Supplementary material for: Common data models to streamline metabolomics processing and annotation, and implementation in a Python pipeline
Source: PLoS Comput Biol. 2024 Jun 6;20(6):e1011912. doi: 10.1371/journal.pcbi.1011912 (PMC11185459; doi:10.1371/journal.pcbi.1011912)
Supplement: S4 File — (ZIP) [file pcbi.1011912.s006.zip › docs/source/index.rst]

.. PythonCentricPipelineForMetabolomics documentation master file, created by
   sphinx-quickstart on Tue Oct 31 13:30:44 2023.
   You can adapt this file completely to your liking, but it should at least
   contain the root `toctree` directive.

Welcome to PythonCentricPipelineForMetabolomics's documentation!
================================================================

.. image:: https://readthedocs.org/projects/pythoncentricpipelineformetabolomics/badge/?version=latest
    :target: https://pythoncentricpipelineformetabolomics.readthedocs.io/en/latest/?badge=latest
    :alt: Documentation Status

.. toctree::
   :maxdepth: 2
   :numbered:

   README.md
   modules


Indices and tables
==================

* :ref:`genindex`
* :ref:`modindex`
* :ref:`search`
