# Supplementary material for: Common data models to streamline metabolomics processing and annotation, and implementation in a Python pipeline
Source: PLoS Comput Biol. 2024 Jun 6;20(6):e1011912. doi: 10.1371/journal.pcbi.1011912 (PMC11185459; doi:10.1371/journal.pcbi.1011912)
Supplement: S4 File — (ZIP) [file pcbi.1011912.s006.zip › docs/source/pcpfm_acquisition.rst]

.. pcpfm_acquisition

.. default-domain:: py

Acquisition
======================

.. automodule:: pcpfm.Acquisition
   :members:
   :undoc-members:
   :show-inheritance:
