# Supplementary material for: Common data models to streamline metabolomics processing and annotation, and implementation in a Python pipeline
Source: PLoS Comput Biol. 2024 Jun 6;20(6):e1011912. doi: 10.1371/journal.pcbi.1011912 (PMC11185459; doi:10.1371/journal.pcbi.1011912)
Supplement: S4 File — (ZIP) [file pcbi.1011912.s006.zip › docs/source/modules.rst]

Module Index
=====================

.. toctree::
    :maxdepth: 1

    pcpfm_main
    pcpfm_acquisition
    pcpfm_empcpds
    pcpfm_experiment
    pcpfm_featuretable
    pcpfm_report
