# Supplementary material for: Common data models to streamline metabolomics processing and annotation, and implementation in a Python pipeline
Source: PLoS Comput Biol. 2024 Jun 6;20(6):e1011912. doi: 10.1371/journal.pcbi.1011912 (PMC11185459; doi:10.1371/journal.pcbi.1011912)
Supplement: S4 File — (ZIP) [file pcbi.1011912.s006.zip › examples/filters/README.md]

This directory has filters that can be passed to a variety of commands to exclude or include samples based on their metadata. 

For example 

```
{
    "Method": {
        "includes": [
            "HILIC_neg"
        ]
    }
}
```

Drops any sample that includes the substring "HILIC_neg" in the "Method" string. 


```
{
    "Method": {
        "excludes": [
            "HILIC_neg"
        ]
    }
}
```

While this will skip any sample that does not include the substring.
