# Supplementary material for: Common data models to streamline metabolomics processing and annotation, and implementation in a Python pipeline
Source: PLoS Comput Biol. 2024 Jun 6;20(6):e1011912. doi: 10.1371/journal.pcbi.1011912 (PMC11185459; doi:10.1371/journal.pcbi.1011912)
Supplement: S4 File — (ZIP) [file pcbi.1011912.s006.zip › examples/filters/qaqc_drop.json]

{
    "feature_count_z_scores": {
        "Action": "Drop",
        "Conditions": {
            ">": 2.5,
            "<": -2.5
        }
    }
}
