# Supplementary material for: Common data models to streamline metabolomics processing and annotation, and implementation in a Python pipeline
Source: PLoS Comput Biol. 2024 Jun 6;20(6):e1011912. doi: 10.1371/journal.pcbi.1011912 (PMC11185459; doi:10.1371/journal.pcbi.1011912)
Supplement: S4 File — (ZIP) [file pcbi.1011912.s006.zip › examples/report_templates/README.md]

These are examples of alternative templates for report generation. 

Each template is formatted using a list under "sections" of dictionaries. 

Each dictionary needs a "section" field whose value is the name of a public method in  Report.py.
