# Supplementary material for: Common data models to streamline metabolomics processing and annotation, and implementation in a Python pipeline
Source: PLoS Comput Biol. 2024 Jun 6;20(6):e1011912. doi: 10.1371/journal.pcbi.1011912 (PMC11185459; doi:10.1371/journal.pcbi.1011912)
Supplement: S4 File — (ZIP) [file pcbi.1011912.s006.zip › examples/auth_std_libraries/auth_std_RP_neg_12_01_2024_JM_wMS2.csv]

CompoundName	ExperimentType	Compound Type	ChemicalFormula	Category	CAS	Ionization	ResponseThreshold	Internal Standard	Internal Standard Concentration	PrecursorMass	ExtractedMass	Adduct	Polarity	ChargeState	RT	Window	CollisionEnergy	Lens	EnergyRamp	Confirm Precursor	Confirm Extracted	Confirm Energy	Target Ratio	Window Type	Ratio Window	Ion Coelution	Confirm Precursor	Confirm Extracted	Confirm Energy	Target Ratio	Window Type	Ratio Window	Ion Coelution	Confirm Precursor	Confirm Extracted	Confirm Energy	Target Ratio	Window Type	Ratio Window	Ion Coelution	Confirm Precursor	Confirm Extracted	Confirm Energy	Target Ratio	Window Type	Ratio Window	Ion Coelution	Confirm Precursor	Confirm Extracted
89675	XIC	eTargetCompound	C12H16O7			ESI	5000		0		271.082489		-	1	0.651401363	60	25			271.082489	224.8782359	25	100	eAbsolute	10	0.1	271.082489	161.0444499	25	86.11936287	eAbsolute	10	0.1	271.082489	227.881074	25	64.17331756	eAbsolute	10	0.1	271.082489	207.9385844	25	59.71053115	eAbsolute	10	0.1	271.082489	109.028406
89675	XIC	eTargetCompound	C12H16O7			ESI	5000		0		271.082489		-	1	0.614278643	60	15			271.082489	108.0205809	15	100	eAbsolute	10	0.1	271.082489	161.0444499	15	90.48637113	eAbsolute	10	0.1	271.082489	109.028406	15	81.694134	eAbsolute	10	0.1	271.082489	151.0389706	15	41.14680835	eAbsolute	10	0.1	271.082489	101.0233206
89675	XIC	eTargetCompound	C12H16O7			ESI	5000		0		271.082489		-	1	0.609872203	60	20			271.082489	108.0205809	20	100	eAbsolute	10	0.1	271.082489	109.028406	20	37.73109888	eAbsolute	10	0.1	271.082489	151.0389706	20	17.21418654	eAbsolute	10	0.1	271.082489	161.0444499	20	14.64490498	eAbsolute	10	0.1	271.082489	101.0233206
89675	XIC	eTargetCompound	C12H16O7			ESI	5000		0		271.082489		-	1	0.617808871	60	60			271.082489	108.0205809	60	100	eAbsolute	10	0.1	271.082489	109.028406	60	4.024851501	eAbsolute	10	0.1	271.082489	99.92472339	60	1.478398506	eAbsolute	10	0.1	271.082489	0	60	0.640542888	eAbsolute	10	0.1
L-Histidine	XIC	eTargetCompound	C6H9N3O2			ESI	5000		0		154.062439		-	1	0.31612598	60	15			154.062439	154.061103	15	100	eAbsolute	10	0.1	154.062439	153.8675798	15	25.89648986	eAbsolute	10	0.1	154.062439	154.0138781	15	7.947360086	eAbsolute	10	0.1	154.062439	118.9237429	15	5.242263978	eAbsolute	10	0.1	154.062439	154.0497355
L-Histidine	XIC	eTargetCompound	C6H9N3O2			ESI	5000		0		154.0624237		-	1	0.379711316	60	30			154.0624237	118.9236742	30	100	eAbsolute	10	0.1	154.0624237	161.2331318	30	8.652384292	eAbsolute	10	0.1	154.0624237	118.919707	30	8.412463041	eAbsolute	10	0.1	154.0624237	137.034554	30	8.393016002	eAbsolute	10	0.1	154.0624237	115.2364882
L-Histidine	XIC	eTargetCompound	C6H9N3O2			ESI	5000		0		154.062439		-	1	0.258744582	60	20			154.062439	154.061103	20	100	eAbsolute	10	0.1	154.062439	137.0347997	20	31.90138582	eAbsolute	10	0.1	154.062439	93.04548752	20	26.19153413	eAbsolute	10	0.1	154.062439	110.0719104	20	11.34903152	eAbsolute	10	0.1	154.062439	136.0509814
L-Histidine	XIC	eTargetCompound	C6H9N3O2			ESI	5000		0		154.062439		-	1	0.263166583	60	30			154.062439	93.04472475	30	100	eAbsolute	10	0.1	154.062439	154.0612167	30	38.43935799	eAbsolute	10	0.1	154.062439	137.0346357	30	38.39592739	eAbsolute	10	0.1	154.062439	110.0713249	30	19.08129824	eAbsolute	10	0.1	154.062439	81.04558912
L-Histidine	XIC	eTargetCompound	C6H9N3O2			ESI	5000		0		154.062439		-	1	0.267144841	60	60			154.062439	93.04472475	60	100	eAbsolute	10	0.1	154.062439	80.03689972	60	29.46944592	eAbsolute	10	0.1	154.062439	81.04472475	60	28.30306745	eAbsolute	10	0.1	154.062439	91.02913185	60	1.447179393	eAbsolute	10	0.1	154.062439	76.01904094
L-Theanine	XIC	eTargetCompound	C7H14N2O3			ESI	5000		0		173.0933838		-	1	0.5165986	60	25			173.0933838	144.941116	25	100	eAbsolute	10	0.1	173.0933838	129.9353352	25	69.49762886	eAbsolute	10	0.1	173.0933838	128.9562278	25	32.41658253	eAbsolute	10	0.1	173.0933838	152.9939629	25	28.26086094	eAbsolute	10	0.1	173.0933838	128.9462987
L-Theanine	XIC	eTargetCompound	C7H14N2O3			ESI	5000		0		173.0934296		-	1	0.452342139	60	30			173.0934296	155.0815041	30	100	eAbsolute	10	0.1	173.0934296	128.0342196	30	8.56983864	eAbsolute	10	0.1	173.0934296	129.1022396	30	1.978923235	eAbsolute	10	0.1	173.0934296	0	30	1.51159198	eAbsolute	10	0.1
L-Theanine	XIC	eTargetCompound	C7H14N2O3			ESI	5000		0		173.0934296		-	1	0.393893268	60	20			173.0934296	155.0815041	20	100	eAbsolute	10	0.1	173.0934296	173.0920688	20	68.50883884	eAbsolute	10	0.1	173.0934296	128.0342196	20	18.11419834	eAbsolute	10	0.1	173.0934296	84.04439038	20	13.21910589	eAbsolute	10	0.1	173.0934296	129.1022396
L-Theanine	XIC	eTargetCompound	C7H14N2O3			ESI	5000		0		173.0933838		-	1	0.46353827	60	30			173.0933838	155.0815041	30	100	eAbsolute	10	0.1	173.0933838	84.04439038	30	54.09160519	eAbsolute	10	0.1	173.0933838	116.9461559	30	34.54794544	eAbsolute	10	0.1	173.0933838	0	30	21.84973841	eAbsolute	10	0.1	173.0933838	173.0920688
L-Theanine	XIC	eTargetCompound	C7H14N2O3			ESI	5000		0		173.0934296		-	1	0.398307886	60	45			173.0934296	84.04439038	45	100	eAbsolute	10	0.1	173.0934296	0	45	63.90951787	eAbsolute	10	0.1	173.0934296	86.06004044	45	49.604358	eAbsolute	10	0.1	173.0934296	99.05528941	45	37.75440679	eAbsolute	10	0.1	173.0934296	116.9461871
L-Theanine	XIC	eTargetCompound	C7H14N2O3			ESI	5000		0		173.0934296		-	1	0.402485733	60	60			173.0934296	116.9461443	60	100	eAbsolute	10	0.1	173.0934296	84.92990126	60	44.88370488	eAbsolute	10	0.1	173.0934296	84.04439038	60	38.18263793	eAbsolute	10	0.1	173.0934296	100.9247846	60	32.23159557	eAbsolute	10	0.1	173.0934296	0
acetylserine	XIC	eTargetCompound	C5H9NO4			ESI	5000		0		146.0462189		-	1	0.35002364	60	25			146.0462189	146.0447842	25	100	eAbsolute	10	0.1	146.0462189	116.0342196	25	92.12377501	eAbsolute	10	0.1	146.0462189	74.02365492	25	85.82506262	eAbsolute	10	0.1	146.0462189	72.04439038	25	32.96864613	eAbsolute	10	0.1	146.0462189	104.0342196
acetylserine	XIC	eTargetCompound	C5H9NO4			ESI	5000		0		146.0462189		-	1	0.301481004	60	20			146.0462189	116.0342196	20	100	eAbsolute	10	0.1	146.0462189	0	20	99.10735757	eAbsolute	10	0.1	146.0462189	146.0447842	20	63.67113212	eAbsolute	10	0.1	146.0462189	98.02365492	20	58.86107744	eAbsolute	10	0.1	146.0462189	104.0342196
acetylserine	XIC	eTargetCompound	C5H9NO4			ESI	5000		0		146.0462189		-	1	0.305889425	60	30			146.0462189	84.04439038	30	100	eAbsolute	10	0.1	146.0462189	98.02365492	30	82.25411914	eAbsolute	10	0.1	146.0462189	116.0342196	30	16.89342552	eAbsolute	10	0.1	146.0462189	104.0342196	30	16.14852655	eAbsolute	10	0.1	146.0462189	146.0447842
acetylserine	XIC	eTargetCompound	C5H9NO4			ESI	5000		0		146.0461426		-	1	0.433826325	60	45			146.0461426	0	45	100	eAbsolute	10	0.1	146.0461426	98.02365492	45	85.94092077	eAbsolute	10	0.1	146.0461426	104.0342196	45	7.032409499	eAbsolute	10	0.1
acetylserine	XIC	eTargetCompound	C5H9NO4			ESI	5000		0		146.0462189		-	1	0.309236438	60	60			146.0462189	0	60	100	eAbsolute	10	0.1	146.0462189	98.02365492	60	63.03212143	eAbsolute	10	0.1	146.0462189	100.9248353	60	4.531018214	eAbsolute	10	0.1	146.0462189	104.0342196	60	2.245399549	eAbsolute	10	0.1	146.0462189	86.00260527
Gly-Val	XIC	eTargetCompound	C7H14N2O3			ESI	5000		0		173.0935669		-	1	1.013048807	60	30			173.0935669	116.0706051	30	100	eAbsolute	10	0.1	173.0935669	129.1022396	30	72.06006468	eAbsolute	10	0.1	173.0935669	154.9463374	30	40.10457147	eAbsolute	10	0.1	173.0935669	0	30	6.052136826	eAbsolute	10	0.1	173.0935669	152.9959028
Gly-Val	XIC	eTargetCompound	C7H14N2O3			ESI	5000		0		173.0935669		-	1	0.972335007	60	20			173.0935669	173.0920688	20	100	eAbsolute	10	0.1	173.0935669	129.1022396	20	81.27454185	eAbsolute	10	0.1	173.0935669	116.0706051	20	64.67063365	eAbsolute	10	0.1	173.0935669	154.9463887	20	21.06753445	eAbsolute	10	0.1	173.0935669	172.9570669
Gly-Val	XIC	eTargetCompound	C7H14N2O3			ESI	5000		0		173.0935211		-	1	1.024222983	60	30			173.0935211	116.0706051	30	100	eAbsolute	10	0.1	173.0935211	129.1022396	30	91.19504515	eAbsolute	10	0.1	173.0935211	154.9462948	30	80.09261632	eAbsolute	10	0.1	173.0935211	173.0920162	30	19.62232544	eAbsolute	10	0.1	173.0935211	172.9568233
Gly-Val	XIC	eTargetCompound	C7H14N2O3			ESI	5000		0		173.0935669		-	1	0.976740593	60	45			173.0935669	116.0706051	45	100	eAbsolute	10	0.1	173.0935669	154.9462642	45	54.12330411	eAbsolute	10	0.1	173.0935669	129.1022396	45	25.40524524	eAbsolute	10	0.1	173.0935669	76.96994019	45	7.024064057	eAbsolute	10	0.1	173.0935669	127.0865895
Gly-Val	XIC	eTargetCompound	C7H14N2O3			ESI	5000		0		173.0935669		-	1	0.980910961	60	60			173.0935669	154.9462174	60	100	eAbsolute	10	0.1	173.0935669	76.96987805	60	26.75063814	eAbsolute	10	0.1	173.0935669	116.0706051	60	18.55131981	eAbsolute	10	0.1	173.0935669	94.97964216	60	15.3967386	eAbsolute	10	0.1	173.0935669	172.9566307
Theophylline	XIC	eTargetCompound	C7H8N4O2			ESI	5000		0		179.0578156		-	1	0.621099838	60	30			179.0578156	158.9380902	30	100	eAbsolute	10	0.1	179.0578156	164.0328769	30	58.98999409	eAbsolute	10	0.1	179.0578156	92.99710583	30	36.788103	eAbsolute	10	0.1	179.0578156	158.950168	30	13.24530252	eAbsolute	10	0.1	179.0578156	96.97745485
Theophylline	XIC	eTargetCompound	C7H8N4O2			ESI	5000		0		179.0578156		-	1	0.562582192	60	20			179.0578156	179.056352	20	100	eAbsolute	10	0.1	179.0578156	158.9381177	20	10.91565497	eAbsolute	10	0.1	179.0578156	164.0328769	20	7.74386462	eAbsolute	10	0.1	179.0578156	0	20	3.714337485	eAbsolute	10	0.1	179.0578156	178.9442213
Theophylline	XIC	eTargetCompound	C7H8N4O2			ESI	5000		0		179.0578156		-	1	0.566997777	60	45			179.0578156	164.0328769	45	100	eAbsolute	10	0.1	179.0578156	122.036231	45	72.50026418	eAbsolute	10	0.1	179.0578156	179.0563023	45	24.87770352	eAbsolute	10	0.1	179.0578156	94.04098398	45	24.40279726	eAbsolute	10	0.1	179.0578156	135.0073184
Theophylline	XIC	eTargetCompound	C7H8N4O2			ESI	5000		0		179.0578156		-	1	0.571165497	60	60			179.0578156	79.01784129	60	100	eAbsolute	10	0.1	179.0578156	156.9423283	60	84.47098983	eAbsolute	10	0.1	179.0578156	94.04131638	60	69.91151573	eAbsolute	10	0.1	179.0578156	122.036231	60	66.55453277	eAbsolute	10	0.1	179.0578156	135.03148
L-(+)-norleucine	XIC	eTargetCompound	C6H13NO2			ESI	5000		0		130.0875854		-	1	0.889078969	60	30			130.0875854	88.03930498	30	100	eAbsolute	10	0.1	130.0875854	61.98808856	30	23.2518722	eAbsolute	10	0.1	130.0875854	112.039305	30	6.233031964	eAbsolute	10	0.1	130.0875854	64.12278845	30	5.006710037	eAbsolute	10	0.1
L-(+)-norleucine	XIC	eTargetCompound	C6H13NO2			ESI	5000		0		130.0876312		-	1	0.541304897	60	20			130.0876312	130.0862552	20	100	eAbsolute	10	0.1	130.0876312	130.0400731	20	2.102968498	eAbsolute	10	0.1	130.0876312	88.03930498	20	1.845003615	eAbsolute	10	0.1	130.0876312	84.0807759	20	1.122812261	eAbsolute	10	0.1	130.0876312	130.0099556
L-(+)-norleucine	XIC	eTargetCompound	C6H13NO2			ESI	5000		0		130.0876312		-	1	0.543348588	60	30			130.0876312	130.0862552	30	100	eAbsolute	10	0.1	130.0876312	88.03930498	30	4.736349452	eAbsolute	10	0.1	130.0876312	130.0399732	30	4.136088121	eAbsolute	10	0.1	130.0876312	0	30	3.450844604	eAbsolute	10	0.1	130.0876312	84.0807759
L-(+)-norleucine	XIC	eTargetCompound	C6H13NO2			ESI	5000		0		130.0875854		-	1	0.835981091	60	45			130.0875854	89.01426697	45	100	eAbsolute	10	0.1
L-(+)-norleucine	XIC	eTargetCompound	C6H13NO2			ESI	5000		0		130.0875854		-	1	0.840149669	60	60			130.0875854	89.01308259	60	100	eAbsolute	10	0.1	130.0875854	88.00538965	60	56.73867715	eAbsolute	10	0.1	130.0875854	79.95691244	60	32.102992	eAbsolute	10	0.1	130.0875854	88.03930498	60	30.44304191	eAbsolute	10	0.1	130.0875854	85.99002251
N,N-Dimethyl-L-valine	XIC	eTargetCompound	C7H15NO2			ESI	5000		0		144.1032257		-	1	0.513223655	60	30			144.1032257	61.98813381	30	100	eAbsolute	10	0.1	144.1032257	117.0455273	30	3.046506118	eAbsolute	10	0.1	144.1032257	99.96009322	30	1.097837301	eAbsolute	10	0.1	144.1032257	125.9677723	30	0.77635714	eAbsolute	10	0.1	144.1032257	124.0401069
N,N-Dimethyl-L-valine	XIC	eTargetCompound	C7H15NO2			ESI	5000		0		144.1032257		-	1	0.503407708	60	20			144.1032257	144.1019052	20	100	eAbsolute	10	0.1	144.1032257	144.0447435	20	1.202186782	eAbsolute	10	0.1	144.1032257	144.1073542	20	0.893493992	eAbsolute	10	0.1	144.1032257	144.0195488	20	0.218034063	eAbsolute	10	0.1	144.1032257	144.0557884
N,N-Dimethyl-L-valine	XIC	eTargetCompound	C7H15NO2			ESI	5000		0		144.1032257		-	1	0.507812574	60	30			144.1032257	144.1019052	30	100	eAbsolute	10	0.1	144.1032257	144.0444226	30	9.262936834	eAbsolute	10	0.1	144.1032257	144.1073793	30	0.896564583	eAbsolute	10	0.1	144.1032257	144.0554836	30	0.879277642	eAbsolute	10	0.1	144.1032257	79.95715678
N,N-Dimethyl-L-valine	XIC	eTargetCompound	C7H15NO2			ESI	5000		0		144.1032715		-	1	0.730699486	60	45			144.1032715	144.0452423	45	100	eAbsolute	10	0.1	144.1032715	99.92549133	45	30.75275599	eAbsolute	10	0.1	144.1032715	89.01425934	45	20.09944581	eAbsolute	10	0.1	144.1032715	79.95715332	45	18.77841538	eAbsolute	10	0.1	144.1032715	83.9305954
N,N-Dimethyl-L-valine	XIC	eTargetCompound	C7H15NO2			ESI	5000		0		144.1032257		-	1	0.511180924	60	60			144.1032257	99.92551654	60	100	eAbsolute	10	0.1	144.1032257	144.0451414	60	87.52074232	eAbsolute	10	0.1	144.1032257	86.02448247	60	79.35619116	eAbsolute	10	0.1	144.1032257	85.02925589	60	78.59876426	eAbsolute	10	0.1	144.1032257	79.95718507
YP2278000	XIC	eTargetCompound	C9H11NO3			ESI	5000		0		180.0670013		-	1	0.563521875	60	30			180.0670013	163.0389706	30	100	eAbsolute	10	0.1	180.0670013	136.0756905	30	21.35763789	eAbsolute	10	0.1	180.0670013	93.03349135	30	9.622203168	eAbsolute	10	0.1	180.0670013	0	30	7.69034215	eAbsolute	10	0.1	180.0670013	94.06512584
YP2278000	XIC	eTargetCompound	C9H11NO3			ESI	5000		0		180.0670013		-	1	0.505208159	60	20			180.0670013	163.0389706	20	100	eAbsolute	10	0.1	180.0670013	180.0655197	20	68.91946074	eAbsolute	10	0.1	180.0670013	119.0491414	20	54.22056438	eAbsolute	10	0.1	180.0670013	136.0756905	20	9.580242821	eAbsolute	10	0.1	180.0670013	134.0600404
YP2278000	XIC	eTargetCompound	C9H11NO3			ESI	5000		0		180.0670013		-	1	0.628232674	60	30			180.0670013	119.0491414	30	100	eAbsolute	10	0.1	180.0670013	163.0389706	30	30.75032293	eAbsolute	10	0.1	180.0670013	107.0491414	30	7.194785815	eAbsolute	10	0.1	180.0670013	159.9371816	30	7.01382445	eAbsolute	10	0.1	180.0670013	180.0655197
YP2278000	XIC	eTargetCompound	C9H11NO3			ESI	5000		0		180.0670013		-	1	0.509612945	60	45			180.0670013	119.0491414	45	100	eAbsolute	10	0.1	180.0670013	107.0491414	45	5.612308775	eAbsolute	10	0.1	180.0670013	0	45	4.064382472	eAbsolute	10	0.1	180.0670013	93.03349135	45	2.397761372	eAbsolute	10	0.1	180.0670013	134.0600404
YP2278000	XIC	eTargetCompound	C9H11NO3			ESI	5000		0		180.0670013		-	1	0.513819062	60	60			180.0670013	119.0491414	60	100	eAbsolute	10	0.1	180.0670013	91.05422681	60	20.00050839	eAbsolute	10	0.1	180.0670013	93.03349135	60	10.73383379	eAbsolute	10	0.1	180.0670013	107.0491414	60	6.542565856	eAbsolute	10	0.1	180.0670013	157.9415274
L-(+)-glutamine	XIC	eTargetCompound	C5H10N2O3			ESI	5000		0		145.062149		-	1	0.383442825	60	20			145.062149	127.050204	20	100	eAbsolute	10	0.1	145.062149	145.0607687	20	84.49482597	eAbsolute	10	0.1	145.062149	128.0342196	20	32.27322297	eAbsolute	10	0.1	145.062149	109.0396394	20	28.88418861	eAbsolute	10	0.1	145.062149	84.04439038
L-(+)-glutamine	XIC	eTargetCompound	C5H10N2O3			ESI	5000		0		145.062149		-	1	0.385485609	60	30			145.062149	127.050204	30	100	eAbsolute	10	0.1	145.062149	84.04439038	30	60.61952072	eAbsolute	10	0.1	145.062149	0	30	59.29875888	eAbsolute	10	0.1	145.062149	109.0396394	30	43.35088777	eAbsolute	10	0.1	145.062149	128.0342196
L-5-hydroxy-Tryptophan	XIC	eTargetCompound	C11H12N2O3			ESI	5000		0		219.0778503		-	1	0.802279127	60	30			219.0778503	144.0443904	30	100	eAbsolute	10	0.1	219.0778503	175.0865895	30	77.5317186	eAbsolute	10	0.1	219.0778503	132.0443904	30	60.18346507	eAbsolute	10	0.1	219.0778503	0	30	18.27913908	eAbsolute	10	0.1	219.0778503	158.0600404
L-5-hydroxy-Tryptophan	XIC	eTargetCompound	C11H12N2O3			ESI	5000		0		219.0778503		-	1	0.743987067	60	20			219.0778503	219.0764187	20	100	eAbsolute	10	0.1	219.0778503	144.0443904	20	75.34829411	eAbsolute	10	0.1	219.0778503	0	20	46.85610548	eAbsolute	10	0.1	219.0778503	175.0865895	20	13.90916206	eAbsolute	10	0.1	219.0778503	218.9871904
L-5-hydroxy-Tryptophan	XIC	eTargetCompound	C11H12N2O3			ESI	5000		0		219.0778961		-	1	0.865197793	60	30			219.0778961	144.0443904	30	100	eAbsolute	10	0.1	219.0778961	0	30	72.18043639	eAbsolute	10	0.1	219.0778961	158.0600404	30	18.77727852	eAbsolute	10	0.1	219.0778961	218.9873377	30	11.07439149	eAbsolute	10	0.1	219.0778961	219.0764187
L-5-hydroxy-Tryptophan	XIC	eTargetCompound	C11H12N2O3			ESI	5000		0		219.0778503		-	1	0.748391839	60	45			219.0778503	144.0443904	45	100	eAbsolute	10	0.1	219.0778503	132.0443904	45	82.05248813	eAbsolute	10	0.1	219.0778503	158.0600404	45	12.18887089	eAbsolute	10	0.1	219.0778503	131.0365654	45	9.035402449	eAbsolute	10	0.1	219.0778503	157.0522154
L-5-hydroxy-Tryptophan	XIC	eTargetCompound	C11H12N2O3			ESI	5000		0		219.0778503		-	1	0.752589539	60	60			219.0778503	132.0443904	60	100	eAbsolute	10	0.1	219.0778503	144.0443904	60	93.36396757	eAbsolute	10	0.1	219.0778503	131.0365654	60	56.51302834	eAbsolute	10	0.1	219.0778503	157.0522154	60	20.57212691	eAbsolute	10	0.1	219.0778503	104.0494758
L-Pyroglutamic acid	XIC	eTargetCompound	C5H7NO3			ESI	5000		0		128.0354767		-	1	0.606140786	60	25			128.0354767	128.0342196	25	100	eAbsolute	10	0.1	128.0354767	84.04439038	25	1.953966513	eAbsolute	10	0.1	128.0354767	0	25	0.555873119	eAbsolute	10	0.1
L-Pyroglutamic acid	XIC	eTargetCompound	C5H7NO3			ESI	5000		0		128.0354767		-	1	0.595846263	60	20			128.0354767	128.0342196	20	100	eAbsolute	10	0.1	128.0354767	84.04439038	20	1.569589012	eAbsolute	10	0.1	128.0354767	0	20	0.840951176	eAbsolute	10	0.1
L-Pyroglutamic acid	XIC	eTargetCompound	C5H7NO3			ESI	5000		0		128.0354767		-	1	0.600260846	60	30			128.0354767	128.0342196	30	100	eAbsolute	10	0.1	128.0354767	82.02874032	30	4.906759979	eAbsolute	10	0.1	128.0354767	79.9571228	30	3.769876148	eAbsolute	10	0.1	128.0354767	84.04439038	30	2.286363041	eAbsolute	10	0.1	128.0354767	127.8962952
L-Pyroglutamic acid	XIC	eTargetCompound	C5H7NO3			ESI	5000		0		128.0354767		-	1	0.604096499	60	60			128.0354767	79.95709991	60	100	eAbsolute	10	0.1	128.0354767	82.02874032	60	33.25815508	eAbsolute	10	0.1
L-(+)-Glutamic acid	XIC	eTargetCompound	C5H9NO4			ESI	5000		0		146.0460815		-	1	0.503444385	60	25			146.0460815	128.0342196	25	100	eAbsolute	10	0.1	146.0460815	146.0447842	25	17.76014577	eAbsolute	10	0.1	146.0460815	102.054955	25	16.98943658	eAbsolute	10	0.1	146.0460815	101.9334882	25	1.649779815	eAbsolute	10	0.1
L-(+)-Glutamic acid	XIC	eTargetCompound	C5H9NO4			ESI	5000		0		146.0460815		-	1	0.446582613	60	20			146.0460815	102.054955	20	100	eAbsolute	10	0.1	146.0460815	128.0342196	20	58.47040242	eAbsolute	10	0.1	146.0460815	146.0447842	20	44.25179338	eAbsolute	10	0.1	146.0460815	101.9327456	20	2.264356502	eAbsolute	10	0.1	146.0460815	85.02840595
L-(+)-Glutamic acid	XIC	eTargetCompound	C5H9NO4			ESI	5000		0		146.0460815		-	1	0.450989475	60	30			146.0460815	102.054955	30	100	eAbsolute	10	0.1	146.0460815	128.0342196	30	25.88584592	eAbsolute	10	0.1	146.0460815	146.0447842	30	5.934060255	eAbsolute	10	0.1	146.0460815	101.9327165	30	2.611301713	eAbsolute	10	0.1	146.0460815	85.02840595
L-(+)-Glutamic acid	XIC	eTargetCompound	C5H9NO4			ESI	5000		0		146.0460815		-	1	0.454484218	60	60			146.0460815	102.054955	60	100	eAbsolute	10	0.1	146.0460815	100.924787	60	45.54994854	eAbsolute	10	0.1	146.0460815	101.9327287	60	14.6376191	eAbsolute	10	0.1	146.0460815	99.92476632	60	12.42434148	eAbsolute	10	0.1	146.0460815	84.92989346
L-(-)-Phenylalanine	XIC	eTargetCompound	C9H11NO2			ESI	5000		0		164.0719452		-	1	0.900728003	60	20			164.0719452	147.044056	20	100	eAbsolute	10	0.1	164.0719452	164.0706051	20	66.64648704	eAbsolute	10	0.1	164.0719452	163.8886821	20	11.09665297	eAbsolute	10	0.1	164.0719452	120.0255873	20	6.182198316	eAbsolute	10	0.1	164.0719452	163.839307
L-(-)-Phenylalanine	XIC	eTargetCompound	C9H11NO2			ESI	5000		0		164.0719452		-	1	0.902771753	60	30			164.0719452	147.044056	30	100	eAbsolute	10	0.1	164.0719452	163.8886654	30	22.63983033	eAbsolute	10	0.1	164.0719452	164.0706051	30	20.93066089	eAbsolute	10	0.1	164.0719452	0	30	9.434620145	eAbsolute	10	0.1	164.0719452	120.025566
D-(+)-Pyroglutamic Acid	XIC	eTargetCompound	C5H7NO3			ESI	5000		0		128.0354004		-	1	0.575474035	60	25			128.0354004	128.0342196	25	100	eAbsolute	10	0.1	128.0354004	0	25	0.825604437	eAbsolute	10	0.1
D-(+)-Pyroglutamic Acid	XIC	eTargetCompound	C5H7NO3			ESI	5000		0		128.0354004		-	1	0.644688972	60	30			128.0354004	84.04439038	30	100	eAbsolute	10	0.1	128.0354004	82.02874032	30	16.77926452	eAbsolute	10	0.1	128.0354004	60.01697922	30	11.63829959	eAbsolute	10	0.1	128.0354004	108.0244624	30	9.868162851	eAbsolute	10	0.1	128.0354004	137.3858058
D-(+)-Pyroglutamic Acid	XIC	eTargetCompound	C5H7NO3			ESI	5000		0		128.0354004		-	1	0.566140526	60	20			128.0354004	128.0342196	20	100	eAbsolute	10	0.1	128.0354004	84.04439038	20	1.087888913	eAbsolute	10	0.1	128.0354004	82.02874032	20	0.773691358	eAbsolute	10	0.1	128.0354004	79.95712883	20	0.235818891	eAbsolute	10	0.1
D-(+)-Pyroglutamic Acid	XIC	eTargetCompound	C5H7NO3			ESI	5000		0		128.0354004		-	1	0.570536091	60	30			128.0354004	128.0342196	30	100	eAbsolute	10	0.1	128.0354004	82.02874032	30	4.878696578	eAbsolute	10	0.1	128.0354004	84.04439038	30	1.958447789	eAbsolute	10	0.1	128.0354004	79.95709996	30	1.495426417	eAbsolute	10	0.1
D-(+)-Pyroglutamic Acid	XIC	eTargetCompound	C5H7NO3			ESI	5000		0		128.0354004		-	1	0.573616948	60	60			128.0354004	79.95711551	60	100	eAbsolute	10	0.1	128.0354004	82.02874032	60	98.8135841	eAbsolute	10	0.1	128.0354004	128.0342196	60	12.47392405	eAbsolute	10	0.1	128.0354004	82.02639719	60	6.201944821	eAbsolute	10	0.1	128.0354004	81.54644041
AC-LYS-OH	XIC	eTargetCompound	C8H16N2O3			ESI	5000		0		187.1092224		-	1	0.379846813	60	25			187.1092224	145.0971542	25	100	eAbsolute	10	0.1	187.1092224	187.1077189	25	75.59043439	eAbsolute	10	0.1	187.1092224	143.1178897	25	2.031898719	eAbsolute	10	0.1	187.1092224	0	25	1.242359353	eAbsolute	10	0.1
AC-LYS-OH	XIC	eTargetCompound	C8H16N2O3			ESI	5000		0		187.1091003		-	1	0.395026553	60	30			187.1091003	145.0971542	30	100	eAbsolute	10	0.1	187.1091003	143.1178897	30	2.270168284	eAbsolute	10	0.1	187.1091003	125.0960916	30	0.64713538	eAbsolute	10	0.1	187.1091003	167.0116729	30	0.35846597	eAbsolute	10	0.1	187.1091003	0
AC-LYS-OH	XIC	eTargetCompound	C8H16N2O3			ESI	5000		0		187.1092224		-	1	0.342060988	60	20			187.1092224	145.0971542	20	100	eAbsolute	10	0.1	187.1092224	187.1077189	20	28.55932403	eAbsolute	10	0.1	187.1092224	143.1178897	20	12.61550939	eAbsolute	10	0.1	187.1092224	126.0913406	20	1.111795196	eAbsolute	10	0.1	187.1092224	97.07691283
AC-LYS-OH	XIC	eTargetCompound	C8H16N2O3			ESI	5000		0		187.1092224		-	1	0.346467215	60	30			187.1092224	145.0971542	30	100	eAbsolute	10	0.1	187.1092224	143.1178897	30	9.507145548	eAbsolute	10	0.1	187.1092224	97.07602487	30	3.220835052	eAbsolute	10	0.1	187.1092224	187.1077189	30	2.447043812	eAbsolute	10	0.1	187.1092224	126.0913406
AC-LYS-OH	XIC	eTargetCompound	C8H16N2O3			ESI	5000		0		187.1090851		-	1	0.776411529	60	45			187.1090851	145.0971542	45	100	eAbsolute	10	0.1	187.1090851	97.07602487	45	7.515948868	eAbsolute	10	0.1	187.1090851	0	45	5.933297435	eAbsolute	10	0.1	187.1090851	116.9971058	45	5.070637773	eAbsolute	10	0.1	187.1090851	143.1178897
AC-LYS-OH	XIC	eTargetCompound	C8H16N2O3			ESI	5000		0		187.1092224		-	1	0.349784547	60	60			187.1092224	145.0971542	60	100	eAbsolute	10	0.1	187.1092224	92.99710583	60	20.33121275	eAbsolute	10	0.1	187.1092224	116.9971058	60	17.4857126	eAbsolute	10	0.1	187.1092224	97.07602487	60	14.93463805	eAbsolute	10	0.1	187.1092224	78.99904283
L-Hydroxyproline	XIC	eTargetCompound	C5H9NO3			ESI	5000		0		130.0511932		-	1	0.384800081	60	25			130.0511932	130.0498696	25	100	eAbsolute	10	0.1	130.0511932	84.04439038	25	18.0047874	eAbsolute	10	0.1	130.0511932	128.0342196	25	6.766711667	eAbsolute	10	0.1	130.0511932	82.02874032	25	5.037349747	eAbsolute	10	0.1	130.0511932	112.039305
L-Hydroxyproline	XIC	eTargetCompound	C5H9NO3			ESI	5000		0		130.0510712		-	1	0.600006985	60	30			130.0510712	84.04439038	30	100	eAbsolute	10	0.1	130.0510712	112.039305	30	28.83604229	eAbsolute	10	0.1	130.0510712	82.02874032	30	27.77599383	eAbsolute	10	0.1	130.0510712	68.04947578	30	27.55145607	eAbsolute	10	0.1	130.0510712	71.01275589
L-Hydroxyproline	XIC	eTargetCompound	C5H9NO3			ESI	5000		0		130.0511932		-	1	0.327965722	60	20			130.0511932	130.0498696	20	100	eAbsolute	10	0.1	130.0511932	128.0342196	20	34.2318957	eAbsolute	10	0.1	130.0511932	84.04439038	20	4.68821951	eAbsolute	10	0.1	130.0511932	112.039305	20	2.758095249	eAbsolute	10	0.1	130.0511932	86.02365492
L-Hydroxyproline	XIC	eTargetCompound	C5H9NO3			ESI	5000		0		130.0511932		-	1	0.332371404	60	30			130.0511932	130.0498696	30	100	eAbsolute	10	0.1	130.0511932	128.0342196	30	83.01100605	eAbsolute	10	0.1	130.0511932	84.04439038	30	25.4348065	eAbsolute	10	0.1	130.0511932	0	30	9.539862592	eAbsolute	10	0.1	130.0511932	86.02365492
L-Hydroxyproline	XIC	eTargetCompound	C5H9NO3			ESI	5000		0		130.0510712		-	1	0.618052857	60	45			130.0510712	128.0342196	45	100	eAbsolute	10	0.1	130.0510712	84.04439038	45	78.08823753	eAbsolute	10	0.1	130.0510712	0	45	73.32605037	eAbsolute	10	0.1	130.0510712	130.0498696	45	53.65051849	eAbsolute	10	0.1	130.0510712	86.02365492
L-Hydroxyproline	XIC	eTargetCompound	C5H9NO3			ESI	5000		0		130.0511932		-	1	0.3357259	60	60			130.0511932	0	60	100	eAbsolute	10	0.1	130.0511932	84.04439038	60	38.0076095	eAbsolute	10	0.1	130.0511932	86.02365492	60	32.26046483	eAbsolute	10	0.1	130.0511932	128.0342196	60	22.67404314	eAbsolute	10	0.1	130.0511932	130.0498696
L-Citrulline	XIC	eTargetCompound	C6H13N3O3			ESI	5000		0		174.0886688		-	1	1.137693183	60	15			174.0886688	0	15	100	eAbsolute	10	0.1	174.0886688	155.9459258	15	15.4038533	eAbsolute	10	0.1	174.0886688	174.0873178	15	6.494794862	eAbsolute	10	0.1	174.0886688	173.9564277	15	5.946843395	eAbsolute	10	0.1	174.0886688	154.946413
L-Citrulline	XIC	eTargetCompound	C6H13N3O3			ESI	5000		0		174.0886688		-	1	1.1356492	60	20			174.0886688	0	20	100	eAbsolute	10	0.1	174.0886688	155.9458688	20	16.9340994	eAbsolute	10	0.1	174.0886688	154.946357	20	3.992648794	eAbsolute	10	0.1	174.0886688	173.9563973	20	2.930526417	eAbsolute	10	0.1
Homocitrulline	XIC	eTargetCompound	C7H15N3O3			ESI	5000		0		188.1044464		-	1	0.833724452	60	25			188.1044464	145.0971542	25	100	eAbsolute	10	0.1	188.1044464	188.1029678	25	20.06306546	eAbsolute	10	0.1	188.1044464	171.0764187	25	10.33164788	eAbsolute	10	0.1	188.1044464	127.0865895	25	3.684467193	eAbsolute	10	0.1	188.1044464	168.0067014
Homocitrulline	XIC	eTargetCompound	C7H15N3O3			ESI	5000		0		188.1043854		-	1	0.391302542	60	15			188.1043854	145.0971542	15	100	eAbsolute	10	0.1	188.1043854	188.1029678	15	21.16504276	eAbsolute	10	0.1	188.1043854	171.0764187	15	8.808543	eAbsolute	10	0.1	188.1043854	0	15	3.859650064	eAbsolute	10	0.1	188.1043854	128.0706051
Homocitrulline	XIC	eTargetCompound	C7H15N3O3			ESI	5000		0		188.1043854		-	1	0.389263387	60	20			188.1043854	145.0971542	20	100	eAbsolute	10	0.1	188.1043854	171.0764187	20	4.797735606	eAbsolute	10	0.1	188.1043854	188.1029678	20	4.387657571	eAbsolute	10	0.1	188.1043854	127.0865895	20	3.439637051	eAbsolute	10	0.1	188.1043854	128.0706051
Homocitrulline	XIC	eTargetCompound	C7H15N3O3			ESI	5000		0		188.1044464		-	1	0.784793513	60	60			188.1044464	145.0971542	60	100	eAbsolute	10	0.1	188.1044464	97.07602487	60	9.559669231	eAbsolute	10	0.1	188.1044464	99.92470448	60	3.328682434	eAbsolute	10	0.1	188.1044464	128.0706051	60	3.188981858	eAbsolute	10	0.1	188.1044464	128.8704123
L-Carnosine	XIC	eTargetCompound	C9H14N4O3			ESI	5000		0		225.0996246		-	1	1.026174215	60	20			225.0996246	225.0982168	20	100	eAbsolute	10	0.1	225.0996246	154.0624457	20	92.83779179	eAbsolute	10	0.1	225.0996246	110.0726165	20	44.175324	eAbsolute	10	0.1	225.0996246	163.0978229	20	15.91130158	eAbsolute	10	0.1	225.0996246	181.1083876
L-Carnosine	XIC	eTargetCompound	C9H14N4O3			ESI	5000		0		225.0996246		-	1	1.02821817	60	30			225.0996246	110.0726165	30	100	eAbsolute	10	0.1	225.0996246	154.0624457	30	81.89378636	eAbsolute	10	0.1	225.0996246	225.0982168	30	8.579457872	eAbsolute	10	0.1	225.0996246	163.0978229	30	7.814753771	eAbsolute	10	0.1	225.0996246	127.050204
D-Tyrosine	XIC	eTargetCompound	C9H11NO3			ESI	5000		0		180.0668793		-	1	0.500788442	60	30			180.0668793	163.0389706	30	100	eAbsolute	10	0.1	180.0668793	93.03349135	30	22.75064952	eAbsolute	10	0.1	180.0668793	119.0491414	30	19.08592507	eAbsolute	10	0.1	180.0668793	136.0756905	30	12.09701238	eAbsolute	10	0.1	180.0668793	0
D-Tyrosine	XIC	eTargetCompound	C9H11NO3			ESI	5000		0		180.0670013		-	1	0.349983378	60	20			180.0670013	180.0655197	20	100	eAbsolute	10	0.1	180.0670013	163.0389706	20	64.72009751	eAbsolute	10	0.1	180.0670013	119.0491414	20	26.80187089	eAbsolute	10	0.1	180.0670013	0	20	14.06168407	eAbsolute	10	0.1	180.0670013	136.0756905
D-Tyrosine	XIC	eTargetCompound	C9H11NO3			ESI	5000		0		180.0670013		-	1	0.352027031	60	30			180.0670013	119.0491414	30	100	eAbsolute	10	0.1	180.0670013	163.0389706	30	68.15920904	eAbsolute	10	0.1	180.0670013	180.0655197	30	26.80977418	eAbsolute	10	0.1	180.0670013	93.03349135	30	20.4389943	eAbsolute	10	0.1	180.0670013	159.9373218
D-Tyrosine	XIC	eTargetCompound	C9H11NO3			ESI	5000		0		180.0668793		-	1	0.459277403	60	60			180.0668793	93.03349135	60	100	eAbsolute	10	0.1	180.0668793	157.9415416	60	59.15662173	eAbsolute	10	0.1	180.0668793	79.95700345	60	56.59807739	eAbsolute	10	0.1	180.0668793	119.0491414	60	41.99641222	eAbsolute	10	0.1	180.0668793	159.937892
N-Acetyl-L-asparagine	XIC	eTargetCompound	C6H10N2O4			ESI	5000		0		173.0571442		-	1	0.34551549	60	25			173.0571442	155.0451186	25	100	eAbsolute	10	0.1	173.0571442	173.0556833	25	35.70312584	eAbsolute	10	0.1	173.0571442	154.9464449	25	11.40389334	eAbsolute	10	0.1	173.0571442	114.0185695	25	4.579019954	eAbsolute	10	0.1	173.0571442	131.0451186
N-Acetyl-L-asparagine	XIC	eTargetCompound	C6H10N2O4			ESI	5000		0		173.0571442		-	1	0.314975606	60	20			173.0571442	155.0451186	20	100	eAbsolute	10	0.1	173.0571442	114.0191805	20	28.02397417	eAbsolute	10	0.1	173.0571442	173.055705	20	21.64566172	eAbsolute	10	0.1	173.0571442	131.0455678	20	16.7215735	eAbsolute	10	0.1	173.0571442	96.00887139
N-Acetyl-L-asparagine	XIC	eTargetCompound	C6H10N2O4			ESI	5000		0		173.0571442		-	1	0.319378049	60	30			173.0571442	155.0451186	30	100	eAbsolute	10	0.1	173.0571442	96.00880255	30	73.80614331	eAbsolute	10	0.1	173.0571442	114.0190935	30	62.88832343	eAbsolute	10	0.1	173.0571442	113.0352042	30	48.25724433	eAbsolute	10	0.1	173.0571442	154.9462832
N-Acetyl-L-asparagine	XIC	eTargetCompound	C6H10N2O4			ESI	5000		0		173.0571442		-	1	0.322782239	60	60			173.0571442	154.9472651	60	100	eAbsolute	10	0.1	173.0571442	96.00890106	60	63.72324895	eAbsolute	10	0.1	173.0571442	84.04529106	60	34.1946679	eAbsolute	10	0.1	173.0571442	113.0355102	60	32.98126834	eAbsolute	10	0.1	173.0571442	76.96987131
Maleamic acid	XIC	eTargetCompound	C4H5NO3			ESI	5000		0		114.0198898		-	1	0.323136735	60	25			114.0198898	70.02874032	25	100	eAbsolute	10	0.1	114.0198898	114.0185695	25	57.58166752	eAbsolute	10	0.1	114.0198898	96.00800486	25	0.661918881	eAbsolute	10	0.1	114.0198898	68.99467698	25	0.110591899	eAbsolute	10	0.1	114.0198898	69.99822018
Maleamic acid	XIC	eTargetCompound	C4H5NO3			ESI	5000		0		114.0198898		-	1	0.318780454	60	15			114.0198898	114.0185695	15	100	eAbsolute	10	0.1	114.0198898	96.00800486	15	1.144741996	eAbsolute	10	0.1	114.0198898	94.00972836	15	0.08555202	eAbsolute	10	0.1	114.0198898	113.9879266	15	0.060163433	eAbsolute	10	0.1
Maleamic acid	XIC	eTargetCompound	C4H5NO3			ESI	5000		0		114.0198898		-	1	0.314376111	60	20			114.0198898	114.0185695	20	100	eAbsolute	10	0.1	114.0198898	96.00800486	20	3.093824953	eAbsolute	10	0.1	114.0198898	94.00968211	20	0.067195943	eAbsolute	10	0.1
Maleamic acid	XIC	eTargetCompound	C4H5NO3			ESI	5000		0		114.0198898		-	1	0.32113138	60	60			114.0198898	96.00800486	60	100	eAbsolute	10	0.1	114.0198898	78.54162051	60	24.05457333	eAbsolute	10	0.1	114.0198898	119.3055186	60	23.4784521	eAbsolute	10	0.1	114.0198898	93.9923548	60	22.45211079	eAbsolute	10	0.1	114.0198898	121.8486934
Ritalinic acid	XIC	eTargetCompound	C13H17NO2			ESI	5000		0		218.1186371		-	1	0.419982409	60	25			218.1186371	174.1277261	25	100	eAbsolute	10	0.1	218.1186371	218.1175553	25	6.155295274	eAbsolute	10	0.1	218.1186371	171.8852794	25	1.964682215	eAbsolute	10	0.1	218.1186371	218.0050406	25	0.836083346	eAbsolute	10	0.1	218.1186371	217.8528723
Ritalinic acid	XIC	eTargetCompound	C13H17NO2			ESI	5000		0		218.1187897		-	1	0.355701325	60	15			218.1187897	174.1277261	15	100	eAbsolute	10	0.1	218.1187897	171.8841627	15	1.626735571	eAbsolute	10	0.1	218.1187897	218.1175553	15	1.559089482	eAbsolute	10	0.1	218.1187897	217.8529003	15	1.242646611	eAbsolute	10	0.1	218.1187897	206.1175553
Ritalinic acid	XIC	eTargetCompound	C13H17NO2			ESI	5000		0		218.1187897		-	1	0.353647199	60	20			218.1187897	174.1277261	20	100	eAbsolute	10	0.1	218.1187897	171.8847413	20	1.658743022	eAbsolute	10	0.1	218.1187897	0	20	1.470877777	eAbsolute	10	0.1	218.1187897	217.8531378	20	0.961411869	eAbsolute	10	0.1	218.1187897	200.8504505
Ritalinic acid	XIC	eTargetCompound	C13H17NO2			ESI	5000		0		218.118988		-	1	0.816040515	60	30			218.118988	174.1277261	30	100	eAbsolute	10	0.1	218.118988	125.8913646	30	24.25999065	eAbsolute	10	0.1	218.118988	200.8514704	30	22.24856007	eAbsolute	10	0.1	218.118988	116.9274488	30	18.69025212	eAbsolute	10	0.1	218.118988	100.9567957
Ritalinic acid	XIC	eTargetCompound	C13H17NO2			ESI	5000		0		218.1186371		-	1	0.393798888	60	60			218.1186371	117.0698769	60	100	eAbsolute	10	0.1	218.1186371	116.9274689	60	56.1167004	eAbsolute	10	0.1	218.1186371	125.8913535	60	50.92895875	eAbsolute	10	0.1	218.1186371	99.92638977	60	48.88809857	eAbsolute	10	0.1	218.1186371	91.05422681
salicylamide	XIC	eTargetCompound	C7H7NO2			ESI	5000		0		136.0406952		-	1	1.07043408	60	30			136.0406952	109.0396006	30	100	eAbsolute	10	0.1	136.0406952	118.0287403	30	94.24916876	eAbsolute	10	0.1	136.0406952	116.928612	30	14.68818338	eAbsolute	10	0.1	136.0406952	95.02390946	30	6.667222245	eAbsolute	10	0.1	136.0406952	93.03349135
salicylamide	XIC	eTargetCompound	C7H7NO2			ESI	5000		0		136.0406952		-	1	1.021111425	60	20			136.0406952	136.039305	20	100	eAbsolute	10	0.1	136.0406952	118.0287403	20	35.03752748	eAbsolute	10	0.1	136.0406952	135.9699899	20	29.16011245	eAbsolute	10	0.1	136.0406952	93.03349135	20	11.45933821	eAbsolute	10	0.1	136.0406952	135.8937492
salicylamide	XIC	eTargetCompound	C7H7NO2			ESI	5000		0		136.0405731		-	1	1.313307463	60	30			136.0405731	118.0287403	30	100	eAbsolute	10	0.1	136.0405731	93.03349135	30	79.23937721	eAbsolute	10	0.1	136.0405731	136.039305	30	71.62748726	eAbsolute	10	0.1	136.0405731	135.9699652	30	30.19092271	eAbsolute	10	0.1	136.0405731	91.01784129
salicylamide	XIC	eTargetCompound	C7H7NO2			ESI	5000		0		136.0406952		-	1	1.025516134	60	45			136.0406952	93.03349135	45	100	eAbsolute	10	0.1	136.0406952	91.01784129	45	38.18848186	eAbsolute	10	0.1	136.0406952	118.0287403	45	36.14448291	eAbsolute	10	0.1	136.0406952	116.9286428	45	4.452832633	eAbsolute	10	0.1	136.0406952	109.9409416
salicylamide	XIC	eTargetCompound	C7H7NO2			ESI	5000		0		136.0406952		-	1	1.029647695	60	60			136.0406952	93.03349135	60	100	eAbsolute	10	0.1	136.0406952	91.01784129	60	32.47138236	eAbsolute	10	0.1	136.0406952	118.0287403	60	14.81667453	eAbsolute	10	0.1	136.0406952	100.9248154	60	7.271823632	eAbsolute	10	0.1	136.0406952	90.03382572
NI3378200	XIC	eTargetCompound	C5H6N2O2			ESI	5000		0		125.0358276		-	1	0.34897107	60	25			125.0358276	81.04472475	25	100	eAbsolute	10	0.1	125.0358276	125.034554	25	93.27403279	eAbsolute	10	0.1	125.0358276	67.02907469	25	10.34298142	eAbsolute	10	0.1	125.0358276	0	25	1.536499729	eAbsolute	10	0.1	125.0358276	65.00219123
NI3378200	XIC	eTargetCompound	C5H6N2O2			ESI	5000		0		125.0358276		-	1	0.326516092	60	15			125.0358276	0	15	100	eAbsolute	10	0.1	125.0358276	125.034554	15	79.54777347	eAbsolute	10	0.1	125.0358276	124.9656232	15	2.75245122	eAbsolute	10	0.1	125.0358276	95.02398929	15	1.125030197	eAbsolute	10	0.1	125.0358276	83.02398929
NI3378200	XIC	eTargetCompound	C5H6N2O2			ESI	5000		0		125.0358276		-	1	0.322110635	60	20			125.0358276	0	20	100	eAbsolute	10	0.1	125.0358276	125.034554	20	64.58004914	eAbsolute	10	0.1	125.0358276	124.9653995	20	5.713299961	eAbsolute	10	0.1	125.0358276	95.02398929	20	2.206107093	eAbsolute	10	0.1	125.0358276	83.02398929
NI3378200	XIC	eTargetCompound	C5H6N2O2			ESI	5000		0		125.0358276		-	1	0.329598233	60	60			125.0358276	79.95671664	60	100	eAbsolute	10	0.1	125.0358276	81.04472475	60	74.101855	eAbsolute	10	0.1	125.0358276	78.96543925	60	32.38861736	eAbsolute	10	0.1	125.0358276	96.97506059	60	5.693138999	eAbsolute	10	0.1	125.0358276	96.95893606
D-Methionine	XIC	eTargetCompound	C5H11NO2S			ESI	5000		0		148.0440369		-	1	0.988508909	60	25			148.0440369	103.9552878	25	100	eAbsolute	10	0.1	148.0440369	103.9357501	25	41.19814985	eAbsolute	10	0.1	148.0440369	147.9453895	25	11.94579454	eAbsolute	10	0.1	148.0440369	148.0504787	25	10.76496544	eAbsolute	10	0.1	148.0440369	121.0385733
D-Methionine	XIC	eTargetCompound	C5H11NO2S			ESI	5000		0		148.0440369		-	1	0.936089958	60	15			148.0440369	103.9552803	15	100	eAbsolute	10	0.1	148.0440369	148.0426758	15	42.8798898	eAbsolute	10	0.1	148.0440369	103.9357068	15	26.89666058	eAbsolute	10	0.1	148.0440369	147.9454542	15	12.59007278	eAbsolute	10	0.1	148.0440369	148.0205218
D-Methionine	XIC	eTargetCompound	C5H11NO2S			ESI	5000		0		148.0440369		-	1	0.931685504	60	20			148.0440369	103.9561732	20	100	eAbsolute	10	0.1	148.0440369	103.9366026	20	19.40672265	eAbsolute	10	0.1	148.0440369	148.0426758	20	11.67287148	eAbsolute	10	0.1	148.0440369	99.92531253	20	6.496194218	eAbsolute	10	0.1	148.0440369	118.9235473
D-Methionine	XIC	eTargetCompound	C5H11NO2S			ESI	5000		0		148.0440369		-	1	0.939600821	60	60			148.0440369	83.93061626	60	100	eAbsolute	10	0.1	148.0440369	99.92549489	60	67.35506356	eAbsolute	10	0.1	148.0440369	103.9564516	60	8.952432568	eAbsolute	10	0.1
L-(+)-Isoleucine	XIC	eTargetCompound	C6H13NO2			ESI	5000		0		130.0875244		-	1	0.767749958	60	30			130.0875244	88.03930498	30	100	eAbsolute	10	0.1	130.0875244	84.08090199	30	51.46082193	eAbsolute	10	0.1	130.0875244	112.0394728	30	40.74244471	eAbsolute	10	0.1	130.0875244	82.06541248	30	39.92232973	eAbsolute	10	0.1	130.0875244	86.03190236
L-(+)-Isoleucine	XIC	eTargetCompound	C6H13NO2			ESI	5000		0		130.0875244		-	1	0.712977485	60	20			130.0875244	130.0862552	20	100	eAbsolute	10	0.1	130.0875244	130.0403566	20	0.481304059	eAbsolute	10	0.1	130.0875244	88.03930498	20	0.210586201	eAbsolute	10	0.1	130.0875244	0	20	0.186252659	eAbsolute	10	0.1
L-(+)-Isoleucine	XIC	eTargetCompound	C6H13NO2			ESI	5000		0		130.0875244		-	1	0.717382384	60	45			130.0875244	130.0862552	45	100	eAbsolute	10	0.1	130.0875244	89.01339747	45	18.69668723	eAbsolute	10	0.1	130.0875244	129.0322522	45	9.045767392	eAbsolute	10	0.1	130.0875244	130.0400515	45	7.621460969	eAbsolute	10	0.1	130.0875244	88.03930498
L-(+)-Isoleucine	XIC	eTargetCompound	C6H13NO2			ESI	5000		0		130.0875244		-	1	0.721522806	60	60			130.0875244	89.01421356	60	100	eAbsolute	10	0.1	130.0875244	130.591095	60	53.62992509	eAbsolute	10	0.1	130.0875244	79.62865448	60	52.12934124	eAbsolute	10	0.1	130.0875244	76.09674835	60	51.65895624	eAbsolute	10	0.1	130.0875244	85.65628815
D-(+)-Phenylalanine	XIC	eTargetCompound	C9H11NO2			ESI	5000		0		164.072052		-	1	0.864681905	60	30			164.072052	147.044056	30	100	eAbsolute	10	0.1	164.072052	72.00800486	30	8.821565623	eAbsolute	10	0.1	164.072052	120.0255606	30	5.751221046	eAbsolute	10	0.1	164.072052	119.9948885	30	3.316561494	eAbsolute	10	0.1	164.072052	118.9915119
D-(+)-Phenylalanine	XIC	eTargetCompound	C9H11NO2			ESI	5000		0		164.072052		-	1	0.806984959	60	20			164.072052	147.044056	20	100	eAbsolute	10	0.1	164.072052	164.0706051	20	67.12339749	eAbsolute	10	0.1	164.072052	163.8887167	20	5.392349686	eAbsolute	10	0.1	164.072052	120.025575	20	4.888558885	eAbsolute	10	0.1	164.072052	0
D-(+)-Phenylalanine	XIC	eTargetCompound	C9H11NO2			ESI	5000		0		164.0720215		-	1	0.875348382	60	30			164.0720215	147.044056	30	100	eAbsolute	10	0.1	164.0720215	164.0706051	30	21.7031409	eAbsolute	10	0.1	164.0720215	163.8886352	30	19.67033065	eAbsolute	10	0.1	164.0720215	0	30	11.03908743	eAbsolute	10	0.1	164.0720215	120.025585
D-(+)-Phenylalanine	XIC	eTargetCompound	C9H11NO2			ESI	5000		0		164.072052		-	1	0.81138972	60	45			164.072052	147.044056	45	100	eAbsolute	10	0.1	164.072052	163.8887673	45	54.77166695	eAbsolute	10	0.1	164.072052	91.05422681	45	36.71109101	eAbsolute	10	0.1	164.072052	118.9229598	45	26.19838116	eAbsolute	10	0.1	164.072052	101.9230932
D-(+)-Phenylalanine	XIC	eTargetCompound	C9H11NO2			ESI	5000		0		164.072052		-	1	0.815569951	60	60			164.072052	163.8893835	60	100	eAbsolute	10	0.1	164.072052	101.9238716	60	85.7038292	eAbsolute	10	0.1	164.072052	118.9240128	60	60.63372719	eAbsolute	10	0.1	164.072052	117.9285105	60	53.56685918	eAbsolute	10	0.1	164.072052	100.9256383
L-(-)-methionine	XIC	eTargetCompound	C5H11NO2S			ESI	5000		0		148.0439301		-	1	0.515653242	60	30			148.0439301	0	30	100	eAbsolute	10	0.1	148.0439301	107.0357972	30	81.72975844	eAbsolute	10	0.1	148.0439301	103.9559504	30	20.83578467	eAbsolute	10	0.1	148.0439301	103.936326	30	12.77673138	eAbsolute	10	0.1	148.0439301	120.0271822
L-(-)-methionine	XIC	eTargetCompound	C5H11NO2S			ESI	5000		0		148.0439911		-	1	0.40212636	60	20			148.0439911	148.0610218	20	100	eAbsolute	10	0.1	148.0439911	107.0351167	20	20.21261758	eAbsolute	10	0.1	148.0439911	148.0426758	20	6.068184217	eAbsolute	10	0.1	148.0439911	133.0378895	20	3.922765755	eAbsolute	10	0.1	148.0439911	0
L-(-)-methionine	XIC	eTargetCompound	C5H11NO2S			ESI	5000		0		148.0439911		-	1	0.404169022	60	30			148.0439911	107.0365151	30	100	eAbsolute	10	0.1	148.0439911	148.063059	30	96.32667026	eAbsolute	10	0.1	148.0439911	133.0396571	30	22.27506986	eAbsolute	10	0.1	148.0439911	0	30	11.26637924	eAbsolute	10	0.1	148.0439911	106.0287573
L-(-)-methionine	XIC	eTargetCompound	C5H11NO2S			ESI	5000		0		148.0439301		-	1	0.466532338	60	60			148.0439301	132.0317873	60	100	eAbsolute	10	0.1	148.0439301	106.0287355	60	87.53392012	eAbsolute	10	0.1	148.0439301	107.0365251	60	79.7434323	eAbsolute	10	0.1	148.0439301	82.04131638	60	38.43728104	eAbsolute	10	0.1	148.0439301	117.0208849
carglumic acid	XIC	eTargetCompound	C6H10N2O5			ESI	5000		0		189.0519867		-	1	0.617270905	60	25			189.0519867	146.0447842	25	100	eAbsolute	10	0.1	189.0519867	0	25	42.4204983	eAbsolute	10	0.1	189.0519867	171.0400332	25	7.777169352	eAbsolute	10	0.1	189.0519867	189.1127256	25	1.273401249	eAbsolute	10	0.1	189.0519867	145.0072916
carglumic acid	XIC	eTargetCompound	C6H10N2O5			ESI	5000		0		189.0518646		-	1	0.522174282	60	15			189.0518646	146.0447842	15	100	eAbsolute	10	0.1	189.0518646	128.0342196	15	18.40848449	eAbsolute	10	0.1	189.0518646	189.0505979	15	5.848736193	eAbsolute	10	0.1	189.0518646	0	15	2.921248642	eAbsolute	10	0.1	189.0518646	188.9969414
carglumic acid	XIC	eTargetCompound	C6H10N2O5			ESI	5000		0		189.0518646		-	1	0.520141793	60	20			189.0518646	146.0447842	20	100	eAbsolute	10	0.1	189.0518646	128.0342196	20	27.49362979	eAbsolute	10	0.1	189.0518646	102.054955	20	11.10008344	eAbsolute	10	0.1	189.0518646	189.0505088	20	1.145289744	eAbsolute	10	0.1	189.0518646	188.9968941
carglumic acid	XIC	eTargetCompound	C6H10N2O5			ESI	5000		0		189.0519867		-	1	0.575888215	60	60			189.0519867	102.054955	60	100	eAbsolute	10	0.1	189.0519867	128.0342196	60	14.61434056	eAbsolute	10	0.1	189.0519867	104.9971058	60	3.977021393	eAbsolute	10	0.1	189.0519867	85.02840595	60	2.754508788	eAbsolute	10	0.1	189.0519867	99.92527409
N-Methyl-<scp>D</scp>-aspartic acid	XIC	eTargetCompound	C5H9NO4			ESI	5000		0		146.0460663		-	1	0.359220618	60	25			146.0460663	115.0025851	25	100	eAbsolute	10	0.1	146.0460663	146.0447842	25	55.15711946	eAbsolute	10	0.1	146.0460663	102.054955	25	25.39540987	eAbsolute	10	0.1	146.0460663	128.0342196	25	20.18075283	eAbsolute	10	0.1	146.0460663	0
N-Methyl-<scp>D</scp>-aspartic acid	XIC	eTargetCompound	C5H9NO4			ESI	5000		0		146.0460663		-	1	0.34915862	60	20			146.0460663	115.0025851	20	100	eAbsolute	10	0.1	146.0460663	102.054955	20	89.88767914	eAbsolute	10	0.1	146.0460663	146.0447842	20	49.67744664	eAbsolute	10	0.1	146.0460663	128.0342196	20	10.17143204	eAbsolute	10	0.1	146.0460663	86.02365492
N-Methyl-<scp>D</scp>-aspartic acid	XIC	eTargetCompound	C5H9NO4			ESI	5000		0		146.0460663		-	1	0.353563426	60	45			146.0460663	102.054955	45	100	eAbsolute	10	0.1	146.0460663	115.0025851	45	27.4137391	eAbsolute	10	0.1	146.0460663	86.02365492	45	16.96055468	eAbsolute	10	0.1	146.0460663	82.04667963	45	12.20433597	eAbsolute	10	0.1	146.0460663	84.04439038
N-Methyl-<scp>D</scp>-aspartic acid	XIC	eTargetCompound	C5H9NO4			ESI	5000		0		146.0460663		-	1	0.357173767	60	60			146.0460663	102.054955	60	100	eAbsolute	10	0.1	146.0460663	82.04612724	60	48.77537676	eAbsolute	10	0.1	146.0460663	86.02365492	60	39.11607414	eAbsolute	10	0.1	146.0460663	84.04439038	60	13.45887119	eAbsolute	10	0.1	146.0460663	100.9248517
1-Methyladenosine	XIC	eTargetCompound	C11H15N5O4			ESI	5000		0		280.1053467		-	1	0.336296429	60	25			280.1053467	0	25	100	eAbsolute	10	0.1	280.1053467	259.8627667	25	5.119077603	eAbsolute	10	0.1	280.1053467	260.8587689	25	3.958317176	eAbsolute	10	0.1	280.1053467	280.865025	25	2.5933153	eAbsolute	10	0.1	280.1053467	279.8690838
1-Methyladenosine	XIC	eTargetCompound	C11H15N5O4			ESI	5000		0		280.1053467		-	1	0.306980441	60	15			280.1053467	0	15	100	eAbsolute	10	0.1	280.1053467	280.0008515	15	2.959805024	eAbsolute	10	0.1	280.1053467	279.8694441	15	2.429027136	eAbsolute	10	0.1	280.1053467	280.8652609	15	2.295697444	eAbsolute	10	0.1	280.1053467	280.0206267
1-Methyladenosine	XIC	eTargetCompound	C11H15N5O4			ESI	5000		0		280.1053467		-	1	0.302574951	60	20			280.1053467	148.0631144	20	100	eAbsolute	10	0.1	280.1053467	280.0024503	20	9.51495586	eAbsolute	10	0.1	280.1053467	279.8703387	20	5.181234374	eAbsolute	10	0.1	280.1053467	280.8667862	20	3.368811636	eAbsolute	10	0.1	280.1053467	280.0217508
1-Methyladenosine	XIC	eTargetCompound	C11H15N5O4			ESI	5000		0		280.1055908		-	1	0.623877862	60	30			280.1055908	148.0631144	30	100	eAbsolute	10	0.1	280.1055908	279.9971003	30	16.56737366	eAbsolute	10	0.1	280.1055908	233.9935837	30	13.95288508	eAbsolute	10	0.1	280.1055908	116.9282761	30	12.68442976	eAbsolute	10	0.1	280.1055908	259.8592524
1-Methyladenosine	XIC	eTargetCompound	C11H15N5O4			ESI	5000		0		280.1053467		-	1	0.310071515	60	60			280.1053467	148.0631144	60	100	eAbsolute	10	0.1	280.1053467	107.0365654	60	82.54167422	eAbsolute	10	0.1	280.1053467	133.0396394	60	24.43113695	eAbsolute	10	0.1	280.1053467	106.0287403	60	9.802356342	eAbsolute	10	0.1	280.1053467	0
Gly-Leu	XIC	eTargetCompound	C8H16N2O3			ESI	5000		0		187.1092072		-	1	0.928959001	60	30			187.1092072	130.0862552	30	100	eAbsolute	10	0.1	187.1092072	143.1178897	30	41.86056531	eAbsolute	10	0.1	187.1092072	0	30	10.02065554	eAbsolute	10	0.1	187.1092072	167.0114981	30	0.724568417	eAbsolute	10	0.1	187.1092072	169.0972262
Gly-Leu	XIC	eTargetCompound	C8H16N2O3			ESI	5000		0		187.1092072		-	1	0.871121261	60	20			187.1092072	187.1077189	20	100	eAbsolute	10	0.1	187.1092072	130.0862552	20	77.4293235	eAbsolute	10	0.1	187.1092072	143.1178897	20	57.09078487	eAbsolute	10	0.1	187.1092072	114.0913406	20	1.2168259	eAbsolute	10	0.1	187.1092072	141.1024044
Gly-Leu	XIC	eTargetCompound	C8H16N2O3			ESI	5000		0		187.1092072		-	1	0.875527375	60	30			187.1092072	130.0862552	30	100	eAbsolute	10	0.1	187.1092072	143.1178897	30	58.87480397	eAbsolute	10	0.1	187.1092072	187.1077189	30	15.79034631	eAbsolute	10	0.1	187.1092072	141.1022396	30	2.862172088	eAbsolute	10	0.1	187.1092072	114.0913406
Gly-Leu	XIC	eTargetCompound	C8H16N2O3			ESI	5000		0		187.1092072		-	1	0.879409085	60	60			187.1092072	130.0862552	60	100	eAbsolute	10	0.1	187.1092072	82.06512584	60	18.00616695	eAbsolute	10	0.1	187.1092072	92.99710583	60	15.92811201	eAbsolute	10	0.1	187.1092072	116.9971058	60	13.56049993	eAbsolute	10	0.1	187.1092072	83.02398929
Penicillamine	XIC	eTargetCompound	C5H11NO2S			ESI	5000		0		148.0440063		-	1	0.650866993	60	25			148.0440063	103.936895	25	100	eAbsolute	10	0.1	148.0440063	103.9564415	25	43.70191774	eAbsolute	10	0.1	148.0440063	148.0526533	25	32.16853542	eAbsolute	10	0.1	148.0440063	120.0273025	25	23.1660464	eAbsolute	10	0.1	148.0440063	128.0164611
Penicillamine	XIC	eTargetCompound	C5H11NO2S			ESI	5000		0		148.0440063		-	1	0.621805051	60	15			148.0440063	148.0426758	15	100	eAbsolute	10	0.1	148.0440063	103.9368591	15	16.54717326	eAbsolute	10	0.1	148.0440063	103.9564206	15	14.67537213	eAbsolute	10	0.1	148.0440063	148.0205662	15	8.483077756	eAbsolute	10	0.1	148.0440063	148.0501984
Penicillamine	XIC	eTargetCompound	C5H11NO2S			ESI	5000		0		148.0440063		-	1	0.617399064	60	20			148.0440063	148.0426758	20	100	eAbsolute	10	0.1	148.0440063	103.9550763	20	64.27600421	eAbsolute	10	0.1	148.0440063	103.9355908	20	57.19704773	eAbsolute	10	0.1	148.0440063	148.0503951	20	24.57294947	eAbsolute	10	0.1	148.0440063	147.9898495
Penicillamine	XIC	eTargetCompound	C5H11NO2S			ESI	5000		0		148.0439758		-	1	0.669403182	60	45			148.0439758	83.93061765	45	100	eAbsolute	10	0.1	148.0439758	99.92547549	45	59.26678959	eAbsolute	10	0.1	148.0439758	103.9563719	45	10.23668173	eAbsolute	10	0.1	148.0439758	103.9372377	45	9.312682028	eAbsolute	10	0.1	148.0439758	83.92820068
Penicillamine	XIC	eTargetCompound	C5H11NO2S			ESI	5000		0		148.0440063		-	1	0.625387179	60	60			148.0440063	83.93059133	60	100	eAbsolute	10	0.1	148.0440063	99.9254656	60	62.62831795	eAbsolute	10	0.1	148.0440063	79.95719187	60	8.144893414	eAbsolute	10	0.1
81439	XIC	eTargetCompound	C5H9NO3			ESI	5000		0		130.0511627		-	1	0.368801767	60	25			130.0511627	130.0498696	25	100	eAbsolute	10	0.1	130.0511627	112.039305	25	12.42749278	eAbsolute	10	0.1	130.0511627	84.04439038	25	7.652852205	eAbsolute	10	0.1	130.0511627	0	25	2.529580518	eAbsolute	10	0.1	130.0511627	68.04947578
81439	XIC	eTargetCompound	C5H9NO3			ESI	5000		0		130.0510406		-	1	0.432866935	60	30			130.0510406	112.039305	30	100	eAbsolute	10	0.1	130.0510406	84.04481845	30	57.49698091	eAbsolute	10	0.1	130.0510406	68.05016516	30	22.77427779	eAbsolute	10	0.1	130.0510406	61.98804179	30	21.13181489	eAbsolute	10	0.1	130.0510406	66.03456207
81439	XIC	eTargetCompound	C5H9NO3			ESI	5000		0		130.0511627		-	1	0.311896028	60	20			130.0511627	130.0498696	20	100	eAbsolute	10	0.1	130.0511627	112.039305	20	4.818844078	eAbsolute	10	0.1	130.0511627	84.04439038	20	3.592239977	eAbsolute	10	0.1	130.0511627	0	20	0.782550128	eAbsolute	10	0.1	130.0511627	128.0342196
81439	XIC	eTargetCompound	C5H9NO3			ESI	5000		0		130.0511627		-	1	0.31630241	60	60			130.0511627	0	60	100	eAbsolute	10	0.1	130.0511627	84.04439038	60	68.05484928	eAbsolute	10	0.1	130.0511627	130.0498696	60	27.75929809	eAbsolute	10	0.1	130.0511627	112.039305	60	18.41203174	eAbsolute	10	0.1	130.0511627	86.02365492
L-Alanyl-L-glutamine	XIC	eTargetCompound	C8H15N3O4			ESI	5000		0		216.09935		-	1	0.428237286	60	25			216.09935	198.0873178	25	100	eAbsolute	10	0.1	216.09935	216.0978824	25	54.36455687	eAbsolute	10	0.1	216.09935	180.0767531	25	6.39759274	eAbsolute	10	0.1	216.09935	154.0974886	25	6.060771241	eAbsolute	10	0.1	216.09935	216.8527637
L-Alanyl-L-glutamine	XIC	eTargetCompound	C8H15N3O4			ESI	5000		0		216.0993347		-	1	0.364442438	60	30			216.0993347	198.0873178	30	100	eAbsolute	10	0.1	216.0993347	180.0767531	30	10.60288094	eAbsolute	10	0.1	216.0993347	154.0974886	30	10.34007051	eAbsolute	10	0.1	216.0993347	0	30	6.113640616	eAbsolute	10	0.1	216.0993347	172.1080532
L-Alanyl-L-glutamine	XIC	eTargetCompound	C8H15N3O4			ESI	5000		0		216.0993347		-	1	0.315658417	60	20			216.0993347	216.0978824	20	100	eAbsolute	10	0.1	216.0993347	198.0873178	20	79.10304744	eAbsolute	10	0.1	216.0993347	154.0974886	20	57.12523057	eAbsolute	10	0.1	216.0993347	127.050204	20	19.30359081	eAbsolute	10	0.1	216.0993347	0
L-Alanyl-L-glutamine	XIC	eTargetCompound	C8H15N3O4			ESI	5000		0		216.0993347		-	1	0.320074187	60	30			216.0993347	154.0974886	30	100	eAbsolute	10	0.1	216.0993347	87.05528941	30	76.89025371	eAbsolute	10	0.1	216.0993347	127.050204	30	38.0330382	eAbsolute	10	0.1	216.0993347	198.0873178	30	29.31260986	eAbsolute	10	0.1	216.0993347	216.0978824
L-Alanyl-L-glutamine	XIC	eTargetCompound	C8H15N3O4			ESI	5000		0		216.0993347		-	1	0.323501193	60	60			216.0993347	87.05528941	60	100	eAbsolute	10	0.1	216.0993347	83.06037481	60	3.664207621	eAbsolute	10	0.1	216.0993347	88.03922816	60	3.333889303	eAbsolute	10	0.1	216.0993347	127.0502673	60	3.064728162	eAbsolute	10	0.1	216.0993347	84.04441391
DL-β-Hydroxybutyric acid	XIC	eTargetCompound	CH3CH(OH)CH2COOH			ESI	5000		0		103.0390549		-	1	3.64	60	50			103.0390549	59.01264572	50	100	eAbsolute	10	0.1	103.0390549	103.0388794	50	14.04468704	eAbsolute	10	0.1	103.0390549	57.03337479	50	2.631825216	eAbsolute	10	0.1	103.0390549	98.00346375	50	0.57961752	eAbsolute	10	0.1	103.0390549	85.02840424
Oleic acid	XIC	eTargetCompound	C18H34O2			ESI	5000		0		281.2476196		-	1	3.239180957	60	40			281.2476196	281.2468872	40	100	eAbsolute	10	0.1	281.2476196	281.0035706	40	63.07105722	eAbsolute	10	0.1	281.2476196	128.995224	40	51.97788763	eAbsolute	10	0.1	281.2476196	197.0021362	40	42.44609593	eAbsolute	10	0.1	281.2476196	176.9963074
Petroselinic acid	XIC	eTargetCompound	C18H34O2			ESI	5000		0		281.247467		-	1	3.241175858	60	40			281.247467	281.2468567	40	100	eAbsolute	10	0.1	281.247467	281.0037537	40	15.41237763	eAbsolute	10	0.1	281.247467	281.1409912	40	13.70140134	eAbsolute	10	0.1	281.247467	96.95964813	40	13.10843741	eAbsolute	10	0.1	281.247467	128.9954071
Linolenic acid	XIC	eTargetCompound	C18H30O2			ESI	5000		0		277.2163696		-	1	3.048963151	60	40			277.2163696	192.9884644	40	100	eAbsolute	10	0.1	277.2163696	277.1826477	40	55.32990674	eAbsolute	10	0.1	277.2163696	79.95697021	40	54.80238254	eAbsolute	10	0.1	277.2163696	277.2158508	40	54.03969194	eAbsolute	10	0.1	277.2163696	134.8942566
chenodeoxycholic acid	XIC	eTargetCompound	C24H40O4			ESI	5000		0		391.2842712		-	1	1.99985214	60	40			391.2842712	391.2832642	40	100	eAbsolute	10	0.1	391.2842712	373.2727661	40	0.64255067	eAbsolute	10	0.1	391.2842712	266.9856567	40	0.340568738	eAbsolute	10	0.1	391.2842712	286.991272	40	0.219312187	eAbsolute	10	0.1	391.2842712	247.0174255
Glycochenodeoxycholic acid	XIC	eTargetCompound	C26H43NO5			ESI	5000		0		448.3058167		-	1	1.690203847	60	40			448.3058167	448.2996826	40	100	eAbsolute	10	0.1	448.3058167	74.02423859	40	41.51013045	eAbsolute	10	0.1	448.3058167	140.9950562	40	7.228720197	eAbsolute	10	0.1	448.3058167	68.99534607	40	6.15704261	eAbsolute	10	0.1	448.3058167	112.9849319
Glycochenodeoxycholic acid	XIC	eTargetCompound	C26H43NO5			ESI	5000		0		448.3056335		-	1	1.789307626	60	40			448.3056335	448.3052063	40	100	eAbsolute	10	0.1	448.3056335	74.02435303	40	71.35063531	eAbsolute	10	0.1	448.3056335	386.3052063	40	3.793423346	eAbsolute	10	0.1	448.3056335	74.02694702	40	3.709664931	eAbsolute	10	0.1	448.3056335	74.02800751
[truncated: 50 more columns]
