# Supplementary material for: Common data models to streamline metabolomics processing and annotation, and implementation in a Python pipeline
Source: PLoS Comput Biol. 2024 Jun 6;20(6):e1011912. doi: 10.1371/journal.pcbi.1011912 (PMC11185459; doi:10.1371/journal.pcbi.1011912)
Supplement: S4 File — (ZIP) [file pcbi.1011912.s006.zip › examples/auth_std_libraries/README.md]

These are examples of authentic standard libraries that can be used for annotation. 

They are generated using the CSV export method from CompoundDiscoverer. 

These should not be used for generic analyses since they are specific to our instruments and methods.
