# Supplementary material for: Common data models to streamline metabolomics processing and annotation, and implementation in a Python pipeline
Source: PLoS Comput Biol. 2024 Jun 6;20(6):e1011912. doi: 10.1371/journal.pcbi.1011912 (PMC11185459; doi:10.1371/journal.pcbi.1011912)
Supplement: S4 File — (ZIP) [file pcbi.1011912.s006.zip › examples/auth_std_libraries/auth_std_HILIC_pos_12_01_2024_JM_wMS2.csv]

CompoundName	ExperimentType	Compound Type	ChemicalFormula	Category	CAS	Ionization	ResponseThreshold	Internal Standard	Internal Standard Concentration	PrecursorMass	ExtractedMass	Adduct	Polarity	ChargeState	RT	Window	CollisionEnergy	Lens	EnergyRamp	Confirm Precursor	Confirm Extracted	Confirm Energy	Target Ratio	Window Type	Ratio Window	Ion Coelution	Confirm Precursor	Confirm Extracted	Confirm Energy	Target Ratio	Window Type	Ratio Window	Ion Coelution	Confirm Precursor	Confirm Extracted	Confirm Energy	Target Ratio	Window Type	Ratio Window	Ion Coelution	Confirm Precursor	Confirm Extracted	Confirm Energy	Target Ratio	Window Type	Ratio Window	Ion Coelution	Confirm Precursor	Confirm Extracted
Imidazole	XIC	eTargetCompound	C3H4N2			ESI	5000		0		69.04457855		+	1	0.299623683	60	25			69.04457855	69.04472475	25	100	eAbsolute	10	0.1	69.04457855	59.81272413	25	30.54398055	eAbsolute	10	0.1	69.04457855	65.40896083	25	29.92410776	eAbsolute	10	0.1	69.04457855	73.07704843	25	22.17186113	eAbsolute	10	0.1	69.04457855	53.7819541
Imidazole	XIC	eTargetCompound	C3H4N2			ESI	5000		0		69.04462433		+	1	1.780990617	60	30			69.04462433	59.3590889	30	100	eAbsolute	10	0.1	69.04462433	74.21933746	30	98.22974727	eAbsolute	10	0.1	69.04462433	62.00741577	30	89.86759922	eAbsolute	10	0.1	69.04462433	67.26583862	30	88.74356141	eAbsolute	10	0.1	69.04462433	72.14143372
Imidazole	XIC	eTargetCompound	C3H4N2			ESI	5000		0		69.04457092		+	1	0.198016939	60	45			69.04457092	67.12069702	45	100	eAbsolute	10	0.1	69.04457092	69.93467712	45	89.33992902	eAbsolute	10	0.1	69.04457092	68.11042786	45	80.79418427	eAbsolute	10	0.1
Imidazole	XIC	eTargetCompound	C3H4N2			ESI	5000		0		69.04457092		+	1	0.146061096	60	15			69.04457092	79.88231659	15	100	eAbsolute	10	0.1	69.04457092	76.43396759	15	94.32878144	eAbsolute	10	0.1	69.04457092	78.49672699	15	81.0524646	eAbsolute	10	0.1	69.04457092	78.70304108	15	81.03342781	eAbsolute	10	0.1	69.04457092	76.96330261
Imidazole	XIC	eTargetCompound	C3H4N2			ESI	5000		0		69.04457092		+	1	0.14165447	60	20			69.04457092	78.32394774	20	100	eAbsolute	10	0.1	69.04457092	77.50851389	20	97.70108831	eAbsolute	10	0.1	69.04457092	79.26580305	20	95.41010319	eAbsolute	10	0.1	69.04457092	77.73657245	20	84.11792894	eAbsolute	10	0.1	69.04457092	75.04794165
Imidazole	XIC	eTargetCompound	C3H4N2			ESI	5000		0		69.04457092		+	1	0.149074804	60	60			69.04457092	77.80675277	60	100	eAbsolute	10	0.1	69.04457092	76.95459569	60	63.6399494	eAbsolute	10	0.1	69.04457092	75.32642851	60	55.60719954	eAbsolute	10	0.1	69.04457092	79.49806809	60	49.48976826	eAbsolute	10	0.1	69.04457092	78.44942644
Imidazole	XIC	eTargetCompound	C3H4N2			ESI	5000		0		69.04454041		+	1	0.56217765	60	75			69.04454041	79.80612372	75	100	eAbsolute	10	0.1	69.04454041	77.53202956	75	95.83922948	eAbsolute	10	0.1	69.04454041	77.32911924	75	94.8464672	eAbsolute	10	0.1	69.04454041	79.3195017	75	90.78254663	eAbsolute	10	0.1	69.04454041	78.07063728
L-Histidine	XIC	eTargetCompound	C6H9N3O2			ESI	5000		0		156.0765991		+	1	3.232930051	60	25			156.0765991	110.0712738	25	100	eAbsolute	10	0.1	156.0765991	156.0767531	25	32.04545315	eAbsolute	10	0.1	156.0765991	0	25	2.996713021	eAbsolute	10	0.1	156.0765991	156.1130838	25	1.590783635	eAbsolute	10	0.1	156.0765991	156.1382563
L-Histidine	XIC	eTargetCompound	C6H9N3O2			ESI	5000		0		156.0765991		+	1	3.175279025	60	20			156.0765991	110.0712738	20	100	eAbsolute	10	0.1	156.0765991	156.0767531	20	17.11226576	eAbsolute	10	0.1	156.0765991	95.06037481	20	5.743645534	eAbsolute	10	0.1	156.0765991	83.06037481	20	2.584193594	eAbsolute	10	0.1	156.0765991	93.04472475
L-Histidine	XIC	eTargetCompound	C6H9N3O2			ESI	5000		0		156.0765991		+	1	3.179685565	60	30			156.0765991	110.0712738	30	100	eAbsolute	10	0.1	156.0765991	83.06037481	30	12.43820978	eAbsolute	10	0.1	156.0765991	93.04472475	30	9.495059906	eAbsolute	10	0.1	156.0765991	95.06037481	30	7.742658229	eAbsolute	10	0.1	156.0765991	82.05254978
L-Histidine	XIC	eTargetCompound	C6H9N3O2			ESI	5000		0		156.0765991		+	1	3.183188933	60	60			156.0765991	83.06037481	60	100	eAbsolute	10	0.1	156.0765991	93.04472475	60	58.77288939	eAbsolute	10	0.1	156.0765991	82.05254978	60	45.44452785	eAbsolute	10	0.1	156.0765991	81.04472475	60	29.1125496	eAbsolute	10	0.1	156.0765991	110.0712738
(−)-Riboflavin	XIC	eTargetCompound	C17H20N4O6			ESI	5000		0		377.1455383		+	1	1.238244285	60	20			377.1455383	377.1455608	20	100	eAbsolute	10	0.1	377.1455383	243.0876521	20	21.48083064	eAbsolute	10	0.1	377.1455383	359.1349962	20	2.564688268	eAbsolute	10	0.1	377.1455383	99.04405601	20	1.258386944	eAbsolute	10	0.1	377.1455383	244.0950526
(−)-Riboflavin	XIC	eTargetCompound	C17H20N4O6			ESI	5000		0		377.1455383		+	1	1.240289166	60	30			377.1455383	243.0876521	30	100	eAbsolute	10	0.1	377.1455383	244.0954772	30	82.17596163	eAbsolute	10	0.1	377.1455383	377.1455608	30	38.70572441	eAbsolute	10	0.1	377.1455383	257.1033022	30	30.45498844	eAbsolute	10	0.1	377.1455383	359.1349962
(−)-Riboflavin	XIC	eTargetCompound	C17H20N4O6			ESI	5000		0		377.1452026		+	1	1.433222512	60	45			377.1452026	243.0876521	45	100	eAbsolute	10	0.1	377.1452026	172.0869239	45	43.504525	eAbsolute	10	0.1	377.1452026	216.0767531	45	29.20630167	eAbsolute	10	0.1	377.1452026	200.0818385	45	13.08255439	eAbsolute	10	0.1	377.1452026	198.0661884
(−)-Riboflavin	XIC	eTargetCompound	C17H20N4O6			ESI	5000		0		377.1455994		+	1	1.302113731	60	60			377.1455994	172.0869239	60	100	eAbsolute	10	0.1	377.1455994	216.0767531	60	46.49240599	eAbsolute	10	0.1	377.1455994	198.0661884	60	33.07514245	eAbsolute	10	0.1	377.1455994	243.0876521	60	19.82513988	eAbsolute	10	0.1	377.1455994	145.0760249
(−)-Riboflavin	XIC	eTargetCompound	C17H20N4O6			ESI	5000		0		377.1455994		+	1	1.351220966	60	30			377.1455994	243.0876521	30	100	eAbsolute	10	0.1	377.1455994	359.1349962	30	14.69919973	eAbsolute	10	0.1	377.1455994	0	30	2.049984395	eAbsolute	10	0.1	377.1455994	216.0769128	30	1.195263803	eAbsolute	10	0.1	377.1455994	200.0819627
L-Theanine	XIC	eTargetCompound	C7H14N2O3			ESI	5000		0		175.1076202		+	1	2.395439229	60	25			175.1076202	158.0811698	25	100	eAbsolute	10	0.1	175.1076202	175.1077189	25	17.93458699	eAbsolute	10	0.1	175.1076202	0	25	12.45754852	eAbsolute	10	0.1	175.1076202	130.0498696	25	2.927554438	eAbsolute	10	0.1
L-Theanine	XIC	eTargetCompound	C7H14N2O3			ESI	5000		0		175.1075745		+	1	2.423989573	60	15			175.1075745	158.0811698	15	100	eAbsolute	10	0.1	175.1075745	175.1077189	15	33.74463685	eAbsolute	10	0.1	175.1075745	129.1022396	15	29.00063665	eAbsolute	10	0.1	175.1075745	130.0498696	15	17.36938413	eAbsolute	10	0.1	175.1075745	0
L-Theanine	XIC	eTargetCompound	C7H14N2O3			ESI	5000		0		175.1076202		+	1	2.387072193	60	20			175.1076202	158.0811698	20	100	eAbsolute	10	0.1	175.1076202	0	20	40.71750338	eAbsolute	10	0.1	175.1076202	129.1022396	20	26.15558638	eAbsolute	10	0.1	175.1076202	130.0498696	20	20.3648674	eAbsolute	10	0.1	175.1076202	175.1077189
L-Theanine	XIC	eTargetCompound	C7H14N2O3			ESI	5000		0		175.1076202		+	1	2.391476242	60	45			175.1076202	84.04439038	45	100	eAbsolute	10	0.1	175.1076202	85.02840595	45	6.125943681	eAbsolute	10	0.1	175.1076202	158.0811698	45	4.157936263	eAbsolute	10	0.1	175.1076202	130.0862552	45	1.516277074	eAbsolute	10	0.1	175.1076202	112.0756905
L-Theanine	XIC	eTargetCompound	C7H14N2O3			ESI	5000		0		175.1076202		+	1	2.394236205	60	60			175.1076202	84.04439038	60	100	eAbsolute	10	0.1	175.1076202	85.02840595	60	4.553557891	eAbsolute	10	0.1	175.1076202	83.06037481	60	1.744695808	eAbsolute	10	0.1	175.1076202	92.9036691	60	0.865170328	eAbsolute	10	0.1	175.1076202	84.08072849
Creatinine	XIC	eTargetCompound	C4H7N3O			ESI	5000		0		114.0659714		+	1	1.226112051	60	25			114.0659714	114.0661884	25	100	eAbsolute	10	0.1	114.0659714	86.07127384	25	3.688657376	eAbsolute	10	0.1	114.0659714	104.0810863	25	0.198811236	eAbsolute	10	0.1	114.0659714	103.6899479	25	0.096128517	eAbsolute	10	0.1	114.0659714	66.91114273
Creatinine	XIC	eTargetCompound	C4H7N3O			ESI	5000		0		114.0660477		+	1	1.158704653	60	30			114.0660477	86.07127384	30	100	eAbsolute	10	0.1	114.0660477	104.0818348	30	5.820365415	eAbsolute	10	0.1	114.0660477	64.96141208	30	2.816745301	eAbsolute	10	0.1
Creatinine	XIC	eTargetCompound	C4H7N3O			ESI	5000		0		114.0660477		+	1	1.149791427	60	20			114.0660477	114.0661884	20	100	eAbsolute	10	0.1	114.0660477	86.07127384	20	6.917812926	eAbsolute	10	0.1	114.0660477	104.0818996	20	0.79193293	eAbsolute	10	0.1	114.0660477	114.0913108	20	0.029525086	eAbsolute	10	0.1	114.0660477	76.08507665
Creatinine	XIC	eTargetCompound	C4H7N3O			ESI	5000		0		114.0660172		+	1	1.175688444	60	30			114.0660172	114.0661884	30	100	eAbsolute	10	0.1	114.0660172	0	30	15.04629916	eAbsolute	10	0.1	114.0660172	104.081935	30	0.200215499	eAbsolute	10	0.1
Creatinine	XIC	eTargetCompound	C4H7N3O			ESI	5000		0		114.0660477		+	1	1.154196983	60	45			114.0660477	114.0661884	45	100	eAbsolute	10	0.1	114.0660477	0	45	20.22675072	eAbsolute	10	0.1	114.0660477	99.04271335	45	1.417607969	eAbsolute	10	0.1	114.0660477	114.1277401	45	0.918482521	eAbsolute	10	0.1	114.0660477	109.3333661
Creatinine	XIC	eTargetCompound	C4H7N3O			ESI	5000		0		114.0660477		+	1	1.156835449	60	60			114.0660477	114.0661884	60	100	eAbsolute	10	0.1	114.0660477	86.07127384	60	21.12405015	eAbsolute	10	0.1	114.0660477	86.58818272	60	15.52031878	eAbsolute	10	0.1	114.0660477	75.14012829	60	14.4859042	eAbsolute	10	0.1	114.0660477	75.90718757
4-Aminosalicylic acid	XIC	eTargetCompound	C7H7NO3			ESI	5000		0		154.0497284		+	1	0.966281514	60	30			154.0497284	136.039305	30	100	eAbsolute	10	0.1	154.0497284	96.08147578	30	15.48864241	eAbsolute	10	0.1	154.0497284	112.051881	30	15.09188114	eAbsolute	10	0.1	154.0497284	127.1235251	30	14.52590905	eAbsolute	10	0.1	154.0497284	136.0348039
4-Aminosalicylic acid	XIC	eTargetCompound	C7H7NO3			ESI	5000		0		154.0496979		+	1	0.733967206	60	20			154.0496979	154.0498696	20	100	eAbsolute	10	0.1	154.0496979	136.039305	20	86.29532003	eAbsolute	10	0.1	154.0496979	154.0976487	20	7.861496589	eAbsolute	10	0.1	154.0496979	154.1340796	20	6.73077634	eAbsolute	10	0.1	154.0496979	154.1227901
4-Aminosalicylic acid	XIC	eTargetCompound	C7H7NO3			ESI	5000		0		154.0496979		+	1	0.736010826	60	30			154.0496979	136.039305	30	100	eAbsolute	10	0.1	154.0496979	154.0498696	30	86.77704981	eAbsolute	10	0.1	154.0496979	119.0127559	30	46.85567163	eAbsolute	10	0.1	154.0496979	80.04947578	30	9.540351059	eAbsolute	10	0.1	154.0496979	108.0399393
4-Aminosalicylic acid	XIC	eTargetCompound	C7H7NO3			ESI	5000		0		154.0497284		+	1	0.916392454	60	60			154.0497284	91.01784129	60	100	eAbsolute	10	0.1	154.0497284	119.0127559	60	45.24281036	eAbsolute	10	0.1	154.0497284	80.04947578	60	23.69649492	eAbsolute	10	0.1	154.0497284	80.04505784	60	18.96965413	eAbsolute	10	0.1	154.0497284	81.04478829
L-(+)-Valine	XIC	eTargetCompound	C5H11NO2			ESI	5000		0		118.0861816		+	1	2.349162494	60	25			118.0861816	72.0807759	25	100	eAbsolute	10	0.1	118.0861816	118.0862552	25	14.40989447	eAbsolute	10	0.1	118.0861816	118.1226437	25	3.113559274	eAbsolute	10	0.1	118.0861816	0	25	0.898377369	eAbsolute	10	0.1	118.0861816	100.1120305
L-(+)-Valine	XIC	eTargetCompound	C5H11NO2			ESI	5000		0		118.0861435		+	1	2.258023034	60	30			118.0861435	72.0807759	30	100	eAbsolute	10	0.1	118.0861435	100.1119643	30	5.983338884	eAbsolute	10	0.1	118.0861435	58.06512584	30	2.230268201	eAbsolute	10	0.1	118.0861435	101.1153899	30	2.177948032	eAbsolute	10	0.1	118.0861435	0
L-(+)-Valine	XIC	eTargetCompound	C5H11NO2			ESI	5000		0		118.0861206		+	1	2.684827059	60	15			118.0861206	118.0862552	15	100	eAbsolute	10	0.1	118.0861206	118.12263	15	12.91864346	eAbsolute	10	0.1	118.0861206	100.1116672	15	2.073422399	eAbsolute	10	0.1	118.0861206	118.0651531	15	1.33806764	eAbsolute	10	0.1
L-(+)-Valine	XIC	eTargetCompound	C5H11NO2			ESI	5000		0		118.0861435		+	1	2.203307099	60	20			118.0861435	118.0862552	20	100	eAbsolute	10	0.1	118.0861435	118.1226351	20	13.87246559	eAbsolute	10	0.1	118.0861435	100.1120149	20	5.502236656	eAbsolute	10	0.1	118.0861435	118.0651147	20	2.713278504	eAbsolute	10	0.1	118.0861435	0
L-(+)-Valine	XIC	eTargetCompound	C5H11NO2			ESI	5000		0		118.0861893		+	1	2.359580486	60	30			118.0861893	118.0862552	30	100	eAbsolute	10	0.1	118.0861893	100.1120301	30	7.445718173	eAbsolute	10	0.1	118.0861893	118.1226597	30	5.55619959	eAbsolute	10	0.1	118.0861893	0	30	2.750568998	eAbsolute	10	0.1	118.0861893	118.0651128
L-(+)-Valine	XIC	eTargetCompound	C5H11NO2			ESI	5000		0		118.0861435		+	1	2.207713006	60	45			118.0861435	118.0862552	45	100	eAbsolute	10	0.1	118.0861435	86.09642596	45	33.08698811	eAbsolute	10	0.1	118.0861435	95.04919866	45	20.74540239	eAbsolute	10	0.1	118.0861435	91.05423702	45	20.08200535	eAbsolute	10	0.1	118.0861435	105.0446899
L-(+)-Valine	XIC	eTargetCompound	C5H11NO2			ESI	5000		0		118.0861435		+	1	2.211830454	60	60			118.0861435	91.05427641	60	100	eAbsolute	10	0.1	118.0861435	86.09642596	60	61.7192523	eAbsolute	10	0.1	118.0861435	95.04920287	60	49.47562213	eAbsolute	10	0.1	118.0861435	96.08083206	60	42.02211439	eAbsolute	10	0.1	118.0861435	0
Gly-Val	XIC	eTargetCompound	C7H14N2O3			ESI	5000		0		175.1075134		+	1	2.70522847	60	25			175.1075134	129.1022396	25	100	eAbsolute	10	0.1	175.1075134	157.0971542	25	29.90440392	eAbsolute	10	0.1	175.1075134	175.1077189	25	15.0921582	eAbsolute	10	0.1	175.1075134	118.0862552	25	13.7492215	eAbsolute	10	0.1	175.1075134	0
Gly-Val	XIC	eTargetCompound	C7H14N2O3			ESI	5000		0		175.1075134		+	1	2.700928041	60	15			175.1075134	129.1022396	15	100	eAbsolute	10	0.1	175.1075134	0	15	71.82988831	eAbsolute	10	0.1	175.1075134	175.1077189	15	15.2880915	eAbsolute	10	0.1	175.1075134	157.0971542	15	4.937914402	eAbsolute	10	0.1	175.1075134	151.9405841
Gly-Val	XIC	eTargetCompound	C7H14N2O3			ESI	5000		0		175.1075134		+	1	2.696512523	60	20			175.1075134	0	20	100	eAbsolute	10	0.1	175.1075134	129.1022396	20	96.90527641	eAbsolute	10	0.1	175.1075134	175.1077189	20	5.117058739	eAbsolute	10	0.1	175.1075134	157.0971542	20	1.925180344	eAbsolute	10	0.1	175.1075134	151.9407764
Gly-Val	XIC	eTargetCompound	C7H14N2O3			ESI	5000		0		175.1075592		+	1	3.129728861	60	30			175.1075592	151.9379272	30	100	eAbsolute	10	0.1	175.1075592	157.040039	30	96.21324646	eAbsolute	10	0.1	175.1075592	118.0736791	30	84.44575173	eAbsolute	10	0.1	175.1075592	116.9713552	30	77.13380522	eAbsolute	10	0.1	175.1075592	92.90375151
Gly-Val	XIC	eTargetCompound	C7H14N2O3			ESI	5000		0		175.1075134		+	1	2.70337098	60	60			175.1075134	92.90356557	60	100	eAbsolute	10	0.1	175.1075134	157.0428225	60	37.44032735	eAbsolute	10	0.1	175.1075134	116.971919	60	26.18422959	eAbsolute	10	0.1	175.1075134	92.97191286	60	25.93066172	eAbsolute	10	0.1	175.1075134	110.9142503
Allopurinol	XIC	eTargetCompound	C5H4N4O			ESI	5000		0		137.0457001		+	1	0.510661726	60	30			137.0457001	94.03997372	30	100	eAbsolute	10	0.1	137.0457001	110.0348883	30	54.51455918	eAbsolute	10	0.1	137.0457001	109.0396394	30	18.17311675	eAbsolute	10	0.1	137.0457001	80.64149424	30	16.37855459	eAbsolute	10	0.1	137.0457001	77.42467378
Allopurinol	XIC	eTargetCompound	C5H4N4O			ESI	5000		0		137.0457001		+	1	0.501824757	60	20			137.0457001	137.0457874	20	100	eAbsolute	10	0.1	137.0457001	110.0348883	20	2.510917844	eAbsolute	10	0.1	137.0457001	94.03997372	20	1.88308097	eAbsolute	10	0.1	137.0457001	109.0396658	20	0.756811302	eAbsolute	10	0.1	137.0457001	120.0192989
Allopurinol	XIC	eTargetCompound	C5H4N4O			ESI	5000		0		137.0457001		+	1	0.506230114	60	45			137.0457001	110.0348883	45	100	eAbsolute	10	0.1	137.0457001	137.0457874	45	51.52188914	eAbsolute	10	0.1	137.0457001	94.03997372	45	22.67911684	eAbsolute	10	0.1	137.0457001	120.0192383	45	20.91846644	eAbsolute	10	0.1	137.0457001	119.0352227
Allopurinol	XIC	eTargetCompound	C5H4N4O			ESI	5000		0		137.0457001		+	1	0.508796809	60	60			137.0457001	110.0348883	60	100	eAbsolute	10	0.1	137.0457001	120.0192383	60	23.56098318	eAbsolute	10	0.1	137.0457001	94.03997372	60	18.47174586	eAbsolute	10	0.1	137.0457001	137.0457874	60	11.46378887	eAbsolute	10	0.1	137.0457001	119.0352227
Theophylline	XIC	eTargetCompound	C7H8N4O2			ESI	5000		0		181.0718384		+	1	0.360833854	60	10			181.0718384	181.0720021	10	100	eAbsolute	10	0.1	181.0718384	0	10	0.223927257	eAbsolute	10	0.1	181.0718384	139.9878983	10	0.109057234	eAbsolute	10	0.1
Theophylline	XIC	eTargetCompound	C7H8N4O2			ESI	5000		0		181.0718689		+	1	0.347497557	60	30			181.0718689	124.0505384	30	100	eAbsolute	10	0.1	181.0718689	139.987848	30	7.481324229	eAbsolute	10	0.1	181.0718689	137.0821729	30	5.43579243	eAbsolute	10	0.1	181.0718689	96.05562378	30	2.260455048	eAbsolute	10	0.1	181.0718689	142.0610263
Theophylline	XIC	eTargetCompound	C7H8N4O2			ESI	5000		0		181.0718689		+	1	0.314844762	60	20			181.0718689	181.0720021	20	100	eAbsolute	10	0.1	181.0718689	124.0505384	20	25.98078371	eAbsolute	10	0.1	181.0718689	142.061103	20	1.655685238	eAbsolute	10	0.1	181.0718689	0	20	0.98413188	eAbsolute	10	0.1	181.0718689	137.0822222
Theophylline	XIC	eTargetCompound	C7H8N4O2			ESI	5000		0		181.0718689		+	1	0.319248831	60	45			181.0718689	124.0505384	45	100	eAbsolute	10	0.1	181.0718689	96.05562378	45	41.37660688	eAbsolute	10	0.1	181.0718689	181.0720021	45	8.040467385	eAbsolute	10	0.1	181.0718689	142.061103	45	4.917023079	eAbsolute	10	0.1	181.0718689	83.02398929
Theophylline	XIC	eTargetCompound	C7H8N4O2			ESI	5000		0		181.0718689		+	1	0.322369546	60	60			181.0718689	124.0505384	60	100	eAbsolute	10	0.1	181.0718689	96.05562378	60	96.50674676	eAbsolute	10	0.1	181.0718689	109.0270843	60	35.38932022	eAbsolute	10	0.1	181.0718689	83.02378533	60	10.6514312	eAbsolute	10	0.1	181.0718689	142.061168
Gly-l-pro	XIC	eTargetCompound	C7H12N2O3			ESI	5000		0		173.0919342		+	1	3.068084335	60	25			173.0919342	116.0706051	25	100	eAbsolute	10	0.1	173.0919342	127.0865895	25	25.22565886	eAbsolute	10	0.1	173.0919342	173.0920688	25	25.11651542	eAbsolute	10	0.1	173.0919342	155.0815041	25	6.794708537	eAbsolute	10	0.1	173.0919342	0
Gly-l-pro	XIC	eTargetCompound	C7H12N2O3			ESI	5000		0		173.0919647		+	1	3.765711714	60	30			173.0919647	116.0706051	30	100	eAbsolute	10	0.1	173.0919647	127.0865895	30	23.92004312	eAbsolute	10	0.1	173.0919647	128.1433544	30	17.89810859	eAbsolute	10	0.1	173.0919647	100.1120595	30	12.20763963	eAbsolute	10	0.1	173.0919647	155.0815041
Gly-l-pro	XIC	eTargetCompound	C7H12N2O3			ESI	5000		0		173.0919342		+	1	3.047395631	60	20			173.0919342	116.0706051	20	100	eAbsolute	10	0.1	173.0919342	173.0920688	20	16.19876341	eAbsolute	10	0.1	173.0919342	127.0865895	20	6.290359829	eAbsolute	10	0.1	173.0919342	155.0814049	20	0.694020201	eAbsolute	10	0.1	173.0919342	100.1118683
Gly-l-pro	XIC	eTargetCompound	C7H12N2O3			ESI	5000		0		173.0919342		+	1	3.051800629	60	30			173.0919342	116.0706051	30	100	eAbsolute	10	0.1	173.0919342	127.0865895	30	2.175576914	eAbsolute	10	0.1	173.0919342	173.0920688	30	1.963106821	eAbsolute	10	0.1	173.0919342	100.1120407	30	0.679730497	eAbsolute	10	0.1	173.0919342	0
Gly-l-pro	XIC	eTargetCompound	C7H12N2O3			ESI	5000		0		173.0919342		+	1	3.055569055	60	60			173.0919342	116.0706051	60	100	eAbsolute	10	0.1	173.0919342	90.90321838	60	9.035114216	eAbsolute	10	0.1	173.0919342	0	60	8.399235563	eAbsolute	10	0.1	173.0919342	100.112069	60	6.329761447	eAbsolute	10	0.1	173.0919342	98.06004044
L-(+)-norleucine	XIC	eTargetCompound	C6H13NO2			ESI	5000		0		132.1018372		+	1	1.988693878	60	25			132.1018372	0	25	100	eAbsolute	10	0.1	132.1018372	132.1019052	25	5.200351548	eAbsolute	10	0.1	132.1018372	99.51219149	25	0.542850368	eAbsolute	10	0.1
L-(+)-norleucine	XIC	eTargetCompound	C6H13NO2			ESI	5000		0		132.1018372		+	1	1.959682139	60	15			132.1018372	0	15	100	eAbsolute	10	0.1	132.1018372	132.1019052	15	7.194632798	eAbsolute	10	0.1	132.1018372	132.1382985	15	0.234338461	eAbsolute	10	0.1	132.1018372	99.51223249	15	0.230127573	eAbsolute	10	0.1	132.1018372	132.1658039
L-(+)-norleucine	XIC	eTargetCompound	C6H13NO2			ESI	5000		0		132.1018372		+	1	1.955275539	60	20			132.1018372	0	20	100	eAbsolute	10	0.1	132.1018372	132.1019052	20	1.935923483	eAbsolute	10	0.1
L-(+)-norleucine	XIC	eTargetCompound	C6H13NO2			ESI	5000		0		132.1018372		+	1	1.96324747	60	60			132.1018372	86.09642596	60	100	eAbsolute	10	0.1	132.1018372	82.06512584	60	10.35484351	eAbsolute	10	0.1	132.1018372	0	60	6.478998606	eAbsolute	10	0.1	132.1018372	116.9718922	60	3.637182992	eAbsolute	10	0.1
Nicotinyl methylamide	XIC	eTargetCompound	C7H8N2O			ESI	5000		0		137.0708313		+	1	0.359267075	60	30			137.0708313	108.0443904	30	100	eAbsolute	10	0.1	137.0708313	80.04947578	30	8.858997785	eAbsolute	10	0.1	137.0708313	67.90816242	30	1.476830922	eAbsolute	10	0.1	137.0708313	62.60961169	30	1.404988843	eAbsolute	10	0.1	137.0708313	71.94888596
Nicotinyl methylamide	XIC	eTargetCompound	C7H8N2O			ESI	5000		0		137.0708313		+	1	0.351128639	60	20			137.0708313	137.0709395	20	100	eAbsolute	10	0.1	137.0708313	108.0443904	20	23.21020113	eAbsolute	10	0.1	137.0708313	80.04947578	20	10.34442036	eAbsolute	10	0.1	137.0708313	135.0556592	20	0.495459192	eAbsolute	10	0.1	137.0708313	119.0604565
Nicotinyl methylamide	XIC	eTargetCompound	C7H8N2O			ESI	5000		0		137.0708313		+	1	0.355534465	60	45			137.0708313	80.04947578	45	100	eAbsolute	10	0.1	137.0708313	108.0443904	45	24.05890325	eAbsolute	10	0.1	137.0708313	137.0709395	45	7.712389207	eAbsolute	10	0.1	137.0708313	96.04439038	45	6.653022959	eAbsolute	10	0.1	137.0708313	0
Nicotinyl methylamide	XIC	eTargetCompound	C7H8N2O			ESI	5000		0		137.0708313		+	1	0.357404792	60	60			137.0708313	80.04947578	60	100	eAbsolute	10	0.1	137.0708313	96.04439038	60	15.68517539	eAbsolute	10	0.1	137.0708313	0	60	6.540723698	eAbsolute	10	0.1	137.0708313	108.0443904	60	5.781735324	eAbsolute	10	0.1	137.0708313	79.04165075
Skatole	XIC	eTargetCompound	C9H9N			ESI	5000		0		132.0806427		+	1	0.272265371	60	30			132.0806427	93.85861922	30	100	eAbsolute	10	0.1	132.0806427	72.44130692	30	95.55909499	eAbsolute	10	0.1	132.0806427	86.09607843	30	94.77917805	eAbsolute	10	0.1	132.0806427	105.1372143	30	88.83112016	eAbsolute	10	0.1	132.0806427	78.23401545
Skatole	XIC	eTargetCompound	C9H9N			ESI	5000		0		132.0806427		+	1	0.26441207	60	20			132.0806427	131.0686477	20	100	eAbsolute	10	0.1	132.0806427	132.0765312	20	52.75773486	eAbsolute	10	0.1	132.0806427	132.0807759	20	14.08930374	eAbsolute	10	0.1	132.0806427	132.071962	20	5.421356052	eAbsolute	10	0.1	132.0806427	0
Skatole	XIC	eTargetCompound	C9H9N			ESI	5000		0		132.0806427		+	1	0.271060403	60	60			132.0806427	131.0684514	60	100	eAbsolute	10	0.1	132.0806427	104.0575547	60	28.32971549	eAbsolute	10	0.1	132.0806427	117.0573008	60	22.19059101	eAbsolute	10	0.1	132.0806427	96.05249682	60	14.37864978	eAbsolute	10	0.1	132.0806427	95.04914221
Skatole	XIC	eTargetCompound	C9H9N			ESI	5000		0		132.0806427		+	1	0.268826385	60	75			132.0806427	131.0685008	75	100	eAbsolute	10	0.1	132.0806427	96.05249524	75	98.89911965	eAbsolute	10	0.1	132.0806427	104.0575853	75	70.88508058	eAbsolute	10	0.1	132.0806427	95.04914379	75	61.80294207	eAbsolute	10	0.1	132.0806427	106.0480823
NL3680000	XIC	eTargetCompound	C11H9NO2			ESI	5000		0		188.0703735		+	1	0.580019316	60	20			188.0703735	188.0666933	20	100	eAbsolute	10	0.1	188.0703735	188.0923738	20	91.91697024	eAbsolute	10	0.1	188.0703735	171.063672	20	45.20192099	eAbsolute	10	0.1	188.0703735	146.0600404	20	35.95511968	eAbsolute	10	0.1	188.0703735	188.0823488
NL3680000	XIC	eTargetCompound	C11H9NO2			ESI	5000		0		188.0703735		+	1	0.581485478	60	45			188.0703735	171.0629883	45	100	eAbsolute	10	0.1	188.0703735	142.060257	45	46.78169141	eAbsolute	10	0.1	188.0703735	115.053833	45	44.57871107	eAbsolute	10	0.1	188.0703735	130.0649261	45	39.40587969	eAbsolute	10	0.1	188.0703735	118.0652466
127495	XIC	eTargetCompound	C6H7N3O2			ESI	5000		0		154.0610199		+	1	0.3811227	60	20			154.0610199	140.045453	20	100	eAbsolute	10	0.1	154.0610199	112.0505384	20	94.44004953	eAbsolute	10	0.1	154.0610199	154.061103	20	28.76832003	eAbsolute	10	0.1	154.0610199	0	20	23.80571908	eAbsolute	10	0.1	154.0610199	122.0348883
127495	XIC	eTargetCompound	C6H7N3O2			ESI	5000		0		154.0610199		+	1	0.382302831	60	30			154.0610199	112.0505384	30	100	eAbsolute	10	0.1	154.0610199	0	30	88.6442777	eAbsolute	10	0.1	154.0610199	140.045453	30	27.18052903	eAbsolute	10	0.1	154.0610199	122.0348883	30	6.040729427	eAbsolute	10	0.1	154.0610199	154.061103
N,N-Dimethyl-L-valine	XIC	eTargetCompound	C7H15NO2			ESI	5000		0		146.1174316		+	1	2.001583109	60	25			146.1174316	0	25	100	eAbsolute	10	0.1	146.1174316	146.1175553	25	42.23405968	eAbsolute	10	0.1	146.1174316	146.1229493	25	0.4685086	eAbsolute	10	0.1
N,N-Dimethyl-L-valine	XIC	eTargetCompound	C7H15NO2			ESI	5000		0		146.1175079		+	1	1.911213138	60	30			146.1175079	100.112076	30	100	eAbsolute	10	0.1	146.1175079	128.1069906	30	0.188655515	eAbsolute	10	0.1	146.1175079	85.08860093	30	0.105800274	eAbsolute	10	0.1	146.1175079	84.0807759	30	0.066900224	eAbsolute	10	0.1	146.1175079	100.1264878
N,N-Dimethyl-L-valine	XIC	eTargetCompound	C7H15NO2			ESI	5000		0		146.1174622		+	1	1.95368368	60	45			146.1174622	0	45	100	eAbsolute	10	0.1	146.1174622	128.1069906	45	0.185537035	eAbsolute	10	0.1
N,N-Dimethyl-L-valine	XIC	eTargetCompound	C7H15NO2			ESI	5000		0		146.1175079		+	1	1.853648462	60	20			146.1175079	100.112076	20	100	eAbsolute	10	0.1	146.1175079	146.1175553	20	36.23216279	eAbsolute	10	0.1	146.1175079	85.08860093	20	0.583547381	eAbsolute	10	0.1	146.1175079	128.1069906	20	0.249216321	eAbsolute	10	0.1	146.1175079	0
N,N-Dimethyl-L-valine	XIC	eTargetCompound	C7H15NO2			ESI	5000		0		146.1175079		+	1	1.92162587	60	30			146.1175079	100.112076	30	100	eAbsolute	10	0.1	146.1175079	146.1175553	30	4.478114781	eAbsolute	10	0.1	146.1175079	85.08860093	30	4.349945356	eAbsolute	10	0.1	146.1175079	0	30	0.291702495	eAbsolute	10	0.1	146.1175079	128.1069906
N,N-Dimethyl-L-valine	XIC	eTargetCompound	C7H15NO2			ESI	5000		0		146.1175079		+	1	1.858054191	60	45			146.1175079	100.112076	45	100	eAbsolute	10	0.1	146.1175079	85.08860093	45	40.61815694	eAbsolute	10	0.1	146.1175079	0	45	6.0751634	eAbsolute	10	0.1	146.1175079	146.0600817	45	1.309111182	eAbsolute	10	0.1
N,N-Dimethyl-L-valine	XIC	eTargetCompound	C7H15NO2			ESI	5000		0		146.1175079		+	1	1.862211339	60	60			146.1175079	85.08860093	60	100	eAbsolute	10	0.1	146.1175079	100.112076	60	51.21943485	eAbsolute	10	0.1	146.1175079	84.0807759	60	36.32444505	eAbsolute	10	0.1	146.1175079	98.09642596	60	0.631626058	eAbsolute	10	0.1	146.1175079	78.07216631
1756493	XIC	eTargetCompound	C8H17NO2			ESI	5000		0		160.1330566		+	1	2.50480735	60	25			160.1330566	142.1226407	25	100	eAbsolute	10	0.1	160.1330566	160.1332053	25	93.82491867	eAbsolute	10	0.1	160.1330566	125.0960916	25	1.815080198	eAbsolute	10	0.1	160.1330566	0	25	1.232507348	eAbsolute	10	0.1	160.1330566	124.112076
1756493	XIC	eTargetCompound	C8H17NO2			ESI	5000		0		160.1331635		+	1	2.518884465	60	30			160.1331635	142.1226407	30	100	eAbsolute	10	0.1	160.1331635	125.0960916	30	2.74322819	eAbsolute	10	0.1	160.1331635	124.112076	30	1.498483832	eAbsolute	10	0.1	160.1331635	0	30	1.421419308	eAbsolute	10	0.1	160.1331635	107.0855269
1756493	XIC	eTargetCompound	C8H17NO2			ESI	5000		0		160.1330566		+	1	2.469626597	60	20			160.1330566	142.1226407	20	100	eAbsolute	10	0.1	160.1330566	160.1332053	20	35.34866452	eAbsolute	10	0.1	160.1330566	97.10117699	20	19.3894561	eAbsolute	10	0.1	160.1330566	107.0855269	20	13.19142821	eAbsolute	10	0.1	160.1330566	83.08552693
1756493	XIC	eTargetCompound	C8H17NO2			ESI	5000		0		160.1330566		+	1	2.474032446	60	30			160.1330566	142.1226407	30	100	eAbsolute	10	0.1	160.1330566	83.08552693	30	72.30644016	eAbsolute	10	0.1	160.1330566	97.10117699	30	64.84506008	eAbsolute	10	0.1	160.1330566	107.0855269	30	50.85550112	eAbsolute	10	0.1	160.1330566	0
1756493	XIC	eTargetCompound	C8H17NO2			ESI	5000		0		160.1330566		+	1	2.476974372	60	60			160.1330566	79.05422681	60	100	eAbsolute	10	0.1	160.1330566	81.06989129	60	57.63502949	eAbsolute	10	0.1	160.1330566	91.05423309	60	41.15989167	eAbsolute	10	0.1	160.1330566	95.04911882	60	19.85390734	eAbsolute	10	0.1	160.1330566	83.08552397
L-Alany-L-glutamine	XIC	eTargetCompound	C8H15N3O4			ESI	5000		0		218.1135101		+	1	3.255224991	60	25			218.1135101	201.0869834	25	100	eAbsolute	10	0.1	218.1135101	147.0764187	25	34.76734683	eAbsolute	10	0.1	218.1135101	200.1029678	25	18.29059742	eAbsolute	10	0.1	218.1135101	218.1135325	25	13.97333038	eAbsolute	10	0.1	218.1135101	184.0604343
L-Alany-L-glutamine	XIC	eTargetCompound	C8H15N3O4			ESI	5000		0		218.1134644		+	1	3.215447549	60	30			218.1134644	201.0869834	30	100	eAbsolute	10	0.1	218.1134644	147.0764187	30	54.88111629	eAbsolute	10	0.1	218.1134644	184.0604343	30	20.13843371	eAbsolute	10	0.1	218.1134644	200.1029678	30	16.34759286	eAbsolute	10	0.1	218.1134644	183.0764187
L-Alany-L-glutamine	XIC	eTargetCompound	C8H15N3O4			ESI	5000		0		218.1134644		+	1	3.162118313	60	15			218.1134644	147.0764187	15	100	eAbsolute	10	0.1	218.1134644	201.0869834	15	32.84522473	eAbsolute	10	0.1	218.1134644	218.1135325	15	31.10587639	eAbsolute	10	0.1	218.1134644	130.0498696	15	23.6099294	eAbsolute	10	0.1	218.1134644	184.0604343
L-Alany-L-glutamine	XIC	eTargetCompound	C8H15N3O4			ESI	5000		0		218.1134644		+	1	3.157702634	60	20			218.1134644	147.0764187	20	100	eAbsolute	10	0.1	218.1134644	130.0498696	20	58.45632906	eAbsolute	10	0.1	218.1134644	184.0604343	20	21.12178414	eAbsolute	10	0.1	218.1134644	201.0869834	20	13.03512606	eAbsolute	10	0.1	218.1134644	89.07093947
L-Alany-L-glutamine	XIC	eTargetCompound	C8H15N3O4			ESI	5000		0		218.1135101		+	1	3.225950774	60	30			218.1135101	130.0498696	30	100	eAbsolute	10	0.1	218.1135101	147.0764187	30	35.13624867	eAbsolute	10	0.1	218.1135101	0	30	25.82943584	eAbsolute	10	0.1	218.1135101	184.0604343	30	7.612118761	eAbsolute	10	0.1	218.1135101	89.07093947
L-Alany-L-glutamine	XIC	eTargetCompound	C8H15N3O4			ESI	5000		0		218.1134644		+	1	3.165690092	60	60			218.1134644	84.04439038	60	100	eAbsolute	10	0.1	218.1134644	130.0498696	60	8.764674623	eAbsolute	10	0.1	218.1134644	0	60	2.959339422	eAbsolute	10	0.1	218.1134644	85.02840595	60	2.343132995	eAbsolute	10	0.1	218.1134644	102.054955
L-(+)-Aspartic acid	XIC	eTargetCompound	C4H7NO4			ESI	5000		0		134.0446167		+	1	3.416285346	60	20			134.0446167	88.03930498	20	100	eAbsolute	10	0.1	134.0446167	134.0712619	20	77.17213104	eAbsolute	10	0.1	134.0446167	134.0964006	20	42.23282062	eAbsolute	10	0.1	134.0446167	134.1174901	20	10.30216745	eAbsolute	10	0.1	134.0446167	134.0447842
L-(+)-Aspartic acid	XIC	eTargetCompound	C4H7NO4			ESI	5000		0		134.0446167		+	1	3.41832951	60	30			134.0446167	88.03930498	30	100	eAbsolute	10	0.1	134.0446167	134.0712602	30	78.77454863	eAbsolute	10	0.1	134.0446167	134.0963984	30	37.55960043	eAbsolute	10	0.1	134.0446167	107.0603744	30	11.53809096	eAbsolute	10	0.1	134.0446167	106.0651378
L-(+)-Aspartic acid	XIC	eTargetCompound	C4H7NO4			ESI	5000		0		134.044632		+	1	3.648471126	60	45			134.044632	134.0712264	45	100	eAbsolute	10	0.1	134.044632	107.060385	45	45.46543954	eAbsolute	10	0.1	134.044632	88.03930498	45	33.97166166	eAbsolute	10	0.1	134.044632	80.04918387	45	32.36167458	eAbsolute	10	0.1	134.044632	134.0964034
YP2278000	XIC	eTargetCompound	C9H11NO3			ESI	5000		0		182.0811462		+	1	2.182197107	60	25			182.0811462	0	25	100	eAbsolute	10	0.1	182.0811462	182.0811698	25	15.62591121	eAbsolute	10	0.1	182.0811462	165.0546207	25	3.599376632	eAbsolute	10	0.1	182.0811462	141.0052767	25	2.5631286	eAbsolute	10	0.1	182.0811462	140.9856394
YP2278000	XIC	eTargetCompound	C9H11NO3			ESI	5000		0		182.081192		+	1	2.313158706	60	30			182.081192	136.0756905	30	100	eAbsolute	10	0.1	182.081192	141.0052868	30	17.12806898	eAbsolute	10	0.1	182.081192	140.0019185	30	11.42538903	eAbsolute	10	0.1	182.081192	140.9856723	30	8.371086108	eAbsolute	10	0.1	182.081192	139.1230168
YP2278000	XIC	eTargetCompound	C9H11NO3			ESI	5000		0		182.081131		+	1	2.1925958	60	15			182.081131	136.0756905	15	100	eAbsolute	10	0.1	182.081131	182.0811698	15	14.553207	eAbsolute	10	0.1	182.081131	165.0546207	15	3.234495007	eAbsolute	10	0.1	182.081131	182.1015219	15	2.450221672	eAbsolute	10	0.1	182.081131	119.049024
YP2278000	XIC	eTargetCompound	C9H11NO3			ESI	5000		0		182.0811462		+	1	2.12453942	60	20			182.0811462	136.0756905	20	100	eAbsolute	10	0.1	182.0811462	182.1016899	20	4.887269084	eAbsolute	10	0.1	182.0811462	119.0491414	20	3.91248242	eAbsolute	10	0.1	182.0811462	182.0811698	20	3.491543865	eAbsolute	10	0.1	182.0811462	134.9950944
YP2278000	XIC	eTargetCompound	C9H11NO3			ESI	5000		0		182.081192		+	1	2.260782684	60	30			182.081192	136.0756905	30	100	eAbsolute	10	0.1	182.081192	0	30	17.8514084	eAbsolute	10	0.1	182.081192	119.0491414	30	16.49242215	eAbsolute	10	0.1	182.081192	134.9950944	30	10.17859759	eAbsolute	10	0.1	182.081192	116.985912
YP2278000	XIC	eTargetCompound	C9H11NO3			ESI	5000		0		182.0811462		+	1	2.12894371	60	45			182.0811462	0	45	100	eAbsolute	10	0.1	182.0811462	136.0756905	45	37.90876663	eAbsolute	10	0.1	182.0811462	119.0491414	45	26.57447133	eAbsolute	10	0.1	182.0811462	134.9950944	45	15.66416607	eAbsolute	10	0.1	182.0811462	116.9858773
YP2278000	XIC	eTargetCompound	C9H11NO3			ESI	5000		0		182.0811462		+	1	2.133085927	60	60			182.0811462	91.05422681	60	100	eAbsolute	10	0.1	182.0811462	107.0491414	60	10.47438431	eAbsolute	10	0.1	182.0811462	95.04914141	60	9.087910074	eAbsolute	10	0.1	182.0811462	119.0491414	60	7.825166617	eAbsolute	10	0.1	182.0811462	98.99198333
(S)-(-)-pipecolic acid	XIC	eTargetCompound	C6H11NO2			ESI	5000		0		130.0861664		+	1	2.455159138	60	30			130.0861664	84.0807759	30	100	eAbsolute	10	0.1	130.0861664	0	30	7.020509765	eAbsolute	10	0.1
(S)-(-)-pipecolic acid	XIC	eTargetCompound	C6H11NO2			ESI	5000		0		130.0861664		+	1	2.446526772	60	20			130.0861664	84.0807759	20	100	eAbsolute	10	0.1	130.0861664	130.0862552	20	48.32567238	eAbsolute	10	0.1	130.0861664	130.1589988	20	18.73680701	eAbsolute	10	0.1	130.0861664	81.14053228	20	0.209530019	eAbsolute	10	0.1	130.0861664	93.86575479
(S)-(-)-pipecolic acid	XIC	eTargetCompound	C6H11NO2			ESI	5000		0		130.0861664		+	1	2.450931655	60	30			130.0861664	0	30	100	eAbsolute	10	0.1	130.0861664	130.0862552	30	7.782734811	eAbsolute	10	0.1	130.0861664	130.1590129	30	3.669533238	eAbsolute	10	0.1
(S)-(-)-pipecolic acid	XIC	eTargetCompound	C6H11NO2			ESI	5000		0		130.0861664		+	1	2.453297342	60	60			130.0861664	84.0807759	60	100	eAbsolute	10	0.1	130.0861664	0	60	1.659954826	eAbsolute	10	0.1
L-(+)-Leucine	XIC	eTargetCompound	C6H13NO2			ESI	5000		0		132.1018219		+	1	1.994561732	60	25			132.1018219	0	25	100	eAbsolute	10	0.1	132.1018219	132.1019052	25	4.042694927	eAbsolute	10	0.1	132.1018219	99.51223378	25	0.43892663	eAbsolute	10	0.1
L-(+)-Leucine	XIC	eTargetCompound	C6H13NO2			ESI	5000		0		132.1018219		+	1	1.965573119	60	15			132.1018219	0	15	100	eAbsolute	10	0.1	132.1018219	132.1019052	15	11.21545409	eAbsolute	10	0.1	132.1018219	99.51224472	15	0.257931069	eAbsolute	10	0.1	132.1018219	132.1657809	15	0.19172066	eAbsolute	10	0.1	132.1018219	88.00423552
L-(+)-Leucine	XIC	eTargetCompound	C6H13NO2			ESI	5000		0		132.1018219		+	1	1.961166471	60	20			132.1018219	0	20	100	eAbsolute	10	0.1	132.1018219	132.1019052	20	3.55472087	eAbsolute	10	0.1
L-(+)-Leucine	XIC	eTargetCompound	C6H13NO2			ESI	5000		0		132.1018219		+	1	1.969122569	60	60			132.1018219	86.09642596	60	100	eAbsolute	10	0.1	132.1018219	82.06512584	60	30.66888479	eAbsolute	10	0.1	132.1018219	0	60	11.6312274	eAbsolute	10	0.1	132.1018219	116.9717592	60	10.8260453	eAbsolute	10	0.1	132.1018219	84.90173223
Theobromine	XIC	eTargetCompound	C7H8N4O2			ESI	5000		0		181.0719147		+	1	0.415241341	60	30			181.0719147	139.9878629	30	100	eAbsolute	10	0.1	181.0719147	140.0017114	30	10.67238739	eAbsolute	10	0.1	181.0719147	138.0661884	30	3.959483174	eAbsolute	10	0.1	181.0719147	98.9749211	30	2.826663021	eAbsolute	10	0.1	181.0719147	123.0790989
Theobromine	XIC	eTargetCompound	C7H8N4O2			ESI	5000		0		181.0719147		+	1	0.358420123	60	20			181.0719147	181.0720021	20	100	eAbsolute	10	0.1	181.0719147	139.987882	20	19.16525078	eAbsolute	10	0.1	181.0719147	116.9715428	20	16.63430953	eAbsolute	10	0.1	181.0719147	138.0661884	20	13.71406505	eAbsolute	10	0.1	181.0719147	181.1699099
Theobromine	XIC	eTargetCompound	C7H8N4O2			ESI	5000		0		181.0719147		+	1	0.362823815	60	30			181.0719147	181.0720021	30	100	eAbsolute	10	0.1	181.0719147	138.0661884	30	55.50822648	eAbsolute	10	0.1	181.0719147	116.9719179	30	23.44093111	eAbsolute	10	0.1	181.0719147	110.0712738	30	16.36950536	eAbsolute	10	0.1	181.0719147	137.0821729
Theobromine	XIC	eTargetCompound	C7H8N4O2			ESI	5000		0		181.0719147		+	1	0.366124503	60	60			181.0719147	122.0586978	60	100	eAbsolute	10	0.1	181.0719147	83.06037481	60	88.0178188	eAbsolute	10	0.1	181.0719147	116.9719165	60	81.32306322	eAbsolute	10	0.1	181.0719147	123.0427134	60	55.88455766	eAbsolute	10	0.1	181.0719147	108.0556238
D-(+)-tryptophan	XIC	eTargetCompound	C11H12N2O2			ESI	5000		0		205.0971069		+	1	1.878695091	60	25			205.0971069	188.0706051	25	100	eAbsolute	10	0.1	205.0971069	163.9676233	25	12.43097262	eAbsolute	10	0.1	205.0971069	0	25	6.935993643	eAbsolute	10	0.1	205.0971069	205.0971542	25	6.64337651	eAbsolute	10	0.1	205.0971069	181.9779308
D-(+)-tryptophan	XIC	eTargetCompound	C11H12N2O2			ESI	5000		0		205.0971375		+	1	1.889074231	60	15			205.0971375	188.0706051	15	100	eAbsolute	10	0.1	205.0971375	146.0600404	15	17.59765554	eAbsolute	10	0.1	205.0971375	181.9778828	15	10.30093187	eAbsolute	10	0.1	205.0971375	161.0709395	15	8.420227158	eAbsolute	10	0.1	205.0971375	163.9677618
D-(+)-tryptophan	XIC	eTargetCompound	C11H12N2O2			ESI	5000		0		205.0971069		+	1	1.821617995	60	20			205.0971069	188.0706051	20	100	eAbsolute	10	0.1	205.0971069	146.0600404	20	56.76329185	eAbsolute	10	0.1	205.0971069	161.0709395	20	11.61351482	eAbsolute	10	0.1	205.0971069	181.9781123	20	9.499751363	eAbsolute	10	0.1	205.0971069	144.0807759
D-(+)-tryptophan	XIC	eTargetCompound	C11H12N2O2			ESI	5000		0		205.0971069		+	1	1.826022498	60	30			205.0971069	146.0600404	30	100	eAbsolute	10	0.1	205.0971069	159.0552894	30	46.49549984	eAbsolute	10	0.1	205.0971069	188.0706051	30	25.9605926	eAbsolute	10	0.1	205.0971069	144.0807759	30	22.40432094	eAbsolute	10	0.1	205.0971069	0
D-(+)-tryptophan	XIC	eTargetCompound	C11H12N2O2			ESI	5000		0		205.0971069		+	1	1.829379323	60	60			205.0971069	118.0651258	60	100	eAbsolute	10	0.1	205.0971069	115.0542268	60	39.25445291	eAbsolute	10	0.1	205.0971069	143.0729509	60	36.38166044	eAbsolute	10	0.1	205.0971069	0	60	32.81805289	eAbsolute	10	0.1	205.0971069	117.0573008
D-(-)-Arginine	XIC	eTargetCompound	C6H14N4O2			ESI	5000		0		175.1187897		+	1	3.965050232	60	25			175.1187897	175.1189523	25	100	eAbsolute	10	0.1	175.1187897	158.0924032	25	63.44886751	eAbsolute	10	0.1	175.1187897	157.1083876	25	44.51631208	eAbsolute	10	0.1	175.1187897	116.0706051	25	40.20976351	eAbsolute	10	0.1	175.1187897	0
D-(-)-Arginine	XIC	eTargetCompound	C6H14N4O2			ESI	5000		0		175.1188965		+	1	3.807876054	60	30			175.1188965	158.0924032	30	100	eAbsolute	10	0.1	175.1188965	116.0706051	30	65.37123742	eAbsolute	10	0.1	175.1188965	157.1083876	30	52.20023511	eAbsolute	10	0.1	175.1188965	0	30	48.49777196	eAbsolute	10	0.1	175.1188965	130.0974886
D-(-)-Arginine	XIC	eTargetCompound	C6H14N4O2			ESI	5000		0		175.1188965		+	1	3.777036161	60	20			175.1188965	175.1189523	20	100	eAbsolute	10	0.1	175.1188965	116.0706051	20	78.84469638	eAbsolute	10	0.1	175.1188965	130.0974886	20	35.38433205	eAbsolute	10	0.1	175.1188965	158.0924032	20	30.04348041	eAbsolute	10	0.1	175.1188965	0
D-(-)-Arginine	XIC	eTargetCompound	C6H14N4O2			ESI	5000		0		175.1188965		+	1	3.78144223	60	30			175.1188965	116.0706051	30	100	eAbsolute	10	0.1	175.1188965	130.0974886	30	61.55661131	eAbsolute	10	0.1	175.1188965	112.0869239	30	19.65320425	eAbsolute	10	0.1	175.1188965	175.1189523	30	18.15675675	eAbsolute	10	0.1	175.1188965	158.0924032
D-(-)-Arginine	XIC	eTargetCompound	C6H14N4O2			ESI	5000		0		175.1188965		+	1	3.785387841	60	60			175.1188965	92.90353102	60	100	eAbsolute	10	0.1	175.1188965	157.0426786	60	70.6485611	eAbsolute	10	0.1	175.1188965	98.06004044	60	47.33131599	eAbsolute	10	0.1	175.1188965	130.0974886	60	28.18096974	eAbsolute	10	0.1	175.1188965	116.0706051
L-(+)-glutamine	XIC	eTargetCompound	C5H10N2O3			ESI	5000		0		147.0762787		+	1	3.155948471	60	25			147.0762787	130.0498696	25	100	eAbsolute	10	0.1	147.0762787	123.9643563	25	5.906544163	eAbsolute	10	0.1	147.0762787	146.9804009	25	4.108889452	eAbsolute	10	0.1	147.0762787	105.9538139	25	2.673941652	eAbsolute	10	0.1	147.0762787	101.0709395
L-(+)-glutamine	XIC	eTargetCompound	C5H10N2O3			ESI	5000		0		147.0762939		+	1	2.929810277	60	20			147.0762939	0	20	100	eAbsolute	10	0.1	147.0762939	130.0498696	20	88.20553388	eAbsolute	10	0.1	147.0762939	123.9643516	20	27.66175271	eAbsolute	10	0.1	147.0762939	84.08076723	20	19.91546403	eAbsolute	10	0.1	147.0762939	130.0862631
L-(+)-glutamine	XIC	eTargetCompound	C5H10N2O3			ESI	5000		0		147.0762787		+	1	3.115205375	60	60			147.0762787	0	60	100	eAbsolute	10	0.1	147.0762787	123.9619119	60	3.423391771	eAbsolute	10	0.1	147.0762787	85.02840595	60	1.847184518	eAbsolute	10	0.1	147.0762787	130.0372936	60	0.687665855	eAbsolute	10	0.1
D-(-)-Glutamic acid	XIC	eTargetCompound	C5H9NO4			ESI	5000		0		148.0603638		+	1	3.285782785	60	15			148.0603638	0	15	100	eAbsolute	10	0.1	148.0603638	130.0498696	15	70.22329071	eAbsolute	10	0.1	148.0603638	102.054955	15	55.00489648	eAbsolute	10	0.1	148.0603638	148.0604343	15	31.11054157	eAbsolute	10	0.1	148.0603638	131.0532566
D-(-)-Glutamic acid	XIC	eTargetCompound	C5H9NO4			ESI	5000		0		148.0603638		+	1	3.280155546	60	20			148.0603638	0	20	100	eAbsolute	10	0.1	148.0603638	102.054955	20	33.20576547	eAbsolute	10	0.1	148.0603638	130.0498696	20	26.5297551	eAbsolute	10	0.1	148.0603638	148.0604343	20	5.814176201	eAbsolute	10	0.1	148.0603638	148.0968418
D-(-)-Glutamic acid	XIC	eTargetCompound	C5H9NO4			ESI	5000		0		148.0602875		+	1	3.508168989	60	30			148.0602875	0	30	100	eAbsolute	10	0.1	148.0602875	102.054955	30	11.56900852	eAbsolute	10	0.1	148.0602875	148.0869861	30	5.297153731	eAbsolute	10	0.1	148.0602875	130.0498696	30	2.725703303	eAbsolute	10	0.1	148.0602875	88.03930498
L-Norvaline	XIC	eTargetCompound	C5H11NO2			ESI	5000		0		118.0861435		+	1	2.251929166	60	25			118.0861435	0	25	100	eAbsolute	10	0.1	118.0861435	118.0862552	25	18.60831723	eAbsolute	10	0.1	118.0861435	118.1226397	25	4.276678773	eAbsolute	10	0.1
L-Norvaline	XIC	eTargetCompound	C5H11NO2			ESI	5000		0		118.0861664		+	1	2.371384985	60	30			118.0861664	72.0807759	30	100	eAbsolute	10	0.1	118.0861664	100.112021	30	8.847641002	eAbsolute	10	0.1	118.0861664	0	30	6.795388144	eAbsolute	10	0.1	118.0861664	101.1154741	30	2.448920893	eAbsolute	10	0.1	118.0861664	101.0597061
L-Norvaline	XIC	eTargetCompound	C5H11NO2			ESI	5000		0		118.0861435		+	1	2.197145875	60	20			118.0861435	118.0862552	20	100	eAbsolute	10	0.1	118.0861435	118.1226369	20	13.36898167	eAbsolute	10	0.1	118.0861435	100.1120379	20	4.851739337	eAbsolute	10	0.1	118.0861435	118.0651209	20	3.473950449	eAbsolute	10	0.1	118.0861435	0
L-Norvaline	XIC	eTargetCompound	C5H11NO2			ESI	5000		0		118.0861282		+	1	2.436367548	60	30			118.0861282	118.0862552	30	100	eAbsolute	10	0.1	118.0861282	100.1120192	30	8.704275856	eAbsolute	10	0.1	118.0861282	118.1226236	30	8.330572533	eAbsolute	10	0.1	118.0861282	118.0650325	30	4.241851063	eAbsolute	10	0.1	118.0861282	0
L-Norvaline	XIC	eTargetCompound	C5H11NO2			ESI	5000		0		118.0861435		+	1	2.201551044	60	45			118.0861435	118.0862552	45	100	eAbsolute	10	0.1	118.0861435	86.09642596	45	31.72178617	eAbsolute	10	0.1	118.0861435	91.05423626	45	25.33356215	eAbsolute	10	0.1	118.0861435	95.04912915	45	21.07020299	eAbsolute	10	0.1	118.0861435	105.0447868
L-Norvaline	XIC	eTargetCompound	C5H11NO2			ESI	5000		0		118.0861435		+	1	2.205733328	60	60			118.0861435	91.05419643	60	100	eAbsolute	10	0.1	118.0861435	86.09642596	60	36.30668087	eAbsolute	10	0.1	118.0861435	95.04912777	60	27.91020987	eAbsolute	10	0.1	118.0861435	105.0445261	60	17.84042125	eAbsolute	10	0.1	118.0861435	77.03829758
D-Lysine	XIC	eTargetCompound	C6H14N2O2			ESI	5000		0		147.0762939		+	1	2.93494114	60	15			147.0762939	130.0498322	15	100	eAbsolute	10	0.1	147.0762939	0	15	43.7436913	eAbsolute	10	0.1	147.0762939	123.9643366	15	24.43102071	eAbsolute	10	0.1	147.0762939	147.076431	15	13.5777529	eAbsolute	10	0.1	147.0762939	130.0862552
DL-2,6-Diaminopimelic acid	XIC	eTargetCompound	C7H14N2O4			ESI	5000		0		191.1025391		+	1	4.216290309	60	25			191.1025391	173.0920688	25	100	eAbsolute	10	0.1	191.1025391	0	25	50.16284829	eAbsolute	10	0.1	191.1025391	174.0760844	25	24.14433593	eAbsolute	10	0.1	191.1025391	191.1539103	25	10.13791213	eAbsolute	10	0.1	191.1025391	148.1120806
DL-2,6-Diaminopimelic acid	XIC	eTargetCompound	C7H14N2O4			ESI	5000		0		191.1026154		+	1	3.903499923	60	20			191.1026154	128.0706051	20	100	eAbsolute	10	0.1	191.1026154	191.1026335	20	7.741769704	eAbsolute	10	0.1	191.1026154	0	20	5.921503326	eAbsolute	10	0.1	191.1026154	173.0920688	20	5.354324285	eAbsolute	10	0.1	191.1026154	174.0760523
DL-2,6-Diaminopimelic acid	XIC	eTargetCompound	C7H14N2O4			ESI	5000		0		191.1026154		+	1	3.904703326	60	30			191.1026154	128.0706051	30	100	eAbsolute	10	0.1	191.1026154	0	30	35.85265191	eAbsolute	10	0.1	191.1026154	84.0807759	30	10.79227141	eAbsolute	10	0.1	191.1026154	148.1120813	30	7.744766849	eAbsolute	10	0.1	191.1026154	100.0756905
DL-2,6-Diaminopimelic acid	XIC	eTargetCompound	C7H14N2O4			ESI	5000		0		191.1025391		+	1	4.167315469	60	60			191.1025391	0	60	100	eAbsolute	10	0.1	191.1025391	84.0807759	60	25.5437753	eAbsolute	10	0.1	191.1025391	132.0780958	60	17.8827167	eAbsolute	10	0.1	191.1025391	148.1094272	60	6.850917158	eAbsolute	10	0.1	191.1025391	128.0706051
L-5-hydroxy-Tryptophan	XIC	eTargetCompound	C11H12N2O3			ESI	5000		0		221.092041		+	1	2.256472809	60	20			221.092041	204.0655197	20	100	eAbsolute	10	0.1	221.092041	162.054955	20	43.81426591	eAbsolute	10	0.1	221.092041	175.0865895	20	24.56338806	eAbsolute	10	0.1	221.092041	221.1843268	20	20.40728562	eAbsolute	10	0.1	221.092041	178.1420207
L-5-hydroxy-Tryptophan	XIC	eTargetCompound	C11H12N2O3			ESI	5000		0		221.092041		+	1	2.258516032	60	30			221.092041	162.054955	30	100	eAbsolute	10	0.1	221.092041	204.0655197	30	32.82979067	eAbsolute	10	0.1	221.092041	178.1420404	30	28.93814567	eAbsolute	10	0.1	221.092041	147.0552894	30	26.51664236	eAbsolute	10	0.1	221.092041	158.0600404
D-Histidine	XIC	eTargetCompound	C6H9N3O2			ESI	5000		0		156.0766449		+	1	3.502127374	60	25			156.0766449	110.0712738	25	100	eAbsolute	10	0.1	156.0766449	156.0767531	25	26.64781856	eAbsolute	10	0.1	156.0766449	0	25	3.22017976	eAbsolute	10	0.1	156.0766449	156.1131233	25	1.573979534	eAbsolute	10	0.1	156.0766449	156.1382311
D-Histidine	XIC	eTargetCompound	C6H9N3O2			ESI	5000		0		156.0766296		+	1	3.409438582	60	20			156.0766296	110.0712738	20	100	eAbsolute	10	0.1	156.0766296	156.0767531	20	16.65456878	eAbsolute	10	0.1	156.0766296	95.06037481	20	5.854827747	eAbsolute	10	0.1	156.0766296	83.06037481	20	2.582646015	eAbsolute	10	0.1	156.0766296	93.04472475
D-Histidine	XIC	eTargetCompound	C6H9N3O2			ESI	5000		0		156.0766296		+	1	3.410830664	60	30			156.0766296	110.0712738	30	100	eAbsolute	10	0.1	156.0766296	83.06037481	30	12.38114717	eAbsolute	10	0.1	156.0766296	93.04472475	30	9.297843383	eAbsolute	10	0.1	156.0766296	95.06037481	30	7.702992767	eAbsolute	10	0.1	156.0766296	82.05254978
D-Histidine	XIC	eTargetCompound	C6H9N3O2			ESI	5000		0		156.0766449		+	1	3.46226952	60	60			156.0766449	83.06037481	60	100	eAbsolute	10	0.1	156.0766449	93.04472475	60	59.29567392	eAbsolute	10	0.1	156.0766449	82.05254978	60	45.96727855	eAbsolute	10	0.1	156.0766449	0	60	28.83719871	eAbsolute	10	0.1	156.0766449	110.0712738
N-a-Acetyl-L-glutamine	XIC	eTargetCompound	C7H12N2O4			ESI	5000		0		189.0868683		+	1	2.523834514	60	30			189.0868683	171.0526093	30	100	eAbsolute	10	0.1	189.0868683	172.0604343	30	49.62846729	eAbsolute	10	0.1	189.0868683	147.9297955	30	36.12429144	eAbsolute	10	0.1	189.0868683	0	30	13.25066161	eAbsolute	10	0.1	189.0868683	147.0651853
N-a-Acetyl-L-glutamine	XIC	eTargetCompound	C7H12N2O4			ESI	5000		0		189.0868683		+	1	2.47071713	60	15			189.0868683	130.0498696	15	100	eAbsolute	10	0.1	189.0868683	172.0604343	15	16.02520051	eAbsolute	10	0.1	189.0868683	0	15	11.63308506	eAbsolute	10	0.1	189.0868683	147.0764187	15	6.294016164	eAbsolute	10	0.1	189.0868683	129.0658541
N-a-Acetyl-L-glutamine	XIC	eTargetCompound	C7H12N2O4			ESI	5000		0		189.0868683		+	1	2.466309935	60	20			189.0868683	130.0498696	20	100	eAbsolute	10	0.1	189.0868683	0	20	17.59086952	eAbsolute	10	0.1	189.0868683	147.0764187	20	4.621113386	eAbsolute	10	0.1	189.0868683	171.0567608	20	4.608312464	eAbsolute	10	0.1	189.0868683	172.0604343
N-a-Acetyl-L-glutamine	XIC	eTargetCompound	C7H12N2O4			ESI	5000		0		189.0869293		+	1	2.59914746	60	30			189.0869293	171.0575714	30	100	eAbsolute	10	0.1	189.0869293	106.9041672	30	36.358506	eAbsolute	10	0.1	189.0869293	161.0705566	30	20.79990189	eAbsolute	10	0.1	189.0869293	162.0545654	30	15.26507617	eAbsolute	10	0.1	189.0869293	143.059967
N-a-Acetyl-L-glutamine	XIC	eTargetCompound	C7H12N2O4			ESI	5000		0		189.0868683		+	1	2.474239094	60	60			189.0868683	84.04439038	60	100	eAbsolute	10	0.1	189.0868683	130.0498696	60	2.7279582	eAbsolute	10	0.1	189.0868683	0	60	2.179885161	eAbsolute	10	0.1	189.0868683	171.0556361	60	1.010005984	eAbsolute	10	0.1	189.0868683	134.0573603
L-Pyroglutamic acid	XIC	eTargetCompound	C5H7NO3			ESI	5000		0		130.0497437		+	1	3.324100462	60	10			130.0497437	130.0498696	10	100	eAbsolute	10	0.1	130.0497437	130.1590005	10	14.749553	eAbsolute	10	0.1	130.0497437	0	10	7.81920865	eAbsolute	10	0.1	130.0497437	130.086155	10	0.495745341	eAbsolute	10	0.1
L-Pyroglutamic acid	XIC	eTargetCompound	C5H7NO3			ESI	5000		0		130.0497284		+	1	2.922412787	60	25			130.0497284	0	25	100	eAbsolute	10	0.1	130.0497284	130.1590185	25	23.61966572	eAbsolute	10	0.1	130.0497284	130.0498696	25	18.8322457	eAbsolute	10	0.1	130.0497284	102.054955	25	5.713504883	eAbsolute	10	0.1	130.0497284	85.02840595
L-Pyroglutamic acid	XIC	eTargetCompound	C5H7NO3			ESI	5000		0		130.0497742		+	1	2.570095197	60	30			130.0497742	84.04439038	30	100	eAbsolute	10	0.1	130.0497742	74.09633485	30	9.458528023	eAbsolute	10	0.1	130.0497742	102.054955	30	5.609750072	eAbsolute	10	0.1	130.0497742	85.02840595	30	1.448733813	eAbsolute	10	0.1	130.0497742	57.06969733
L-Pyroglutamic acid	XIC	eTargetCompound	C5H7NO3			ESI	5000		0		130.0497742		+	1	2.560913706	60	20			130.0497742	0	20	100	eAbsolute	10	0.1	130.0497742	130.0498696	20	26.90543832	eAbsolute	10	0.1	130.0497742	130.1590152	20	10.59312791	eAbsolute	10	0.1	130.0497742	85.02840595	20	3.261925826	eAbsolute	10	0.1	130.0497742	102.054955
L-Pyroglutamic acid	XIC	eTargetCompound	C5H7NO3			ESI	5000		0		130.0497742		+	1	2.565311167	60	30			130.0497742	0	30	100	eAbsolute	10	0.1	130.0497742	130.0498696	30	4.496232432	eAbsolute	10	0.1	130.0497742	85.02840595	30	3.864673659	eAbsolute	10	0.1	130.0497742	130.1589662	30	2.365919813	eAbsolute	10	0.1	130.0497742	102.054955
L-Pyroglutamic acid	XIC	eTargetCompound	C5H7NO3			ESI	5000		0		130.0497742		+	1	2.568237958	60	60			130.0497742	0	60	100	eAbsolute	10	0.1	130.0497742	85.02840595	60	1.956688531	eAbsolute	10	0.1	130.0497742	85.05221541	60	0.382397661	eAbsolute	10	0.1	130.0497742	84.08084331	60	0.31563932	eAbsolute	10	0.1	130.0497742	109.2004228
5-AVA	XIC	eTargetCompound	C5H11NO2			ESI	5000		0		118.0861206		+	1	2.992223021	60	25			118.0861206	101.0597061	25	100	eAbsolute	10	0.1	118.0861206	118.0862552	25	41.81295071	eAbsolute	10	0.1	118.0861206	100.0756905	25	25.50977837	eAbsolute	10	0.1	118.0861206	0	25	2.121693699	eAbsolute	10	0.1	118.0861206	56.04947578
5-AVA	XIC	eTargetCompound	C5H11NO2			ESI	5000		0		118.0861206		+	1	2.95763016	60	15			118.0861206	101.0597061	15	100	eAbsolute	10	0.1	118.0861206	100.0756905	15	32.70424522	eAbsolute	10	0.1	118.0861206	118.0862552	15	28.68761733	eAbsolute	10	0.1	118.0861206	83.04914141	15	8.10297128	eAbsolute	10	0.1	118.0861206	0
5-AVA	XIC	eTargetCompound	C5H11NO2			ESI	5000		0		118.0861206		+	1	2.953226354	60	20			118.0861206	101.0597061	20	100	eAbsolute	10	0.1	118.0861206	100.0756905	20	31.43986578	eAbsolute	10	0.1	118.0861206	118.0862552	20	19.86918449	eAbsolute	10	0.1	118.0861206	83.04914141	20	13.11066355	eAbsolute	10	0.1	118.0861206	0
5-AVA	XIC	eTargetCompound	C5H11NO2			ESI	5000		0		118.0861511		+	1	3.209905012	60	30			118.0861511	118.0862552	30	100	eAbsolute	10	0.1	118.0861511	101.0597061	30	30.21227593	eAbsolute	10	0.1	118.0861511	83.04914141	30	14.12749124	eAbsolute	10	0.1	118.0861511	100.0756905	30	7.469553011	eAbsolute	10	0.1	118.0861511	0
5-AVA	XIC	eTargetCompound	C5H11NO2			ESI	5000		0		118.0861206		+	1	2.961208366	60	60			118.0861206	83.04914141	60	100	eAbsolute	10	0.1	118.0861206	80.04920101	60	55.18833936	eAbsolute	10	0.1	118.0861206	82.06503886	60	29.95233155	eAbsolute	10	0.1	118.0861206	100.0755344	60	20.55655314	eAbsolute	10	0.1	118.0861206	96.08078458
L-(+)-Glutamic acid	XIC	eTargetCompound	C5H9NO4			ESI	5000		0		148.0602875		+	1	3.371390364	60	25			148.0602875	130.0498696	25	100	eAbsolute	10	0.1	148.0602875	102.054955	25	22.53757431	eAbsolute	10	0.1	148.0602875	0	25	7.730124185	eAbsolute	10	0.1	148.0602875	148.0604343	25	2.957556518	eAbsolute	10	0.1	148.0602875	148.087013
L-(+)-Glutamic acid	XIC	eTargetCompound	C5H9NO4			ESI	5000		0		148.0602875		+	1	3.367175644	60	15			148.0602875	0	15	100	eAbsolute	10	0.1	148.0602875	130.0498696	15	70.11273213	eAbsolute	10	0.1	148.0602875	102.054955	15	54.02912028	eAbsolute	10	0.1	148.0602875	148.0604343	15	30.47977591	eAbsolute	10	0.1	148.0602875	148.0967487
L-(+)-Glutamic acid	XIC	eTargetCompound	C5H9NO4			ESI	5000		0		148.0602875		+	1	3.362770081	60	20			148.0602875	0	20	100	eAbsolute	10	0.1	148.0602875	102.054955	20	33.45286881	eAbsolute	10	0.1	148.0602875	130.0498696	20	26.50315807	eAbsolute	10	0.1	148.0602875	148.0604343	20	6.54253654	eAbsolute	10	0.1	148.0602875	148.0967761
L-(+)-Glutamic acid	XIC	eTargetCompound	C5H9NO4			ESI	5000		0		148.0602875		+	1	3.369532775	60	60			148.0602875	84.04439038	60	100	eAbsolute	10	0.1	148.0602875	85.02840595	60	2.268934303	eAbsolute	10	0.1	148.0602875	132.0807811	60	1.704634892	eAbsolute	10	0.1	148.0602875	95.04926482	60	0.944792399	eAbsolute	10	0.1	148.0602875	0
L-(-)-Phenylalanine	XIC	eTargetCompound	C9H11NO2			ESI	5000		0		166.0861816		+	1	1.898578988	60	10			166.0861816	166.0862552	10	100	eAbsolute	10	0.1	166.0861816	0	10	19.01848641	eAbsolute	10	0.1	166.0861816	149.0597061	10	0.674011186	eAbsolute	10	0.1	166.0861816	131.0491414	10	0.606943275	eAbsolute	10	0.1
L-(-)-Phenylalanine	XIC	eTargetCompound	C9H11NO2			ESI	5000		0		166.0861359		+	1	1.879647622	60	25			166.0861359	120.0807759	25	100	eAbsolute	10	0.1	166.0861359	166.0862552	25	14.56185918	eAbsolute	10	0.1	166.0861359	149.0597061	25	3.651904719	eAbsolute	10	0.1	166.0861359	131.0491414	25	2.778192742	eAbsolute	10	0.1	166.0861359	166.1337799
L-(-)-Phenylalanine	XIC	eTargetCompound	C9H11NO2			ESI	5000		0		166.0861816		+	1	2.286097679	60	30			166.0861816	120.0807759	30	100	eAbsolute	10	0.1	166.0861816	148.0756905	30	5.762717525	eAbsolute	10	0.1	166.0861816	143.0365654	30	4.826855778	eAbsolute	10	0.1	166.0861816	149.0597061	30	3.839460181	eAbsolute	10	0.1	166.0861816	131.0491414
L-(-)-Phenylalanine	XIC	eTargetCompound	C9H11NO2			ESI	5000		0		166.0861359		+	1	1.854103846	60	15			166.0861359	120.0807759	15	100	eAbsolute	10	0.1	166.0861359	166.0862552	15	12.08737143	eAbsolute	10	0.1	166.0861359	131.0491414	15	4.328240458	eAbsolute	10	0.1	166.0861359	149.0597061	15	2.576430255	eAbsolute	10	0.1	166.0861359	166.1337465
L-(-)-Phenylalanine	XIC	eTargetCompound	C9H11NO2			ESI	5000		0		166.0861359		+	1	1.84969249	60	20			166.0861359	120.0807759	20	100	eAbsolute	10	0.1	166.0861359	131.0491414	20	3.843359354	eAbsolute	10	0.1	166.0861359	166.0862552	20	3.390386186	eAbsolute	10	0.1	166.0861359	103.0542268	20	2.70988652	eAbsolute	10	0.1	166.0861359	107.0491414
L-(-)-Phenylalanine	XIC	eTargetCompound	C9H11NO2			ESI	5000		0		166.0861816		+	1	2.168581844	60	30			166.0861816	120.0807759	30	100	eAbsolute	10	0.1	166.0861816	103.0542268	30	9.563866524	eAbsolute	10	0.1	166.0861816	166.1337599	30	2.660161695	eAbsolute	10	0.1	166.0861816	107.0491414	30	2.624361794	eAbsolute	10	0.1	166.0861816	166.0862552
L-(-)-Phenylalanine	XIC	eTargetCompound	C9H11NO2			ESI	5000		0		166.0861359		+	1	1.857245981	60	60			166.0861359	103.0542268	60	100	eAbsolute	10	0.1	166.0861359	95.04907686	60	34.83883817	eAbsolute	10	0.1	166.0861359	120.0808195	60	30.9976325	eAbsolute	10	0.1	166.0861359	105.04475	60	18.02442299	eAbsolute	10	0.1	166.0861359	91.05412809
L-(-)-Asparagine	XIC	eTargetCompound	C4H8N2O3			ESI	5000		0		133.0606537		+	1	3.704676685	60	25			133.0606537	87.05528941	25	100	eAbsolute	10	0.1	133.0606537	89.05970607	25	9.962486761	eAbsolute	10	0.1	133.0606537	133.0760073	25	7.818024527	eAbsolute	10	0.1	133.0606537	100.5099447	25	7.634849011	eAbsolute	10	0.1	133.0606537	116.0342196
L-(-)-Asparagine	XIC	eTargetCompound	C4H8N2O3			ESI	5000		0		133.0605774		+	1	3.309448426	60	15			133.0605774	0	15	100	eAbsolute	10	0.1	133.0605774	133.0607687	15	60.58600163	eAbsolute	10	0.1	133.0605774	116.0342196	15	31.53048988	eAbsolute	10	0.1	133.0605774	133.0760589	15	29.35115855	eAbsolute	10	0.1	133.0605774	88.03930498
L-(-)-Asparagine	XIC	eTargetCompound	C4H8N2O3			ESI	5000		0		133.0605774		+	1	3.307404276	60	20			133.0605774	0	20	100	eAbsolute	10	0.1	133.0605774	133.0760669	20	40.75623	eAbsolute	10	0.1	133.0605774	116.0342196	20	30.31454783	eAbsolute	10	0.1	133.0605774	88.03930498	20	23.76582182	eAbsolute	10	0.1	133.0605774	133.0607687
L-(-)-Asparagine	XIC	eTargetCompound	C4H8N2O3			ESI	5000		0		133.0605927		+	1	3.715206113	60	30			133.0605927	133.0756989	30	100	eAbsolute	10	0.1	133.0605927	87.05496979	30	91.96060165	eAbsolute	10	0.1	133.0605927	88.03900146	30	52.91586617	eAbsolute	10	0.1	133.0605927	89.00164032	30	33.80959925	eAbsolute	10	0.1	133.0605927	116.0338669
L-(-)-Asparagine	XIC	eTargetCompound	C4H8N2O3			ESI	5000		0		133.0606537		+	1	3.658456583	60	60			133.0606537	118.0498696	60	100	eAbsolute	10	0.1	133.0606537	92.04912031	60	98.94597449	eAbsolute	10	0.1	133.0606537	95.04865232	60	87.04439889	eAbsolute	10	0.1	133.0606537	133.0734048	60	65.51503072	eAbsolute	10	0.1	133.0606537	105.0433354
MFCD00209793	XIC	eTargetCompound	C4H9 [15]NO3			ESI	5000		0		120.065361		+	1	2.751897706	60	25			120.065361	74.05974579	25	100	eAbsolute	10	0.1	120.065361	102.0546188	25	96.11243904	eAbsolute	10	0.1	120.065361	120.0804443	25	34.71532298	eAbsolute	10	0.1	120.065361	56.04925537	25	7.296311805	eAbsolute	10	0.1	120.065361	120.065155
MFCD00209793	XIC	eTargetCompound	C4H9 [15]NO3			ESI	5000		0		120.065361		+	1	2.863224434	60	30			120.065361	74.05975825	30	100	eAbsolute	10	0.1	120.065361	102.0545848	30	95.59296036	eAbsolute	10	0.1	120.065361	56.04925791	30	7.165831217	eAbsolute	10	0.1	120.065361	102.0909503	30	2.570140405	eAbsolute	10	0.1
MFCD00209793	XIC	eTargetCompound	C4H9 [15]NO3			ESI	5000		0		120.065361		+	1	2.693484161	60	20			120.065361	120.079884	20	100	eAbsolute	10	0.1	120.065361	102.0545602	20	20.70149652	eAbsolute	10	0.1	120.065361	120.0547296	20	8.584537489	eAbsolute	10	0.1	120.065361	103.0519899	20	4.861230066	eAbsolute	10	0.1	120.065361	120.0645652
MFCD00209793	XIC	eTargetCompound	C4H9 [15]NO3			ESI	5000		0		120.0654144		+	1	2.998813508	60	30			120.0654144	120.0804138	30	100	eAbsolute	10	0.1	120.0654144	95.04878235	30	16.64960444	eAbsolute	10	0.1	120.0654144	110.0596695	30	15.62339108	eAbsolute	10	0.1	120.0654144	120.0552979	30	14.45214009	eAbsolute	10	0.1	120.0654144	103.0538559
MFCD00209793	XIC	eTargetCompound	C4H9 [15]NO3			ESI	5000		0		120.065361		+	1	2.697890654	60	45			120.065361	95.04690454	45	100	eAbsolute	10	0.1	120.065361	120.0798785	45	59.69339158	eAbsolute	10	0.1	120.065361	105.0426787	45	55.47915109	eAbsolute	10	0.1	120.065361	103.0519899	45	43.11860515	eAbsolute	10	0.1	120.065361	0
MFCD00209793	XIC	eTargetCompound	C4H9 [15]NO3			ESI	5000		0		120.065361		+	1	2.702036848	60	60			120.065361	95.04690454	60	100	eAbsolute	10	0.1	120.065361	105.0425008	60	53.05420507	eAbsolute	10	0.1	120.065361	91.05245138	60	32.17493726	eAbsolute	10	0.1	120.065361	77.03835386	60	28.561115	eAbsolute	10	0.1	120.065361	96.99289073
D-(+)-Pyroglutamic Acid	XIC	eTargetCompound	C5H7NO3			ESI	5000		0		130.0497437		+	1	3.412534695	60	20			130.0497437	0	20	100	eAbsolute	10	0.1	130.0497437	130.1590158	20	31.04685621	eAbsolute	10	0.1	130.0497437	130.0498696	20	21.34447034	eAbsolute	10	0.1	130.0497437	84.0807521	20	3.735222337	eAbsolute	10	0.1	130.0497437	130.0862466
D-(+)-Pyroglutamic Acid	XIC	eTargetCompound	C5H7NO3			ESI	5000		0		130.0497437		+	1	3.413737065	60	30			130.0497437	84.04439038	30	100	eAbsolute	10	0.1	130.0497437	130.159031	30	6.757571707	eAbsolute	10	0.1	130.0497437	84.0807521	30	4.789998369	eAbsolute	10	0.1	130.0497437	130.0498696	30	3.395487365	eAbsolute	10	0.1	130.0497437	130.0862924
AC-LYS-OH	XIC	eTargetCompound	C8H16N2O3			ESI	5000		0		189.1233063		+	1	3.158872154	60	25			189.1233063	129.1022396	25	100	eAbsolute	10	0.1	189.1233063	171.1128043	25	48.02577388	eAbsolute	10	0.1	189.1233063	171.0583236	25	16.01282526	eAbsolute	10	0.1	189.1233063	189.1233689	25	12.2174232	eAbsolute	10	0.1	189.1233063	153.1022396
AC-LYS-OH	XIC	eTargetCompound	C8H16N2O3			ESI	5000		0		189.1233063		+	1	3.150133329	60	20			189.1233063	129.1022396	20	100	eAbsolute	10	0.1	189.1233063	0	20	63.70002174	eAbsolute	10	0.1	189.1233063	130.0862552	20	43.99634266	eAbsolute	10	0.1	189.1233063	189.1233689	20	31.97247315	eAbsolute	10	0.1	189.1233063	171.0584508
AC-LYS-OH	XIC	eTargetCompound	C8H16N2O3			ESI	5000		0		189.1233063		+	1	3.154548866	60	30			189.1233063	84.0807759	30	100	eAbsolute	10	0.1	189.1233063	129.1022396	30	31.92634468	eAbsolute	10	0.1	189.1233063	130.0862552	30	27.26128313	eAbsolute	10	0.1	189.1233063	171.0584645	30	19.26204985	eAbsolute	10	0.1	189.1233063	126.0913406
AC-LYS-OH	XIC	eTargetCompound	C8H16N2O3			ESI	5000		0		189.1233063		+	1	3.157004055	60	60			189.1233063	84.0807759	60	100	eAbsolute	10	0.1	189.1233063	171.0584163	60	9.735399454	eAbsolute	10	0.1	189.1233063	84.04409465	60	1.789631203	eAbsolute	10	0.1
L-Hydroxyproline	XIC	eTargetCompound	C5H9NO3			ESI	5000		0		132.0653229		+	1	2.675261508	60	25			132.0653229	86.06004044	25	100	eAbsolute	10	0.1	132.0653229	132.0655197	25	24.77763584	eAbsolute	10	0.1	132.0653229	114.054955	25	4.983087692	eAbsolute	10	0.1	132.0653229	0	25	4.772183371	eAbsolute	10	0.1	132.0653229	99.51223676
L-Hydroxyproline	XIC	eTargetCompound	C5H9NO3			ESI	5000		0		132.0653381		+	1	2.645427137	60	30			132.0653381	86.06004044	30	100	eAbsolute	10	0.1	132.0653381	114.054955	30	5.733961276	eAbsolute	10	0.1	132.0653381	0	30	5.414012559	eAbsolute	10	0.1
L-Hydroxyproline	XIC	eTargetCompound	C5H9NO3			ESI	5000		0		132.0653381		+	1	2.636708633	60	20			132.0653381	0	20	100	eAbsolute	10	0.1	132.0653381	132.0655197	20	51.47586762	eAbsolute	10	0.1	132.0653381	114.054955	20	3.020220173	eAbsolute	10	0.1	132.0653381	90.05495504	20	0.167154651	eAbsolute	10	0.1	132.0653381	86.09624188
L-Hydroxyproline	XIC	eTargetCompound	C5H9NO3			ESI	5000		0		132.0653381		+	1	2.641114892	60	30			132.0653381	0	30	100	eAbsolute	10	0.1	132.0653381	132.0655197	30	9.867805303	eAbsolute	10	0.1	132.0653381	114.054955	30	1.071445871	eAbsolute	10	0.1	132.0653381	88.00291946	30	0.126368912	eAbsolute	10	0.1	132.0653381	86.09623764
L-Hydroxyproline	XIC	eTargetCompound	C5H9NO3			ESI	5000		0		132.0653381		+	1	2.643561226	60	60			132.0653381	86.06004044	60	100	eAbsolute	10	0.1	132.0653381	0	60	0.634772649	eAbsolute	10	0.1	132.0653381	82.06512584	60	0.562333353	eAbsolute	10	0.1
(-)-L-Carnitine	XIC	eTargetCompound	C7H15NO3			ESI	5000		0		162.1119995		+	1	3.220560819	60	30			162.1119995	103.0389706	30	100	eAbsolute	10	0.1	162.1119995	0	30	62.03503836	eAbsolute	10	0.1	162.1119995	102.0913406	30	22.86637408	eAbsolute	10	0.1	162.1119995	85.02840595	30	9.668667954	eAbsolute	10	0.1
(-)-L-Carnitine	XIC	eTargetCompound	C7H15NO3			ESI	5000		0		162.1119995		+	1	3.212035495	60	20			162.1119995	162.1124699	20	100	eAbsolute	10	0.1	162.1119995	103.0389706	20	22.41786825	eAbsolute	10	0.1	162.1119995	102.0913406	20	5.539835048	eAbsolute	10	0.1	162.1119995	0	20	3.641368877	eAbsolute	10	0.1
(-)-L-Carnitine	XIC	eTargetCompound	C7H15NO3			ESI	5000		0		162.1119995		+	1	3.216440831	60	60			162.1119995	0	60	100	eAbsolute	10	0.1	162.1119995	102.0913406	60	88.80384478	eAbsolute	10	0.1	162.1119995	103.0389706	60	19.22863563	eAbsolute	10	0.1
L-Citrulline	XIC	eTargetCompound	C6H13N3O3			ESI	5000		0		176.1027832		+	1	3.111109992	60	10			176.1027832	176.1029678	10	100	eAbsolute	10	0.1	176.1027832	0	10	44.17064602	eAbsolute	10	0.1	176.1027832	176.1278396	10	2.147892434	eAbsolute	10	0.1	176.1027832	175.9545914	10	1.279561653	eAbsolute	10	0.1
L-Citrulline	XIC	eTargetCompound	C6H13N3O3			ESI	5000		0		176.1027679		+	1	3.53591978	60	25			176.1027679	159.0764187	25	100	eAbsolute	10	0.1	176.1027679	134.9278717	25	2.341186438	eAbsolute	10	0.1	176.1027679	176.1182888	25	1.818030673	eAbsolute	10	0.1	176.1027679	176.0923184	25	1.810202518	eAbsolute	10	0.1	176.1027679	158.0924032
L-Citrulline	XIC	eTargetCompound	C6H13N3O3			ESI	5000		0		176.1027832		+	1	3.10660145	60	15			176.1027832	159.0764187	15	100	eAbsolute	10	0.1	176.1027832	0	15	24.78766761	eAbsolute	10	0.1	176.1027832	115.0865895	15	9.741243916	eAbsolute	10	0.1	176.1027832	176.1029678	15	5.980543182	eAbsolute	10	0.1	176.1027832	116.0706051
L-Citrulline	XIC	eTargetCompound	C6H13N3O3			ESI	5000		0		176.1027832		+	1	3.102195438	60	20			176.1027832	159.0764187	20	100	eAbsolute	10	0.1	176.1027832	0	20	71.36102406	eAbsolute	10	0.1	176.1027832	115.0865895	20	18.09602899	eAbsolute	10	0.1	176.1027832	114.054955	20	13.02453629	eAbsolute	10	0.1	176.1027832	116.0706051
L-Citrulline	XIC	eTargetCompound	C6H13N3O3			ESI	5000		0		176.1027832		+	1	3.109224986	60	60			176.1027832	93.90149604	60	100	eAbsolute	10	0.1	176.1027832	86.06004044	60	29.69479535	eAbsolute	10	0.1	176.1027832	111.9121269	60	23.34955978	eAbsolute	10	0.1	176.1027832	113.0709395	60	20.72888078	eAbsolute	10	0.1	176.1027832	129.9227273
Homocitrulline	XIC	eTargetCompound	C7H15N3O3			ESI	5000		0		190.1184845		+	1	2.958604134	60	25			190.1184845	173.0920688	25	100	eAbsolute	10	0.1	190.1184845	144.1131386	25	6.04489391	eAbsolute	10	0.1	190.1184845	127.0865895	25	4.966125831	eAbsolute	10	0.1	190.1184845	147.1128043	25	4.230400691	eAbsolute	10	0.1	190.1184845	190.1186179
Homocitrulline	XIC	eTargetCompound	C7H15N3O3			ESI	5000		0		190.1184998		+	1	3.650738252	60	30			190.1184998	173.0920688	30	100	eAbsolute	10	0.1	190.1184998	147.1128043	30	4.483863286	eAbsolute	10	0.1	190.1184998	0	30	4.357962403	eAbsolute	10	0.1	190.1184998	127.0865895	30	4.091127519	eAbsolute	10	0.1	190.1184998	144.1131386
Homocitrulline	XIC	eTargetCompound	C7H15N3O3			ESI	5000		0		190.1184845		+	1	2.953693823	60	15			190.1184845	173.0920688	15	100	eAbsolute	10	0.1	190.1184845	127.0865895	15	48.21341289	eAbsolute	10	0.1	190.1184845	84.08045223	15	19.93038149	eAbsolute	10	0.1	190.1184845	190.1187002	15	17.83655896	eAbsolute	10	0.1	190.1184845	144.1131445
Homocitrulline	XIC	eTargetCompound	C7H15N3O3			ESI	5000		0		190.1184845		+	1	2.949288609	60	20			190.1184845	127.0865895	20	100	eAbsolute	10	0.1	190.1184845	173.0920688	20	73.12928148	eAbsolute	10	0.1	190.1184845	0	20	38.21503094	eAbsolute	10	0.1	190.1184845	128.0706051	20	10.37354301	eAbsolute	10	0.1	190.1184845	130.0862552
Homocitrulline	XIC	eTargetCompound	C7H15N3O3			ESI	5000		0		190.1184082		+	1	3.542521774	60	30			190.1184082	127.0865895	30	100	eAbsolute	10	0.1	190.1184082	84.0807759	30	71.26294596	eAbsolute	10	0.1	190.1184082	100.0756905	30	20.01566956	eAbsolute	10	0.1	190.1184082	173.0920688	30	9.961054769	eAbsolute	10	0.1	190.1184082	110.0600404
Homocitrulline	XIC	eTargetCompound	C7H15N3O3			ESI	5000		0		190.1184845		+	1	2.956600864	60	60			190.1184845	84.0807759	60	100	eAbsolute	10	0.1	190.1184845	82.06512584	60	16.93788052	eAbsolute	10	0.1	190.1184845	100.0756905	60	13.7168591	eAbsolute	10	0.1	190.1184845	84.04439038	60	7.054877979	eAbsolute	10	0.1	190.1184845	98.06004044
L-Carnosine	XIC	eTargetCompound	C9H14N4O3			ESI	5000		0		227.1135101		+	1	3.874911018	60	25			227.1135101	210.0873178	25	100	eAbsolute	10	0.1	227.1135101	209.1033512	25	23.46983186	eAbsolute	10	0.1	227.1135101	110.0708923	25	18.92355879	eAbsolute	10	0.1	227.1135101	156.0765501	25	12.52649533	eAbsolute	10	0.1	227.1135101	180.0766513
L-Carnosine	XIC	eTargetCompound	C9H14N4O3			ESI	5000		0		227.1136017		+	1	3.839274012	60	15			227.1136017	210.0873178	15	100	eAbsolute	10	0.1	227.1136017	156.0767531	15	83.51904513	eAbsolute	10	0.1	227.1136017	227.1138669	15	67.78369225	eAbsolute	10	0.1	227.1136017	0	15	55.90178125	eAbsolute	10	0.1	227.1136017	181.1083876
L-Carnosine	XIC	eTargetCompound	C9H14N4O3			ESI	5000		0		227.1136017		+	1	3.838072502	60	20			227.1136017	156.0767531	20	100	eAbsolute	10	0.1	227.1136017	110.0712738	20	86.20570041	eAbsolute	10	0.1	227.1136017	210.0873234	20	59.99236642	eAbsolute	10	0.1	227.1136017	181.1084763	20	30.25643548	eAbsolute	10	0.1	227.1136017	164.0818919
L-Carnosine	XIC	eTargetCompound	C9H14N4O3			ESI	5000		0		227.1135101		+	1	3.873293165	60	60			227.1135101	110.0712738	60	100	eAbsolute	10	0.1	227.1135101	83.06037481	60	27.76641651	eAbsolute	10	0.1	227.1135101	93.04472475	60	22.4637951	eAbsolute	10	0.1	227.1135101	95.06037481	60	18.57363894	eAbsolute	10	0.1	227.1135101	122.0712738
L-(+)-Arginine	XIC	eTargetCompound	C6H14N4O2			ESI	5000		0		175.1188049		+	1	4.081649475	60	25			175.1188049	175.1189523	25	100	eAbsolute	10	0.1	175.1188049	158.0923141	25	47.57160628	eAbsolute	10	0.1	175.1188049	157.1083181	25	34.23729025	eAbsolute	10	0.1	175.1188049	116.0703748	25	31.28513332	eAbsolute	10	0.1	175.1188049	60.05537415
L-(+)-Arginine	XIC	eTargetCompound	C6H14N4O2			ESI	5000		0		175.1187897		+	1	3.703280968	60	30			175.1187897	158.0924032	30	100	eAbsolute	10	0.1	175.1187897	116.0706051	30	68.85756533	eAbsolute	10	0.1	175.1187897	157.1083876	30	50.76284179	eAbsolute	10	0.1	175.1187897	0	30	49.36128562	eAbsolute	10	0.1	175.1187897	130.0974886
L-(+)-Arginine	XIC	eTargetCompound	C6H14N4O2			ESI	5000		0		175.1187897		+	1	3.663734739	60	20			175.1187897	175.1189523	20	100	eAbsolute	10	0.1	175.1187897	116.0706051	20	78.96399909	eAbsolute	10	0.1	175.1187897	130.0974886	20	35.66752516	eAbsolute	10	0.1	175.1187897	158.0924032	20	30.31401331	eAbsolute	10	0.1	175.1187897	112.0869239
L-(+)-Arginine	XIC	eTargetCompound	C6H14N4O2			ESI	5000		0		175.1188049		+	1	3.713676172	60	30			175.1188049	116.0706051	30	100	eAbsolute	10	0.1	175.1188049	130.0974886	30	64.16399016	eAbsolute	10	0.1	175.1188049	175.1189523	30	19.47014391	eAbsolute	10	0.1	175.1188049	112.0869239	30	19.15410528	eAbsolute	10	0.1	175.1188049	158.0924032
L-(+)-Arginine	XIC	eTargetCompound	C6H14N4O2			ESI	5000		0		175.1187897		+	1	3.668141769	60	45			175.1187897	130.0974886	45	100	eAbsolute	10	0.1	175.1187897	116.0706051	45	85.32400983	eAbsolute	10	0.1	175.1187897	112.0869239	45	32.70444568	eAbsolute	10	0.1	175.1187897	98.06004044	45	23.41069857	eAbsolute	10	0.1	175.1187897	88.0756905
L-(+)-Arginine	XIC	eTargetCompound	C6H14N4O2			ESI	5000		0		175.1187897		+	1	3.672319844	60	60			175.1187897	98.06004044	60	100	eAbsolute	10	0.1	175.1187897	130.0974886	60	70.21889988	eAbsolute	10	0.1	175.1187897	157.0427236	60	52.72242648	eAbsolute	10	0.1	175.1187897	92.90371328	60	52.39869291	eAbsolute	10	0.1	175.1187897	116.0706051
L-(+)-Lysine	XIC	eTargetCompound	C6H14N2O2			ESI	5000		0		147.1125183		+	1	3.946937387	60	25			147.1125183	130.0862552	25	100	eAbsolute	10	0.1	147.1125183	123.9643193	25	8.72838393	eAbsolute	10	0.1	147.1125183	129.1022396	25	8.326121105	eAbsolute	10	0.1	147.1125183	146.9803465	25	5.887637712	eAbsolute	10	0.1	147.1125183	0
L-(+)-Lysine	XIC	eTargetCompound	C6H14N2O2			ESI	5000		0		147.1125183		+	1	3.943011036	60	15			147.1125183	130.0862552	15	100	eAbsolute	10	0.1	147.1125183	0	15	95.15591123	eAbsolute	10	0.1	147.1125183	123.9643341	15	38.81334684	eAbsolute	10	0.1	147.1125183	147.1128043	15	22.9542822	eAbsolute	10	0.1	147.1125183	146.9803659
L-(+)-Lysine	XIC	eTargetCompound	C6H14N2O2			ESI	5000		0		147.1125183		+	1	3.938606226	60	20			147.1125183	0	20	100	eAbsolute	10	0.1	147.1125183	130.0862552	20	43.02383641	eAbsolute	10	0.1	147.1125183	123.9643146	20	18.8164666	eAbsolute	10	0.1	147.1125183	146.9803542	20	10.33911389	eAbsolute	10	0.1	147.1125183	147.1128043
L-(+)-Lysine	XIC	eTargetCompound	C6H14N2O2			ESI	5000		0		147.1125183		+	1	3.945199313	60	60			147.1125183	84.0807759	60	100	eAbsolute	10	0.1	147.1125183	123.9642935	60	2.618761766	eAbsolute	10	0.1	147.1125183	0	60	1.813701284	eAbsolute	10	0.1	147.1125183	130.0399251	60	0.656522993	eAbsolute	10	0.1
L-Proline	XIC	eTargetCompound	C5H9NO2			ESI	5000		0		116.0704422		+	1	2.433539639	60	25			116.0704422	0	25	100	eAbsolute	10	0.1	116.0704422	116.0706051	25	29.79684508	eAbsolute	10	0.1	116.0704422	72.0807759	25	0.781583805	eAbsolute	10	0.1	116.0704422	116.1069706	25	0.263359324	eAbsolute	10	0.1	116.0704422	70.06858127
L-Proline	XIC	eTargetCompound	C5H9NO2			ESI	5000		0		116.0704422		+	1	2.423696909	60	20			116.0704422	116.0706051	20	100	eAbsolute	10	0.1	116.0704422	116.1069671	20	0.364546689	eAbsolute	10	0.1	116.0704422	98.06004044	20	0.285603442	eAbsolute	10	0.1	116.0704422	88.02120169	20	0.126449541	eAbsolute	10	0.1	116.0704422	98.0964072
L-Proline	XIC	eTargetCompound	C5H9NO2			ESI	5000		0		116.0704422		+	1	2.428111655	60	30			116.0704422	116.0706051	30	100	eAbsolute	10	0.1	116.0704422	98.06004044	30	2.010123837	eAbsolute	10	0.1	116.0704422	116.1070249	30	0.378323542	eAbsolute	10	0.1	116.0704422	98.09633531	30	0.174996769	eAbsolute	10	0.1	116.0704422	96.6795246
L-Proline	XIC	eTargetCompound	C5H9NO2			ESI	5000		0		116.0704422		+	1	2.431495466	60	60			116.0704422	106.1018279	60	100	eAbsolute	10	0.1	116.0704422	90.01074728	60	90.88430683	eAbsolute	10	0.1	116.0704422	81.53152364	60	85.22058417	eAbsolute	10	0.1	116.0704422	112.773708	60	84.74190516	eAbsolute	10	0.1	116.0704422	106.098334
Omeprazole	XIC	eTargetCompound	C17H19N3O3S			ESI	5000		0		346.1219482		+	1	0.43375349	60	15			346.1219482	198.0583259	15	100	eAbsolute	10	0.1	346.1219482	168.1019052	15	25.74271607	eAbsolute	10	0.1	346.1219482	151.0991656	15	21.90660103	eAbsolute	10	0.1	346.1219482	346.3326515	15	21.13964827	eAbsolute	10	0.1	346.1219482	149.0709395
Omeprazole	XIC	eTargetCompound	C17H19N3O3S			ESI	5000		0		346.1217041		+	1	0.390333095	60	20			346.1217041	198.0583259	20	100	eAbsolute	10	0.1	346.1217041	346.3316092	20	69.37224161	eAbsolute	10	0.1	346.1217041	151.0990284	20	39.39211911	eAbsolute	10	0.1	346.1217041	168.1018415	20	29.62871518	eAbsolute	10	0.1	346.1217041	149.0707775
Omeprazole	XIC	eTargetCompound	C17H19N3O3S			ESI	5000		0		346.1217041		+	1	0.394736862	60	30			346.1217041	198.0583259	30	100	eAbsolute	10	0.1	346.1217041	151.0991656	30	84.05935073	eAbsolute	10	0.1	346.1217041	346.3267466	30	48.26090685	eAbsolute	10	0.1	346.1217041	180.0477612	30	45.76429517	eAbsolute	10	0.1	346.1217041	168.1019052
Omeprazole	XIC	eTargetCompound	C17H19N3O3S			ESI	5000		0		346.1220093		+	1	0.591209903	60	45			346.1220093	0	45	100	eAbsolute	10	0.1	346.1220093	298.3060268	45	89.70288251	eAbsolute	10	0.1	346.1220093	136.0756905	45	66.14884894	eAbsolute	10	0.1	346.1220093	180.0477612	45	40.05876766	eAbsolute	10	0.1	346.1220093	298.9221469
Omeprazole	XIC	eTargetCompound	C17H19N3O3S			ESI	5000		0		346.1217041		+	1	0.39699466	60	60			346.1217041	136.0756905	60	100	eAbsolute	10	0.1	346.1217041	180.0477612	60	37.29778147	eAbsolute	10	0.1	346.1217041	150.0913406	60	29.09896882	eAbsolute	10	0.1	346.1217041	121.0886009	60	25.01608014	eAbsolute	10	0.1	346.1217041	0
Omeprazole	XIC	eTargetCompound	C17H19N3O3S			ESI	5000		0		346.1217041		+	1	0.398198907	60	30			346.1217041	198.0583259	30	100	eAbsolute	10	0.1	346.1217041	168.1019052	30	12.4495519	eAbsolute	10	0.1	346.1217041	298.3064387	30	8.658532506	eAbsolute	10	0.1	346.1217041	328.0876146	30	4.07709144	eAbsolute	10	0.1	346.1217041	180.0477612
Omeprazole	XIC	eTargetCompound	C17H19N3O3S			ESI	5000		0		346.1220398		+	1	0.581146533	60	45			346.1220398	298.3103827	45	100	eAbsolute	10	0.1	346.1220398	198.0583259	45	69.3489301	eAbsolute	10	0.1	346.1220398	284.2947867	45	33.6071321	eAbsolute	10	0.1	346.1220398	328.3157935	45	26.19289972	eAbsolute	10	0.1	346.1220398	328.0876146
Phenylpyruvic acid	XIC	eTargetCompound	C9H8O3			ESI	5000		0		165.0545654		+	1	2.39642375	60	20			165.0545654	142.0349847	20	100	eAbsolute	10	0.1	165.0545654	119.0189135	20	59.13482754	eAbsolute	10	0.1	165.0545654	165.1387597	20	56.76553551	eAbsolute	10	0.1	165.0545654	123.044056	20	41.72329539	eAbsolute	10	0.1	165.0545654	160.04562
Phenylpyruvic acid	XIC	eTargetCompound	C9H8O3			ESI	5000		0		165.0545654		+	1	2.398467737	60	30			165.0545654	119.0189366	30	100	eAbsolute	10	0.1	165.0545654	142.034916	30	42.44737041	eAbsolute	10	0.1	165.0545654	137.0295144	30	34.59268424	eAbsolute	10	0.1	165.0545654	122.0964386	30	28.38549052	eAbsolute	10	0.1	165.0545654	95.04914141
D-Tyrosine	XIC	eTargetCompound	C9H11NO3			ESI	5000		0		182.0811157		+	1	2.328103579	60	30			182.0811157	165.0546207	30	100	eAbsolute	10	0.1	182.0811157	141.0065187	30	82.08709621	eAbsolute	10	0.1	182.0811157	140.0032297	30	51.91095591	eAbsolute	10	0.1	182.0811157	140.9869194	30	43.34562	eAbsolute	10	0.1	182.0811157	136.0756905
D-Tyrosine	XIC	eTargetCompound	C9H11NO3			ESI	5000		0		182.0811157		+	1	2.274702558	60	15			182.0811157	136.0756905	15	100	eAbsolute	10	0.1	182.0811157	165.0546207	15	82.22084847	eAbsolute	10	0.1	182.0811157	123.0439273	15	22.50244071	eAbsolute	10	0.1	182.0811157	147.0440501	15	17.47586283	eAbsolute	10	0.1	182.0811157	182.0813236
D-Tyrosine	XIC	eTargetCompound	C9H11NO3			ESI	5000		0		182.0811157		+	1	2.270297578	60	20			182.0811157	136.0756905	20	100	eAbsolute	10	0.1	182.0811157	182.1017966	20	49.98605158	eAbsolute	10	0.1	182.0811157	165.0546207	20	40.19150882	eAbsolute	10	0.1	182.0811157	123.044056	20	36.61883558	eAbsolute	10	0.1	182.0811157	134.9950944
D-Tyrosine	XIC	eTargetCompound	C9H11NO3			ESI	5000		0		182.0811462		+	1	2.338502691	60	30			182.0811462	136.0756905	30	100	eAbsolute	10	0.1	182.0811462	134.9950944	30	97.70496856	eAbsolute	10	0.1	182.0811462	116.9859383	30	75.743234	eAbsolute	10	0.1	182.0811462	123.044056	30	65.73565109	eAbsolute	10	0.1	182.0811462	98.97534492
D-Tyrosine	XIC	eTargetCompound	C9H11NO3			ESI	5000		0		182.0811157		+	1	2.278282413	60	60			182.0811157	0	60	100	eAbsolute	10	0.1	182.0811157	95.04914141	60	48.60347437	eAbsolute	10	0.1	182.0811157	98.99200601	60	26.90738828	eAbsolute	10	0.1	182.0811157	107.0491414	60	14.94400672	eAbsolute	10	0.1	182.0811157	119.0491414
D-(-)-Valine	XIC	eTargetCompound	C5H11NO2			ESI	5000		0		118.0861206		+	1	2.671244493	60	25			118.0861206	72.0807759	25	100	eAbsolute	10	0.1	118.0861206	118.0862552	25	31.98993827	eAbsolute	10	0.1	118.0861206	118.1226703	25	28.10427383	eAbsolute	10	0.1	118.0861206	100.1120898	25	6.815510411	eAbsolute	10	0.1	118.0861206	0
D-(-)-Valine	XIC	eTargetCompound	C5H11NO2			ESI	5000		0		118.0650406		+	1	0.384449345	60	30			118.0650406	72.0807759	30	100	eAbsolute	10	0.1	118.0650406	100.1121199	30	19.8534224	eAbsolute	10	0.1	118.0650406	0	30	13.217051	eAbsolute	10	0.1	118.0650406	101.1155569	30	3.755591074	eAbsolute	10	0.1	118.0650406	72.04440216
D-(-)-Valine	XIC	eTargetCompound	C5H11NO2			ESI	5000		0		118.0649643		+	1	0.270885169	60	20			118.0649643	118.0862552	20	100	eAbsolute	10	0.1	118.0649643	118.060669	20	65.85421537	eAbsolute	10	0.1	118.0649643	118.1226491	20	18.35682334	eAbsolute	10	0.1	118.0649643	118.0649908	20	10.72789806	eAbsolute	10	0.1	118.0649643	100.1117889
D-(-)-Valine	XIC	eTargetCompound	C5H11NO2			ESI	5000		0		118.0650406		+	1	0.332077076	60	30			118.0650406	118.0862552	30	100	eAbsolute	10	0.1	118.0650406	100.1120899	30	11.24385215	eAbsolute	10	0.1	118.0650406	95.04910449	30	10.86622031	eAbsolute	10	0.1	118.0650406	118.1226597	30	9.030188655	eAbsolute	10	0.1	118.0650406	118.0651064
D-(-)-Valine	XIC	eTargetCompound	C5H11NO2			ESI	5000		0		118.0861511		+	1	2.215505944	60	45			118.0861511	118.0862552	45	100	eAbsolute	10	0.1	118.0861511	0	45	34.26242028	eAbsolute	10	0.1	118.0861511	95.04917905	45	17.00682086	eAbsolute	10	0.1	118.0861511	91.0542174	45	14.65991579	eAbsolute	10	0.1	118.0861511	105.0448595
D-(-)-Valine	XIC	eTargetCompound	C5H11NO2			ESI	5000		0		118.0649643		+	1	0.275292173	60	60			118.0649643	90.04154541	60	100	eAbsolute	10	0.1	118.0649643	91.04935621	60	24.69052237	eAbsolute	10	0.1	118.0649643	89.03824193	60	20.68848678	eAbsolute	10	0.1	118.0649643	91.05385243	60	10.75741232	eAbsolute	10	0.1	118.0649643	95.04879148
Benzocaine	XIC	eTargetCompound	C9H11NO2			ESI	5000		0		166.0860748		+	1	0.272325573	60	30			166.0860748	138.054955	30	100	eAbsolute	10	0.1	166.0860748	115.9639443	30	0.505646362	eAbsolute	10	0.1	166.0860748	94.06512584	30	0.425353109	eAbsolute	10	0.1	166.0860748	120.0443904	30	0.329680431	eAbsolute	10	0.1	166.0860748	137.04713
Benzocaine	XIC	eTargetCompound	C9H11NO2			ESI	5000		0		166.0860748		+	1	0.264003261	60	20			166.0860748	138.054955	20	100	eAbsolute	10	0.1	166.0860748	166.0862552	20	76.58499687	eAbsolute	10	0.1	166.0860748	94.06512584	20	3.532837509	eAbsolute	10	0.1	166.0860748	121.0478713	20	1.513589335	eAbsolute	10	0.1	166.0860748	120.0445141
Benzocaine	XIC	eTargetCompound	C9H11NO2			ESI	5000		0		166.0860748		+	1	0.268408121	60	30			166.0860748	138.054955	30	100	eAbsolute	10	0.1	166.0860748	94.06512584	30	13.79413099	eAbsolute	10	0.1	166.0860748	166.0862552	30	12.44756407	eAbsolute	10	0.1	166.0860748	95.04914141	30	4.508695417	eAbsolute	10	0.1	166.0860748	120.0443904
Benzocaine	XIC	eTargetCompound	C9H11NO2			ESI	5000		0		166.0860748		+	1	0.270463191	60	60			166.0860748	95.04914141	60	100	eAbsolute	10	0.1	166.0860748	93.05730081	60	47.11538175	eAbsolute	10	0.1	166.0860748	77.03857675	60	44.86143889	eAbsolute	10	0.1	166.0860748	105.0446932	60	39.99250319	eAbsolute	10	0.1	166.0860748	94.06512584
Ritalinic acid	XIC	eTargetCompound	C13H17NO2			ESI	5000		0		220.1329498		+	1	1.567192948	60	25			220.1329498	220.1332053	25	100	eAbsolute	10	0.1	220.1329498	0	25	62.31192911	eAbsolute	10	0.1
Ritalinic acid	XIC	eTargetCompound	C13H17NO2			ESI	5000		0		220.1330566		+	1	1.495075705	60	30			220.1330566	84.0807759	30	100	eAbsolute	10	0.1	220.1330566	174.1277261	30	2.258376203	eAbsolute	10	0.1	220.1330566	82.06512584	30	0.16145614	eAbsolute	10	0.1	220.1330566	179.025851	30	0.137286479	eAbsolute	10	0.1	220.1330566	177.1386537
Ritalinic acid	XIC	eTargetCompound	C13H17NO2			ESI	5000		0		220.1330261		+	1	1.417035613	60	45			220.1330261	84.0807759	45	100	eAbsolute	10	0.1	220.1330261	174.1277261	45	2.157121589	eAbsolute	10	0.1	220.1330261	0	45	0.249159865	eAbsolute	10	0.1
Ritalinic acid	XIC	eTargetCompound	C13H17NO2			ESI	5000		0		220.1330261		+	1	1.382327453	60	20			220.1330261	84.0807759	20	100	eAbsolute	10	0.1	220.1330261	220.1332053	20	84.5075121	eAbsolute	10	0.1	220.1330261	174.1277261	20	3.171573778	eAbsolute	10	0.1	220.1330261	220.1131118	20	0.323686951	eAbsolute	10	0.1	220.1330261	157.101177
Ritalinic acid	XIC	eTargetCompound	C13H17NO2			ESI	5000		0		220.1330566		+	1	1.491578612	60	30			220.1330566	84.0807759	30	100	eAbsolute	10	0.1	220.1330566	220.1332053	30	7.612545011	eAbsolute	10	0.1	220.1330566	174.1277261	30	4.451115522	eAbsolute	10	0.1	220.1330566	91.05422681	30	0.272933921	eAbsolute	10	0.1	220.1330566	129.0698769
Ritalinic acid	XIC	eTargetCompound	C13H17NO2			ESI	5000		0		220.1330261		+	1	1.386732137	60	45			220.1330261	84.0807759	45	100	eAbsolute	10	0.1	220.1330261	91.05422681	45	2.65835971	eAbsolute	10	0.1	220.1330261	129.0698769	45	2.386796596	eAbsolute	10	0.1	220.1330261	174.1275614	45	0.924353801	eAbsolute	10	0.1	220.1330261	82.06521971
Ritalinic acid	XIC	eTargetCompound	C13H17NO2			ESI	5000		0		220.1330261		+	1	1.390917521	60	60			220.1330261	84.0807759	60	100	eAbsolute	10	0.1	220.1330261	91.05422681	60	4.571286904	eAbsolute	10	0.1	220.1330261	129.0698769	60	2.364971175	eAbsolute	10	0.1	220.1330261	115.0541795	60	1.282090399	eAbsolute	10	0.1	220.1330261	128.0620572
salicylamide	XIC	eTargetCompound	C7H7NO2			ESI	5000		0		138.0547943		+	1	0.298166635	60	20			138.0547943	121.028406	20	100	eAbsolute	10	0.1	138.0547943	138.054955	20	64.10400899	eAbsolute	10	0.1	138.0547943	138.102468	20	61.10628742	eAbsolute	10	0.1	138.0547943	138.0912601	20	53.01130014	eAbsolute	10	0.1	138.0547943	138.0661253
salicylamide	XIC	eTargetCompound	C7H7NO2			ESI	5000		0		138.0547943		+	1	0.300210612	60	30			138.0547943	121.028406	30	100	eAbsolute	10	0.1	138.0547943	138.0913473	30	23.05318348	eAbsolute	10	0.1	138.0547943	138.1025319	30	17.28431166	eAbsolute	10	0.1	138.0547943	138.054955	30	13.08791651	eAbsolute	10	0.1	138.0547943	95.04914141
salicylamide	XIC	eTargetCompound	C7H7NO2			ESI	5000		0		138.0548401		+	1	0.397513309	60	45			138.0548401	121.028406	45	100	eAbsolute	10	0.1	138.0548401	138.0910268	45	97.70440144	eAbsolute	10	0.1	138.0548401	94.06512584	45	63.32308411	eAbsolute	10	0.1	138.0548401	110.0711891	45	43.20880133	eAbsolute	10	0.1	138.0548401	95.04914141
Phenylac-gln-OH	XIC	eTargetCompound	C13H16N2O4			ESI	5000		0		265.1181335		+	1	1.76375509	60	25			265.1181335	248.0917344	25	100	eAbsolute	10	0.1	265.1181335	130.0498696	25	96.09180103	eAbsolute	10	0.1	265.1181335	247.1077189	25	46.87089234	eAbsolute	10	0.1	265.1181335	129.0658541	25	15.3642749	eAbsolute	10	0.1	265.1181335	147.0764187
Phenylac-gln-OH	XIC	eTargetCompound	C13H16N2O4			ESI	5000		0		265.1182556		+	1	1.726904361	60	15			265.1182556	130.0498696	15	100	eAbsolute	10	0.1	265.1182556	136.0756905	15	18.5852447	eAbsolute	10	0.1	265.1182556	147.0764187	15	18.4575585	eAbsolute	10	0.1	265.1182556	129.0658541	15	14.57538516	eAbsolute	10	0.1	265.1182556	265.1182835
Phenylac-gln-OH	XIC	eTargetCompound	C13H16N2O4			ESI	5000		0		265.1182556		+	1	1.724860838	60	20			265.1182556	130.0498696	20	100	eAbsolute	10	0.1	265.1182556	136.0756905	20	19.35113167	eAbsolute	10	0.1	265.1182556	147.0764187	20	17.0733175	eAbsolute	10	0.1	265.1182556	129.0658541	20	12.3479426	eAbsolute	10	0.1	265.1182556	84.04439038
Phenylac-gln-OH	XIC	eTargetCompound	C13H16N2O4			ESI	5000		0		265.1182861		+	1	1.857324732	60	30			265.1182861	130.0498696	30	100	eAbsolute	10	0.1	265.1182861	91.05422681	30	20.26140522	eAbsolute	10	0.1	265.1182861	84.04439038	30	18.45469763	eAbsolute	10	0.1	265.1182861	218.9442238	30	13.55666793	eAbsolute	10	0.1	265.1182861	136.0756905
Phenylac-gln-OH	XIC	eTargetCompound	C13H16N2O4			ESI	5000		0		265.1181335		+	1	1.761895515	60	60			265.1181335	84.04439038	60	100	eAbsolute	10	0.1	265.1181335	91.05422681	60	67.41321608	eAbsolute	10	0.1	265.1181335	130.0498696	60	11.202858	eAbsolute	10	0.1	265.1181335	0	60	7.168195971	eAbsolute	10	0.1	265.1181335	85.02840595
D-(+)-Threonine	XIC	eTargetCompound	C4H9NO3			ESI	5000		0		120.0653839		+	1	3.078134714	60	20			120.0653839	120.0807729	20	100	eAbsolute	10	0.1	120.0653839	102.054955	20	12.32417994	eAbsolute	10	0.1	120.0653839	120.0556646	20	8.127832172	eAbsolute	10	0.1	120.0653839	96.99497416	20	5.431574163	eAbsolute	10	0.1	120.0653839	110.060021
D-(+)-Threonine	XIC	eTargetCompound	C4H9NO3			ESI	5000		0		120.0653839		+	1	3.080179803	60	45			120.0653839	95.04907615	45	100	eAbsolute	10	0.1	120.0653839	120.0807076	45	54.31981852	eAbsolute	10	0.1	120.0653839	105.0446816	45	53.35447339	eAbsolute	10	0.1	120.0653839	96.99509056	45	32.03231194	eAbsolute	10	0.1	120.0653839	77.03854759
RH0365500	XIC	eTargetCompound	C8H17NO2			ESI	5000		0		160.1331024		+	1	1.587405455	60	25			160.1331024	0	25	100	eAbsolute	10	0.1	160.1331024	160.1332053	25	14.2709037	eAbsolute	10	0.1	160.1331024	159.969895	25	1.877962672	eAbsolute	10	0.1	160.1331024	118.9673808	25	0.491931143	eAbsolute	10	0.1	160.1331024	160.1121969
RH0365500	XIC	eTargetCompound	C8H17NO2			ESI	5000		0		160.1331024		+	1	1.570878228	60	15			160.1331024	114.1277261	15	100	eAbsolute	10	0.1	160.1331024	160.1332053	15	8.442819151	eAbsolute	10	0.1	160.1331024	118.9673612	15	1.626232361	eAbsolute	10	0.1	160.1331024	0	15	1.314642241	eAbsolute	10	0.1	160.1331024	154.9645669
RH0365500	XIC	eTargetCompound	C8H17NO2			ESI	5000		0		160.1331024		+	1	1.566473368	60	20			160.1331024	114.1277261	20	100	eAbsolute	10	0.1	160.1331024	0	20	2.976585552	eAbsolute	10	0.1	160.1331024	160.1332053	20	2.009916378	eAbsolute	10	0.1	160.1331024	118.9673964	20	1.230845294	eAbsolute	10	0.1	160.1331024	141.9832968
RH0365500	XIC	eTargetCompound	C8H17NO2			ESI	5000		0		160.1331024		+	1	1.57397881	60	60			160.1331024	114.1277261	60	100	eAbsolute	10	0.1	160.1331024	144.0807554	60	79.30558474	eAbsolute	10	0.1	160.1331024	118.967406	60	78.58024076	eAbsolute	10	0.1	160.1331024	121.9600827	60	29.34526904	eAbsolute	10	0.1	160.1331024	76.93272664
NI3378200	XIC	eTargetCompound	C5H6N2O2			ESI	5000		0		127.0501251		+	1	2.275688307	60	30			127.0501251	81.04472475	30	100	eAbsolute	10	0.1	127.0501251	109.0396394	30	40.65260535	eAbsolute	10	0.1	127.0501251	70.36840693	30	24.90735476	eAbsolute	10	0.1	127.0501251	128.5282952	30	24.74879806	eAbsolute	10	0.1	127.0501251	69.04472475
NI3378200	XIC	eTargetCompound	C5H6N2O2			ESI	5000		0		127.0501251		+	1	2.267019337	60	20			127.0501251	127.050204	20	100	eAbsolute	10	0.1	127.0501251	0	20	5.161319196	eAbsolute	10	0.1	127.0501251	82.05254978	20	2.484842168	eAbsolute	10	0.1	127.0501251	109.0396394	20	2.445979166	eAbsolute	10	0.1	127.0501251	83.06037481
NI3378200	XIC	eTargetCompound	C5H6N2O2			ESI	5000		0		127.050087		+	1	2.716857791	60	45			127.050087	0	45	100	eAbsolute	10	0.1	127.050087	82.05254978	45	77.64034094	eAbsolute	10	0.1	127.050087	127.050204	45	43.60300191	eAbsolute	10	0.1	127.050087	109.0396394	45	13.34966491	eAbsolute	10	0.1	127.050087	83.06037481
NI3378200	XIC	eTargetCompound	C5H6N2O2			ESI	5000		0		127.0501251		+	1	2.271414091	60	60			127.0501251	0	60	100	eAbsolute	10	0.1	127.0501251	82.05254978	60	32.53833596	eAbsolute	10	0.1	127.0501251	127.050204	60	2.280376979	eAbsolute	10	0.1	127.0501251	109.0396394	60	1.578167118	eAbsolute	10	0.1	127.0501251	83.06037481
D-Methionine	XIC	eTargetCompound	C5H11NO2S			ESI	5000		0		150.0583038		+	1	2.261629876	60	25			150.0583038	133.0317768	25	100	eAbsolute	10	0.1	150.0583038	104.0528466	25	39.59288466	eAbsolute	10	0.1	150.0583038	0	25	6.664230842	eAbsolute	10	0.1	150.0583038	150.1026242	25	4.589149338	eAbsolute	10	0.1	150.0583038	150.1125172
D-Methionine	XIC	eTargetCompound	C5H11NO2S			ESI	5000		0		150.0582275		+	1	2.459643509	60	30			150.0582275	133.0317768	30	100	eAbsolute	10	0.1	150.0582275	104.0528466	30	43.7361222	eAbsolute	10	0.1	150.0582275	0	30	6.211397663	eAbsolute	10	0.1	150.0582275	132.1020579	30	3.641163246	eAbsolute	10	0.1	150.0582275	102.054955
D-Methionine	XIC	eTargetCompound	C5H11NO2S			ESI	5000		0		150.0583038		+	1	2.210340187	60	15			150.0583038	104.0528466	15	100	eAbsolute	10	0.1	150.0583038	133.0317768	15	82.07410542	eAbsolute	10	0.1	150.0583038	150.0583259	15	28.76098798	eAbsolute	10	0.1	150.0583038	102.054955	15	19.54815723	eAbsolute	10	0.1	150.0583038	150.1123652
D-Methionine	XIC	eTargetCompound	C5H11NO2S			ESI	5000		0		150.0583038		+	1	2.205933191	60	20			150.0583038	104.0528466	20	100	eAbsolute	10	0.1	150.0583038	133.0317768	20	77.0532529	eAbsolute	10	0.1	150.0583038	102.054955	20	27.30182699	eAbsolute	10	0.1	150.0583038	87.02629751	20	11.48603515	eAbsolute	10	0.1	150.0583038	150.10258
D-Methionine	XIC	eTargetCompound	C5H11NO2S			ESI	5000		0		150.0582733		+	1	2.299844928	60	30			150.0582733	104.0528466	30	100	eAbsolute	10	0.1	150.0582733	133.0317768	30	71.35266095	eAbsolute	10	0.1	150.0582733	87.02629751	30	62.15671215	eAbsolute	10	0.1	150.0582733	102.054955	30	57.38685315	eAbsolute	10	0.1	150.0582733	150.1025601
D-Methionine	XIC	eTargetCompound	C5H11NO2S			ESI	5000		0		150.0583038		+	1	2.476672746	60	45			150.0583038	87.02629751	45	100	eAbsolute	10	0.1	150.0583038	102.054955	45	43.91328283	eAbsolute	10	0.1	150.0583038	109.0760247	45	43.25312332	eAbsolute	10	0.1	150.0583038	110.0837533	45	40.046554	eAbsolute	10	0.1	150.0583038	108.9041192
D-Methionine	XIC	eTargetCompound	C5H11NO2S			ESI	5000		0		150.0583038		+	1	2.213259441	60	60			150.0583038	109.0759773	60	100	eAbsolute	10	0.1	150.0583038	95.06034398	60	55.72198102	eAbsolute	10	0.1	150.0583038	87.02629751	60	52.191346	eAbsolute	10	0.1	150.0583038	106.0651011	60	35.96140203	eAbsolute	10	0.1	150.0583038	93.05730317
D-(-)-Glutamine	XIC	eTargetCompound	C5H10N2O3			ESI	5000		0		147.0762024		+	1	2.898705842	60	25			147.0762024	130.0498696	25	100	eAbsolute	10	0.1	147.0762024	123.9643561	25	5.151432895	eAbsolute	10	0.1	147.0762024	146.980399	25	3.474301853	eAbsolute	10	0.1	147.0762024	101.0709395	25	2.633247902	eAbsolute	10	0.1	147.0762024	105.953798
D-(-)-Glutamine	XIC	eTargetCompound	C5H10N2O3			ESI	5000		0		147.0762024		+	1	2.894570852	60	15			147.0762024	130.0498696	15	100	eAbsolute	10	0.1	147.0762024	0	15	44.51807737	eAbsolute	10	0.1	147.0762024	123.9643762	15	16.03818113	eAbsolute	10	0.1	147.0762024	147.0764187	15	13.25962184	eAbsolute	10	0.1	147.0762024	101.0709395
D-(-)-Glutamine	XIC	eTargetCompound	C5H10N2O3			ESI	5000		0		147.0762024		+	1	2.890167569	60	20			147.0762024	0	20	100	eAbsolute	10	0.1	147.0762024	130.0498696	20	88.14351594	eAbsolute	10	0.1	147.0762024	123.9643595	20	14.30738782	eAbsolute	10	0.1	147.0762024	146.9803952	20	8.935116163	eAbsolute	10	0.1	147.0762024	101.0709395
D-(-)-Glutamine	XIC	eTargetCompound	C5H10N2O3			ESI	5000		0		147.0762024		+	1	2.896841715	60	60			147.0762024	84.04439038	60	100	eAbsolute	10	0.1	147.0762024	123.9620706	60	2.225425518	eAbsolute	10	0.1	147.0762024	85.02840595	60	1.895251379	eAbsolute	10	0.1	147.0762024	82.93748189	60	0.269116033	eAbsolute	10	0.1	147.0762024	95.01275589
D-Asparagine	XIC	eTargetCompound	C4H8N2O3			ESI	5000		0		133.0605927		+	1	3.195120975	60	25			133.0605927	87.05528941	25	100	eAbsolute	10	0.1	133.0605927	116.1069273	25	8.953629962	eAbsolute	10	0.1	133.0605927	116.0342196	25	7.661736155	eAbsolute	10	0.1	133.0605927	133.0759985	25	6.029840723	eAbsolute	10	0.1	133.0605927	89.05965093
D-Asparagine	XIC	eTargetCompound	C4H8N2O3			ESI	5000		0		133.0605927		+	1	3.145312214	60	15			133.0605927	87.05528941	15	100	eAbsolute	10	0.1	133.0605927	133.0607687	15	59.52707228	eAbsolute	10	0.1	133.0605927	116.0342196	15	31.64245416	eAbsolute	10	0.1	133.0605927	88.03930498	15	22.97271709	eAbsolute	10	0.1	133.0605927	133.0760883
D-Asparagine	XIC	eTargetCompound	C4H8N2O3			ESI	5000		0		133.0605927		+	1	3.140907587	60	20			133.0605927	87.05528941	20	100	eAbsolute	10	0.1	133.0605927	116.0342196	20	28.87073579	eAbsolute	10	0.1	133.0605927	133.0760443	20	27.55291763	eAbsolute	10	0.1	133.0605927	88.03930498	20	24.78278291	eAbsolute	10	0.1	133.0605927	133.0607687
D-Asparagine	XIC	eTargetCompound	C4H8N2O3			ESI	5000		0		133.0605927		+	1	3.473680357	60	30			133.0605927	133.0760668	30	100	eAbsolute	10	0.1	133.0605927	0	30	99.84353597	eAbsolute	10	0.1	133.0605927	88.03930498	30	39.18304769	eAbsolute	10	0.1	133.0605927	116.0342196	30	38.41021687	eAbsolute	10	0.1	133.0605927	89.00194383
D-Asparagine	XIC	eTargetCompound	C4H8N2O3			ESI	5000		0		133.0605927		+	1	3.148913385	60	60			133.0605927	118.9647968	60	100	eAbsolute	10	0.1	133.0605927	133.0733991	60	93.74966417	eAbsolute	10	0.1	133.0605927	92.04845464	60	40.36314691	eAbsolute	10	0.1	133.0605927	99.47828948	60	34.05764559	eAbsolute	10	0.1	133.0605927	118.0498696
L-(+)-Isoleucine	XIC	eTargetCompound	C6H13NO2			ESI	5000		0		132.1018372		+	1	2.121880258	60	25			132.1018372	86.09642596	25	100	eAbsolute	10	0.1	132.1018372	132.1019052	25	1.714623297	eAbsolute	10	0.1	132.1018372	0	25	0.813100257	eAbsolute	10	0.1	132.1018372	99.51218976	25	0.625432745	eAbsolute	10	0.1	132.1018372	132.1657546
L-(+)-Isoleucine	XIC	eTargetCompound	C6H13NO2			ESI	5000		0		132.1018372		+	1	2.094488471	60	15			132.1018372	0	15	100	eAbsolute	10	0.1	132.1018372	132.1019052	15	9.154321587	eAbsolute	10	0.1	132.1018372	132.1658158	15	0.196325872	eAbsolute	10	0.1	132.1018372	88.00429139	15	0.138770659	eAbsolute	10	0.1	132.1018372	132.1382147
L-(+)-Isoleucine	XIC	eTargetCompound	C6H13NO2			ESI	5000		0		132.1018372		+	1	2.090082915	60	20			132.1018372	0	20	100	eAbsolute	10	0.1	132.1018372	132.1019052	20	2.749803544	eAbsolute	10	0.1	132.1018372	132.1658081	20	0.13049363	eAbsolute	10	0.1
L-(+)-Isoleucine	XIC	eTargetCompound	C6H13NO2			ESI	5000		0		132.1018372		+	1	2.097997898	60	60			132.1018372	86.09642596	60	100	eAbsolute	10	0.1	132.1018372	82.06512584	60	13.05469118	eAbsolute	10	0.1	132.1018372	0	60	7.50628936	eAbsolute	10	0.1
D-(+)-Phenylalanine	XIC	eTargetCompound	C9H11NO2			ESI	5000		0		166.0862427		+	1	1.929821373	60	25			166.0862427	0	25	100	eAbsolute	10	0.1	166.0862427	166.0862552	25	9.875725855	eAbsolute	10	0.1	166.0862427	149.0597061	25	3.515148713	eAbsolute	10	0.1	166.0862427	131.0491414	25	2.758013174	eAbsolute	10	0.1	166.0862427	166.1338355
D-(+)-Phenylalanine	XIC	eTargetCompound	C9H11NO2			ESI	5000		0		166.0862427		+	1	1.919974058	60	15			166.0862427	120.0807759	15	100	eAbsolute	10	0.1	166.0862427	166.0862552	15	12.41132141	eAbsolute	10	0.1	166.0862427	131.0491414	15	4.406917507	eAbsolute	10	0.1	166.0862427	166.1337318	15	2.39479857	eAbsolute	10	0.1	166.0862427	149.0597061
D-(+)-Phenylalanine	XIC	eTargetCompound	C9H11NO2			ESI	5000		0		166.0862427		+	1	1.915566427	60	20			166.0862427	120.0807759	20	100	eAbsolute	10	0.1	166.0862427	131.0491414	20	3.714227424	eAbsolute	10	0.1	166.0862427	166.0862552	20	3.083726249	eAbsolute	10	0.1	166.0862427	0	20	2.800009016	eAbsolute	10	0.1	166.0862427	107.0491414
D-(+)-Phenylalanine	XIC	eTargetCompound	C9H11NO2			ESI	5000		0		166.0862427		+	1	1.923463323	60	60			166.0862427	103.0542268	60	100	eAbsolute	10	0.1	166.0862427	95.04905801	60	35.23395477	eAbsolute	10	0.1	166.0862427	120.0807933	60	30.9709635	eAbsolute	10	0.1	166.0862427	105.0447307	60	19.01086424	eAbsolute	10	0.1	166.0862427	91.05412078
Piperine	XIC	eTargetCompound	C17H19NO3			ESI	5000		0		286.1436157		+	1	0.288286145	60	30			286.1436157	201.0546207	30	100	eAbsolute	10	0.1	286.1436157	135.044056	30	4.764791048	eAbsolute	10	0.1	286.1436157	173.0597061	30	1.834638539	eAbsolute	10	0.1	286.1436157	112.0754336	30	0.898780099	eAbsolute	10	0.1	286.1436157	171.0442967
Piperine	XIC	eTargetCompound	C17H19NO3			ESI	5000		0		286.1437073		+	1	0.302366074	60	45			286.1437073	201.0546207	45	100	eAbsolute	10	0.1	286.1437073	0	45	5.304962461	eAbsolute	10	0.1	286.1437073	173.0597061	45	1.853408265	eAbsolute	10	0.1
Piperine	XIC	eTargetCompound	C17H19NO3			ESI	5000		0		286.1436157		+	1	0.257404218	60	20			286.1436157	286.14377	20	100	eAbsolute	10	0.1	286.1436157	201.0546207	20	92.39172932	eAbsolute	10	0.1	286.1436157	135.044056	20	9.72601742	eAbsolute	10	0.1	286.1436157	112.0756905	20	4.599199581	eAbsolute	10	0.1	286.1436157	84.08070055
Piperine	XIC	eTargetCompound	C17H19NO3			ESI	5000		0		286.1436157		+	1	0.261818784	60	30			286.1436157	201.0546207	30	100	eAbsolute	10	0.1	286.1436157	135.044056	30	40.21567724	eAbsolute	10	0.1	286.1436157	286.14377	30	14.93820105	eAbsolute	10	0.1	286.1436157	171.044056	30	9.661063954	eAbsolute	10	0.1	286.1436157	143.0491414
Piperine	XIC	eTargetCompound	C17H19NO3			ESI	5000		0		286.1437073		+	1	0.298165933	60	45			286.1437073	201.0546207	45	100	eAbsolute	10	0.1	286.1437073	135.044056	45	51.56957749	eAbsolute	10	0.1	286.1437073	143.0491414	45	50.66739248	eAbsolute	10	0.1	286.1437073	115.0542268	45	47.97952161	eAbsolute	10	0.1	286.1437073	171.044056
Piperine	XIC	eTargetCompound	C17H19NO3			ESI	5000		0		286.1436157		+	1	0.26476341	60	60			286.1436157	115.0542268	60	100	eAbsolute	10	0.1	286.1436157	143.0491414	60	33.29228576	eAbsolute	10	0.1	286.1436157	135.044056	60	26.13530964	eAbsolute	10	0.1	286.1436157	171.044056	60	13.96064487	eAbsolute	10	0.1	286.1436157	201.0546207
VC4070000	XIC	eTargetCompound	C9H7NO			ESI	5000		0		146.0596924		+	1	0.39966598	60	30			146.0596924	74.35832196	30	100	eAbsolute	10	0.1	146.0596924	56.05877071	30	97.91328923	eAbsolute	10	0.1	146.0596924	124.0981606	30	94.32821899	eAbsolute	10	0.1	146.0596924	61.43523018	30	93.96840354	eAbsolute	10	0.1	146.0596924	124.0374497
VC4070000	XIC	eTargetCompound	C9H7NO			ESI	5000		0		146.0596924		+	1	0.391495761	60	20			146.0596924	146.0600404	20	100	eAbsolute	10	0.1	146.0596924	118.0651258	20	0.152550558	eAbsolute	10	0.1	146.0596924	104.0494758	20	0.100213793	eAbsolute	10	0.1	146.0596924	91.05416168	20	0.089953647	eAbsolute	10	0.1	146.0596924	145.0525584
VC4070000	XIC	eTargetCompound	C9H7NO			ESI	5000		0		146.0596924		+	1	0.397804507	60	60			146.0596924	91.05422681	60	100	eAbsolute	10	0.1	146.0596924	95.04911639	60	61.01532817	eAbsolute	10	0.1	146.0596924	146.0599863	60	57.77678118	eAbsolute	10	0.1	146.0596924	77.03829568	60	56.41824118	eAbsolute	10	0.1	146.0596924	117.0572764
VC4070000	XIC	eTargetCompound	C9H7NO			ESI	5000		0		146.0596924		+	1	0.395908479	60	75			146.0596924	77.03857675	75	100	eAbsolute	10	0.1	146.0596924	91.05422681	75	75.4578793	eAbsolute	10	0.1	146.0596924	117.0573008	75	28.8428389	eAbsolute	10	0.1	146.0596924	95.04914141	75	26.69773166	eAbsolute	10	0.1	146.0596924	90.04640178
3709	XIC	eTargetCompound	C7H7NO2			ESI	5000		0		138.0549164		+	1	0.363061479	60	20			138.0549164	138.054955	20	100	eAbsolute	10	0.1	138.0549164	0	20	2.043795171	eAbsolute	10	0.1	138.0549164	138.1025163	20	1.372958765	eAbsolute	10	0.1
3709	XIC	eTargetCompound	C7H7NO2			ESI	5000		0		138.0549164		+	1	0.364263632	60	45			138.0549164	0	45	100	eAbsolute	10	0.1	138.0549164	96.04439038	45	97.62569007	eAbsolute	10	0.1	138.0549164	138.054955	45	80.26689389	eAbsolute	10	0.1	138.0549164	79.04165075	45	51.26027285	eAbsolute	10	0.1	138.0549164	108.0443904
L-(-)-methionine	XIC	eTargetCompound	C5H11NO2S			ESI	5000		0		150.0582581		+	1	2.183787709	60	25			150.0582581	133.0317768	25	100	eAbsolute	10	0.1	150.0582581	104.0528466	25	41.6392757	eAbsolute	10	0.1	150.0582581	150.0583259	25	9.69535286	eAbsolute	10	0.1	150.0582581	0	25	6.869647153	eAbsolute	10	0.1	150.0582581	102.054955
L-(-)-methionine	XIC	eTargetCompound	C5H11NO2S			ESI	5000		0		150.0582428		+	1	2.254584901	60	30			150.0582428	133.0317768	30	100	eAbsolute	10	0.1	150.0582428	104.0528466	30	46.71930785	eAbsolute	10	0.1	150.0582428	133.0508378	30	16.26808639	eAbsolute	10	0.1	150.0582428	109.0508771	30	12.52565478	eAbsolute	10	0.1	150.0582428	0
L-(-)-methionine	XIC	eTargetCompound	C5H11NO2S			ESI	5000		0		150.0582581		+	1	2.126061554	60	20			150.0582581	150.077509	20	100	eAbsolute	10	0.1	150.0582581	104.0528466	20	4.062384019	eAbsolute	10	0.1	150.0582581	133.0317768	20	3.057622298	eAbsolute	10	0.1	150.0582581	0	20	1.141537934	eAbsolute	10	0.1	150.0582581	133.051222
L-(-)-methionine	XIC	eTargetCompound	C5H11NO2S			ESI	5000		0		150.0582581		+	1	2.130469045	60	45			150.0582581	150.0775074	45	100	eAbsolute	10	0.1	150.0582581	87.02629751	45	50.97192076	eAbsolute	10	0.1	150.0582581	109.0509226	45	37.99966218	eAbsolute	10	0.1	150.0582581	133.0508474	45	34.96454796	eAbsolute	10	0.1	150.0582581	102.054955
L-(-)-methionine	XIC	eTargetCompound	C5H11NO2S			ESI	5000		0		150.0582581		+	1	2.13461864	60	60			150.0582581	109.0522121	60	100	eAbsolute	10	0.1	150.0582581	119.0365768	60	75.42866109	eAbsolute	10	0.1	150.0582581	108.0444385	60	73.83608479	eAbsolute	10	0.1	150.0582581	92.02567068	60	71.82852298	eAbsolute	10	0.1	150.0582581	82.04131638
tranexamic acid	XIC	eTargetCompound	C8H15NO2			ESI	5000		0		158.1174469		+	1	2.943880245	60	25			158.1174469	0	25	100	eAbsolute	10	0.1	158.1174469	141.0910062	25	28.3000241	eAbsolute	10	0.1	158.1174469	158.1175553	25	11.90103158	eAbsolute	10	0.1	158.1174469	123.0804415	25	11.18232457	eAbsolute	10	0.1	158.1174469	157.9746176
tranexamic acid	XIC	eTargetCompound	C8H15NO2			ESI	5000		0		158.1174469		+	1	2.935993474	60	20			158.1174469	0	20	100	eAbsolute	10	0.1	158.1174469	158.1175553	20	13.06754318	eAbsolute	10	0.1	158.1174469	123.0804415	20	8.870119201	eAbsolute	10	0.1	158.1174469	141.0910062	20	2.905029673	eAbsolute	10	0.1	158.1174469	116.9719227
tranexamic acid	XIC	eTargetCompound	C8H15NO2			ESI	5000		0		158.1174469		+	1	2.940398135	60	30			158.1174469	95.08552693	30	100	eAbsolute	10	0.1	158.1174469	93.06987687	30	1.935800432	eAbsolute	10	0.1	158.1174469	123.0804415	30	1.36370774	eAbsolute	10	0.1	158.1174469	0	30	0.891609176	eAbsolute	10	0.1	158.1174469	158.1175553
tranexamic acid	XIC	eTargetCompound	C8H15NO2			ESI	5000		0		158.1174469		+	1	2.942177129	60	60			158.1174469	95.08552693	60	100	eAbsolute	10	0.1	158.1174469	93.06987687	60	26.41336065	eAbsolute	10	0.1	158.1174469	91.05422681	60	10.10217203	eAbsolute	10	0.1	158.1174469	81.06987687	60	7.936779096	eAbsolute	10	0.1	158.1174469	79.05422681
N-Methyl-<scp>D</scp>-aspartic acid	XIC	eTargetCompound	C5H9NO4			ESI	5000		0		148.0602875		+	1	3.097196329	60	25			148.0602875	88.03930498	25	100	eAbsolute	10	0.1	148.0602875	102.054955	25	60.92273508	eAbsolute	10	0.1	148.0602875	130.0498696	25	33.55779539	eAbsolute	10	0.1	148.0602875	148.0604343	25	29.43310531	eAbsolute	10	0.1	148.0602875	0
N-Methyl-<scp>D</scp>-aspartic acid	XIC	eTargetCompound	C5H9NO4			ESI	5000		0		148.0602875		+	1	3.093203157	60	15			148.0602875	88.03930498	15	100	eAbsolute	10	0.1	148.0602875	102.054955	15	53.24795039	eAbsolute	10	0.1	148.0602875	148.0604343	15	41.09562166	eAbsolute	10	0.1	148.0602875	0	15	18.084284	eAbsolute	10	0.1	148.0602875	130.0498696
N-Methyl-<scp>D</scp>-aspartic acid	XIC	eTargetCompound	C5H9NO4			ESI	5000		0		148.0602875		+	1	3.08879645	60	20			148.0602875	88.03930498	20	100	eAbsolute	10	0.1	148.0602875	102.054955	20	42.8895687	eAbsolute	10	0.1	148.0602875	0	20	24.24962718	eAbsolute	10	0.1	148.0602875	148.0604343	20	12.25962361	eAbsolute	10	0.1	148.0602875	130.0498696
N-Methyl-<scp>D</scp>-aspartic acid	XIC	eTargetCompound	C5H9NO4			ESI	5000		0		148.0603485		+	1	3.340008152	60	30			148.0603485	88.03930498	30	100	eAbsolute	10	0.1	148.0603485	0	30	39.47867905	eAbsolute	10	0.1	148.0603485	102.054955	30	25.50807861	eAbsolute	10	0.1	148.0603485	148.0869592	30	6.457723201	eAbsolute	10	0.1	148.0603485	148.0967599
N-Methyl-<scp>D</scp>-aspartic acid	XIC	eTargetCompound	C5H9NO4			ESI	5000		0		148.060257		+	1	3.411464625	60	45			148.060257	88.03930498	45	100	eAbsolute	10	0.1	148.060257	0	45	56.80978267	eAbsolute	10	0.1	148.060257	102.054955	45	12.10296032	eAbsolute	10	0.1	148.060257	132.0807906	45	4.887025565	eAbsolute	10	0.1	148.060257	148.0869543
N-Methyl-<scp>D</scp>-aspartic acid	XIC	eTargetCompound	C5H9NO4			ESI	5000		0		148.0602875		+	1	3.095334754	60	60			148.0602875	84.04439038	60	100	eAbsolute	10	0.1	148.0602875	88.03930498	60	97.17449653	eAbsolute	10	0.1	148.0602875	132.0807104	60	4.884047008	eAbsolute	10	0.1	148.0602875	102.054955	60	4.593822395	eAbsolute	10	0.1	148.0602875	0
L-Homoserine	XIC	eTargetCompound	C4H9NO3			ESI	5000		0		120.0654144		+	1	2.841246216	60	25			120.0654144	74.06004044	25	100	eAbsolute	10	0.1	120.0654144	102.054955	25	36.45056897	eAbsolute	10	0.1	120.0654144	120.0808176	25	19.30247173	eAbsolute	10	0.1	120.0654144	120.0655197	25	5.331318806	eAbsolute	10	0.1	120.0654144	0
L-Homoserine	XIC	eTargetCompound	C4H9NO3			ESI	5000		0		120.0654144		+	1	2.832441694	60	20			120.0654144	120.0808111	20	100	eAbsolute	10	0.1	120.0654144	120.0655197	20	55.72516082	eAbsolute	10	0.1	120.0654144	102.054955	20	29.10522841	eAbsolute	10	0.1	120.0654144	120.0556227	20	9.741687309	eAbsolute	10	0.1	120.0654144	0
L-Homoserine	XIC	eTargetCompound	C4H9NO3			ESI	5000		0		120.0654144		+	1	2.836844438	60	30			120.0654144	120.0807969	30	100	eAbsolute	10	0.1	120.0654144	120.0556268	30	16.27619864	eAbsolute	10	0.1	120.0654144	95.04920063	30	14.45965742	eAbsolute	10	0.1	120.0654144	110.0601163	30	12.48217249	eAbsolute	10	0.1	120.0654144	102.054955
L-Homoserine	XIC	eTargetCompound	C4H9NO3			ESI	5000		0		120.0654144		+	1	2.839382127	60	60			120.0654144	95.04883105	60	100	eAbsolute	10	0.1	120.0654144	105.0444206	60	43.05464202	eAbsolute	10	0.1	120.0654144	77.03826661	60	42.1355808	eAbsolute	10	0.1	120.0654144	96.99481639	60	39.43613101	eAbsolute	10	0.1	120.0654144	91.05390871
D-Aspartatic acid	XIC	eTargetCompound	C4H7NO4			ESI	5000		0		134.0445862		+	1	3.738878342	60	30			134.0445862	88.03930498	30	100	eAbsolute	10	0.1	134.0445862	116.0342196	30	84.0392908	eAbsolute	10	0.1	134.0445862	74.02365492	30	56.51247482	eAbsolute	10	0.1	134.0445862	116.1068819	30	13.46906711	eAbsolute	10	0.1	134.0445862	72.08047485
D-Aspartatic acid	XIC	eTargetCompound	C4H7NO4			ESI	5000		0		134.044632		+	1	3.578556573	60	20			134.044632	134.0712556	20	100	eAbsolute	10	0.1	134.044632	0	20	94.10288072	eAbsolute	10	0.1	134.044632	134.0964018	20	50.49263976	eAbsolute	10	0.1	134.044632	134.1174558	20	10.87390442	eAbsolute	10	0.1	134.044632	116.0342249
D-Aspartatic acid	XIC	eTargetCompound	C4H7NO4			ESI	5000		0		134.044632		+	1	3.580599331	60	30			134.044632	134.0712493	30	100	eAbsolute	10	0.1	134.044632	88.03930498	30	98.53758009	eAbsolute	10	0.1	134.044632	134.0963957	30	51.23812645	eAbsolute	10	0.1	134.044632	107.0604308	30	13.13702996	eAbsolute	10	0.1	134.044632	106.0650618
D-Aspartatic acid	XIC	eTargetCompound	C4H7NO4			ESI	5000		0		134.0445862		+	1	3.693938816	60	60			134.0445862	80.04920243	60	100	eAbsolute	10	0.1	134.0445862	91.05407721	60	70.61285272	eAbsolute	10	0.1	134.0445862	95.04889231	60	69.38131152	eAbsolute	10	0.1	134.0445862	105.0443981	60	64.73843838	eAbsolute	10	0.1	134.0445862	93.04448167
1-Methyladenosine	XIC	eTargetCompound	C11H15N5O4			ESI	5000		0		282.1194458		+	1	2.309080258	60	25			282.1194458	150.0774218	25	100	eAbsolute	10	0.1	282.1194458	282.1196805	25	3.21288393	eAbsolute	10	0.1	282.1194458	104.9920746	25	0.325119712	eAbsolute	10	0.1	282.1194458	287.3358818	25	0.181946581	eAbsolute	10	0.1	282.1194458	93.05322168
1-Methyladenosine	XIC	eTargetCompound	C11H15N5O4			ESI	5000		0		282.1194458		+	1	2.300585421	60	20			282.1194458	150.0774218	20	100	eAbsolute	10	0.1	282.1194458	282.1196805	20	7.922641882	eAbsolute	10	0.1	282.1194458	104.993083	20	0.372925835	eAbsolute	10	0.1	282.1194458	230.6777519	20	0.104919808	eAbsolute	10	0.1	282.1194458	268.4327877
1-Methyladenosine	XIC	eTargetCompound	C11H15N5O4			ESI	5000		0		282.1194458		+	1	2.304989406	60	30			282.1194458	150.0774218	30	100	eAbsolute	10	0.1	282.1194458	282.1196805	30	0.24838539	eAbsolute	10	0.1	282.1194458	103.2059644	30	0.111127487	eAbsolute	10	0.1	282.1194458	97.02801159	30	0.108584452	eAbsolute	10	0.1	282.1194458	128.2692398
1-Methyladenosine	XIC	eTargetCompound	C11H15N5O4			ESI	5000		0		282.1194458		+	1	2.307211226	60	60			282.1194458	150.0774218	60	100	eAbsolute	10	0.1	282.1194458	133.0508728	60	5.715643663	eAbsolute	10	0.1	282.1194458	109.0508728	60	4.508023787	eAbsolute	10	0.1	282.1194458	94.03981222	60	1.422766095	eAbsolute	10	0.1	282.1194458	135.0538594
Creatine anhydrous	XIC	eTargetCompound	C4H9N3O2			ESI	5000		0		132.0764618		+	1	2.771629468	60	25			132.0764618	90.05495504	25	100	eAbsolute	10	0.1	132.0764618	132.0767531	25	68.17173595	eAbsolute	10	0.1	132.0764618	86.09617615	25	3.820362906	eAbsolute	10	0.1	132.0764618	114.0661884	25	3.375285755	eAbsolute	10	0.1
Creatine anhydrous	XIC	eTargetCompound	C4H9N3O2			ESI	5000		0		132.0764618		+	1	2.763016094	60	20			132.0764618	90.05495504	20	100	eAbsolute	10	0.1	132.0764618	132.0767531	20	74.5106212	eAbsolute	10	0.1	132.0764618	87.05528941	20	3.79662931	eAbsolute	10	0.1	132.0764618	114.0661884	20	2.816925184	eAbsolute	10	0.1	132.0764618	115.050204
Creatine anhydrous	XIC	eTargetCompound	C4H9N3O2			ESI	5000		0		132.0764618		+	1	2.767431022	60	30			132.0764618	90.05495504	30	100	eAbsolute	10	0.1	132.0764618	132.0767531	30	22.72560773	eAbsolute	10	0.1	132.0764618	87.05528941	30	8.785143863	eAbsolute	10	0.1	132.0764618	114.0661884	30	4.160881249	eAbsolute	10	0.1	132.0764618	86.09600763
Creatine anhydrous	XIC	eTargetCompound	C4H9N3O2			ESI	5000		0		132.0764618		+	1	2.769770084	60	60			132.0764618	128.3044586	60	100	eAbsolute	10	0.1	132.0764618	85.79050446	60	83.67001575	eAbsolute	10	0.1	132.0764618	84.87671661	60	76.7715513	eAbsolute	10	0.1
L-Tryptophan	XIC	eTargetCompound	C11H12N2O2			ESI	5000		0		205.0970459		+	1	1.903681831	60	25			205.0970459	188.0706051	25	100	eAbsolute	10	0.1	205.0970459	163.9671564	25	39.6424429	eAbsolute	10	0.1	205.0970459	181.9777811	25	19.41709101	eAbsolute	10	0.1	205.0970459	205.1699808	25	3.098931657	eAbsolute	10	0.1	205.0970459	205.0480953
L-Tryptophan	XIC	eTargetCompound	C11H12N2O2			ESI	5000		0		205.0970459		+	1	1.850844309	60	15			205.0970459	188.0706051	15	100	eAbsolute	10	0.1	205.0970459	181.977868	15	21.58195286	eAbsolute	10	0.1	205.0970459	146.0600404	15	18.01386503	eAbsolute	10	0.1	205.0970459	163.9675657	15	8.259949718	eAbsolute	10	0.1	205.0970459	204.9939938
L-Tryptophan	XIC	eTargetCompound	C11H12N2O2			ESI	5000		0		205.0970459		+	1	1.846438093	60	20			205.0970459	188.0706051	20	100	eAbsolute	10	0.1	205.0970459	146.0600404	20	56.74718429	eAbsolute	10	0.1	205.0970459	181.9779874	20	20.63576018	eAbsolute	10	0.1	205.0970459	204.9940026	20	11.95631337	eAbsolute	10	0.1	205.0970459	144.0807759
L-Tryptophan	XIC	eTargetCompound	C11H12N2O2			ESI	5000		0		205.0970459		+	1	1.853952852	60	60			205.0970459	118.0651258	60	100	eAbsolute	10	0.1	205.0970459	115.0542268	60	38.70345668	eAbsolute	10	0.1	205.0970459	143.0729509	60	37.17516627	eAbsolute	10	0.1	205.0970459	0	60	33.84913079	eAbsolute	10	0.1	205.0970459	117.0573008
Gly-Leu	XIC	eTargetCompound	C8H16N2O3			ESI	5000		0		189.1232605		+	1	2.472629679	60	25			189.1232605	143.1178897	25	100	eAbsolute	10	0.1	189.1232605	171.1128043	25	26.68017911	eAbsolute	10	0.1	189.1232605	132.1019052	25	23.55004339	eAbsolute	10	0.1	189.1232605	0	25	4.656946534	eAbsolute	10	0.1	189.1232605	171.058433
Gly-Leu	XIC	eTargetCompound	C8H16N2O3			ESI	5000		0		189.1233063		+	1	2.37400806	60	15			189.1233063	132.1019052	15	100	eAbsolute	10	0.1	189.1233063	143.1178897	15	83.22694919	eAbsolute	10	0.1	189.1233063	0	15	46.36629966	eAbsolute	10	0.1	189.1233063	189.1233689	15	16.87985745	eAbsolute	10	0.1	189.1233063	171.1128043
Gly-Leu	XIC	eTargetCompound	C8H16N2O3			ESI	5000		0		189.1233063		+	1	2.36336101	60	20			189.1233063	0	20	100	eAbsolute	10	0.1	189.1233063	132.1019052	20	98.74680404	eAbsolute	10	0.1	189.1233063	143.1178897	20	53.81337705	eAbsolute	10	0.1	189.1233063	189.1233689	20	3.822659464	eAbsolute	10	0.1	189.1233063	171.0582506
Gly-Leu	XIC	eTargetCompound	C8H16N2O3			ESI	5000		0		189.1231689		+	1	2.725460386	60	30			189.1231689	0	30	100	eAbsolute	10	0.1	189.1231689	171.0584567	30	96.78343126	eAbsolute	10	0.1	189.1231689	132.1019052	30	18.97301104	eAbsolute	10	0.1	189.1231689	106.9045446	30	15.78152283	eAbsolute	10	0.1	189.1231689	189.1136019
Gly-Leu	XIC	eTargetCompound	C8H16N2O3			ESI	5000		0		189.1232605		+	1	2.470759981	60	60			189.1232605	0	60	100	eAbsolute	10	0.1	189.1232605	171.0582853	60	6.64230788	eAbsolute	10	0.1	189.1232605	106.9045961	60	5.706665623	eAbsolute	10	0.1
d-Pro	XIC	eTargetCompound	C5H9NO2			ESI	5000		0		116.0704651		+	1	2.415536808	60	25			116.0704651	70.06512584	25	100	eAbsolute	10	0.1	116.0704651	116.0706051	25	26.14667298	eAbsolute	10	0.1	116.0704651	72.0807759	25	0.956325373	eAbsolute	10	0.1	116.0704651	116.1069829	25	0.344813357	eAbsolute	10	0.1	116.0704651	88.02151855
d-Pro	XIC	eTargetCompound	C5H9NO2			ESI	5000		0		116.0704651		+	1	2.410437134	60	15			116.0704651	0	15	100	eAbsolute	10	0.1	116.0704651	116.1069439	15	1.165839736	eAbsolute	10	0.1
d-Pro	XIC	eTargetCompound	C5H9NO2			ESI	5000		0		116.0704651		+	1	2.40603127	60	20			116.0704651	116.0706051	20	100	eAbsolute	10	0.1	116.0704651	116.1070003	20	0.453015233	eAbsolute	10	0.1	116.0704651	98.06004044	20	0.333360692	eAbsolute	10	0.1	116.0704651	88.02120318	20	0.175005629	eAbsolute	10	0.1	116.0704651	99.05518258
d-Pro	XIC	eTargetCompound	C5H9NO2			ESI	5000		0		116.0703964		+	1	2.460274223	60	30			116.0703964	116.0706051	30	100	eAbsolute	10	0.1	116.0703964	98.06004044	30	2.076985544	eAbsolute	10	0.1	116.0703964	116.107081	30	0.360087639	eAbsolute	10	0.1	116.0703964	98.07130904	30	0.358579969	eAbsolute	10	0.1	116.0703964	116.0804869
d-Pro	XIC	eTargetCompound	C5H9NO2			ESI	5000		0		116.070488		+	1	2.432729436	60	45			116.070488	116.0706051	45	100	eAbsolute	10	0.1	116.070488	0	45	17.34666261	eAbsolute	10	0.1
d-Pro	XIC	eTargetCompound	C5H9NO2			ESI	5000		0		116.0704651		+	1	2.413492448	60	60			116.0704651	81.74388013	60	100	eAbsolute	10	0.1	116.0704651	81.43442903	60	85.81679657	eAbsolute	10	0.1	116.0704651	98.33860821	60	83.85380486	eAbsolute	10	0.1	116.0704651	97.11748788	60	59.79068856	eAbsolute	10	0.1	116.0704651	77.18471067
81439	XIC	eTargetCompound	C5H9NO3			ESI	5000		0		132.0653229		+	1	2.785723793	60	25			132.0653229	86.06004044	25	100	eAbsolute	10	0.1	132.0653229	132.0655197	25	9.651946831	eAbsolute	10	0.1	132.0653229	68.04918662	25	0.861589166	eAbsolute	10	0.1	132.0653229	99.51221747	25	0.671599906	eAbsolute	10	0.1	132.0653229	86.0963368
81439	XIC	eTargetCompound	C5H9NO3			ESI	5000		0		132.0653687		+	1	2.762824098	60	30			132.0653687	86.06004044	30	100	eAbsolute	10	0.1	132.0653687	68.04947578	30	1.659134949	eAbsolute	10	0.1	132.0653687	114.054955	30	0.596151967	eAbsolute	10	0.1	132.0653687	99.51222589	30	0.162263893	eAbsolute	10	0.1	132.0653687	0
81439	XIC	eTargetCompound	C5H9NO3			ESI	5000		0		132.0653687		+	1	2.748164352	60	20			132.0653687	86.06004044	20	100	eAbsolute	10	0.1	132.0653687	132.0655197	20	26.19842945	eAbsolute	10	0.1	132.0653687	114.054955	20	0.756111692	eAbsolute	10	0.1	132.0653687	86.09616289	20	0.204793257	eAbsolute	10	0.1	132.0653687	132.1018192
81439	XIC	eTargetCompound	C5H9NO3			ESI	5000		0		132.0653687		+	1	2.752569839	60	30			132.0653687	0	30	100	eAbsolute	10	0.1	132.0653687	132.0655197	30	4.499688396	eAbsolute	10	0.1	132.0653687	114.054955	30	0.329100129	eAbsolute	10	0.1	132.0653687	88.00291946	30	0.293602491	eAbsolute	10	0.1	132.0653687	86.09614832
81439	XIC	eTargetCompound	C5H9NO3			ESI	5000		0		132.0653687		+	1	2.756471755	60	60			132.0653687	86.06004044	60	100	eAbsolute	10	0.1	132.0653687	0	60	0.920918902	eAbsolute	10	0.1	132.0653687	82.06512584	60	0.767580515	eAbsolute	10	0.1	132.0653687	116.9718098	60	0.619027004	eAbsolute	10	0.1
[truncated: 50 more columns]
