# Supplementary material for: Common data models to streamline metabolomics processing and annotation, and implementation in a Python pipeline
Source: PLoS Comput Biol. 2024 Jun 6;20(6):e1011912. doi: 10.1371/journal.pcbi.1011912 (PMC11185459; doi:10.1371/journal.pcbi.1011912)
Supplement: S4 File — (ZIP) [file pcbi.1011912.s006.zip › examples/configurations/khipu_isotopes./up_to_three_groups.json]

[
    [1.003355, "13C/12C", [0, 0.8]], 
    [2.006710, "13C/12C*2", [0, 0.8]],
    [3.010065, "13C/12C*3", [0, 0.8]],
    [4.013420, "13C/12C*4", [0, 0.8]],
    [6.020130, "13C/12C*6", [0, 0.8]]
]
