# Supplementary material for: Common data models to streamline metabolomics processing and annotation, and implementation in a Python pipeline
Source: PLoS Comput Biol. 2024 Jun 6;20(6):e1011912. doi: 10.1371/journal.pcbi.1011912 (PMC11185459; doi:10.1371/journal.pcbi.1011912)
Supplement: S4 File — (ZIP) [file pcbi.1011912.s006.zip › examples/workflows/nextflow/compatible_workflows/example_filter_acquirex_jobs.csv]

sequence_path	project_name	filter	ms2_dir
/Users/mitchjo/pcpfm/PythonCentricPipelineForMetabolomics/examples/workflows/nextflow/bowen_cell_wo_QC.csv	bowen_cell_wo_QC	/Users/mitchjo/pcpfm/PythonCentricPipelineForMetabolomics/examples/filters/rpneg.json	/Users/mitchjo/Datasets/ForPCPFM/AcquireX_Datasets/Plasma_5_min_RPneg/Pooled
