# Supplementary material for: Common data models to streamline metabolomics processing and annotation, and implementation in a Python pipeline
Source: PLoS Comput Biol. 2024 Jun 6;20(6):e1011912. doi: 10.1371/journal.pcbi.1011912 (PMC11185459; doi:10.1371/journal.pcbi.1011912)
Supplement: S4 File — (ZIP) [file pcbi.1011912.s006.zip › examples/workflows/nextflow/compatible_workflows/minimal_processing.sh]

#!/bin/bash

# This is the minimal processing example where asari is ran and empcpds are produced but that is it. 

process() {
    pcpfm assemble -o . -j $2 -s $1 --path_field Filepath --name_field "File Name"
    pcpfm asari -i ./$2 
    pcpfm build_empCpds -i ./$2 -tm full -em full 
    pcpfm generate_output -i ./$2 -em full -tm preferred 
    pcpfm report -i ./$2 --color_by='["Sample Type"]' --marker_by='["Sample Type"]'
}

# $1 = sequence file
# $2 = project name
process $1 $2
