# Supplementary material for: Common data models to streamline metabolomics processing and annotation, and implementation in a Python pipeline
Source: PLoS Comput Biol. 2024 Jun 6;20(6):e1011912. doi: 10.1371/journal.pcbi.1011912 (PMC11185459; doi:10.1371/journal.pcbi.1011912)
Supplement: S4 File — (ZIP) [file pcbi.1011912.s006.zip › examples/workflows/bash_workflows/manuscript/HZV029_RP_subset.sh]

working_dir=~/Analyses/
experiment=~/Analyses/HZV029_RP_subset

pcpfm assemble -o $working_dir -j HZV029_RP_subset -s ./subset_sequence_files/RP_neg_subset_sequence.csv --name_field "File Name"
pcpfm asari -i $experiment
pcpfm build_empCpds -i $experiment -tm full -em full
pcpfm generate_output -i $experiment -em full -tm preferred
