# Supplementary material for: Common data models to streamline metabolomics processing and annotation, and implementation in a Python pipeline
Source: PLoS Comput Biol. 2024 Jun 6;20(6):e1011912. doi: 10.1371/journal.pcbi.1011912 (PMC11185459; doi:10.1371/journal.pcbi.1011912)
Supplement: S4 File — (ZIP) [file pcbi.1011912.s006.zip › examples/workflows/bash_workflows/manuscript/subset_sequence_files/RP_neg_subset_sequence.csv]

Sample Type	File Name	Sample ID	Comment	Path	Instrument Method	Process Method	Position	Inj Vol	Filepath	Method	batch	file_no	instrument
unknown	MT_20210726_126	90217_1_249140_H2_002	1	D:\IDX_Data\Maheshwor\Proj-201-Li-20210607-ZosterVac_ImmunoMetabolomics\HILIC_posRPneg\Batch 1	C:\Xcalibur\methods\MT\Metabolomics_Method\20210212_MT_RPneg120Kres5min		G:A5	2	/Users/mitchjo/Documents/pcpfm_submission/supplemental/RO1_plasma_mzml/raw_batch1_07262021_MT___MT_20210726_126.mzML	C:\Xcalibur\methods\MT\Metabolomics_Method\20210212_MT_RPneg120Kres5min	1	1932	IDX
unknown	MT_20210726_166	90284_6_249139_D7_002	1	D:\IDX_Data\Maheshwor\Proj-201-Li-20210607-ZosterVac_ImmunoMetabolomics\HILIC_posRPneg\Batch 1	C:\Xcalibur\methods\MT\Metabolomics_Method\20210212_MT_RPneg120Kres5min		G:C6	2	/Users/mitchjo/Documents/pcpfm_submission/supplemental/RO1_plasma_mzml/raw_batch1_07262021_MT___MT_20210726_166.mzML	C:\Xcalibur\methods\MT\Metabolomics_Method\20210212_MT_RPneg120Kres5min	1	1972	IDX
unknown	MT_20210726_042	90036_7_249154_D7_002	1	D:\IDX_Data\Maheshwor\Proj-201-Li-20210607-ZosterVac_ImmunoMetabolomics\HILIC_posRPneg\Batch 1	C:\Xcalibur\methods\MT\Metabolomics_Method\20210212_MT_RPneg120Kres5min		Y:C3	2	/Users/mitchjo/Documents/pcpfm_submission/supplemental/RO1_plasma_mzml/raw_batch1_07262021_MT___MT_20210726_042.mzML	C:\Xcalibur\methods\MT\Metabolomics_Method\20210212_MT_RPneg120Kres5min	1	1846	IDX
unknown	MT_20210726_106	90211_2_249146_G8_002	1	D:\IDX_Data\Maheshwor\Proj-201-Li-20210607-ZosterVac_ImmunoMetabolomics\HILIC_posRPneg\Batch 1	C:\Xcalibur\methods\MT\Metabolomics_Method\20210212_MT_RPneg120Kres5min		Y:F4	2	/Users/mitchjo/Documents/pcpfm_submission/supplemental/RO1_plasma_mzml/raw_batch1_07262021_MT___MT_20210726_106.mzML	C:\Xcalibur\methods\MT\Metabolomics_Method\20210212_MT_RPneg120Kres5min	1	1912	IDX
unknown	MT_20210726_120	90217_7_249143_F9_002	1	D:\IDX_Data\Maheshwor\Proj-201-Li-20210607-ZosterVac_ImmunoMetabolomics\HILIC_posRPneg\Batch 1	C:\Xcalibur\methods\MT\Metabolomics_Method\20210212_MT_RPneg120Kres5min		G:A2	2	/Users/mitchjo/Documents/pcpfm_submission/supplemental/RO1_plasma_mzml/raw_batch1_07262021_MT___MT_20210726_120.mzML	C:\Xcalibur\methods\MT\Metabolomics_Method\20210212_MT_RPneg120Kres5min	1	1926	IDX
unknown	MT_20210727_164	90255_3_249158_F6_002	2	D:\IDX_Data\Maheshwor\Proj-201-Li-20210607-ZosterVac_ImmunoMetabolomics\HILIC_posRPneg\Batch 2	C:\Xcalibur\methods\MT\Metabolomics_Method\20210212_MT_RPneg120Kres5min		B:C9	2	/Users/mitchjo/Documents/pcpfm_submission/supplemental/RO1_plasma_mzml/raw_batch2_07272021_MT___MT_20210727_164.mzML	C:\Xcalibur\methods\MT\Metabolomics_Method\20210212_MT_RPneg120Kres5min	2	4016	IDX
unknown	MT_20210727_032	90027_1_249141_G1_002	2	D:\IDX_Data\Maheshwor\Proj-201-Li-20210607-ZosterVac_ImmunoMetabolomics\HILIC_posRPneg\Batch 2	C:\Xcalibur\methods\MT\Metabolomics_Method\20210212_MT_RPneg120Kres5min		R:C2	2	/Users/mitchjo/Documents/pcpfm_submission/supplemental/RO1_plasma_mzml/raw_batch2_07272021_MT___MT_20210727_032.mzML	C:\Xcalibur\methods\MT\Metabolomics_Method\20210212_MT_RPneg120Kres5min	2	3882	IDX
unknown	MT_20210727_158	90224_2_249147_C8_002	2	D:\IDX_Data\Maheshwor\Proj-201-Li-20210607-ZosterVac_ImmunoMetabolomics\HILIC_posRPneg\Batch 2	C:\Xcalibur\methods\MT\Metabolomics_Method\20210212_MT_RPneg120Kres5min		B:C6	2	/Users/mitchjo/Documents/pcpfm_submission/supplemental/RO1_plasma_mzml/raw_batch2_07272021_MT___MT_20210727_158.mzML	C:\Xcalibur\methods\MT\Metabolomics_Method\20210212_MT_RPneg120Kres5min	2	4010	IDX
unknown	MT_20210727_136	90194_3_249150_A9_002	2	D:\IDX_Data\Maheshwor\Proj-201-Li-20210607-ZosterVac_ImmunoMetabolomics\HILIC_posRPneg\Batch 2	C:\Xcalibur\methods\MT\Metabolomics_Method\20210212_MT_RPneg120Kres5min		B:B5	2	/Users/mitchjo/Documents/pcpfm_submission/supplemental/RO1_plasma_mzml/raw_batch2_07272021_MT___MT_20210727_136.mzML	C:\Xcalibur\methods\MT\Metabolomics_Method\20210212_MT_RPneg120Kres5min	2	3988	IDX
unknown	MT_20210727_096	90088_6_249150_C2_002	2	D:\IDX_Data\Maheshwor\Proj-201-Li-20210607-ZosterVac_ImmunoMetabolomics\HILIC_posRPneg\Batch 2	C:\Xcalibur\methods\MT\Metabolomics_Method\20210212_MT_RPneg120Kres5min		R:F3	2	/Users/mitchjo/Documents/pcpfm_submission/supplemental/RO1_plasma_mzml/raw_batch2_07272021_MT___MT_20210727_096.mzML	C:\Xcalibur\methods\MT\Metabolomics_Method\20210212_MT_RPneg120Kres5min	2	3948	IDX
unknown	MT_20210728_124	90196_3_249143_I1_002	1	D:\IDX_Data\Maheshwor\Proj-201-Li-20210607-ZosterVac_ImmunoMetabolomics\HILIC_posRPneg\Batch 3	C:\Xcalibur\methods\MT\Metabolomics_Method\20210212_MT_RPneg120Kres5min		G:A8	2	/Users/mitchjo/Documents/pcpfm_submission/supplemental/RO1_plasma_mzml/raw_batch3_07292021_MT___MT_20210728_124.mzML	C:\Xcalibur\methods\MT\Metabolomics_Method\20210212_MT_RPneg120Kres5min	3	4164	IDX
unknown	MT_20210728_108	90182_7_249142_G2_002	1	D:\IDX_Data\Maheshwor\Proj-201-Li-20210607-ZosterVac_ImmunoMetabolomics\HILIC_posRPneg\Batch 3	C:\Xcalibur\methods\MT\Metabolomics_Method\20210212_MT_RPneg120Kres5min		Y:F9	2	/Users/mitchjo/Documents/pcpfm_submission/supplemental/RO1_plasma_mzml/raw_batch3_07292021_MT___MT_20210728_108.mzML	C:\Xcalibur\methods\MT\Metabolomics_Method\20210212_MT_RPneg120Kres5min	3	4148	IDX
unknown	MT_20210728_096	90180_6_249148_F1_002	1	D:\IDX_Data\Maheshwor\Proj-201-Li-20210607-ZosterVac_ImmunoMetabolomics\HILIC_posRPneg\Batch 3	C:\Xcalibur\methods\MT\Metabolomics_Method\20210212_MT_RPneg120Kres5min		Y:F3	2	/Users/mitchjo/Documents/pcpfm_submission/supplemental/RO1_plasma_mzml/raw_batch3_07292021_MT___MT_20210728_096.mzML	C:\Xcalibur\methods\MT\Metabolomics_Method\20210212_MT_RPneg120Kres5min	3	4136	IDX
unknown	MT_20210728_134	90213_1_249147_F2_002	1	D:\IDX_Data\Maheshwor\Proj-201-Li-20210607-ZosterVac_ImmunoMetabolomics\HILIC_posRPneg\Batch 3	C:\Xcalibur\methods\MT\Metabolomics_Method\20210212_MT_RPneg120Kres5min		G:B4	2	/Users/mitchjo/Documents/pcpfm_submission/supplemental/RO1_plasma_mzml/raw_batch3_07292021_MT___MT_20210728_134.mzML	C:\Xcalibur\methods\MT\Metabolomics_Method\20210212_MT_RPneg120Kres5min	3	4174	IDX
unknown	MT_20210728_132	90213_3_249151_I7_002	1	D:\IDX_Data\Maheshwor\Proj-201-Li-20210607-ZosterVac_ImmunoMetabolomics\HILIC_posRPneg\Batch 3	C:\Xcalibur\methods\MT\Metabolomics_Method\20210212_MT_RPneg120Kres5min		G:B3	2	/Users/mitchjo/Documents/pcpfm_submission/supplemental/RO1_plasma_mzml/raw_batch3_07292021_MT___MT_20210728_132.mzML	C:\Xcalibur\methods\MT\Metabolomics_Method\20210212_MT_RPneg120Kres5min	3	4172	IDX
unknown	MT_20210729_176	90250_1_249140_I5_002	2	D:\IDX_Data\Maheshwor\Proj-201-Li-20210607-ZosterVac_ImmunoMetabolomics\HILIC_posRPneg\Batch 4	C:\Xcalibur\methods\MT\Metabolomics_Method\20210212_MT_RPneg120Kres5min		B:D6	2	/Users/mitchjo/Documents/pcpfm_submission/supplemental/RO1_plasma_mzml/raw_batch4_07302021_MT___MT_20210729_176.mzML	C:\Xcalibur\methods\MT\Metabolomics_Method\20210212_MT_RPneg120Kres5min	4	1568	IDX
unknown	MT_20210729_080	90078_2_249146_D4_002	2	D:\IDX_Data\Maheshwor\Proj-201-Li-20210607-ZosterVac_ImmunoMetabolomics\HILIC_posRPneg\Batch 4	C:\Xcalibur\methods\MT\Metabolomics_Method\20210212_MT_RPneg120Kres5min		R:E7	2	/Users/mitchjo/Documents/pcpfm_submission/supplemental/RO1_plasma_mzml/raw_batch4_07302021_MT___MT_20210729_080.mzML	C:\Xcalibur\methods\MT\Metabolomics_Method\20210212_MT_RPneg120Kres5min	4	1466	IDX
unknown	MT_20210729_182	90260_2_249150_B6_002	2	D:\IDX_Data\Maheshwor\Proj-201-Li-20210607-ZosterVac_ImmunoMetabolomics\HILIC_posRPneg\Batch 4	C:\Xcalibur\methods\MT\Metabolomics_Method\20210212_MT_RPneg120Kres5min		B:D9	2	/Users/mitchjo/Documents/pcpfm_submission/supplemental/RO1_plasma_mzml/raw_batch4_07302021_MT___MT_20210729_182.mzML	C:\Xcalibur\methods\MT\Metabolomics_Method\20210212_MT_RPneg120Kres5min	4	1574	IDX
unknown	MT_20210729_150	90199_1_249137_D2_002	2	D:\IDX_Data\Maheshwor\Proj-201-Li-20210607-ZosterVac_ImmunoMetabolomics\HILIC_posRPneg\Batch 4	C:\Xcalibur\methods\MT\Metabolomics_Method\20210212_MT_RPneg120Kres5min		B:C2	2	/Users/mitchjo/Documents/pcpfm_submission/supplemental/RO1_plasma_mzml/raw_batch4_07302021_MT___MT_20210729_150.mzML	C:\Xcalibur\methods\MT\Metabolomics_Method\20210212_MT_RPneg120Kres5min	4	1542	IDX
unknown	MT_20210729_148	90199_3_249150_A1_002	2	D:\IDX_Data\Maheshwor\Proj-201-Li-20210607-ZosterVac_ImmunoMetabolomics\HILIC_posRPneg\Batch 4	C:\Xcalibur\methods\MT\Metabolomics_Method\20210212_MT_RPneg120Kres5min		B:C1	2	/Users/mitchjo/Documents/pcpfm_submission/supplemental/RO1_plasma_mzml/raw_batch4_07302021_MT___MT_20210729_148.mzML	C:\Xcalibur\methods\MT\Metabolomics_Method\20210212_MT_RPneg120Kres5min	4	1540	IDX
unknown	MT_20210730_170	90298_6_249139_F3_002	1	D:\IDX_Data\Maheshwor\Proj-201-Li-20210607-ZosterVac_ImmunoMetabolomics\HILIC_posRPneg\Batch 5	C:\Xcalibur\methods\MT\Metabolomics_Method\20210212_MT_RPneg120Kres5min		G:D3	2	/Users/mitchjo/Documents/pcpfm_submission/supplemental/RO1_plasma_mzml/raw_batch5_07302021_MT___MT_20210730_170.mzML	C:\Xcalibur\methods\MT\Metabolomics_Method\20210212_MT_RPneg120Kres5min	5	3634	IDX
unknown	MT_20210730_040	90073_2_249151_F9_002	1	D:\IDX_Data\Maheshwor\Proj-201-Li-20210607-ZosterVac_ImmunoMetabolomics\HILIC_posRPneg\Batch 5	C:\Xcalibur\methods\MT\Metabolomics_Method\20210212_MT_RPneg120Kres5min		Y:C6	2	/Users/mitchjo/Documents/pcpfm_submission/supplemental/RO1_plasma_mzml/raw_batch5_07302021_MT___MT_20210730_040.mzML	C:\Xcalibur\methods\MT\Metabolomics_Method\20210212_MT_RPneg120Kres5min	5	3498	IDX
unknown	MT_20210730_060	90110_3_249158_D4_002	1	D:\IDX_Data\Maheshwor\Proj-201-Li-20210607-ZosterVac_ImmunoMetabolomics\HILIC_posRPneg\Batch 5	C:\Xcalibur\methods\MT\Metabolomics_Method\20210212_MT_RPneg120Kres5min		Y:D6	2	/Users/mitchjo/Documents/pcpfm_submission/supplemental/RO1_plasma_mzml/raw_batch5_07302021_MT___MT_20210730_060.mzML	C:\Xcalibur\methods\MT\Metabolomics_Method\20210212_MT_RPneg120Kres5min	5	3518	IDX
unknown	MT_20210730_168	90298_7_249142_G8_002	1	D:\IDX_Data\Maheshwor\Proj-201-Li-20210607-ZosterVac_ImmunoMetabolomics\HILIC_posRPneg\Batch 5	C:\Xcalibur\methods\MT\Metabolomics_Method\20210212_MT_RPneg120Kres5min		G:D2	2	/Users/mitchjo/Documents/pcpfm_submission/supplemental/RO1_plasma_mzml/raw_batch5_07302021_MT___MT_20210730_168.mzML	C:\Xcalibur\methods\MT\Metabolomics_Method\20210212_MT_RPneg120Kres5min	5	3632	IDX
unknown	MT_20210730_116	90227_1_249140_F5_002	1	D:\IDX_Data\Maheshwor\Proj-201-Li-20210607-ZosterVac_ImmunoMetabolomics\HILIC_posRPneg\Batch 5	C:\Xcalibur\methods\MT\Metabolomics_Method\20210212_MT_RPneg120Kres5min		G:A4	2	/Users/mitchjo/Documents/pcpfm_submission/supplemental/RO1_plasma_mzml/raw_batch5_07302021_MT___MT_20210730_116.mzML	C:\Xcalibur\methods\MT\Metabolomics_Method\20210212_MT_RPneg120Kres5min	5	3580	IDX
unknown	MT_20210731_078	90113_1_249157_A9_002	6	D:\IDX_Data\Maheshwor\Proj-201-Li-20210607-ZosterVac_ImmunoMetabolomics\HILIC_posRPneg\Batch 6	C:\Xcalibur\methods\MT\Metabolomics_Method\20210212_MT_RPneg120Kres5min		R:E6	2	/Users/mitchjo/Documents/pcpfm_submission/supplemental/RO1_plasma_mzml/raw_batch6_07312021_MT___MT_20210731_078.mzML	C:\Xcalibur\methods\MT\Metabolomics_Method\20210212_MT_RPneg120Kres5min	6	498	IDX
unknown	MT_20210731_108	90142_1_249145_I3_002	6	D:\IDX_Data\Maheshwor\Proj-201-Li-20210607-ZosterVac_ImmunoMetabolomics\HILIC_posRPneg\Batch 6	C:\Xcalibur\methods\MT\Metabolomics_Method\20210212_MT_RPneg120Kres5min		R:F9	2	/Users/mitchjo/Documents/pcpfm_submission/supplemental/RO1_plasma_mzml/raw_batch6_07312021_MT___MT_20210731_108.mzML	C:\Xcalibur\methods\MT\Metabolomics_Method\20210212_MT_RPneg120Kres5min	6	534	IDX
unknown	MT_20210731_156	90251_3_249140_B5_002	6	D:\IDX_Data\Maheshwor\Proj-201-Li-20210607-ZosterVac_ImmunoMetabolomics\HILIC_posRPneg\Batch 6	C:\Xcalibur\methods\MT\Metabolomics_Method\20210212_MT_RPneg120Kres5min		B:C5	2	/Users/mitchjo/Documents/pcpfm_submission/supplemental/RO1_plasma_mzml/raw_batch6_07312021_MT___MT_20210731_156.mzML	C:\Xcalibur\methods\MT\Metabolomics_Method\20210212_MT_RPneg120Kres5min	6	582	IDX
unknown	MT_20210731_120	90174_6_249148_H6_002	6	D:\IDX_Data\Maheshwor\Proj-201-Li-20210607-ZosterVac_ImmunoMetabolomics\HILIC_posRPneg\Batch 6	C:\Xcalibur\methods\MT\Metabolomics_Method\20210212_MT_RPneg120Kres5min		B:A6	2	/Users/mitchjo/Documents/pcpfm_submission/supplemental/RO1_plasma_mzml/raw_batch6_07312021_MT___MT_20210731_120.mzML	C:\Xcalibur\methods\MT\Metabolomics_Method\20210212_MT_RPneg120Kres5min	6	546	IDX
unknown	MT_20210731_060	90064_2_249157_E9_002	6	D:\IDX_Data\Maheshwor\Proj-201-Li-20210607-ZosterVac_ImmunoMetabolomics\HILIC_posRPneg\Batch 6	C:\Xcalibur\methods\MT\Metabolomics_Method\20210212_MT_RPneg120Kres5min		R:D6	2	/Users/mitchjo/Documents/pcpfm_submission/supplemental/RO1_plasma_mzml/raw_batch6_07312021_MT___MT_20210731_060.mzML	C:\Xcalibur\methods\MT\Metabolomics_Method\20210212_MT_RPneg120Kres5min	6	480	IDX
unknown	MT_20210801_080	90133_6_249160_B3_002	7	D:\IDX_Data\Maheshwor\Proj-201-Li-20210607-ZosterVac_ImmunoMetabolomics\HILIC_posRPneg\Batch 7	C:\Xcalibur\methods\MT\Metabolomics_Method\20210212_MT_RPneg120Kres5min		Y:E7	2	/Users/mitchjo/Documents/pcpfm_submission/supplemental/RO1_plasma_mzml/raw_batch7_08012021_MT___MT_20210801_080.mzML	C:\Xcalibur\methods\MT\Metabolomics_Method\20210212_MT_RPneg120Kres5min	7	1678	IDX
unknown	MT_20210801_138	90221_3_249160_E6_002	7	D:\IDX_Data\Maheshwor\Proj-201-Li-20210607-ZosterVac_ImmunoMetabolomics\HILIC_posRPneg\Batch 7	C:\Xcalibur\methods\MT\Metabolomics_Method\20210212_MT_RPneg120Kres5min		G:B6	2	/Users/mitchjo/Documents/pcpfm_submission/supplemental/RO1_plasma_mzml/raw_batch7_08012021_MT___MT_20210801_138.mzML	C:\Xcalibur\methods\MT\Metabolomics_Method\20210212_MT_RPneg120Kres5min	7	1742	IDX
unknown	MT_20210801_076	90133_3_249145_G7_002	7	D:\IDX_Data\Maheshwor\Proj-201-Li-20210607-ZosterVac_ImmunoMetabolomics\HILIC_posRPneg\Batch 7	C:\Xcalibur\methods\MT\Metabolomics_Method\20210212_MT_RPneg120Kres5min		Y:E5	2	/Users/mitchjo/Documents/pcpfm_submission/supplemental/RO1_plasma_mzml/raw_batch7_08012021_MT___MT_20210801_076.mzML	C:\Xcalibur\methods\MT\Metabolomics_Method\20210212_MT_RPneg120Kres5min	7	1674	IDX
unknown	MT_20210801_062	90108_2_249141_C4_002	7	D:\IDX_Data\Maheshwor\Proj-201-Li-20210607-ZosterVac_ImmunoMetabolomics\HILIC_posRPneg\Batch 7	C:\Xcalibur\methods\MT\Metabolomics_Method\20210212_MT_RPneg120Kres5min		Y:D7	2	/Users/mitchjo/Documents/pcpfm_submission/supplemental/RO1_plasma_mzml/raw_batch7_08012021_MT___MT_20210801_062.mzML	C:\Xcalibur\methods\MT\Metabolomics_Method\20210212_MT_RPneg120Kres5min	7	1660	IDX
unknown	MT_20210801_156	90247_1_249140_D7_002	7	D:\IDX_Data\Maheshwor\Proj-201-Li-20210607-ZosterVac_ImmunoMetabolomics\HILIC_posRPneg\Batch 7	C:\Xcalibur\methods\MT\Metabolomics_Method\20210212_MT_RPneg120Kres5min		G:C5	2	/Users/mitchjo/Documents/pcpfm_submission/supplemental/RO1_plasma_mzml/raw_batch7_08012021_MT___MT_20210801_156.mzML	C:\Xcalibur\methods\MT\Metabolomics_Method\20210212_MT_RPneg120Kres5min	7	1760	IDX
unknown	MT_20210802_016	90001_3_249153_D2_002	8	D:\IDX_Data\Maheshwor\Proj-201-Li-20210607-ZosterVac_ImmunoMetabolomics\HILIC_posRPneg\Batch 8	C:\Xcalibur\methods\MT\Metabolomics_Method\20210212_MT_RPneg120Kres5min		R:B3	2	/Users/mitchjo/Documents/pcpfm_submission/supplemental/RO1_plasma_mzml/raw_batch8_08022021_MT___MT_20210802_016.mzML	C:\Xcalibur\methods\MT\Metabolomics_Method\20210212_MT_RPneg120Kres5min	8	2858	IDX
unknown	MT_20210802_154	90261_1_249149_I6_002	8	D:\IDX_Data\Maheshwor\Proj-201-Li-20210607-ZosterVac_ImmunoMetabolomics\HILIC_posRPneg\Batch 8	C:\Xcalibur\methods\MT\Metabolomics_Method\20210212_MT_RPneg120Kres5min		B:C4	2	/Users/mitchjo/Documents/pcpfm_submission/supplemental/RO1_plasma_mzml/raw_batch8_08022021_MT___MT_20210802_154.mzML	C:\Xcalibur\methods\MT\Metabolomics_Method\20210212_MT_RPneg120Kres5min	8	3002	IDX
unknown	MT_20210802_178	90287_7_249142_F6_002	8	D:\IDX_Data\Maheshwor\Proj-201-Li-20210607-ZosterVac_ImmunoMetabolomics\HILIC_posRPneg\Batch 8	C:\Xcalibur\methods\MT\Metabolomics_Method\20210212_MT_RPneg120Kres5min		B:D7	2	/Users/mitchjo/Documents/pcpfm_submission/supplemental/RO1_plasma_mzml/raw_batch8_08022021_MT___MT_20210802_178.mzML	C:\Xcalibur\methods\MT\Metabolomics_Method\20210212_MT_RPneg120Kres5min	8	3026	IDX
unknown	MT_20210802_084	90102_2_249158_F2_002	8	D:\IDX_Data\Maheshwor\Proj-201-Li-20210607-ZosterVac_ImmunoMetabolomics\HILIC_posRPneg\Batch 8	C:\Xcalibur\methods\MT\Metabolomics_Method\20210212_MT_RPneg120Kres5min		R:E9	2	/Users/mitchjo/Documents/pcpfm_submission/supplemental/RO1_plasma_mzml/raw_batch8_08022021_MT___MT_20210802_084.mzML	C:\Xcalibur\methods\MT\Metabolomics_Method\20210212_MT_RPneg120Kres5min	8	2714	IDX
unknown	MT_20210802_136	90223_6_249148_G3_002	8	D:\IDX_Data\Maheshwor\Proj-201-Li-20210607-ZosterVac_ImmunoMetabolomics\HILIC_posRPneg\Batch 8	C:\Xcalibur\methods\MT\Metabolomics_Method\20210212_MT_RPneg120Kres5min		B:B5	2	/Users/mitchjo/Documents/pcpfm_submission/supplemental/RO1_plasma_mzml/raw_batch8_08022021_MT___MT_20210802_136.mzML	C:\Xcalibur\methods\MT\Metabolomics_Method\20210212_MT_RPneg120Kres5min	8	2984	IDX
unknown	MT_20210803_166	90234_1_249138_A7_002	9	D:\IDX_Data\Maheshwor\Proj-201-Li-20210607-ZosterVac_ImmunoMetabolomics\HILIC_posRPneg\Batch 9	C:\Xcalibur\methods\MT\Metabolomics_Method\20210212_MT_RPneg120Kres5min		G:D1	2	/Users/mitchjo/Documents/pcpfm_submission/supplemental/RO1_plasma_mzml/raw_batch9_08032021_MT___MT_20210803_166.mzML	C:\Xcalibur\methods\MT\Metabolomics_Method\20210212_MT_RPneg120Kres5min	9	3226	IDX
unknown	MT_20210803_060	90084_3_249141_B9_002	9	D:\IDX_Data\Maheshwor\Proj-201-Li-20210607-ZosterVac_ImmunoMetabolomics\HILIC_posRPneg\Batch 9	C:\Xcalibur\methods\MT\Metabolomics_Method\20210212_MT_RPneg120Kres5min		Y:D6	2	/Users/mitchjo/Documents/pcpfm_submission/supplemental/RO1_plasma_mzml/raw_batch9_08032021_MT___MT_20210803_060.mzML	C:\Xcalibur\methods\MT\Metabolomics_Method\20210212_MT_RPneg120Kres5min	9	3114	IDX
unknown	MT_20210803_162	90231_7_249143_E7_002	9	D:\IDX_Data\Maheshwor\Proj-201-Li-20210607-ZosterVac_ImmunoMetabolomics\HILIC_posRPneg\Batch 9	C:\Xcalibur\methods\MT\Metabolomics_Method\20210212_MT_RPneg120Kres5min		G:C8	2	/Users/mitchjo/Documents/pcpfm_submission/supplemental/RO1_plasma_mzml/raw_batch9_08032021_MT___MT_20210803_162.mzML	C:\Xcalibur\methods\MT\Metabolomics_Method\20210212_MT_RPneg120Kres5min	9	3222	IDX
unknown	MT_20210803_172	90286_6_249139_F2_002	9	D:\IDX_Data\Maheshwor\Proj-201-Li-20210607-ZosterVac_ImmunoMetabolomics\HILIC_posRPneg\Batch 9	C:\Xcalibur\methods\MT\Metabolomics_Method\20210212_MT_RPneg120Kres5min		G:D4	2	/Users/mitchjo/Documents/pcpfm_submission/supplemental/RO1_plasma_mzml/raw_batch9_08032021_MT___MT_20210803_172.mzML	C:\Xcalibur\methods\MT\Metabolomics_Method\20210212_MT_RPneg120Kres5min	9	3232	IDX
unknown	MT_20210803_120	90152_3_249138_A6_002	9	D:\IDX_Data\Maheshwor\Proj-201-Li-20210607-ZosterVac_ImmunoMetabolomics\HILIC_posRPneg\Batch 9	C:\Xcalibur\methods\MT\Metabolomics_Method\20210212_MT_RPneg120Kres5min		G:A6	2	/Users/mitchjo/Documents/pcpfm_submission/supplemental/RO1_plasma_mzml/raw_batch9_08032021_MT___MT_20210803_120.mzML	C:\Xcalibur\methods\MT\Metabolomics_Method\20210212_MT_RPneg120Kres5min	9	3180	IDX
unknown	MT_20210804_164	90297_2_249150_I1_002	10	D:\IDX_Data\Maheshwor\Proj-201-Li-20210607-ZosterVac_ImmunoMetabolomics\HILIC_posRPneg\Batch 10	C:\Xcalibur\methods\MT\Metabolomics_Method\20210212_MT_RPneg120Kres5min		B:C9	2	/Users/mitchjo/Documents/pcpfm_submission/supplemental/RO1_plasma_mzml/raw_batch10_08042021_MT___MT_20210804_164.mzML	C:\Xcalibur\methods\MT\Metabolomics_Method\20210212_MT_RPneg120Kres5min	10	996	IDX
unknown	MT_20210804_126	90236_6_249142_E9_002	10	D:\IDX_Data\Maheshwor\Proj-201-Li-20210607-ZosterVac_ImmunoMetabolomics\HILIC_posRPneg\Batch 10	C:\Xcalibur\methods\MT\Metabolomics_Method\20210212_MT_RPneg120Kres5min		B:A9	2	/Users/mitchjo/Documents/pcpfm_submission/supplemental/RO1_plasma_mzml/raw_batch10_08042021_MT___MT_20210804_126.mzML	C:\Xcalibur\methods\MT\Metabolomics_Method\20210212_MT_RPneg120Kres5min	10	958	IDX
unknown	MT_20210804_012	90028_6_249140_C2_002	10	D:\IDX_Data\Maheshwor\Proj-201-Li-20210607-ZosterVac_ImmunoMetabolomics\HILIC_posRPneg\Batch 10	C:\Xcalibur\methods\MT\Metabolomics_Method\20210212_MT_RPneg120Kres5min		R:B1	2	/Users/mitchjo/Documents/pcpfm_submission/supplemental/RO1_plasma_mzml/raw_batch10_08042021_MT___MT_20210804_012.mzML	C:\Xcalibur\methods\MT\Metabolomics_Method\20210212_MT_RPneg120Kres5min	10	838	IDX
unknown	MT_20210804_114	90163_3_249138_B6_002	10	D:\IDX_Data\Maheshwor\Proj-201-Li-20210607-ZosterVac_ImmunoMetabolomics\HILIC_posRPneg\Batch 10	C:\Xcalibur\methods\MT\Metabolomics_Method\20210212_MT_RPneg120Kres5min		B:A3	2	/Users/mitchjo/Documents/pcpfm_submission/supplemental/RO1_plasma_mzml/raw_batch10_08042021_MT___MT_20210804_114_20210805100202.mzML	C:\Xcalibur\methods\MT\Metabolomics_Method\20210212_MT_RPneg120Kres5min	10	946	IDX
unknown	MT_20210804_082	90121_3_249140_B9_002	10	D:\IDX_Data\Maheshwor\Proj-201-Li-20210607-ZosterVac_ImmunoMetabolomics\HILIC_posRPneg\Batch 10	C:\Xcalibur\methods\MT\Metabolomics_Method\20210212_MT_RPneg120Kres5min		R:E8	2	/Users/mitchjo/Documents/pcpfm_submission/supplemental/RO1_plasma_mzml/raw_batch10_08042021_MT___MT_20210804_082.mzML	C:\Xcalibur\methods\MT\Metabolomics_Method\20210212_MT_RPneg120Kres5min	10	908	IDX
unknown	MT_20210805_156	90229_3_249151_B8_002	11	D:\IDX_Data\Maheshwor\Proj-201-Li-20210607-ZosterVac_ImmunoMetabolomics\HILIC_posRPneg\Batch 11	C:\Xcalibur\methods\MT\Metabolomics_Method\20210212_MT_RPneg120Kres5min		G:C5	2	/Users/mitchjo/Documents/pcpfm_submission/supplemental/RO1_plasma_mzml/raw_batch11_08052021_MT___MT_20210805_156.mzML	C:\Xcalibur\methods\MT\Metabolomics_Method\20210212_MT_RPneg120Kres5min	11	784	IDX
unknown	MT_20210805_110	90160_6_249142_A8_002	11	D:\IDX_Data\Maheshwor\Proj-201-Li-20210607-ZosterVac_ImmunoMetabolomics\HILIC_posRPneg\Batch 11	C:\Xcalibur\methods\MT\Metabolomics_Method\20210212_MT_RPneg120Kres5min		G:A1	2	/Users/mitchjo/Documents/pcpfm_submission/supplemental/RO1_plasma_mzml/raw_batch11_08052021_MT___MT_20210805_110.mzML	C:\Xcalibur\methods\MT\Metabolomics_Method\20210212_MT_RPneg120Kres5min	11	738	IDX
unknown	MT_20210805_102	90159_1_249154_I4_002	11	D:\IDX_Data\Maheshwor\Proj-201-Li-20210607-ZosterVac_ImmunoMetabolomics\HILIC_posRPneg\Batch 11	C:\Xcalibur\methods\MT\Metabolomics_Method\20210212_MT_RPneg120Kres5min		Y:F6	2	/Users/mitchjo/Documents/pcpfm_submission/supplemental/RO1_plasma_mzml/raw_batch11_08052021_MT___MT_20210805_102.mzML	C:\Xcalibur\methods\MT\Metabolomics_Method\20210212_MT_RPneg120Kres5min	11	730	IDX
unknown	MT_20210805_106	90159_3_249144_A7_002	11	D:\IDX_Data\Maheshwor\Proj-201-Li-20210607-ZosterVac_ImmunoMetabolomics\HILIC_posRPneg\Batch 11	C:\Xcalibur\methods\MT\Metabolomics_Method\20210212_MT_RPneg120Kres5min		Y:F8	2	/Users/mitchjo/Documents/pcpfm_submission/supplemental/RO1_plasma_mzml/raw_batch11_08052021_MT___MT_20210805_106.mzML	C:\Xcalibur\methods\MT\Metabolomics_Method\20210212_MT_RPneg120Kres5min	11	734	IDX
unknown	MT_20210805_176	90245_6_249142_D7_002	11	D:\IDX_Data\Maheshwor\Proj-201-Li-20210607-ZosterVac_ImmunoMetabolomics\HILIC_posRPneg\Batch 11	C:\Xcalibur\methods\MT\Metabolomics_Method\20210212_MT_RPneg120Kres5min		G:D6	2	/Users/mitchjo/Documents/pcpfm_submission/supplemental/RO1_plasma_mzml/raw_batch11_08052021_MT___MT_20210805_176.mzML	C:\Xcalibur\methods\MT\Metabolomics_Method\20210212_MT_RPneg120Kres5min	11	804	IDX
unknown	MT_20210806_110	90179_1_249157_C8_002	12	D:\IDX_Data\Maheshwor\Proj-201-Li-20210607-ZosterVac_ImmunoMetabolomics\HILIC_posRPneg\Batch 12	C:\Xcalibur\methods\MT\Metabolomics_Method\20210212_MT_RPneg120Kres5min		B:A1	2	/Users/mitchjo/Documents/pcpfm_submission/supplemental/RO1_plasma_mzml/raw_batch12_08062021_MT___MT_20210806_110.mzML	C:\Xcalibur\methods\MT\Metabolomics_Method\20210212_MT_RPneg120Kres5min	12	2548	IDX
unknown	MT_20210806_154	90246_6_249142_B4_002	12	D:\IDX_Data\Maheshwor\Proj-201-Li-20210607-ZosterVac_ImmunoMetabolomics\HILIC_posRPneg\Batch 12	C:\Xcalibur\methods\MT\Metabolomics_Method\20210212_MT_RPneg120Kres5min		B:C4	2	/Users/mitchjo/Documents/pcpfm_submission/supplemental/RO1_plasma_mzml/raw_batch12_08062021_MT___MT_20210806_154.mzML	C:\Xcalibur\methods\MT\Metabolomics_Method\20210212_MT_RPneg120Kres5min	12	2592	IDX
unknown	MT_20210806_174	90289_6_249139_E2_002	12	D:\IDX_Data\Maheshwor\Proj-201-Li-20210607-ZosterVac_ImmunoMetabolomics\HILIC_posRPneg\Batch 12	C:\Xcalibur\methods\MT\Metabolomics_Method\20210212_MT_RPneg120Kres5min		B:D5	2	/Users/mitchjo/Documents/pcpfm_submission/supplemental/RO1_plasma_mzml/raw_batch12_08062021_MT___MT_20210806_174.mzML	C:\Xcalibur\methods\MT\Metabolomics_Method\20210212_MT_RPneg120Kres5min	12	2612	IDX
unknown	MT_20210806_080	90136_2_249154_I6_002	12	D:\IDX_Data\Maheshwor\Proj-201-Li-20210607-ZosterVac_ImmunoMetabolomics\HILIC_posRPneg\Batch 12	C:\Xcalibur\methods\MT\Metabolomics_Method\20210212_MT_RPneg120Kres5min		R:E7	2	/Users/mitchjo/Documents/pcpfm_submission/supplemental/RO1_plasma_mzml/raw_batch12_08062021_MT___MT_20210806_080.mzML	C:\Xcalibur\methods\MT\Metabolomics_Method\20210212_MT_RPneg120Kres5min	12	2514	IDX
unknown	MT_20210806_068	90085_7_249142_G4_002	12	D:\IDX_Data\Maheshwor\Proj-201-Li-20210607-ZosterVac_ImmunoMetabolomics\HILIC_posRPneg\Batch 12	C:\Xcalibur\methods\MT\Metabolomics_Method\20210212_MT_RPneg120Kres5min		R:E1	2	/Users/mitchjo/Documents/pcpfm_submission/supplemental/RO1_plasma_mzml/raw_batch12_08062021_MT___MT_20210806_068.mzML	C:\Xcalibur\methods\MT\Metabolomics_Method\20210212_MT_RPneg120Kres5min	12	2502	IDX
unknown	MT_20210807_168	90269_2_249138_B5_002	13	D:\IDX_Data\Maheshwor\Proj-201-Li-20210607-ZosterVac_ImmunoMetabolomics\HILIC_posRPneg\Batch 13	C:\Xcalibur\methods\MT\Metabolomics_Method\20210212_MT_RPneg120Kres5min		G:D2	2	/Users/mitchjo/Documents/pcpfm_submission/supplemental/RO1_plasma_mzml/raw_batch13_08072021_MT___MT_20210807_168.mzML	C:\Xcalibur\methods\MT\Metabolomics_Method\20210212_MT_RPneg120Kres5min	13	3430	IDX
unknown	MT_20210807_150	90262_3_249158_H3_002	13	D:\IDX_Data\Maheshwor\Proj-201-Li-20210607-ZosterVac_ImmunoMetabolomics\HILIC_posRPneg\Batch 13	C:\Xcalibur\methods\MT\Metabolomics_Method\20210212_MT_RPneg120Kres5min		G:C2	2	/Users/mitchjo/Documents/pcpfm_submission/supplemental/RO1_plasma_mzml/raw_batch13_08072021_MT___MT_20210807_150.mzML	C:\Xcalibur\methods\MT\Metabolomics_Method\20210212_MT_RPneg120Kres5min	13	3412	IDX
unknown	MT_20210807_064	90122_2_249141_G4_002	13	D:\IDX_Data\Maheshwor\Proj-201-Li-20210607-ZosterVac_ImmunoMetabolomics\HILIC_posRPneg\Batch 13	C:\Xcalibur\methods\MT\Metabolomics_Method\20210212_MT_RPneg120Kres5min		Y:D8	2	/Users/mitchjo/Documents/pcpfm_submission/supplemental/RO1_plasma_mzml/raw_batch13_08072021_MT___MT_20210807_064.mzML	C:\Xcalibur\methods\MT\Metabolomics_Method\20210212_MT_RPneg120Kres5min	13	3322	IDX
unknown	MT_20210807_038	90066_3_249146_A4_002	13	D:\IDX_Data\Maheshwor\Proj-201-Li-20210607-ZosterVac_ImmunoMetabolomics\HILIC_posRPneg\Batch 13	C:\Xcalibur\methods\MT\Metabolomics_Method\20210212_MT_RPneg120Kres5min		Y:C5	2	/Users/mitchjo/Documents/pcpfm_submission/supplemental/RO1_plasma_mzml/raw_batch13_08072021_MT___MT_20210807_038.mzML	C:\Xcalibur\methods\MT\Metabolomics_Method\20210212_MT_RPneg120Kres5min	13	3296	IDX
unknown	MT_20210807_066	90122_1_249156_E2_002	13	D:\IDX_Data\Maheshwor\Proj-201-Li-20210607-ZosterVac_ImmunoMetabolomics\HILIC_posRPneg\Batch 13	C:\Xcalibur\methods\MT\Metabolomics_Method\20210212_MT_RPneg120Kres5min		Y:D9	2	/Users/mitchjo/Documents/pcpfm_submission/supplemental/RO1_plasma_mzml/raw_batch13_08072021_MT___MT_20210807_066.mzML	C:\Xcalibur\methods\MT\Metabolomics_Method\20210212_MT_RPneg120Kres5min	13	3324	IDX
unknown	MT_20210808_168	90304_1_249150_F9_002	14	D:\IDX_Data\Maheshwor\Proj-201-Li-20210607-ZosterVac_ImmunoMetabolomics\HILIC_posRPneg\Batch 14	C:\Xcalibur\methods\MT\Metabolomics_Method\20210212_MT_RPneg120Kres5min		B:D2	2	/Users/mitchjo/Documents/pcpfm_submission/supplemental/RO1_plasma_mzml/raw_batch14_08082021_MT___MT_20210808_168.mzML	C:\Xcalibur\methods\MT\Metabolomics_Method\20210212_MT_RPneg120Kres5min	14	392	IDX
unknown	MT_20210808_110	90143_2_249137_A4_002	14	D:\IDX_Data\Maheshwor\Proj-201-Li-20210607-ZosterVac_ImmunoMetabolomics\HILIC_posRPneg\Batch 14	C:\Xcalibur\methods\MT\Metabolomics_Method\20210212_MT_RPneg120Kres5min		B:A1	2	/Users/mitchjo/Documents/pcpfm_submission/supplemental/RO1_plasma_mzml/raw_batch14_08082021_MT___MT_20210808_110.mzML	C:\Xcalibur\methods\MT\Metabolomics_Method\20210212_MT_RPneg120Kres5min	14	334	IDX
unknown	MT_20210808_146	90254_6_249139_B5_002	14	D:\IDX_Data\Maheshwor\Proj-201-Li-20210607-ZosterVac_ImmunoMetabolomics\HILIC_posRPneg\Batch 14	C:\Xcalibur\methods\MT\Metabolomics_Method\20210212_MT_RPneg120Kres5min		B:B9	2	/Users/mitchjo/Documents/pcpfm_submission/supplemental/RO1_plasma_mzml/raw_batch14_08082021_MT___MT_20210808_146.mzML	C:\Xcalibur\methods\MT\Metabolomics_Method\20210212_MT_RPneg120Kres5min	14	370	IDX
unknown	MT_20210808_158	90257_7_249143_C1_002	14	D:\IDX_Data\Maheshwor\Proj-201-Li-20210607-ZosterVac_ImmunoMetabolomics\HILIC_posRPneg\Batch 14	C:\Xcalibur\methods\MT\Metabolomics_Method\20210212_MT_RPneg120Kres5min		B:C6	2	/Users/mitchjo/Documents/pcpfm_submission/supplemental/RO1_plasma_mzml/raw_batch14_08082021_MT___MT_20210808_158.mzML	C:\Xcalibur\methods\MT\Metabolomics_Method\20210212_MT_RPneg120Kres5min	14	382	IDX
unknown	MT_20210808_036	90037_2_249144_F8_002	14	D:\IDX_Data\Maheshwor\Proj-201-Li-20210607-ZosterVac_ImmunoMetabolomics\HILIC_posRPneg\Batch 14	C:\Xcalibur\methods\MT\Metabolomics_Method\20210212_MT_RPneg120Kres5min		R:C4	2	/Users/mitchjo/Documents/pcpfm_submission/supplemental/RO1_plasma_mzml/raw_batch14_08082021_MT___MT_20210808_036.mzML	C:\Xcalibur\methods\MT\Metabolomics_Method\20210212_MT_RPneg120Kres5min	14	254	IDX
unknown	MT_20210809_130	90183_2_249161_D8_002	15	D:\IDX_Data\Maheshwor\Proj-201-Li-20210607-ZosterVac_ImmunoMetabolomics\HILIC_posRPneg\Batch 15	C:\Xcalibur\methods\MT\Metabolomics_Method\20210212_MT_RPneg120Kres5min		G:B2	2	/Users/mitchjo/Documents/pcpfm_submission/supplemental/RO1_plasma_mzml/raw_batch15_08092021_MT___MT_20210809_130.mzML	C:\Xcalibur\methods\MT\Metabolomics_Method\20210212_MT_RPneg120Kres5min	15	144	IDX
unknown	MT_20210809_082	90120_7_249149_E7_002	15	D:\IDX_Data\Maheshwor\Proj-201-Li-20210607-ZosterVac_ImmunoMetabolomics\HILIC_posRPneg\Batch 15	C:\Xcalibur\methods\MT\Metabolomics_Method\20210212_MT_RPneg120Kres5min		Y:E8	2	/Users/mitchjo/Documents/pcpfm_submission/supplemental/RO1_plasma_mzml/raw_batch15_08092021_MT___MT_20210809_082.mzML	C:\Xcalibur\methods\MT\Metabolomics_Method\20210212_MT_RPneg120Kres5min	15	90	IDX
unknown	MT_20210809_054	90065_2_249153_I4_002	15	D:\IDX_Data\Maheshwor\Proj-201-Li-20210607-ZosterVac_ImmunoMetabolomics\HILIC_posRPneg\Batch 15	C:\Xcalibur\methods\MT\Metabolomics_Method\20210212_MT_RPneg120Kres5min		Y:D3	2	/Users/mitchjo/Documents/pcpfm_submission/supplemental/RO1_plasma_mzml/raw_batch15_08092021_MT___MT_20210809_054.mzML	C:\Xcalibur\methods\MT\Metabolomics_Method\20210212_MT_RPneg120Kres5min	15	62	IDX
unknown	MT_20210809_014	90009_1_249145_C8_002	15	D:\IDX_Data\Maheshwor\Proj-201-Li-20210607-ZosterVac_ImmunoMetabolomics\HILIC_posRPneg\Batch 15	C:\Xcalibur\methods\MT\Metabolomics_Method\20210212_MT_RPneg120Kres5min		Y:B2	2	/Users/mitchjo/Documents/pcpfm_submission/supplemental/RO1_plasma_mzml/raw_batch15_08092021_MT___MT_20210809_014.mzML	C:\Xcalibur\methods\MT\Metabolomics_Method\20210212_MT_RPneg120Kres5min	15	22	IDX
unknown	MT_20210809_108	90177_7_249149_G1_002	15	D:\IDX_Data\Maheshwor\Proj-201-Li-20210607-ZosterVac_ImmunoMetabolomics\HILIC_posRPneg\Batch 15	C:\Xcalibur\methods\MT\Metabolomics_Method\20210212_MT_RPneg120Kres5min		Y:F9	2	/Users/mitchjo/Documents/pcpfm_submission/supplemental/RO1_plasma_mzml/raw_batch15_08092021_MT___MT_20210809_108.mzML	C:\Xcalibur\methods\MT\Metabolomics_Method\20210212_MT_RPneg120Kres5min	15	122	IDX
unknown	MT_20210810_084	90168_7_249154_C1_002	16	D:\IDX_Data\Maheshwor\Proj-201-Li-20210607-ZosterVac_ImmunoMetabolomics\HILIC_posRPneg\Batch 16	C:\Xcalibur\methods\MT\Metabolomics_Method\20210212_MT_RPneg120Kres5min		R:E9	2	/Users/mitchjo/Documents/pcpfm_submission/supplemental/RO1_plasma_mzml/raw_batch16_08102021_MT___MT_20210810_084.mzML	C:\Xcalibur\methods\MT\Metabolomics_Method\20210212_MT_RPneg120Kres5min	16	1256	IDX
unknown	MT_20210810_016	90118_3_249140_E2_002	16	D:\IDX_Data\Maheshwor\Proj-201-Li-20210607-ZosterVac_ImmunoMetabolomics\HILIC_posRPneg\Batch 16	C:\Xcalibur\methods\MT\Metabolomics_Method\20210212_MT_RPneg120Kres5min		R:B3	2	/Users/mitchjo/Documents/pcpfm_submission/supplemental/RO1_plasma_mzml/raw_batch16_08102021_MT___MT_20210810_016.mzML	C:\Xcalibur\methods\MT\Metabolomics_Method\20210212_MT_RPneg120Kres5min	16	1188	IDX
unknown	MT_20210810_076	90167_2_249156_H6_002	16	D:\IDX_Data\Maheshwor\Proj-201-Li-20210607-ZosterVac_ImmunoMetabolomics\HILIC_posRPneg\Batch 16	C:\Xcalibur\methods\MT\Metabolomics_Method\20210212_MT_RPneg120Kres5min		R:E5	2	/Users/mitchjo/Documents/pcpfm_submission/supplemental/RO1_plasma_mzml/raw_batch16_08102021_MT___MT_20210810_076.mzML	C:\Xcalibur\methods\MT\Metabolomics_Method\20210212_MT_RPneg120Kres5min	16	1248	IDX
unknown	MT_20210810_040	90146_3_249138_B8_002	16	D:\IDX_Data\Maheshwor\Proj-201-Li-20210607-ZosterVac_ImmunoMetabolomics\HILIC_posRPneg\Batch 16	C:\Xcalibur\methods\MT\Metabolomics_Method\20210212_MT_RPneg120Kres5min		R:C6	2	/Users/mitchjo/Documents/pcpfm_submission/supplemental/RO1_plasma_mzml/raw_batch16_08102021_MT___MT_20210810_040.mzML	C:\Xcalibur\methods\MT\Metabolomics_Method\20210212_MT_RPneg120Kres5min	16	1212	IDX
unknown	MT_20210810_116	90205_3_249152_B4_002	16	D:\IDX_Data\Maheshwor\Proj-201-Li-20210607-ZosterVac_ImmunoMetabolomics\HILIC_posRPneg\Batch 16	C:\Xcalibur\methods\MT\Metabolomics_Method\20210212_MT_RPneg120Kres5min		B:A4	2	/Users/mitchjo/Documents/pcpfm_submission/supplemental/RO1_plasma_mzml/raw_batch16_08102021_MT___MT_20210810_116.mzML	C:\Xcalibur\methods\MT\Metabolomics_Method\20210212_MT_RPneg120Kres5min	16	1294	IDX
unknown	MT_20210811_122	90280_1_249150_B1_002	17	D:\IDX_Data\Maheshwor\Proj-201-Li-20210607-ZosterVac_ImmunoMetabolomics\HILIC_posRPneg\Batch 17	C:\Xcalibur\methods\MT\Metabolomics_Method\20210212_MT_RPneg120Kres5min		G:A7	2	/Users/mitchjo/Documents/pcpfm_submission/supplemental/RO1_plasma_mzml/raw_batch17_08112021_MT___MT_20210811_122.mzML	C:\Xcalibur\methods\MT\Metabolomics_Method\20210212_MT_RPneg120Kres5min	17	1150	IDX
unknown	MT_20210811_120	90280_3_249160_B1_002	17	D:\IDX_Data\Maheshwor\Proj-201-Li-20210607-ZosterVac_ImmunoMetabolomics\HILIC_posRPneg\Batch 17	C:\Xcalibur\methods\MT\Metabolomics_Method\20210212_MT_RPneg120Kres5min		G:A6	2	/Users/mitchjo/Documents/pcpfm_submission/supplemental/RO1_plasma_mzml/raw_batch17_08112021_MT___MT_20210811_120.mzML	C:\Xcalibur\methods\MT\Metabolomics_Method\20210212_MT_RPneg120Kres5min	17	1148	IDX
unknown	MT_20210811_016	90023_2_249156_G5_002	17	D:\IDX_Data\Maheshwor\Proj-201-Li-20210607-ZosterVac_ImmunoMetabolomics\HILIC_posRPneg\Batch 17	C:\Xcalibur\methods\MT\Metabolomics_Method\20210212_MT_RPneg120Kres5min		Y:B3	2	/Users/mitchjo/Documents/pcpfm_submission/supplemental/RO1_plasma_mzml/raw_batch17_08112021_MT___MT_20210811_016.mzML	C:\Xcalibur\methods\MT\Metabolomics_Method\20210212_MT_RPneg120Kres5min	17	1038	IDX
unknown	MT_20210811_056	90150_6_249149_B9_002	17	D:\IDX_Data\Maheshwor\Proj-201-Li-20210607-ZosterVac_ImmunoMetabolomics\HILIC_posRPneg\Batch 17	C:\Xcalibur\methods\MT\Metabolomics_Method\20210212_MT_RPneg120Kres5min		Y:D4	2	/Users/mitchjo/Documents/pcpfm_submission/supplemental/RO1_plasma_mzml/raw_batch17_08112021_MT___MT_20210811_056.mzML	C:\Xcalibur\methods\MT\Metabolomics_Method\20210212_MT_RPneg120Kres5min	17	1078	IDX
unknown	MT_20210811_110	90241_3_249160_I9_002	17	D:\IDX_Data\Maheshwor\Proj-201-Li-20210607-ZosterVac_ImmunoMetabolomics\HILIC_posRPneg\Batch 17	C:\Xcalibur\methods\MT\Metabolomics_Method\20210212_MT_RPneg120Kres5min		G:A1	2	/Users/mitchjo/Documents/pcpfm_submission/supplemental/RO1_plasma_mzml/raw_batch17_08112021_MT___MT_20210811_110.mzML	C:\Xcalibur\methods\MT\Metabolomics_Method\20210212_MT_RPneg120Kres5min	17	1138	IDX
