# Supplementary material for: Common data models to streamline metabolomics processing and annotation, and implementation in a Python pipeline
Source: PLoS Comput Biol. 2024 Jun 6;20(6):e1011912. doi: 10.1371/journal.pcbi.1011912 (PMC11185459; doi:10.1371/journal.pcbi.1011912)
Supplement: S4 File — (ZIP) [file pcbi.1011912.s006.zip › examples/workflows/bash_workflows/manuscript/subset_sequence_files/checkmate_orbi_subset_sequence.csv]

Sample Type	Filepath	File Name
unknown	/Users/mitchjo/Datasets/ForPCPFM/CHECKMATE/Orbi/0730_Marios_PD1_Inhib2_HP-E9101839-7.mzML	0730_Marios_PD1_Inhib2_HP-E9101839-7
unknown	/Users/mitchjo/Datasets/ForPCPFM/CHECKMATE/Orbi/0577_Marios_PD1_Inhib2_HP-AE002908-7.mzML	0577_Marios_PD1_Inhib2_HP-AE002908-7
unknown	/Users/mitchjo/Datasets/ForPCPFM/CHECKMATE/Orbi/0740b_Marios_PD1_Inhib2_HP-PREFB39.mzML	0740b_Marios_PD1_Inhib2_HP-PREFB39
unknown	/Users/mitchjo/Datasets/ForPCPFM/CHECKMATE/Orbi/0560a_Marios_PD1_Inhib2_HP-PREFA29.mzML	0560a_Marios_PD1_Inhib2_HP-PREFA29
unknown	/Users/mitchjo/Datasets/ForPCPFM/CHECKMATE/Orbi/0506_Marios_PD1_Inhib2_HP-EA720987-9.mzML	0506_Marios_PD1_Inhib2_HP-EA720987-9
unknown	/Users/mitchjo/Datasets/ForPCPFM/CHECKMATE/Orbi/0343_Marios_PD1_Inhib2_HP-EA563624-6.mzML	0343_Maßrios_PD1_Inhib2_HP-EA563624-6
unknown	/Users/mitchjo/Datasets/ForPCPFM/CHECKMATE/Orbi/0400_Marios_PD1_Inhib2_HP-EA305478-7.mzML	0400_Marios_PD1_Inhib2_HP-EA305478-7
unknown	/Users/mitchjo/Datasets/ForPCPFM/CHECKMATE/Orbi/0541_Marios_PD1_Inhib2_HP-E9070705-7.mzML	0541_Marios_PD1_Inhib2_HP-E9070705-7
unknown	/Users/mitchjo/Datasets/ForPCPFM/CHECKMATE/Orbi/0079_Marios_PD1_Inhib2_HP-E9099271-7.mzML	0079_Marios_PD1_Inhib2_HP-E9099271-7
unknown	/Users/mitchjo/Datasets/ForPCPFM/CHECKMATE/Orbi/0882_Marios_PD1_Inhib2_HP-S3862083-7.mzML	0882_Marios_PD1_Inhib2_HP-S3862083-7
unknown	/Users/mitchjo/Datasets/ForPCPFM/CHECKMATE/Orbi/1108_Marios_PD1_Inhib2_HP-L1381844-5.mzML	1108_Marios_PD1_Inhib2_HP-L1381844-5
unknown	/Users/mitchjo/Datasets/ForPCPFM/CHECKMATE/Orbi/0587_Marios_PD1_Inhib2_HP-L1357306-7.mzML	0587_Marios_PD1_Inhib2_HP-L1357306-7
unknown	/Users/mitchjo/Datasets/ForPCPFM/CHECKMATE/Orbi/0220_Marios_PD1_Inhib2_HP-EA717427-8.mzML	0220_Marios_PD1_Inhib2_HP-EA717427-8
unknown	/Users/mitchjo/Datasets/ForPCPFM/CHECKMATE/Orbi/0446_Marios_PD1_Inhib2_HP-AE794300-7.mzML	0446_Marios_PD1_Inhib2_HP-AE794300-7
unknown	/Users/mitchjo/Datasets/ForPCPFM/CHECKMATE/Orbi/0947_Marios_PD1_Inhib2_HP-AE052722-7.mzML	0947_Marios_PD1_Inhib2_HP-AE052722-7
unknown	/Users/mitchjo/Datasets/ForPCPFM/CHECKMATE/Orbi/0236_Marios_PD1_Inhib2_HP-E9172349-7.mzML	0236_Marios_PD1_Inhib2_HP-E9172349-7
unknown	/Users/mitchjo/Datasets/ForPCPFM/CHECKMATE/Orbi/0495_Marios_PD1_Inhib2_HP-AD775401-7.mzML	0495_Marios_PD1_Inhib2_HP-AD775401-7
unknown	/Users/mitchjo/Datasets/ForPCPFM/CHECKMATE/Orbi/0843_Marios_PD1_Inhib2_HP-S3606424-7.mzML	0843_Marios_PD1_Inhib2_HP-S3606424-7
unknown	/Users/mitchjo/Datasets/ForPCPFM/CHECKMATE/Orbi/0735_Marios_PD1_Inhib2_HP-AD267750-5.mzML	0735_Marios_PD1_Inhib2_HP-AD267750-5
unknown	/Users/mitchjo/Datasets/ForPCPFM/CHECKMATE/Orbi/0052_Marios_PD1_Inhib2_HP-AF581651-8.mzML	0052_Marios_PD1_Inhib2_HP-AF581651-8
unknown	/Users/mitchjo/Datasets/ForPCPFM/CHECKMATE/Orbi/0418_Marios_PD1_Inhib2_HP-AE522916-7.mzML	0418_Marios_PD1_Inhib2_HP-AE522916-7
unknown	/Users/mitchjo/Datasets/ForPCPFM/CHECKMATE/Orbi/0540b_Marios_PD1_Inhib2_HP-PREFB28.mzML	0540b_Marios_PD1_Inhib2_HP-PREFB28
unknown	/Users/mitchjo/Datasets/ForPCPFM/CHECKMATE/Orbi/0880_Marios_PD1_Inhib2_HP-EA083054-6.mzML	0880_Marios_PD1_Inhib2_HP-EA083054-6
unknown	/Users/mitchjo/Datasets/ForPCPFM/CHECKMATE/Orbi/0267_Marios_PD1_Inhib2_HP-S3717262-7.mzML	0267_Marios_PD1_Inhib2_HP-S3717262-7
unknown	/Users/mitchjo/Datasets/ForPCPFM/CHECKMATE/Orbi/0171_Marios_PD1_Inhib2_HP-AE613362-6.mzML	0171_Marios_PD1_Inhib2_HP-AE613362-6
unknown	/Users/mitchjo/Datasets/ForPCPFM/CHECKMATE/Orbi/0620_Marios_PD1_Inhib2_HP-AE645251-7.mzML	0620_Marios_PD1_Inhib2_HP-AE645251-7
unknown	/Users/mitchjo/Datasets/ForPCPFM/CHECKMATE/Orbi/0284_Marios_PD1_Inhib2_HP-S3672129-7.mzML	0284_Marios_PD1_Inhib2_HP-S3672129-7
unknown	/Users/mitchjo/Datasets/ForPCPFM/CHECKMATE/Orbi/0199_Marios_PD1_Inhib2_HP-L1379654-6.mzML	0199_Marios_PD1_Inhib2_HP-L1379654-6
unknown	/Users/mitchjo/Datasets/ForPCPFM/CHECKMATE/Orbi/0166_Marios_PD1_Inhib2_HP-L1381809-7.mzML	0166_Marios_PD1_Inhib2_HP-L1381809-7
unknown	/Users/mitchjo/Datasets/ForPCPFM/CHECKMATE/Orbi/0006_Marios_PD1_Inhib2_HP-AF008975-8.mzML	0006_Marios_PD1_Inhib2_HP-AF008975-8
unknown	/Users/mitchjo/Datasets/ForPCPFM/CHECKMATE/Orbi/0640_Marios_PD1_Inhib2_HP-AE506727-9.mzML	0640_Marios_PD1_Inhib2_HP-AE506727-9
unknown	/Users/mitchjo/Datasets/ForPCPFM/CHECKMATE/Orbi/0919_Marios_PD1_Inhib2_HP-E9106380-6.mzML	0919_Marios_PD1_Inhib2_HP-E9106380-6
unknown	/Users/mitchjo/Datasets/ForPCPFM/CHECKMATE/Orbi/1177_Marios_PD1_Inhib2_HP-AF575413-8.mzML	1177_Marios_PD1_Inhib2_HP-AF575413-8
unknown	/Users/mitchjo/Datasets/ForPCPFM/CHECKMATE/Orbi/0619_Marios_PD1_Inhib2_HP-L1479330-11.mzML	0619_Marios_PD1_Inhib2_HP-L1479330-11
unknown	/Users/mitchjo/Datasets/ForPCPFM/CHECKMATE/Orbi/0191_Marios_PD1_Inhib2_HP-AD645855-7.mzML	0191_Marios_PD1_Inhib2_HP-AD645855-7
unknown	/Users/mitchjo/Datasets/ForPCPFM/CHECKMATE/Orbi/0910_Marios_PD1_Inhib2_HP-AE606326-6.mzML	0910_Marios_PD1_Inhib2_HP-AE606326-6
unknown	/Users/mitchjo/Datasets/ForPCPFM/CHECKMATE/Orbi/0631_Marios_PD1_Inhib2_HP-AF048321-8.mzML	0631_Marios_PD1_Inhib2_HP-AF048321-8
unknown	/Users/mitchjo/Datasets/ForPCPFM/CHECKMATE/Orbi/0410_Marios_PD1_Inhib2_HP-AE913731-7.mzML	0410_Marios_PD1_Inhib2_HP-AE913731-7
unknown	/Users/mitchjo/Datasets/ForPCPFM/CHECKMATE/Orbi/0268_Marios_PD1_Inhib2_HP-S4035312-7.mzML	0268_Marios_PD1_Inhib2_HP-S4035312-7
unknown	/Users/mitchjo/Datasets/ForPCPFM/CHECKMATE/Orbi/0408_Marios_PD1_Inhib2_HP-AE861579-7.mzML	0408_Marios_PD1_Inhib2_HP-AE861579-7
unknown	/Users/mitchjo/Datasets/ForPCPFM/CHECKMATE/Orbi/0533_Marios_PD1_Inhib2_HP-S3510221-9.mzML	0533_Marios_PD1_Inhib2_HP-S3510221-9
unknown	/Users/mitchjo/Datasets/ForPCPFM/CHECKMATE/Orbi/0860a_Marios_PD1_Inhib2_HP-PREFA45.mzML	0860a_Marios_PD1_Inhib2_HP-PREFA45
unknown	/Users/mitchjo/Datasets/ForPCPFM/CHECKMATE/Orbi/0600bb_Marios_PD1_Inhib2_HP-PREFB31.mzML	0600bb_Marios_PD1_Inhib2_HP-PREFB31
unknown	/Users/mitchjo/Datasets/ForPCPFM/CHECKMATE/Orbi/0900b_Marios_PD1_Inhib2_HP-PREFB47.mzML	0900b_Marios_PD1_Inhib2_HP-PREFB47
unknown	/Users/mitchjo/Datasets/ForPCPFM/CHECKMATE/Orbi/0488_Marios_PD1_Inhib2_HP-L1443430-8.mzML	0488_Marios_PD1_Inhib2_HP-L1443430-8
unknown	/Users/mitchjo/Datasets/ForPCPFM/CHECKMATE/Orbi/0257_Marios_PD1_Inhib2_HP-AE428479-7.mzML	0257_Marios_PD1_Inhib2_HP-AE428479-7
unknown	/Users/mitchjo/Datasets/ForPCPFM/CHECKMATE/Orbi/0136_Marios_PD1_Inhib2_HP-E9657534-6.mzML	0136_Marios_PD1_Inhib2_HP-E9657534-6
unknown	/Users/mitchjo/Datasets/ForPCPFM/CHECKMATE/Orbi/0123_Marios_PD1_Inhib2_HP-E9665082-7.mzML	0123_Marios_PD1_Inhib2_HP-E9665082-7
unknown	/Users/mitchjo/Datasets/ForPCPFM/CHECKMATE/Orbi/0424_Marios_PD1_Inhib2_HP-S4102914-8.mzML	0424_Marios_PD1_Inhib2_HP-S4102914-8
unknown	/Users/mitchjo/Datasets/ForPCPFM/CHECKMATE/Orbi/0937_Marios_PD1_Inhib2_HP-E9540924-7.mzML	0937_Marios_PD1_Inhib2_HP-E9540924-7
