# Supplementary material for: Common data models to streamline metabolomics processing and annotation, and implementation in a Python pipeline
Source: PLoS Comput Biol. 2024 Jun 6;20(6):e1011912. doi: 10.1371/journal.pcbi.1011912 (PMC11185459; doi:10.1371/journal.pcbi.1011912)
Supplement: S4 File — (ZIP) [file pcbi.1011912.s006.zip › examples/workflows/bash_workflows/manuscript/subset_sequence_files/HILIC_pos_subset_sequence.csv]

Sample Type	File Name	Sample ID	Comment	Path	Instrument Method	Process Method	Position	Inj Vol	Filepath	Method	batch	file_no	instrument
unknown	MT_20210726_175	90300_3_249160_G3_001	1	D:\IDX_Data\Maheshwor\Proj-201-Li-20210607-ZosterVac_ImmunoMetabolomics\HILIC_posRPneg\Batch 1	C:\Xcalibur\methods\MT\Metabolomics_Method\20210212_MT_HILIC_pos120Kres5min		G:D2	2	/Users/mitchjo/Documents/pcpfm_submission/supplemental/RO1_plasma_mzml/raw_batch1_07262021_MT___MT_20210726_175.mzML	C:\Xcalibur\methods\MT\Metabolomics_Method\20210212_MT_HILIC_pos120Kres5min	1	1981	IDX
unknown	MT_20210726_045	90036_6_249140_A1_001	1	D:\IDX_Data\Maheshwor\Proj-201-Li-20210607-ZosterVac_ImmunoMetabolomics\HILIC_posRPneg\Batch 1	C:\Xcalibur\methods\MT\Metabolomics_Method\20210212_MT_HILIC_pos120Kres5min		Y:C5	2	/Users/mitchjo/Documents/pcpfm_submission/supplemental/RO1_plasma_mzml/raw_batch1_07262021_MT___MT_20210726_045.mzML	C:\Xcalibur\methods\MT\Metabolomics_Method\20210212_MT_HILIC_pos120Kres5min	1	1849	IDX
unknown	MT_20210726_075	90087_1_249146_B3_001	1	D:\IDX_Data\Maheshwor\Proj-201-Li-20210607-ZosterVac_ImmunoMetabolomics\HILIC_posRPneg\Batch 1	C:\Xcalibur\methods\MT\Metabolomics_Method\20210212_MT_HILIC_pos120Kres5min		Y:E1	2	/Users/mitchjo/Documents/pcpfm_submission/supplemental/RO1_plasma_mzml/raw_batch1_07262021_MT___MT_20210726_075.mzML	C:\Xcalibur\methods\MT\Metabolomics_Method\20210212_MT_HILIC_pos120Kres5min	1	1879	IDX
unknown	MT_20210726_071	90087_3_249156_F6_001	1	D:\IDX_Data\Maheshwor\Proj-201-Li-20210607-ZosterVac_ImmunoMetabolomics\HILIC_posRPneg\Batch 1	C:\Xcalibur\methods\MT\Metabolomics_Method\20210212_MT_HILIC_pos120Kres5min		Y:D8	2	/Users/mitchjo/Documents/pcpfm_submission/supplemental/RO1_plasma_mzml/raw_batch1_07262021_MT___MT_20210726_071.mzML	C:\Xcalibur\methods\MT\Metabolomics_Method\20210212_MT_HILIC_pos120Kres5min	1	1875	IDX
unknown	MT_20210726_029	90025_3_249158_B8_001	1	D:\IDX_Data\Maheshwor\Proj-201-Li-20210607-ZosterVac_ImmunoMetabolomics\HILIC_posRPneg\Batch 1	C:\Xcalibur\methods\MT\Metabolomics_Method\20210212_MT_HILIC_pos120Kres5min		Y:B6	2	/Users/mitchjo/Documents/pcpfm_submission/supplemental/RO1_plasma_mzml/raw_batch1_07262021_MT___MT_20210726_029.mzML	C:\Xcalibur\methods\MT\Metabolomics_Method\20210212_MT_HILIC_pos120Kres5min	1	1833	IDX
unknown	MT_20210727_041	90042_1_249145_D4_001	2	D:\IDX_Data\Maheshwor\Proj-201-Li-20210607-ZosterVac_ImmunoMetabolomics\HILIC_posRPneg\Batch 2	C:\Xcalibur\methods\MT\Metabolomics_Method\20210212_MT_HILIC_pos120Kres5min		R:C7	2	/Users/mitchjo/Documents/pcpfm_submission/supplemental/RO1_plasma_mzml/raw_batch2_07272021_MT___MT_20210727_041.mzML	C:\Xcalibur\methods\MT\Metabolomics_Method\20210212_MT_HILIC_pos120Kres5min	2	3891	IDX
unknown	MT_20210727_021	90015_7_249154_D3_001	2	D:\IDX_Data\Maheshwor\Proj-201-Li-20210607-ZosterVac_ImmunoMetabolomics\HILIC_posRPneg\Batch 2	C:\Xcalibur\methods\MT\Metabolomics_Method\20210212_MT_HILIC_pos120Kres5min		R:B6	2	/Users/mitchjo/Documents/pcpfm_submission/supplemental/RO1_plasma_mzml/raw_batch2_07272021_MT___MT_20210727_021.mzML	C:\Xcalibur\methods\MT\Metabolomics_Method\20210212_MT_HILIC_pos120Kres5min	2	3871	IDX
unknown	MT_20210727_097	90107_2_249156_H3_001	2	D:\IDX_Data\Maheshwor\Proj-201-Li-20210607-ZosterVac_ImmunoMetabolomics\HILIC_posRPneg\Batch 2	C:\Xcalibur\methods\MT\Metabolomics_Method\20210212_MT_HILIC_pos120Kres5min		R:F4	2	/Users/mitchjo/Documents/pcpfm_submission/supplemental/RO1_plasma_mzml/raw_batch2_07272021_MT___MT_20210727_097.mzML	C:\Xcalibur\methods\MT\Metabolomics_Method\20210212_MT_HILIC_pos120Kres5min	2	3949	IDX
unknown	MT_20210727_013	90013_7_249154_E1_001	2	D:\IDX_Data\Maheshwor\Proj-201-Li-20210607-ZosterVac_ImmunoMetabolomics\HILIC_posRPneg\Batch 2	C:\Xcalibur\methods\MT\Metabolomics_Method\20210212_MT_HILIC_pos120Kres5min		R:B2	2	/Users/mitchjo/Documents/pcpfm_submission/supplemental/RO1_plasma_mzml/raw_batch2_07272021_MT___MT_20210727_013.mzML	C:\Xcalibur\methods\MT\Metabolomics_Method\20210212_MT_HILIC_pos120Kres5min	2	3863	IDX
unknown	MT_20210727_117	90135_3_249155_E7_001	2	D:\IDX_Data\Maheshwor\Proj-201-Li-20210607-ZosterVac_ImmunoMetabolomics\HILIC_posRPneg\Batch 2	C:\Xcalibur\methods\MT\Metabolomics_Method\20210212_MT_HILIC_pos120Kres5min		B:A5	2	/Users/mitchjo/Documents/pcpfm_submission/supplemental/RO1_plasma_mzml/raw_batch2_07272021_MT___MT_20210727_117.mzML	C:\Xcalibur\methods\MT\Metabolomics_Method\20210212_MT_HILIC_pos120Kres5min	2	3969	IDX
unknown	MT_20210728_171	90293_2_249150_H6_001	1	D:\IDX_Data\Maheshwor\Proj-201-Li-20210607-ZosterVac_ImmunoMetabolomics\HILIC_posRPneg\Batch 3	C:\Xcalibur\methods\MT\Metabolomics_Method\20210212_MT_HILIC_pos120Kres5min		G:D4	2	/Users/mitchjo/Documents/pcpfm_submission/supplemental/RO1_plasma_mzml/raw_batch3_07292021_MT___MT_20210728_171.mzML	C:\Xcalibur\methods\MT\Metabolomics_Method\20210212_MT_HILIC_pos120Kres5min	3	4211	IDX
unknown	MT_20210728_013	90035_6_249140_E8_001	1	D:\IDX_Data\Maheshwor\Proj-201-Li-20210607-ZosterVac_ImmunoMetabolomics\HILIC_posRPneg\Batch 3	C:\Xcalibur\methods\MT\Metabolomics_Method\20210212_MT_HILIC_pos120Kres5min		Y:B2	2	/Users/mitchjo/Documents/pcpfm_submission/supplemental/RO1_plasma_mzml/raw_batch3_07292021_MT___MT_20210728_013.mzML	C:\Xcalibur\methods\MT\Metabolomics_Method\20210212_MT_HILIC_pos120Kres5min	3	4051	IDX
unknown	MT_20210728_153	90258_2_249155_I1_001	1	D:\IDX_Data\Maheshwor\Proj-201-Li-20210607-ZosterVac_ImmunoMetabolomics\HILIC_posRPneg\Batch 3	C:\Xcalibur\methods\MT\Metabolomics_Method\20210212_MT_HILIC_pos120Kres5min		G:C4	2	/Users/mitchjo/Documents/pcpfm_submission/supplemental/RO1_plasma_mzml/raw_batch3_07292021_MT___MT_20210728_153.mzML	C:\Xcalibur\methods\MT\Metabolomics_Method\20210212_MT_HILIC_pos120Kres5min	3	4193	IDX
unknown	MT_20210728_103	90182_2_249140_G5_001	1	D:\IDX_Data\Maheshwor\Proj-201-Li-20210607-ZosterVac_ImmunoMetabolomics\HILIC_posRPneg\Batch 3	C:\Xcalibur\methods\MT\Metabolomics_Method\20210212_MT_HILIC_pos120Kres5min		Y:F7	2	/Users/mitchjo/Documents/pcpfm_submission/supplemental/RO1_plasma_mzml/raw_batch3_07292021_MT___MT_20210728_103.mzML	C:\Xcalibur\methods\MT\Metabolomics_Method\20210212_MT_HILIC_pos120Kres5min	3	4143	IDX
unknown	MT_20210728_055	90086_2_249151_F5_001	1	D:\IDX_Data\Maheshwor\Proj-201-Li-20210607-ZosterVac_ImmunoMetabolomics\HILIC_posRPneg\Batch 3	C:\Xcalibur\methods\MT\Metabolomics_Method\20210212_MT_HILIC_pos120Kres5min		Y:D4	2	/Users/mitchjo/Documents/pcpfm_submission/supplemental/RO1_plasma_mzml/raw_batch3_07292021_MT___MT_20210728_055.mzML	C:\Xcalibur\methods\MT\Metabolomics_Method\20210212_MT_HILIC_pos120Kres5min	3	4093	IDX
unknown	MT_20210729_175	90250_1_249140_I5_001	2	D:\IDX_Data\Maheshwor\Proj-201-Li-20210607-ZosterVac_ImmunoMetabolomics\HILIC_posRPneg\Batch 4	C:\Xcalibur\methods\MT\Metabolomics_Method\20210212_MT_HILIC_pos120Kres5min		B:D6	2	/Users/mitchjo/Documents/pcpfm_submission/supplemental/RO1_plasma_mzml/raw_batch4_07302021_MT___MT_20210729_175.mzML	C:\Xcalibur\methods\MT\Metabolomics_Method\20210212_MT_HILIC_pos120Kres5min	4	1567	IDX
unknown	MT_20210729_071	90060_1_249157_I4_001	2	D:\IDX_Data\Maheshwor\Proj-201-Li-20210607-ZosterVac_ImmunoMetabolomics\HILIC_posRPneg\Batch 4	C:\Xcalibur\methods\MT\Metabolomics_Method\20210212_MT_HILIC_pos120Kres5min		R:E3	2	/Users/mitchjo/Documents/pcpfm_submission/supplemental/RO1_plasma_mzml/raw_batch4_07302021_MT___MT_20210729_071.mzML	C:\Xcalibur\methods\MT\Metabolomics_Method\20210212_MT_HILIC_pos120Kres5min	4	1457	IDX
unknown	MT_20210729_029	90006_2_249152_G9_001	2	D:\IDX_Data\Maheshwor\Proj-201-Li-20210607-ZosterVac_ImmunoMetabolomics\HILIC_posRPneg\Batch 4	C:\Xcalibur\methods\MT\Metabolomics_Method\20210212_MT_HILIC_pos120Kres5min		R:C1	2	/Users/mitchjo/Documents/pcpfm_submission/supplemental/RO1_plasma_mzml/raw_batch4_07302021_MT___MT_20210729_029.mzML	C:\Xcalibur\methods\MT\Metabolomics_Method\20210212_MT_HILIC_pos120Kres5min	4	1415	IDX
unknown	MT_20210729_049	90030_6_249155_C2_001	2	D:\IDX_Data\Maheshwor\Proj-201-Li-20210607-ZosterVac_ImmunoMetabolomics\HILIC_posRPneg\Batch 4	C:\Xcalibur\methods\MT\Metabolomics_Method\20210212_MT_HILIC_pos120Kres5min		R:D2	2	/Users/mitchjo/Documents/pcpfm_submission/supplemental/RO1_plasma_mzml/raw_batch4_07302021_MT___MT_20210729_049.mzML	C:\Xcalibur\methods\MT\Metabolomics_Method\20210212_MT_HILIC_pos120Kres5min	4	1435	IDX
unknown	MT_20210729_107	90103_1_249153_F3_001	2	D:\IDX_Data\Maheshwor\Proj-201-Li-20210607-ZosterVac_ImmunoMetabolomics\HILIC_posRPneg\Batch 4	C:\Xcalibur\methods\MT\Metabolomics_Method\20210212_MT_HILIC_pos120Kres5min		R:F9	2	/Users/mitchjo/Documents/pcpfm_submission/supplemental/RO1_plasma_mzml/raw_batch4_07302021_MT___MT_20210729_107.mzML	C:\Xcalibur\methods\MT\Metabolomics_Method\20210212_MT_HILIC_pos120Kres5min	4	1499	IDX
unknown	MT_20210730_101	90215_7_249154_F9_001	1	D:\IDX_Data\Maheshwor\Proj-201-Li-20210607-ZosterVac_ImmunoMetabolomics\HILIC_posRPneg\Batch 5	C:\Xcalibur\methods\MT\Metabolomics_Method\20210212_MT_HILIC_pos120Kres5min		Y:F6	2	/Users/mitchjo/Documents/pcpfm_submission/supplemental/RO1_plasma_mzml/raw_batch5_07302021_MT___MT_20210730_101.mzML	C:\Xcalibur\methods\MT\Metabolomics_Method\20210212_MT_HILIC_pos120Kres5min	5	3565	IDX
unknown	MT_20210730_031	90059_1_249152_G8_001	1	D:\IDX_Data\Maheshwor\Proj-201-Li-20210607-ZosterVac_ImmunoMetabolomics\HILIC_posRPneg\Batch 5	C:\Xcalibur\methods\MT\Metabolomics_Method\20210212_MT_HILIC_pos120Kres5min		Y:C2	2	/Users/mitchjo/Documents/pcpfm_submission/supplemental/RO1_plasma_mzml/raw_batch5_07302021_MT___MT_20210730_031.mzML	C:\Xcalibur\methods\MT\Metabolomics_Method\20210212_MT_HILIC_pos120Kres5min	5	3489	IDX
unknown	MT_20210730_055	90080_6_249142_C8_001	1	D:\IDX_Data\Maheshwor\Proj-201-Li-20210607-ZosterVac_ImmunoMetabolomics\HILIC_posRPneg\Batch 5	C:\Xcalibur\methods\MT\Metabolomics_Method\20210212_MT_HILIC_pos120Kres5min		Y:D4	2	/Users/mitchjo/Documents/pcpfm_submission/supplemental/RO1_plasma_mzml/raw_batch5_07302021_MT___MT_20210730_055.mzML	C:\Xcalibur\methods\MT\Metabolomics_Method\20210212_MT_HILIC_pos120Kres5min	5	3513	IDX
unknown	MT_20210730_103	90215_3_249146_E9_001	1	D:\IDX_Data\Maheshwor\Proj-201-Li-20210607-ZosterVac_ImmunoMetabolomics\HILIC_posRPneg\Batch 5	C:\Xcalibur\methods\MT\Metabolomics_Method\20210212_MT_HILIC_pos120Kres5min		Y:F7	2	/Users/mitchjo/Documents/pcpfm_submission/supplemental/RO1_plasma_mzml/raw_batch5_07302021_MT___MT_20210730_103.mzML	C:\Xcalibur\methods\MT\Metabolomics_Method\20210212_MT_HILIC_pos120Kres5min	5	3567	IDX
unknown	MT_20210730_129	90242_2_249138_A3_001	1	D:\IDX_Data\Maheshwor\Proj-201-Li-20210607-ZosterVac_ImmunoMetabolomics\HILIC_posRPneg\Batch 5	C:\Xcalibur\methods\MT\Metabolomics_Method\20210212_MT_HILIC_pos120Kres5min		G:B2	2	/Users/mitchjo/Documents/pcpfm_submission/supplemental/RO1_plasma_mzml/raw_batch5_07302021_MT___MT_20210730_129.mzML	C:\Xcalibur\methods\MT\Metabolomics_Method\20210212_MT_HILIC_pos120Kres5min	5	3593	IDX
unknown	MT_20210731_109	90142_6_249159_I6_001	6	D:\IDX_Data\Maheshwor\Proj-201-Li-20210607-ZosterVac_ImmunoMetabolomics\HILIC_posRPneg\Batch 6	C:\Xcalibur\methods\MT\Metabolomics_Method\20210212_MT_HILIC_pos120Kres5min		B:A1	2	/Users/mitchjo/Documents/pcpfm_submission/supplemental/RO1_plasma_mzml/raw_batch6_07312021_MT___MT_20210731_109.mzML	C:\Xcalibur\methods\MT\Metabolomics_Method\20210212_MT_HILIC_pos120Kres5min	6	535	IDX
unknown	MT_20210731_065	90079_3_249147_H7_001	6	D:\IDX_Data\Maheshwor\Proj-201-Li-20210607-ZosterVac_ImmunoMetabolomics\HILIC_posRPneg\Batch 6	C:\Xcalibur\methods\MT\Metabolomics_Method\20210212_MT_HILIC_pos120Kres5min		R:D9	2	/Users/mitchjo/Documents/pcpfm_submission/supplemental/RO1_plasma_mzml/raw_batch6_07312021_MT___MT_20210731_065.mzML	C:\Xcalibur\methods\MT\Metabolomics_Method\20210212_MT_HILIC_pos120Kres5min	6	485	IDX
unknown	MT_20210731_019	90003_6_249140_F8_001	6	D:\IDX_Data\Maheshwor\Proj-201-Li-20210607-ZosterVac_ImmunoMetabolomics\HILIC_posRPneg\Batch 6	C:\Xcalibur\methods\MT\Metabolomics_Method\20210212_MT_HILIC_pos120Kres5min		R:B5	2	/Users/mitchjo/Documents/pcpfm_submission/supplemental/RO1_plasma_mzml/raw_batch6_07312021_MT___MT_20210731_019.mzML	C:\Xcalibur\methods\MT\Metabolomics_Method\20210212_MT_HILIC_pos120Kres5min	6	439	IDX
unknown	MT_20210731_045	90055_6_249141_A8_001	6	D:\IDX_Data\Maheshwor\Proj-201-Li-20210607-ZosterVac_ImmunoMetabolomics\HILIC_posRPneg\Batch 6	C:\Xcalibur\methods\MT\Metabolomics_Method\20210212_MT_HILIC_pos120Kres5min		R:C9	2	/Users/mitchjo/Documents/pcpfm_submission/supplemental/RO1_plasma_mzml/raw_batch6_07312021_MT___MT_20210731_045.mzML	C:\Xcalibur\methods\MT\Metabolomics_Method\20210212_MT_HILIC_pos120Kres5min	6	465	IDX
unknown	MT_20210731_037	90031_1_249153_H5_001	6	D:\IDX_Data\Maheshwor\Proj-201-Li-20210607-ZosterVac_ImmunoMetabolomics\HILIC_posRPneg\Batch 6	C:\Xcalibur\methods\MT\Metabolomics_Method\20210212_MT_HILIC_pos120Kres5min		R:C5	2	/Users/mitchjo/Documents/pcpfm_submission/supplemental/RO1_plasma_mzml/raw_batch6_07312021_MT___MT_20210731_037.mzML	C:\Xcalibur\methods\MT\Metabolomics_Method\20210212_MT_HILIC_pos120Kres5min	6	457	IDX
unknown	MT_20210801_043	90033_6_249148_C3_001	7	D:\IDX_Data\Maheshwor\Proj-201-Li-20210607-ZosterVac_ImmunoMetabolomics\HILIC_posRPneg\Batch 7	C:\Xcalibur\methods\MT\Metabolomics_Method\20210212_MT_HILIC_pos120Kres5min		Y:C8	2	/Users/mitchjo/Documents/pcpfm_submission/supplemental/RO1_plasma_mzml/raw_batch7_08012021_MT___MT_20210801_043.mzML	C:\Xcalibur\methods\MT\Metabolomics_Method\20210212_MT_HILIC_pos120Kres5min	7	1641	IDX
unknown	MT_20210801_055	90076_1_249153_I2_001	7	D:\IDX_Data\Maheshwor\Proj-201-Li-20210607-ZosterVac_ImmunoMetabolomics\HILIC_posRPneg\Batch 7	C:\Xcalibur\methods\MT\Metabolomics_Method\20210212_MT_HILIC_pos120Kres5min		Y:D4	2	/Users/mitchjo/Documents/pcpfm_submission/supplemental/RO1_plasma_mzml/raw_batch7_08012021_MT___MT_20210801_055.mzML	C:\Xcalibur\methods\MT\Metabolomics_Method\20210212_MT_HILIC_pos120Kres5min	7	1653	IDX
unknown	MT_20210801_057	90108_1_249141_D2_001	7	D:\IDX_Data\Maheshwor\Proj-201-Li-20210607-ZosterVac_ImmunoMetabolomics\HILIC_posRPneg\Batch 7	C:\Xcalibur\methods\MT\Metabolomics_Method\20210212_MT_HILIC_pos120Kres5min		Y:D5	2	/Users/mitchjo/Documents/pcpfm_submission/supplemental/RO1_plasma_mzml/raw_batch7_08012021_MT___MT_20210801_057.mzML	C:\Xcalibur\methods\MT\Metabolomics_Method\20210212_MT_HILIC_pos120Kres5min	7	1655	IDX
unknown	MT_20210801_099	90147_3_249157_F5_001	7	D:\IDX_Data\Maheshwor\Proj-201-Li-20210607-ZosterVac_ImmunoMetabolomics\HILIC_posRPneg\Batch 7	C:\Xcalibur\methods\MT\Metabolomics_Method\20210212_MT_HILIC_pos120Kres5min		Y:F5	2	/Users/mitchjo/Documents/pcpfm_submission/supplemental/RO1_plasma_mzml/raw_batch7_08012021_MT___MT_20210801_099.mzML	C:\Xcalibur\methods\MT\Metabolomics_Method\20210212_MT_HILIC_pos120Kres5min	7	1703	IDX
unknown	MT_20210801_015	90002_1_249144_I4_001	7	D:\IDX_Data\Maheshwor\Proj-201-Li-20210607-ZosterVac_ImmunoMetabolomics\HILIC_posRPneg\Batch 7	C:\Xcalibur\methods\MT\Metabolomics_Method\20210212_MT_HILIC_pos120Kres5min		Y:B3	2	/Users/mitchjo/Documents/pcpfm_submission/supplemental/RO1_plasma_mzml/raw_batch7_08012021_MT___MT_20210801_015.mzML	C:\Xcalibur\methods\MT\Metabolomics_Method\20210212_MT_HILIC_pos120Kres5min	7	1613	IDX
unknown	MT_20210802_161	90267_6_249142_A2_001	8	D:\IDX_Data\Maheshwor\Proj-201-Li-20210607-ZosterVac_ImmunoMetabolomics\HILIC_posRPneg\Batch 8	C:\Xcalibur\methods\MT\Metabolomics_Method\20210212_MT_HILIC_pos120Kres5min		B:C8	2	/Users/mitchjo/Documents/pcpfm_submission/supplemental/RO1_plasma_mzml/raw_batch8_08022021_MT___MT_20210802_161.mzML	C:\Xcalibur\methods\MT\Metabolomics_Method\20210212_MT_HILIC_pos120Kres5min	8	2797	IDX
unknown	MT_20210802_041	90049_3_249152_F9_001	8	D:\IDX_Data\Maheshwor\Proj-201-Li-20210607-ZosterVac_ImmunoMetabolomics\HILIC_posRPneg\Batch 8	C:\Xcalibur\methods\MT\Metabolomics_Method\20210212_MT_HILIC_pos120Kres5min		R:C7	2	/Users/mitchjo/Documents/pcpfm_submission/supplemental/RO1_plasma_mzml/raw_batch8_08022021_MT___MT_20210802_041.mzML	C:\Xcalibur\methods\MT\Metabolomics_Method\20210212_MT_HILIC_pos120Kres5min	8	2671	IDX
unknown	MT_20210802_181	90287_1_249150_C7_001	8	D:\IDX_Data\Maheshwor\Proj-201-Li-20210607-ZosterVac_ImmunoMetabolomics\HILIC_posRPneg\Batch 8	C:\Xcalibur\methods\MT\Metabolomics_Method\20210212_MT_HILIC_pos120Kres5min		B:D9	2	/Users/mitchjo/Documents/pcpfm_submission/supplemental/RO1_plasma_mzml/raw_batch8_08022021_MT___MT_20210802_181.mzML	C:\Xcalibur\methods\MT\Metabolomics_Method\20210212_MT_HILIC_pos120Kres5min	8	2817	IDX
unknown	MT_20210802_047	90049_6_249140_B8_001	8	D:\IDX_Data\Maheshwor\Proj-201-Li-20210607-ZosterVac_ImmunoMetabolomics\HILIC_posRPneg\Batch 8	C:\Xcalibur\methods\MT\Metabolomics_Method\20210212_MT_HILIC_pos120Kres5min		R:D1	2	/Users/mitchjo/Documents/pcpfm_submission/supplemental/RO1_plasma_mzml/raw_batch8_08022021_MT___MT_20210802_047.mzML	C:\Xcalibur\methods\MT\Metabolomics_Method\20210212_MT_HILIC_pos120Kres5min	8	2677	IDX
unknown	MT_20210802_125	90219_3_249158_I7_001	8	D:\IDX_Data\Maheshwor\Proj-201-Li-20210607-ZosterVac_ImmunoMetabolomics\HILIC_posRPneg\Batch 8	C:\Xcalibur\methods\MT\Metabolomics_Method\20210212_MT_HILIC_pos120Kres5min		B:A9	2	/Users/mitchjo/Documents/pcpfm_submission/supplemental/RO1_plasma_mzml/raw_batch8_08022021_MT___MT_20210802_125.mzML	C:\Xcalibur\methods\MT\Metabolomics_Method\20210212_MT_HILIC_pos120Kres5min	8	2761	IDX
unknown	MT_20210803_119	90152_3_249138_A6_001	9	D:\IDX_Data\Maheshwor\Proj-201-Li-20210607-ZosterVac_ImmunoMetabolomics\HILIC_posRPneg\Batch 9	C:\Xcalibur\methods\MT\Metabolomics_Method\20210212_MT_HILIC_pos120Kres5min		G:A6	2	/Users/mitchjo/Documents/pcpfm_submission/supplemental/RO1_plasma_mzml/raw_batch9_08032021_MT___MT_20210803_119.mzML	C:\Xcalibur\methods\MT\Metabolomics_Method\20210212_MT_HILIC_pos120Kres5min	9	3179	IDX
unknown	MT_20210803_129	90158_1_249161_F3_001	9	D:\IDX_Data\Maheshwor\Proj-201-Li-20210607-ZosterVac_ImmunoMetabolomics\HILIC_posRPneg\Batch 9	C:\Xcalibur\methods\MT\Metabolomics_Method\20210212_MT_HILIC_pos120Kres5min		G:B2	2	/Users/mitchjo/Documents/pcpfm_submission/supplemental/RO1_plasma_mzml/raw_batch9_08032021_MT___MT_20210803_129.mzML	C:\Xcalibur\methods\MT\Metabolomics_Method\20210212_MT_HILIC_pos120Kres5min	9	3189	IDX
unknown	MT_20210803_165	90234_1_249138_A7_001	9	D:\IDX_Data\Maheshwor\Proj-201-Li-20210607-ZosterVac_ImmunoMetabolomics\HILIC_posRPneg\Batch 9	C:\Xcalibur\methods\MT\Metabolomics_Method\20210212_MT_HILIC_pos120Kres5min		G:D1	2	/Users/mitchjo/Documents/pcpfm_submission/supplemental/RO1_plasma_mzml/raw_batch9_08032021_MT___MT_20210803_165.mzML	C:\Xcalibur\methods\MT\Metabolomics_Method\20210212_MT_HILIC_pos120Kres5min	9	3225	IDX
unknown	MT_20210803_147	90197_2_249147_B2_001	9	D:\IDX_Data\Maheshwor\Proj-201-Li-20210607-ZosterVac_ImmunoMetabolomics\HILIC_posRPneg\Batch 9	C:\Xcalibur\methods\MT\Metabolomics_Method\20210212_MT_HILIC_pos120Kres5min		G:C1	2	/Users/mitchjo/Documents/pcpfm_submission/supplemental/RO1_plasma_mzml/raw_batch9_08032021_MT___MT_20210803_147.mzML	C:\Xcalibur\methods\MT\Metabolomics_Method\20210212_MT_HILIC_pos120Kres5min	9	3207	IDX
unknown	MT_20210803_045	90061_3_249152_E6_001	9	D:\IDX_Data\Maheshwor\Proj-201-Li-20210607-ZosterVac_ImmunoMetabolomics\HILIC_posRPneg\Batch 9	C:\Xcalibur\methods\MT\Metabolomics_Method\20210212_MT_HILIC_pos120Kres5min		Y:C9	2	/Users/mitchjo/Documents/pcpfm_submission/supplemental/RO1_plasma_mzml/raw_batch9_08032021_MT___MT_20210803_045.mzML	C:\Xcalibur\methods\MT\Metabolomics_Method\20210212_MT_HILIC_pos120Kres5min	9	3099	IDX
unknown	MT_20210804_017	90028_7_249149_H9_001	10	D:\IDX_Data\Maheshwor\Proj-201-Li-20210607-ZosterVac_ImmunoMetabolomics\HILIC_posRPneg\Batch 10	C:\Xcalibur\methods\MT\Metabolomics_Method\20210212_MT_HILIC_pos120Kres5min		R:B4	2	/Users/mitchjo/Documents/pcpfm_submission/supplemental/RO1_plasma_mzml/raw_batch10_08042021_MT___MT_20210804_017.mzML	C:\Xcalibur\methods\MT\Metabolomics_Method\20210212_MT_HILIC_pos120Kres5min	10	843	IDX
unknown	MT_20210804_117	90163_6_249138_D6_001	10	D:\IDX_Data\Maheshwor\Proj-201-Li-20210607-ZosterVac_ImmunoMetabolomics\HILIC_posRPneg\Batch 10	C:\Xcalibur\methods\MT\Metabolomics_Method\20210212_MT_HILIC_pos120Kres5min		B:A5	2	/Users/mitchjo/Documents/pcpfm_submission/supplemental/RO1_plasma_mzml/raw_batch10_08042021_MT___MT_20210804_117_20210805093516.mzML	C:\Xcalibur\methods\MT\Metabolomics_Method\20210212_MT_HILIC_pos120Kres5min	10	949	IDX
unknown	MT_20210804_033	90041_1_249141_C1_001	10	D:\IDX_Data\Maheshwor\Proj-201-Li-20210607-ZosterVac_ImmunoMetabolomics\HILIC_posRPneg\Batch 10	C:\Xcalibur\methods\MT\Metabolomics_Method\20210212_MT_HILIC_pos120Kres5min		R:C3	2	/Users/mitchjo/Documents/pcpfm_submission/supplemental/RO1_plasma_mzml/raw_batch10_08042021_MT___MT_20210804_033.mzML	C:\Xcalibur\methods\MT\Metabolomics_Method\20210212_MT_HILIC_pos120Kres5min	10	859	IDX
unknown	MT_20210804_159	90283_6_249142_E3_001	10	D:\IDX_Data\Maheshwor\Proj-201-Li-20210607-ZosterVac_ImmunoMetabolomics\HILIC_posRPneg\Batch 10	C:\Xcalibur\methods\MT\Metabolomics_Method\20210212_MT_HILIC_pos120Kres5min		B:C7	2	/Users/mitchjo/Documents/pcpfm_submission/supplemental/RO1_plasma_mzml/raw_batch10_08042021_MT___MT_20210804_159.mzML	C:\Xcalibur\methods\MT\Metabolomics_Method\20210212_MT_HILIC_pos120Kres5min	10	991	IDX
unknown	MT_20210804_165	90297_6_249139_D9_001	10	D:\IDX_Data\Maheshwor\Proj-201-Li-20210607-ZosterVac_ImmunoMetabolomics\HILIC_posRPneg\Batch 10	C:\Xcalibur\methods\MT\Metabolomics_Method\20210212_MT_HILIC_pos120Kres5min		B:D1	2	/Users/mitchjo/Documents/pcpfm_submission/supplemental/RO1_plasma_mzml/raw_batch10_08042021_MT___MT_20210804_165.mzML	C:\Xcalibur\methods\MT\Metabolomics_Method\20210212_MT_HILIC_pos120Kres5min	10	997	IDX
unknown	MT_20210805_085	90145_6_249160_E9_001	11	D:\IDX_Data\Maheshwor\Proj-201-Li-20210607-ZosterVac_ImmunoMetabolomics\HILIC_posRPneg\Batch 11	C:\Xcalibur\methods\MT\Metabolomics_Method\20210212_MT_HILIC_pos120Kres5min		Y:F1	2	/Users/mitchjo/Documents/pcpfm_submission/supplemental/RO1_plasma_mzml/raw_batch11_08052021_MT___MT_20210805_085.mzML	C:\Xcalibur\methods\MT\Metabolomics_Method\20210212_MT_HILIC_pos120Kres5min	11	707	IDX
unknown	MT_20210805_075	90139_3_249155_E9_001	11	D:\IDX_Data\Maheshwor\Proj-201-Li-20210607-ZosterVac_ImmunoMetabolomics\HILIC_posRPneg\Batch 11	C:\Xcalibur\methods\MT\Metabolomics_Method\20210212_MT_HILIC_pos120Kres5min		Y:E5	2	/Users/mitchjo/Documents/pcpfm_submission/supplemental/RO1_plasma_mzml/raw_batch11_08052021_MT___MT_20210805_075.mzML	C:\Xcalibur\methods\MT\Metabolomics_Method\20210212_MT_HILIC_pos120Kres5min	11	697	IDX
unknown	MT_20210805_017	90045_2_249157_H8_001	11	D:\IDX_Data\Maheshwor\Proj-201-Li-20210607-ZosterVac_ImmunoMetabolomics\HILIC_posRPneg\Batch 11	C:\Xcalibur\methods\MT\Metabolomics_Method\20210212_MT_HILIC_pos120Kres5min		Y:B4	2	/Users/mitchjo/Documents/pcpfm_submission/supplemental/RO1_plasma_mzml/raw_batch11_08052021_MT___MT_20210805_017.mzML	C:\Xcalibur\methods\MT\Metabolomics_Method\20210212_MT_HILIC_pos120Kres5min	11	639	IDX
unknown	MT_20210805_033	90077_2_249151_D6_001	11	D:\IDX_Data\Maheshwor\Proj-201-Li-20210607-ZosterVac_ImmunoMetabolomics\HILIC_posRPneg\Batch 11	C:\Xcalibur\methods\MT\Metabolomics_Method\20210212_MT_HILIC_pos120Kres5min		Y:C3	2	/Users/mitchjo/Documents/pcpfm_submission/supplemental/RO1_plasma_mzml/raw_batch11_08052021_MT___MT_20210805_033.mzML	C:\Xcalibur\methods\MT\Metabolomics_Method\20210212_MT_HILIC_pos120Kres5min	11	655	IDX
unknown	MT_20210805_111	90160_2_249137_B2_001	11	D:\IDX_Data\Maheshwor\Proj-201-Li-20210607-ZosterVac_ImmunoMetabolomics\HILIC_posRPneg\Batch 11	C:\Xcalibur\methods\MT\Metabolomics_Method\20210212_MT_HILIC_pos120Kres5min		G:A2	2	/Users/mitchjo/Documents/pcpfm_submission/supplemental/RO1_plasma_mzml/raw_batch11_08052021_MT___MT_20210805_111.mzML	C:\Xcalibur\methods\MT\Metabolomics_Method\20210212_MT_HILIC_pos120Kres5min	11	739	IDX
unknown	MT_20210806_029	90032_2_249141_F5_001	12	D:\IDX_Data\Maheshwor\Proj-201-Li-20210607-ZosterVac_ImmunoMetabolomics\HILIC_posRPneg\Batch 12	C:\Xcalibur\methods\MT\Metabolomics_Method\20210212_MT_HILIC_pos120Kres5min		R:C1	2	/Users/mitchjo/Documents/pcpfm_submission/supplemental/RO1_plasma_mzml/raw_batch12_08062021_MT___MT_20210806_029.mzML	C:\Xcalibur\methods\MT\Metabolomics_Method\20210212_MT_HILIC_pos120Kres5min	12	2463	IDX
unknown	MT_20210806_037	90048_6_249150_E4_001	12	D:\IDX_Data\Maheshwor\Proj-201-Li-20210607-ZosterVac_ImmunoMetabolomics\HILIC_posRPneg\Batch 12	C:\Xcalibur\methods\MT\Metabolomics_Method\20210212_MT_HILIC_pos120Kres5min		R:C5	2	/Users/mitchjo/Documents/pcpfm_submission/supplemental/RO1_plasma_mzml/raw_batch12_08062021_MT___MT_20210806_037.mzML	C:\Xcalibur\methods\MT\Metabolomics_Method\20210212_MT_HILIC_pos120Kres5min	12	2471	IDX
unknown	MT_20210806_043	90068_6_249159_H5_001	12	D:\IDX_Data\Maheshwor\Proj-201-Li-20210607-ZosterVac_ImmunoMetabolomics\HILIC_posRPneg\Batch 12	C:\Xcalibur\methods\MT\Metabolomics_Method\20210212_MT_HILIC_pos120Kres5min		R:C8	2	/Users/mitchjo/Documents/pcpfm_submission/supplemental/RO1_plasma_mzml/raw_batch12_08062021_MT___MT_20210806_043.mzML	C:\Xcalibur\methods\MT\Metabolomics_Method\20210212_MT_HILIC_pos120Kres5min	12	2477	IDX
unknown	MT_20210806_053	90083_6_249160_C8_001	12	D:\IDX_Data\Maheshwor\Proj-201-Li-20210607-ZosterVac_ImmunoMetabolomics\HILIC_posRPneg\Batch 12	C:\Xcalibur\methods\MT\Metabolomics_Method\20210212_MT_HILIC_pos120Kres5min		R:D3	2	/Users/mitchjo/Documents/pcpfm_submission/supplemental/RO1_plasma_mzml/raw_batch12_08062021_MT___MT_20210806_053.mzML	C:\Xcalibur\methods\MT\Metabolomics_Method\20210212_MT_HILIC_pos120Kres5min	12	2487	IDX
unknown	MT_20210806_081	90136_1_249159_C8_001	12	D:\IDX_Data\Maheshwor\Proj-201-Li-20210607-ZosterVac_ImmunoMetabolomics\HILIC_posRPneg\Batch 12	C:\Xcalibur\methods\MT\Metabolomics_Method\20210212_MT_HILIC_pos120Kres5min		R:E8	2	/Users/mitchjo/Documents/pcpfm_submission/supplemental/RO1_plasma_mzml/raw_batch12_08062021_MT___MT_20210806_081.mzML	C:\Xcalibur\methods\MT\Metabolomics_Method\20210212_MT_HILIC_pos120Kres5min	12	2515	IDX
unknown	MT_20210807_107	90200_7_249143_D1_001	13	D:\IDX_Data\Maheshwor\Proj-201-Li-20210607-ZosterVac_ImmunoMetabolomics\HILIC_posRPneg\Batch 13	C:\Xcalibur\methods\MT\Metabolomics_Method\20210212_MT_HILIC_pos120Kres5min		Y:F9	2	/Users/mitchjo/Documents/pcpfm_submission/supplemental/RO1_plasma_mzml/raw_batch13_08072021_MT___MT_20210807_107.mzML	C:\Xcalibur\methods\MT\Metabolomics_Method\20210212_MT_HILIC_pos120Kres5min	13	3369	IDX
unknown	MT_20210807_043	90070_1_249151_I4_001	13	D:\IDX_Data\Maheshwor\Proj-201-Li-20210607-ZosterVac_ImmunoMetabolomics\HILIC_posRPneg\Batch 13	C:\Xcalibur\methods\MT\Metabolomics_Method\20210212_MT_HILIC_pos120Kres5min		Y:C8	2	/Users/mitchjo/Documents/pcpfm_submission/supplemental/RO1_plasma_mzml/raw_batch13_08072021_MT___MT_20210807_043.mzML	C:\Xcalibur\methods\MT\Metabolomics_Method\20210212_MT_HILIC_pos120Kres5min	13	3301	IDX
unknown	MT_20210807_039	90066_1_249152_F3_001	13	D:\IDX_Data\Maheshwor\Proj-201-Li-20210607-ZosterVac_ImmunoMetabolomics\HILIC_posRPneg\Batch 13	C:\Xcalibur\methods\MT\Metabolomics_Method\20210212_MT_HILIC_pos120Kres5min		Y:C6	2	/Users/mitchjo/Documents/pcpfm_submission/supplemental/RO1_plasma_mzml/raw_batch13_08072021_MT___MT_20210807_039.mzML	C:\Xcalibur\methods\MT\Metabolomics_Method\20210212_MT_HILIC_pos120Kres5min	13	3297	IDX
unknown	MT_20210807_135	90256_6_249142_C7_001	13	D:\IDX_Data\Maheshwor\Proj-201-Li-20210607-ZosterVac_ImmunoMetabolomics\HILIC_posRPneg\Batch 13	C:\Xcalibur\methods\MT\Metabolomics_Method\20210212_MT_HILIC_pos120Kres5min		G:B5	2	/Users/mitchjo/Documents/pcpfm_submission/supplemental/RO1_plasma_mzml/raw_batch13_08072021_MT___MT_20210807_135.mzML	C:\Xcalibur\methods\MT\Metabolomics_Method\20210212_MT_HILIC_pos120Kres5min	13	3397	IDX
unknown	MT_20210807_035	90066_2_249148_A3_001	13	D:\IDX_Data\Maheshwor\Proj-201-Li-20210607-ZosterVac_ImmunoMetabolomics\HILIC_posRPneg\Batch 13	C:\Xcalibur\methods\MT\Metabolomics_Method\20210212_MT_HILIC_pos120Kres5min		Y:C4	2	/Users/mitchjo/Documents/pcpfm_submission/supplemental/RO1_plasma_mzml/raw_batch13_08072021_MT___MT_20210807_035.mzML	C:\Xcalibur\methods\MT\Metabolomics_Method\20210212_MT_HILIC_pos120Kres5min	13	3293	IDX
unknown	MT_20210808_027	90012_6_249137_F4_001	14	D:\IDX_Data\Maheshwor\Proj-201-Li-20210607-ZosterVac_ImmunoMetabolomics\HILIC_posRPneg\Batch 14	C:\Xcalibur\methods\MT\Metabolomics_Method\20210212_MT_HILIC_pos120Kres5min		R:B9	2	/Users/mitchjo/Documents/pcpfm_submission/supplemental/RO1_plasma_mzml/raw_batch14_08082021_MT___MT_20210808_027.mzML	C:\Xcalibur\methods\MT\Metabolomics_Method\20210212_MT_HILIC_pos120Kres5min	14	245	IDX
unknown	MT_20210808_105	90143_1_249159_E2_001	14	D:\IDX_Data\Maheshwor\Proj-201-Li-20210607-ZosterVac_ImmunoMetabolomics\HILIC_posRPneg\Batch 14	C:\Xcalibur\methods\MT\Metabolomics_Method\20210212_MT_HILIC_pos120Kres5min		R:F8	2	/Users/mitchjo/Documents/pcpfm_submission/supplemental/RO1_plasma_mzml/raw_batch14_08082021_MT___MT_20210808_105.mzML	C:\Xcalibur\methods\MT\Metabolomics_Method\20210212_MT_HILIC_pos120Kres5min	14	329	IDX
unknown	MT_20210808_063	90092_2_249151_B3_001	14	D:\IDX_Data\Maheshwor\Proj-201-Li-20210607-ZosterVac_ImmunoMetabolomics\HILIC_posRPneg\Batch 14	C:\Xcalibur\methods\MT\Metabolomics_Method\20210212_MT_HILIC_pos120Kres5min		R:D8	2	/Users/mitchjo/Documents/pcpfm_submission/supplemental/RO1_plasma_mzml/raw_batch14_08082021_MT___MT_20210808_063.mzML	C:\Xcalibur\methods\MT\Metabolomics_Method\20210212_MT_HILIC_pos120Kres5min	14	281	IDX
unknown	MT_20210808_175	90304_6_249139_E8_001	14	D:\IDX_Data\Maheshwor\Proj-201-Li-20210607-ZosterVac_ImmunoMetabolomics\HILIC_posRPneg\Batch 14	C:\Xcalibur\methods\MT\Metabolomics_Method\20210212_MT_HILIC_pos120Kres5min		B:D6	2	/Users/mitchjo/Documents/pcpfm_submission/supplemental/RO1_plasma_mzml/raw_batch14_08082021_MT___MT_20210808_175.mzML	C:\Xcalibur\methods\MT\Metabolomics_Method\20210212_MT_HILIC_pos120Kres5min	14	399	IDX
unknown	MT_20210808_093	90126_7_249149_F4_001	14	D:\IDX_Data\Maheshwor\Proj-201-Li-20210607-ZosterVac_ImmunoMetabolomics\HILIC_posRPneg\Batch 14	C:\Xcalibur\methods\MT\Metabolomics_Method\20210212_MT_HILIC_pos120Kres5min		R:F2	2	/Users/mitchjo/Documents/pcpfm_submission/supplemental/RO1_plasma_mzml/raw_batch14_08082021_MT___MT_20210808_093.mzML	C:\Xcalibur\methods\MT\Metabolomics_Method\20210212_MT_HILIC_pos120Kres5min	14	317	IDX
unknown	MT_20210809_095	90141_3_249141_G6_001	15	D:\IDX_Data\Maheshwor\Proj-201-Li-20210607-ZosterVac_ImmunoMetabolomics\HILIC_posRPneg\Batch 15	C:\Xcalibur\methods\MT\Metabolomics_Method\20210212_MT_HILIC_pos120Kres5min		Y:F3	2	/Users/mitchjo/Documents/pcpfm_submission/supplemental/RO1_plasma_mzml/raw_batch15_08092021_MT___MT_20210809_095.mzML	C:\Xcalibur\methods\MT\Metabolomics_Method\20210212_MT_HILIC_pos120Kres5min	15	109	IDX
unknown	MT_20210809_181	90292_7_249143_C3_001	15	D:\IDX_Data\Maheshwor\Proj-201-Li-20210607-ZosterVac_ImmunoMetabolomics\HILIC_posRPneg\Batch 15	C:\Xcalibur\methods\MT\Metabolomics_Method\20210212_MT_HILIC_pos120Kres5min		G:D9	2	/Users/mitchjo/Documents/pcpfm_submission/supplemental/RO1_plasma_mzml/raw_batch15_08092021_MT___MT_20210809_181.mzML	C:\Xcalibur\methods\MT\Metabolomics_Method\20210212_MT_HILIC_pos120Kres5min	15	195	IDX
unknown	MT_20210809_099	90153_6_249138_C4_001	15	D:\IDX_Data\Maheshwor\Proj-201-Li-20210607-ZosterVac_ImmunoMetabolomics\HILIC_posRPneg\Batch 15	C:\Xcalibur\methods\MT\Metabolomics_Method\20210212_MT_HILIC_pos120Kres5min		Y:F5	2	/Users/mitchjo/Documents/pcpfm_submission/supplemental/RO1_plasma_mzml/raw_batch15_08092021_MT___MT_20210809_099.mzML	C:\Xcalibur\methods\MT\Metabolomics_Method\20210212_MT_HILIC_pos120Kres5min	15	113	IDX
unknown	MT_20210809_111	90177_3_249157_E5_001	15	D:\IDX_Data\Maheshwor\Proj-201-Li-20210607-ZosterVac_ImmunoMetabolomics\HILIC_posRPneg\Batch 15	C:\Xcalibur\methods\MT\Metabolomics_Method\20210212_MT_HILIC_pos120Kres5min		G:A2	2	/Users/mitchjo/Documents/pcpfm_submission/supplemental/RO1_plasma_mzml/raw_batch15_08092021_MT___MT_20210809_111.mzML	C:\Xcalibur\methods\MT\Metabolomics_Method\20210212_MT_HILIC_pos120Kres5min	15	125	IDX
unknown	MT_20210809_035	90046_3_249152_H9_001	15	D:\IDX_Data\Maheshwor\Proj-201-Li-20210607-ZosterVac_ImmunoMetabolomics\HILIC_posRPneg\Batch 15	C:\Xcalibur\methods\MT\Metabolomics_Method\20210212_MT_HILIC_pos120Kres5min		Y:C4	2	/Users/mitchjo/Documents/pcpfm_submission/supplemental/RO1_plasma_mzml/raw_batch15_08092021_MT___MT_20210809_035.mzML	C:\Xcalibur\methods\MT\Metabolomics_Method\20210212_MT_HILIC_pos120Kres5min	15	43	IDX
unknown	MT_20210810_175	90291_1_249150_D9_001	16	D:\IDX_Data\Maheshwor\Proj-201-Li-20210607-ZosterVac_ImmunoMetabolomics\HILIC_posRPneg\Batch 16	C:\Xcalibur\methods\MT\Metabolomics_Method\20210212_MT_HILIC_pos120Kres5min		B:D6	2	/Users/mitchjo/Documents/pcpfm_submission/supplemental/RO1_plasma_mzml/raw_batch16_08102021_MT___MT_20210810_175.mzML	C:\Xcalibur\methods\MT\Metabolomics_Method\20210212_MT_HILIC_pos120Kres5min	16	1353	IDX
unknown	MT_20210810_131	90235_7_249143_A1_001	16	D:\IDX_Data\Maheshwor\Proj-201-Li-20210607-ZosterVac_ImmunoMetabolomics\HILIC_posRPneg\Batch 16	C:\Xcalibur\methods\MT\Metabolomics_Method\20210212_MT_HILIC_pos120Kres5min		B:B3	2	/Users/mitchjo/Documents/pcpfm_submission/supplemental/RO1_plasma_mzml/raw_batch16_08102021_MT___MT_20210810_131.mzML	C:\Xcalibur\methods\MT\Metabolomics_Method\20210212_MT_HILIC_pos120Kres5min	16	1309	IDX
unknown	MT_20210810_167	90276_1_249155_D2_001	16	D:\IDX_Data\Maheshwor\Proj-201-Li-20210607-ZosterVac_ImmunoMetabolomics\HILIC_posRPneg\Batch 16	C:\Xcalibur\methods\MT\Metabolomics_Method\20210212_MT_HILIC_pos120Kres5min		B:D2	2	/Users/mitchjo/Documents/pcpfm_submission/supplemental/RO1_plasma_mzml/raw_batch16_08102021_MT___MT_20210810_167.mzML	C:\Xcalibur\methods\MT\Metabolomics_Method\20210212_MT_HILIC_pos120Kres5min	16	1345	IDX
unknown	MT_20210810_093	90168_1_249141_D5_001	16	D:\IDX_Data\Maheshwor\Proj-201-Li-20210607-ZosterVac_ImmunoMetabolomics\HILIC_posRPneg\Batch 16	C:\Xcalibur\methods\MT\Metabolomics_Method\20210212_MT_HILIC_pos120Kres5min		R:F2	2	/Users/mitchjo/Documents/pcpfm_submission/supplemental/RO1_plasma_mzml/raw_batch16_08102021_MT___MT_20210810_093.mzML	C:\Xcalibur\methods\MT\Metabolomics_Method\20210212_MT_HILIC_pos120Kres5min	16	1271	IDX
unknown	MT_20210810_103	90190_7_249154_H9_001	16	D:\IDX_Data\Maheshwor\Proj-201-Li-20210607-ZosterVac_ImmunoMetabolomics\HILIC_posRPneg\Batch 16	C:\Xcalibur\methods\MT\Metabolomics_Method\20210212_MT_HILIC_pos120Kres5min		R:F7	2	/Users/mitchjo/Documents/pcpfm_submission/supplemental/RO1_plasma_mzml/raw_batch16_08102021_MT___MT_20210810_103.mzML	C:\Xcalibur\methods\MT\Metabolomics_Method\20210212_MT_HILIC_pos120Kres5min	16	1281	IDX
unknown	MT_20210811_029	90095_1_249145_H2_001	17	D:\IDX_Data\Maheshwor\Proj-201-Li-20210607-ZosterVac_ImmunoMetabolomics\HILIC_posRPneg\Batch 17	C:\Xcalibur\methods\MT\Metabolomics_Method\20210212_MT_HILIC_pos120Kres5min		Y:C1	2	/Users/mitchjo/Documents/pcpfm_submission/supplemental/RO1_plasma_mzml/raw_batch17_08112021_MT___MT_20210811_029.mzML	C:\Xcalibur\methods\MT\Metabolomics_Method\20210212_MT_HILIC_pos120Kres5min	17	1051	IDX
unknown	MT_20210811_095	90191_6_249149_A9_001	17	D:\IDX_Data\Maheshwor\Proj-201-Li-20210607-ZosterVac_ImmunoMetabolomics\HILIC_posRPneg\Batch 17	C:\Xcalibur\methods\MT\Metabolomics_Method\20210212_MT_HILIC_pos120Kres5min		Y:F3	2	/Users/mitchjo/Documents/pcpfm_submission/supplemental/RO1_plasma_mzml/raw_batch17_08112021_MT___MT_20210811_095.mzML	C:\Xcalibur\methods\MT\Metabolomics_Method\20210212_MT_HILIC_pos120Kres5min	17	1123	IDX
unknown	MT_20210811_031	90095_6_249160_C7_001	17	D:\IDX_Data\Maheshwor\Proj-201-Li-20210607-ZosterVac_ImmunoMetabolomics\HILIC_posRPneg\Batch 17	C:\Xcalibur\methods\MT\Metabolomics_Method\20210212_MT_HILIC_pos120Kres5min		Y:C2	2	/Users/mitchjo/Documents/pcpfm_submission/supplemental/RO1_plasma_mzml/raw_batch17_08112021_MT___MT_20210811_031.mzML	C:\Xcalibur\methods\MT\Metabolomics_Method\20210212_MT_HILIC_pos120Kres5min	17	1053	IDX
unknown	MT_20210811_107	90241_2_249155_I3_001	17	D:\IDX_Data\Maheshwor\Proj-201-Li-20210607-ZosterVac_ImmunoMetabolomics\HILIC_posRPneg\Batch 17	C:\Xcalibur\methods\MT\Metabolomics_Method\20210212_MT_HILIC_pos120Kres5min		Y:F9	2	/Users/mitchjo/Documents/pcpfm_submission/supplemental/RO1_plasma_mzml/raw_batch17_08112021_MT___MT_20210811_107.mzML	C:\Xcalibur\methods\MT\Metabolomics_Method\20210212_MT_HILIC_pos120Kres5min	17	1135	IDX
unknown	MT_20210811_109	90241_3_249160_I9_001	17	D:\IDX_Data\Maheshwor\Proj-201-Li-20210607-ZosterVac_ImmunoMetabolomics\HILIC_posRPneg\Batch 17	C:\Xcalibur\methods\MT\Metabolomics_Method\20210212_MT_HILIC_pos120Kres5min		G:A1	2	/Users/mitchjo/Documents/pcpfm_submission/supplemental/RO1_plasma_mzml/raw_batch17_08112021_MT___MT_20210811_109.mzML	C:\Xcalibur\methods\MT\Metabolomics_Method\20210212_MT_HILIC_pos120Kres5min	17	1137	IDX
