# Supplementary material for: Common data models to streamline metabolomics processing and annotation, and implementation in a Python pipeline
Source: PLoS Comput Biol. 2024 Jun 6;20(6):e1011912. doi: 10.1371/journal.pcbi.1011912 (PMC11185459; doi:10.1371/journal.pcbi.1011912)
Supplement: S4 File — (ZIP) [file pcbi.1011912.s006.zip › examples/workflows/bash_workflows/manuscript/sequence_files/HZV029_Plasma_w_reruns.csv]

Sample Type	File Name	Sample ID	Comment	Path	Instrument Method	Process Method	Position	Inj Vol	Filepath	Method	batch	file_no	instrument
blank	raw_batch1_07262021_MT___Blank_20210726_001	Blank_20210726_1_001	1	D:\IDX_Data\Maheshwor\Proj-201-Li-20210607-ZosterVac_ImmunoMetabolomics\HILICposRPneg\Batch 1	C:\Xcalibur\methods\MT\Metabolomics_Method\20210212_MT_HILICpos120Kres5min		Y:A1	2	/Users/mitchjo/Documents/pcpfm_submission/supplemental/RO1_plasma_mzml/raw_batch1_07262021_MT___Blank_20210726_001.mzML	C:\Xcalibur\methods\MT\Metabolomics_Method\20210212_MT_HILICpos120Kres5min	1	1795	IDX
blank	raw_batch1_07262021_MT___Blank_20210726_002	Blank_20210726_1_002	1	D:\IDX_Data\Maheshwor\Proj-201-Li-20210607-ZosterVac_ImmunoMetabolomics\HILICposRPneg\Batch 1	C:\Xcalibur\methods\MT\Metabolomics_Method\20210212_MT_RPneg120Kres5min		Y:A1	2	/Users/mitchjo/Documents/pcpfm_submission/supplemental/RO1_plasma_mzml/raw_batch1_07262021_MT___Blank_20210726_002.mzML	C:\Xcalibur\methods\MT\Metabolomics_Method\20210212_MT_RPneg120Kres5min	1	1796	IDX
blank	raw_batch1_07262021_MT___Blank_20210726_001A	Blank_20210726_1_001A	1	D:\IDX_Data\Maheshwor\Proj-201-Li-20210607-ZosterVac_ImmunoMetabolomics\HILICposRPneg\Batch 1	C:\Xcalibur\methods\MT\Metabolomics_Method\20210212_MT_HILICpos120Kres5min		Y:A1	2	/Users/mitchjo/Documents/pcpfm_submission/supplemental/RO1_plasma_mzml/raw_batch1_07262021_MT___Blank_20210726_001A.mzML	C:\Xcalibur\methods\MT\Metabolomics_Method\20210212_MT_HILICpos120Kres5min	1	1797	IDX
blank	raw_batch1_07262021_MT___Blank_20210726_002B	Blank_20210726_1_002B	1	D:\IDX_Data\Maheshwor\Proj-201-Li-20210607-ZosterVac_ImmunoMetabolomics\HILICposRPneg\Batch 1	C:\Xcalibur\methods\MT\Metabolomics_Method\20210212_MT_RPneg120Kres5min		Y:A1	2	/Users/mitchjo/Documents/pcpfm_submission/supplemental/RO1_plasma_mzml/raw_batch1_07262021_MT___Blank_20210726_002B.mzML	C:\Xcalibur\methods\MT\Metabolomics_Method\20210212_MT_RPneg120Kres5min	1	1798	IDX
blank_standard	raw_batch1_07262021_MT___Blank_std_20210726_1_001	Blank_std_20210726_1_001	1	D:\IDX_Data\Maheshwor\Proj-201-Li-20210607-ZosterVac_ImmunoMetabolomics\HILICposRPneg\Batch 1	C:\Xcalibur\methods\MT\Metabolomics_Method\20210212_MT_HILICpos120Kres5min		Y:A2	2	/Users/mitchjo/Documents/pcpfm_submission/supplemental/RO1_plasma_mzml/raw_batch1_07262021_MT___Blank_std_20210726_1_001.mzML	C:\Xcalibur\methods\MT\Metabolomics_Method\20210212_MT_HILICpos120Kres5min	1	1799	IDX
blank_standard	raw_batch1_07262021_MT___Blank_std_20210726_1_002	Blank_std_20210726_1_002	1	D:\IDX_Data\Maheshwor\Proj-201-Li-20210607-ZosterVac_ImmunoMetabolomics\HILICposRPneg\Batch 1	C:\Xcalibur\methods\MT\Metabolomics_Method\20210212_MT_RPneg120Kres5min		Y:A2	2	/Users/mitchjo/Documents/pcpfm_submission/supplemental/RO1_plasma_mzml/raw_batch1_07262021_MT___Blank_std_20210726_1_002.mzML	C:\Xcalibur\methods\MT\Metabolomics_Method\20210212_MT_RPneg120Kres5min	1	1800	IDX
blank_standard_dda	raw_batch1_07262021_MT___Blank_std_DDA_20210726_1_001	Blank_std_DDA_20210726_1_001	1	D:\IDX_Data\Maheshwor\Proj-201-Li-20210607-ZosterVac_ImmunoMetabolomics\HILICposRPneg\Batch 1	C:\Xcalibur\methods\MT\Metabolomics_Method\20210212_MT_HILICpos_5min_DDA		Y:A2	2	/Users/mitchjo/Documents/pcpfm_submission/supplemental/RO1_plasma_mzml/raw_batch1_07262021_MT___Blank_std_DDA_20210726_1_001.mzML	C:\Xcalibur\methods\MT\Metabolomics_Method\20210212_MT_HILICpos_5min_DDA	1	1801	IDX
blank_standard_dda	raw_batch1_07262021_MT___Blank_std_DDA_20210726_1_002	Blank_std_DDA_20210726_1_002	1	D:\IDX_Data\Maheshwor\Proj-201-Li-20210607-ZosterVac_ImmunoMetabolomics\HILICposRPneg\Batch 1	C:\Xcalibur\methods\MT\Metabolomics_Method\20210212_MT_RPneg_5min_DDA		Y:A2	2	/Users/mitchjo/Documents/pcpfm_submission/supplemental/RO1_plasma_mzml/raw_batch1_07262021_MT___Blank_std_DDA_20210726_1_002.mzML	C:\Xcalibur\methods\MT\Metabolomics_Method\20210212_MT_RPneg_5min_DDA	1	1802	IDX
qstd_standard	raw_batch1_07262021_MT___MT_20210726_001	Qstd_20210726_1_001	1	D:\IDX_Data\Maheshwor\Proj-201-Li-20210607-ZosterVac_ImmunoMetabolomics\HILICposRPneg\Batch 1	C:\Xcalibur\methods\MT\Metabolomics_Method\20210212_MT_HILICpos120Kres5min		Y:A3	2	/Users/mitchjo/Documents/pcpfm_submission/supplemental/RO1_plasma_mzml/raw_batch1_07262021_MT___MT_20210726_001.mzML	C:\Xcalibur\methods\MT\Metabolomics_Method\20210212_MT_HILICpos120Kres5min	1	1803	IDX
qstd_standard	raw_batch1_07262021_MT___MT_20210726_002	Qstd_20210726_1_002	1	D:\IDX_Data\Maheshwor\Proj-201-Li-20210607-ZosterVac_ImmunoMetabolomics\HILICposRPneg\Batch 1	C:\Xcalibur\methods\MT\Metabolomics_Method\20210212_MT_RPneg120Kres5min		Y:A3	2	/Users/mitchjo/Documents/pcpfm_submission/supplemental/RO1_plasma_mzml/raw_batch1_07262021_MT___MT_20210726_002.mzML	C:\Xcalibur\methods\MT\Metabolomics_Method\20210212_MT_RPneg120Kres5min	1	1804	IDX
qstd_standard	raw_batch1_07262021_MT___MT_20210726_003	Qstd_20210726_1_003	1	D:\IDX_Data\Maheshwor\Proj-201-Li-20210607-ZosterVac_ImmunoMetabolomics\HILICposRPneg\Batch 1	C:\Xcalibur\methods\MT\Metabolomics_Method\20210212_MT_HILICpos120Kres5min		Y:A3	2	/Users/mitchjo/Documents/pcpfm_submission/supplemental/RO1_plasma_mzml/raw_batch1_07262021_MT___MT_20210726_003.mzML	C:\Xcalibur\methods\MT\Metabolomics_Method\20210212_MT_HILICpos120Kres5min	1	1805	IDX
qstd_standard	raw_batch1_07262021_MT___MT_20210726_004	Qstd_20210726_1_004	1	D:\IDX_Data\Maheshwor\Proj-201-Li-20210607-ZosterVac_ImmunoMetabolomics\HILICposRPneg\Batch 1	C:\Xcalibur\methods\MT\Metabolomics_Method\20210212_MT_RPneg120Kres5min		Y:A3	2	/Users/mitchjo/Documents/pcpfm_submission/supplemental/RO1_plasma_mzml/raw_batch1_07262021_MT___MT_20210726_004.mzML	C:\Xcalibur\methods\MT\Metabolomics_Method\20210212_MT_RPneg120Kres5min	1	1806	IDX
qstd_standard	raw_batch1_07262021_MT___MT_20210726_005	Qstd_20210726_1_005	1	D:\IDX_Data\Maheshwor\Proj-201-Li-20210607-ZosterVac_ImmunoMetabolomics\HILICposRPneg\Batch 1	C:\Xcalibur\methods\MT\Metabolomics_Method\20210212_MT_HILICpos120Kres5min		Y:A3	2	/Users/mitchjo/Documents/pcpfm_submission/supplemental/RO1_plasma_mzml/raw_batch1_07262021_MT___MT_20210726_005.mzML	C:\Xcalibur\methods\MT\Metabolomics_Method\20210212_MT_HILICpos120Kres5min	1	1807	IDX
qstd_standard	raw_batch1_07262021_MT___MT_20210726_006	Qstd_20210726_1_006	1	D:\IDX_Data\Maheshwor\Proj-201-Li-20210607-ZosterVac_ImmunoMetabolomics\HILICposRPneg\Batch 1	C:\Xcalibur\methods\MT\Metabolomics_Method\20210212_MT_RPneg120Kres5min		Y:A3	2	/Users/mitchjo/Documents/pcpfm_submission/supplemental/RO1_plasma_mzml/raw_batch1_07262021_MT___MT_20210726_006.mzML	C:\Xcalibur\methods\MT\Metabolomics_Method\20210212_MT_RPneg120Kres5min	1	1808	IDX
qstd_standard	raw_batch1_07262021_MT___MT_20210726_007	Qstd_20210726_1_007	1	D:\IDX_Data\Maheshwor\Proj-201-Li-20210607-ZosterVac_ImmunoMetabolomics\HILICposRPneg\Batch 1	C:\Xcalibur\methods\MT\Metabolomics_Method\20210212_MT_HILICpos120Kres5min		Y:A3	2	/Users/mitchjo/Documents/pcpfm_submission/supplemental/RO1_plasma_mzml/raw_batch1_07262021_MT___MT_20210726_007.mzML	C:\Xcalibur\methods\MT\Metabolomics_Method\20210212_MT_HILICpos120Kres5min	1	1809	IDX
qstd_standard	raw_batch1_07262021_MT___MT_20210726_008	Qstd_20210726_1_008	1	D:\IDX_Data\Maheshwor\Proj-201-Li-20210607-ZosterVac_ImmunoMetabolomics\HILICposRPneg\Batch 1	C:\Xcalibur\methods\MT\Metabolomics_Method\20210212_MT_RPneg120Kres5min		Y:A3	2	/Users/mitchjo/Documents/pcpfm_submission/supplemental/RO1_plasma_mzml/raw_batch1_07262021_MT___MT_20210726_008.mzML	C:\Xcalibur\methods\MT\Metabolomics_Method\20210212_MT_RPneg120Kres5min	1	1810	IDX
qstd_standard	raw_batch1_07262021_MT___MT_20210726_009	Qstd_20210726_1_009	1	D:\IDX_Data\Maheshwor\Proj-201-Li-20210607-ZosterVac_ImmunoMetabolomics\HILICposRPneg\Batch 1	C:\Xcalibur\methods\MT\Metabolomics_Method\20210212_MT_HILICpos120Kres5min		Y:A3	2	/Users/mitchjo/Documents/pcpfm_submission/supplemental/RO1_plasma_mzml/raw_batch1_07262021_MT___MT_20210726_009.mzML	C:\Xcalibur\methods\MT\Metabolomics_Method\20210212_MT_HILICpos120Kres5min	1	1811	IDX
qstd_standard	raw_batch1_07262021_MT___MT_20210726_010	Qstd_20210726_1_010	1	D:\IDX_Data\Maheshwor\Proj-201-Li-20210607-ZosterVac_ImmunoMetabolomics\HILICposRPneg\Batch 1	C:\Xcalibur\methods\MT\Metabolomics_Method\20210212_MT_RPneg120Kres5min		Y:A3	2	/Users/mitchjo/Documents/pcpfm_submission/supplemental/RO1_plasma_mzml/raw_batch1_07262021_MT___MT_20210726_010.mzML	C:\Xcalibur\methods\MT\Metabolomics_Method\20210212_MT_RPneg120Kres5min	1	1812	IDX
qstd_standard_dda	raw_batch1_07262021_MT___MT_20210726_011	Qstd_DDA_20210726_1_001	1	D:\IDX_Data\Maheshwor\Proj-201-Li-20210607-ZosterVac_ImmunoMetabolomics\HILICposRPneg\Batch 1	C:\Xcalibur\methods\MT\Metabolomics_Method\20210212_MT_HILICpos_5min_DDA		Y:A3	2	/Users/mitchjo/Documents/pcpfm_submission/supplemental/RO1_plasma_mzml/raw_batch1_07262021_MT___MT_20210726_011.mzML	C:\Xcalibur\methods\MT\Metabolomics_Method\20210212_MT_HILICpos_5min_DDA	1	1813	IDX
qstd_standard_dda	raw_batch1_07262021_MT___MT_20210726_012	Qstd_DDA_20210726_1_002	1	D:\IDX_Data\Maheshwor\Proj-201-Li-20210607-ZosterVac_ImmunoMetabolomics\HILICposRPneg\Batch 1	C:\Xcalibur\methods\MT\Metabolomics_Method\20210212_MT_RPneg_5min_DDA		Y:A3	2	/Users/mitchjo/Documents/pcpfm_submission/supplemental/RO1_plasma_mzml/raw_batch1_07262021_MT___MT_20210726_012.mzML	C:\Xcalibur\methods\MT\Metabolomics_Method\20210212_MT_RPneg_5min_DDA	1	1814	IDX
nist	raw_batch1_07262021_MT___MT_20210726_013	NIST_20210726_1_001	1	D:\IDX_Data\Maheshwor\Proj-201-Li-20210607-ZosterVac_ImmunoMetabolomics\HILICposRPneg\Batch 1	C:\Xcalibur\methods\MT\Metabolomics_Method\20210212_MT_HILICpos120Kres5min		Y:A4	2	/Users/mitchjo/Documents/pcpfm_submission/supplemental/RO1_plasma_mzml/raw_batch1_07262021_MT___MT_20210726_013.mzML	C:\Xcalibur\methods\MT\Metabolomics_Method\20210212_MT_HILICpos120Kres5min	1	1815	IDX
nist	raw_batch1_07262021_MT___MT_20210726_014	NIST_20210726_1_002	1	D:\IDX_Data\Maheshwor\Proj-201-Li-20210607-ZosterVac_ImmunoMetabolomics\HILICposRPneg\Batch 1	C:\Xcalibur\methods\MT\Metabolomics_Method\20210212_MT_RPneg120Kres5min		Y:A4	2	/Users/mitchjo/Documents/pcpfm_submission/supplemental/RO1_plasma_mzml/raw_batch1_07262021_MT___MT_20210726_014.mzML	C:\Xcalibur\methods\MT\Metabolomics_Method\20210212_MT_RPneg120Kres5min	1	1816	IDX
blank	raw_batch1_07262021_MT___Blank_20210726_003	Blank_20210726_1_003	1	D:\IDX_Data\Maheshwor\Proj-201-Li-20210607-ZosterVac_ImmunoMetabolomics\HILICposRPneg\Batch 1	C:\Xcalibur\methods\MT\Metabolomics_Method\20210212_MT_HILICpos120Kres5min		Y:A1	2	/Users/mitchjo/Documents/pcpfm_submission/supplemental/RO1_plasma_mzml/raw_batch1_07262021_MT___Blank_20210726_003.mzML	C:\Xcalibur\methods\MT\Metabolomics_Method\20210212_MT_HILICpos120Kres5min	1	1817	IDX
blank	raw_batch1_07262021_MT___Blank_20210726_004	Blank_20210726_1_004	1	D:\IDX_Data\Maheshwor\Proj-201-Li-20210607-ZosterVac_ImmunoMetabolomics\HILICposRPneg\Batch 1	C:\Xcalibur\methods\MT\Metabolomics_Method\20210212_MT_RPneg120Kres5min		Y:A1	2	/Users/mitchjo/Documents/pcpfm_submission/supplemental/RO1_plasma_mzml/raw_batch1_07262021_MT___Blank_20210726_004.mzML	C:\Xcalibur\methods\MT\Metabolomics_Method\20210212_MT_RPneg120Kres5min	1	1818	IDX
pooled	raw_batch1_07262021_MT___MT_20210726_015	Pooled_Sample_20210726_1_001	1	D:\IDX_Data\Maheshwor\Proj-201-Li-20210607-ZosterVac_ImmunoMetabolomics\HILICposRPneg\Batch 1	C:\Xcalibur\methods\MT\Metabolomics_Method\20210212_MT_HILICpos120Kres5min		Y:A5	2	/Users/mitchjo/Documents/pcpfm_submission/supplemental/RO1_plasma_mzml/raw_batch1_07262021_MT___MT_20210726_015.mzML	C:\Xcalibur\methods\MT\Metabolomics_Method\20210212_MT_HILICpos120Kres5min	1	1819	IDX
pooled	raw_batch1_07262021_MT___MT_20210726_016	Pooled_Sample_20210726_1_002	1	D:\IDX_Data\Maheshwor\Proj-201-Li-20210607-ZosterVac_ImmunoMetabolomics\HILICposRPneg\Batch 1	C:\Xcalibur\methods\MT\Metabolomics_Method\20210212_MT_RPneg120Kres5min		Y:A5	2	/Users/mitchjo/Documents/pcpfm_submission/supplemental/RO1_plasma_mzml/raw_batch1_07262021_MT___MT_20210726_016.mzML	C:\Xcalibur\methods\MT\Metabolomics_Method\20210212_MT_RPneg120Kres5min	1	1820	IDX
pooled_dda	raw_batch1_07262021_MT___MT_20210726_017	Pooled_Sample_DDA_20210726_1_001	1	D:\IDX_Data\Maheshwor\Proj-201-Li-20210607-ZosterVac_ImmunoMetabolomics\HILICposRPneg\Batch 1	C:\Xcalibur\methods\MT\Metabolomics_Method\20210212_MT_HILICpos_5min_DDA		Y:A5	2	/Users/mitchjo/Documents/pcpfm_submission/supplemental/RO1_plasma_mzml/raw_batch1_07262021_MT___MT_20210726_017.mzML	C:\Xcalibur\methods\MT\Metabolomics_Method\20210212_MT_HILICpos_5min_DDA	1	1821	IDX
pooled_dda	raw_batch1_07262021_MT___MT_20210726_018	Pooled_Sample_DDA_20210726_1_002	1	D:\IDX_Data\Maheshwor\Proj-201-Li-20210607-ZosterVac_ImmunoMetabolomics\HILICposRPneg\Batch 1	C:\Xcalibur\methods\MT\Metabolomics_Method\20210212_MT_RPneg_5min_DDA		Y:A5	2	/Users/mitchjo/Documents/pcpfm_submission/supplemental/RO1_plasma_mzml/raw_batch1_07262021_MT___MT_20210726_018.mzML	C:\Xcalibur\methods\MT\Metabolomics_Method\20210212_MT_RPneg_5min_DDA	1	1822	IDX
unknown	raw_batch1_07262021_MT___MT_20210726_019	90010_3_249141_E1_001	1	D:\IDX_Data\Maheshwor\Proj-201-Li-20210607-ZosterVac_ImmunoMetabolomics\HILICposRPneg\Batch 1	C:\Xcalibur\methods\MT\Metabolomics_Method\20210212_MT_HILICpos120Kres5min		Y:B1	2	/Users/mitchjo/Documents/pcpfm_submission/supplemental/RO1_plasma_mzml/raw_batch1_07262021_MT___MT_20210726_019.mzML	C:\Xcalibur\methods\MT\Metabolomics_Method\20210212_MT_HILICpos120Kres5min	1	1823	IDX
unknown	raw_batch1_07262021_MT___MT_20210726_020	90010_3_249141_E1_002	1	D:\IDX_Data\Maheshwor\Proj-201-Li-20210607-ZosterVac_ImmunoMetabolomics\HILICposRPneg\Batch 1	C:\Xcalibur\methods\MT\Metabolomics_Method\20210212_MT_RPneg120Kres5min		Y:B1	2	/Users/mitchjo/Documents/pcpfm_submission/supplemental/RO1_plasma_mzml/raw_batch1_07262021_MT___MT_20210726_020.mzML	C:\Xcalibur\methods\MT\Metabolomics_Method\20210212_MT_RPneg120Kres5min	1	1824	IDX
unknown	raw_batch1_07262021_MT___MT_20210726_021	90010_6_249160_F9_001	1	D:\IDX_Data\Maheshwor\Proj-201-Li-20210607-ZosterVac_ImmunoMetabolomics\HILICposRPneg\Batch 1	C:\Xcalibur\methods\MT\Metabolomics_Method\20210212_MT_HILICpos120Kres5min		Y:B2	2	/Users/mitchjo/Documents/pcpfm_submission/supplemental/RO1_plasma_mzml/raw_batch1_07262021_MT___MT_20210726_021.mzML	C:\Xcalibur\methods\MT\Metabolomics_Method\20210212_MT_HILICpos120Kres5min	1	1825	IDX
unknown	raw_batch1_07262021_MT___MT_20210726_022	90010_6_249160_F9_002	1	D:\IDX_Data\Maheshwor\Proj-201-Li-20210607-ZosterVac_ImmunoMetabolomics\HILICposRPneg\Batch 1	C:\Xcalibur\methods\MT\Metabolomics_Method\20210212_MT_RPneg120Kres5min		Y:B2	2	/Users/mitchjo/Documents/pcpfm_submission/supplemental/RO1_plasma_mzml/raw_batch1_07262021_MT___MT_20210726_022.mzML	C:\Xcalibur\methods\MT\Metabolomics_Method\20210212_MT_RPneg120Kres5min	1	1826	IDX
unknown	raw_batch1_07262021_MT___MT_20210726_023	90010_7_249154_C2_001	1	D:\IDX_Data\Maheshwor\Proj-201-Li-20210607-ZosterVac_ImmunoMetabolomics\HILICposRPneg\Batch 1	C:\Xcalibur\methods\MT\Metabolomics_Method\20210212_MT_HILICpos120Kres5min		Y:B3	2	/Users/mitchjo/Documents/pcpfm_submission/supplemental/RO1_plasma_mzml/raw_batch1_07262021_MT___MT_20210726_023.mzML	C:\Xcalibur\methods\MT\Metabolomics_Method\20210212_MT_HILICpos120Kres5min	1	1827	IDX
unknown	raw_batch1_07262021_MT___MT_20210726_024	90010_7_249154_C2_002	1	D:\IDX_Data\Maheshwor\Proj-201-Li-20210607-ZosterVac_ImmunoMetabolomics\HILICposRPneg\Batch 1	C:\Xcalibur\methods\MT\Metabolomics_Method\20210212_MT_RPneg120Kres5min		Y:B3	2	/Users/mitchjo/Documents/pcpfm_submission/supplemental/RO1_plasma_mzml/raw_batch1_07262021_MT___MT_20210726_024.mzML	C:\Xcalibur\methods\MT\Metabolomics_Method\20210212_MT_RPneg120Kres5min	1	1828	IDX
unknown	raw_batch1_07262021_MT___MT_20210726_025	90010_1_249146_E5_001	1	D:\IDX_Data\Maheshwor\Proj-201-Li-20210607-ZosterVac_ImmunoMetabolomics\HILICposRPneg\Batch 1	C:\Xcalibur\methods\MT\Metabolomics_Method\20210212_MT_HILICpos120Kres5min		Y:B4	2	/Users/mitchjo/Documents/pcpfm_submission/supplemental/RO1_plasma_mzml/raw_batch1_07262021_MT___MT_20210726_025.mzML	C:\Xcalibur\methods\MT\Metabolomics_Method\20210212_MT_HILICpos120Kres5min	1	1829	IDX
unknown	raw_batch1_07262021_MT___MT_20210726_026	90010_1_249146_E5_002	1	D:\IDX_Data\Maheshwor\Proj-201-Li-20210607-ZosterVac_ImmunoMetabolomics\HILICposRPneg\Batch 1	C:\Xcalibur\methods\MT\Metabolomics_Method\20210212_MT_RPneg120Kres5min		Y:B4	2	/Users/mitchjo/Documents/pcpfm_submission/supplemental/RO1_plasma_mzml/raw_batch1_07262021_MT___MT_20210726_026.mzML	C:\Xcalibur\methods\MT\Metabolomics_Method\20210212_MT_RPneg120Kres5min	1	1830	IDX
unknown	raw_batch1_07262021_MT___MT_20210726_027	90010_2_249146_C3_001	1	D:\IDX_Data\Maheshwor\Proj-201-Li-20210607-ZosterVac_ImmunoMetabolomics\HILICposRPneg\Batch 1	C:\Xcalibur\methods\MT\Metabolomics_Method\20210212_MT_HILICpos120Kres5min		Y:B5	2	/Users/mitchjo/Documents/pcpfm_submission/supplemental/RO1_plasma_mzml/raw_batch1_07262021_MT___MT_20210726_027.mzML	C:\Xcalibur\methods\MT\Metabolomics_Method\20210212_MT_HILICpos120Kres5min	1	1831	IDX
unknown	raw_batch1_07262021_MT___MT_20210726_028	90010_2_249146_C3_002	1	D:\IDX_Data\Maheshwor\Proj-201-Li-20210607-ZosterVac_ImmunoMetabolomics\HILICposRPneg\Batch 1	C:\Xcalibur\methods\MT\Metabolomics_Method\20210212_MT_RPneg120Kres5min		Y:B5	2	/Users/mitchjo/Documents/pcpfm_submission/supplemental/RO1_plasma_mzml/raw_batch1_07262021_MT___MT_20210726_028.mzML	C:\Xcalibur\methods\MT\Metabolomics_Method\20210212_MT_RPneg120Kres5min	1	1832	IDX
unknown	raw_batch1_07262021_MT___MT_20210726_029	90025_3_249158_B8_001	1	D:\IDX_Data\Maheshwor\Proj-201-Li-20210607-ZosterVac_ImmunoMetabolomics\HILICposRPneg\Batch 1	C:\Xcalibur\methods\MT\Metabolomics_Method\20210212_MT_HILICpos120Kres5min		Y:B6	2	/Users/mitchjo/Documents/pcpfm_submission/supplemental/RO1_plasma_mzml/raw_batch1_07262021_MT___MT_20210726_029.mzML	C:\Xcalibur\methods\MT\Metabolomics_Method\20210212_MT_HILICpos120Kres5min	1	1833	IDX
unknown	raw_batch1_07262021_MT___MT_20210726_030	90025_3_249158_B8_002	1	D:\IDX_Data\Maheshwor\Proj-201-Li-20210607-ZosterVac_ImmunoMetabolomics\HILICposRPneg\Batch 1	C:\Xcalibur\methods\MT\Metabolomics_Method\20210212_MT_RPneg120Kres5min		Y:B6	2	/Users/mitchjo/Documents/pcpfm_submission/supplemental/RO1_plasma_mzml/raw_batch1_07262021_MT___MT_20210726_030.mzML	C:\Xcalibur\methods\MT\Metabolomics_Method\20210212_MT_RPneg120Kres5min	1	1834	IDX
unknown	raw_batch1_07262021_MT___MT_20210726_031	90025_1_249156_G4_001	1	D:\IDX_Data\Maheshwor\Proj-201-Li-20210607-ZosterVac_ImmunoMetabolomics\HILICposRPneg\Batch 1	C:\Xcalibur\methods\MT\Metabolomics_Method\20210212_MT_HILICpos120Kres5min		Y:B7	2	/Users/mitchjo/Documents/pcpfm_submission/supplemental/RO1_plasma_mzml/raw_batch1_07262021_MT___MT_20210726_031.mzML	C:\Xcalibur\methods\MT\Metabolomics_Method\20210212_MT_HILICpos120Kres5min	1	1835	IDX
unknown	raw_batch1_07262021_MT___MT_20210726_032	90025_1_249156_G4_002	1	D:\IDX_Data\Maheshwor\Proj-201-Li-20210607-ZosterVac_ImmunoMetabolomics\HILICposRPneg\Batch 1	C:\Xcalibur\methods\MT\Metabolomics_Method\20210212_MT_RPneg120Kres5min		Y:B7	2	/Users/mitchjo/Documents/pcpfm_submission/supplemental/RO1_plasma_mzml/raw_batch1_07262021_MT___MT_20210726_032.mzML	C:\Xcalibur\methods\MT\Metabolomics_Method\20210212_MT_RPneg120Kres5min	1	1836	IDX
unknown	raw_batch1_07262021_MT___MT_20210726_033	90025_7_249149_H3_001	1	D:\IDX_Data\Maheshwor\Proj-201-Li-20210607-ZosterVac_ImmunoMetabolomics\HILICposRPneg\Batch 1	C:\Xcalibur\methods\MT\Metabolomics_Method\20210212_MT_HILICpos120Kres5min		Y:B8	2	/Users/mitchjo/Documents/pcpfm_submission/supplemental/RO1_plasma_mzml/raw_batch1_07262021_MT___MT_20210726_033.mzML	C:\Xcalibur\methods\MT\Metabolomics_Method\20210212_MT_HILICpos120Kres5min	1	1837	IDX
unknown	raw_batch1_07262021_MT___MT_20210726_034	90025_7_249149_H3_002	1	D:\IDX_Data\Maheshwor\Proj-201-Li-20210607-ZosterVac_ImmunoMetabolomics\HILICposRPneg\Batch 1	C:\Xcalibur\methods\MT\Metabolomics_Method\20210212_MT_RPneg120Kres5min		Y:B8	2	/Users/mitchjo/Documents/pcpfm_submission/supplemental/RO1_plasma_mzml/raw_batch1_07262021_MT___MT_20210726_034.mzML	C:\Xcalibur\methods\MT\Metabolomics_Method\20210212_MT_RPneg120Kres5min	1	1838	IDX
unknown	raw_batch1_07262021_MT___MT_20210726_035	90025_6_249148_C1_001	1	D:\IDX_Data\Maheshwor\Proj-201-Li-20210607-ZosterVac_ImmunoMetabolomics\HILICposRPneg\Batch 1	C:\Xcalibur\methods\MT\Metabolomics_Method\20210212_MT_HILICpos120Kres5min		Y:B9	2	/Users/mitchjo/Documents/pcpfm_submission/supplemental/RO1_plasma_mzml/raw_batch1_07262021_MT___MT_20210726_035.mzML	C:\Xcalibur\methods\MT\Metabolomics_Method\20210212_MT_HILICpos120Kres5min	1	1839	IDX
unknown	raw_batch1_07262021_MT___MT_20210726_036	90025_6_249148_C1_002	1	D:\IDX_Data\Maheshwor\Proj-201-Li-20210607-ZosterVac_ImmunoMetabolomics\HILICposRPneg\Batch 1	C:\Xcalibur\methods\MT\Metabolomics_Method\20210212_MT_RPneg120Kres5min		Y:B9	2	/Users/mitchjo/Documents/pcpfm_submission/supplemental/RO1_plasma_mzml/raw_batch1_07262021_MT___MT_20210726_036.mzML	C:\Xcalibur\methods\MT\Metabolomics_Method\20210212_MT_RPneg120Kres5min	1	1840	IDX
unknown	raw_batch1_07262021_MT___MT_20210726_037	90025_2_249141_B7_001	1	D:\IDX_Data\Maheshwor\Proj-201-Li-20210607-ZosterVac_ImmunoMetabolomics\HILICposRPneg\Batch 1	C:\Xcalibur\methods\MT\Metabolomics_Method\20210212_MT_HILICpos120Kres5min		Y:C1	2	/Users/mitchjo/Documents/pcpfm_submission/supplemental/RO1_plasma_mzml/raw_batch1_07262021_MT___MT_20210726_037.mzML	C:\Xcalibur\methods\MT\Metabolomics_Method\20210212_MT_HILICpos120Kres5min	1	1841	IDX
unknown	raw_batch1_07262021_MT___MT_20210726_038	90025_2_249141_B7_002	1	D:\IDX_Data\Maheshwor\Proj-201-Li-20210607-ZosterVac_ImmunoMetabolomics\HILICposRPneg\Batch 1	C:\Xcalibur\methods\MT\Metabolomics_Method\20210212_MT_RPneg120Kres5min		Y:C1	2	/Users/mitchjo/Documents/pcpfm_submission/supplemental/RO1_plasma_mzml/raw_batch1_07262021_MT___MT_20210726_038.mzML	C:\Xcalibur\methods\MT\Metabolomics_Method\20210212_MT_RPneg120Kres5min	1	1842	IDX
unknown	raw_batch1_07262021_MT___MT_20210726_039	90036_3_249152_I6_001	1	D:\IDX_Data\Maheshwor\Proj-201-Li-20210607-ZosterVac_ImmunoMetabolomics\HILICposRPneg\Batch 1	C:\Xcalibur\methods\MT\Metabolomics_Method\20210212_MT_HILICpos120Kres5min		Y:C2	2	/Users/mitchjo/Documents/pcpfm_submission/supplemental/RO1_plasma_mzml/raw_batch1_07262021_MT___MT_20210726_039.mzML	C:\Xcalibur\methods\MT\Metabolomics_Method\20210212_MT_HILICpos120Kres5min	1	1843	IDX
unknown	raw_batch1_07262021_MT___MT_20210726_040	90036_3_249152_I6_002	1	D:\IDX_Data\Maheshwor\Proj-201-Li-20210607-ZosterVac_ImmunoMetabolomics\HILICposRPneg\Batch 1	C:\Xcalibur\methods\MT\Metabolomics_Method\20210212_MT_RPneg120Kres5min		Y:C2	2	/Users/mitchjo/Documents/pcpfm_submission/supplemental/RO1_plasma_mzml/raw_batch1_07262021_MT___MT_20210726_040.mzML	C:\Xcalibur\methods\MT\Metabolomics_Method\20210212_MT_RPneg120Kres5min	1	1844	IDX
unknown	raw_batch1_07262021_MT___MT_20210726_041	90036_7_249154_D7_001	1	D:\IDX_Data\Maheshwor\Proj-201-Li-20210607-ZosterVac_ImmunoMetabolomics\HILICposRPneg\Batch 1	C:\Xcalibur\methods\MT\Metabolomics_Method\20210212_MT_HILICpos120Kres5min		Y:C3	2	/Users/mitchjo/Documents/pcpfm_submission/supplemental/RO1_plasma_mzml/raw_batch1_07262021_MT___MT_20210726_041.mzML	C:\Xcalibur\methods\MT\Metabolomics_Method\20210212_MT_HILICpos120Kres5min	1	1845	IDX
unknown	raw_batch1_07262021_MT___MT_20210726_042	90036_7_249154_D7_002	1	D:\IDX_Data\Maheshwor\Proj-201-Li-20210607-ZosterVac_ImmunoMetabolomics\HILICposRPneg\Batch 1	C:\Xcalibur\methods\MT\Metabolomics_Method\20210212_MT_RPneg120Kres5min		Y:C3	2	/Users/mitchjo/Documents/pcpfm_submission/supplemental/RO1_plasma_mzml/raw_batch1_07262021_MT___MT_20210726_042.mzML	C:\Xcalibur\methods\MT\Metabolomics_Method\20210212_MT_RPneg120Kres5min	1	1846	IDX
unknown	raw_batch1_07262021_MT___MT_20210726_043	90036_2_249144_G8_001	1	D:\IDX_Data\Maheshwor\Proj-201-Li-20210607-ZosterVac_ImmunoMetabolomics\HILICposRPneg\Batch 1	C:\Xcalibur\methods\MT\Metabolomics_Method\20210212_MT_HILICpos120Kres5min		Y:C4	2	/Users/mitchjo/Documents/pcpfm_submission/supplemental/RO1_plasma_mzml/raw_batch1_07262021_MT___MT_20210726_043.mzML	C:\Xcalibur\methods\MT\Metabolomics_Method\20210212_MT_HILICpos120Kres5min	1	1847	IDX
unknown	raw_batch1_07262021_MT___MT_20210726_044	90036_2_249144_G8_002	1	D:\IDX_Data\Maheshwor\Proj-201-Li-20210607-ZosterVac_ImmunoMetabolomics\HILICposRPneg\Batch 1	C:\Xcalibur\methods\MT\Metabolomics_Method\20210212_MT_RPneg120Kres5min		Y:C4	2	/Users/mitchjo/Documents/pcpfm_submission/supplemental/RO1_plasma_mzml/raw_batch1_07262021_MT___MT_20210726_044.mzML	C:\Xcalibur\methods\MT\Metabolomics_Method\20210212_MT_RPneg120Kres5min	1	1848	IDX
unknown	raw_batch1_07262021_MT___MT_20210726_045	90036_6_249140_A1_001	1	D:\IDX_Data\Maheshwor\Proj-201-Li-20210607-ZosterVac_ImmunoMetabolomics\HILICposRPneg\Batch 1	C:\Xcalibur\methods\MT\Metabolomics_Method\20210212_MT_HILICpos120Kres5min		Y:C5	2	/Users/mitchjo/Documents/pcpfm_submission/supplemental/RO1_plasma_mzml/raw_batch1_07262021_MT___MT_20210726_045.mzML	C:\Xcalibur\methods\MT\Metabolomics_Method\20210212_MT_HILICpos120Kres5min	1	1849	IDX
unknown	raw_batch1_07262021_MT___MT_20210726_046	90036_6_249140_A1_002	1	D:\IDX_Data\Maheshwor\Proj-201-Li-20210607-ZosterVac_ImmunoMetabolomics\HILICposRPneg\Batch 1	C:\Xcalibur\methods\MT\Metabolomics_Method\20210212_MT_RPneg120Kres5min		Y:C5	2	/Users/mitchjo/Documents/pcpfm_submission/supplemental/RO1_plasma_mzml/raw_batch1_07262021_MT___MT_20210726_046.mzML	C:\Xcalibur\methods\MT\Metabolomics_Method\20210212_MT_RPneg120Kres5min	1	1850	IDX
unknown	raw_batch1_07262021_MT___MT_20210726_047	90036_1_249145_A8_001	1	D:\IDX_Data\Maheshwor\Proj-201-Li-20210607-ZosterVac_ImmunoMetabolomics\HILICposRPneg\Batch 1	C:\Xcalibur\methods\MT\Metabolomics_Method\20210212_MT_HILICpos120Kres5min		Y:C6	2	/Users/mitchjo/Documents/pcpfm_submission/supplemental/RO1_plasma_mzml/raw_batch1_07262021_MT___MT_20210726_047.mzML	C:\Xcalibur\methods\MT\Metabolomics_Method\20210212_MT_HILICpos120Kres5min	1	1851	IDX
unknown	raw_batch1_07262021_MT___MT_20210726_048	90036_1_249145_A8_002	1	D:\IDX_Data\Maheshwor\Proj-201-Li-20210607-ZosterVac_ImmunoMetabolomics\HILICposRPneg\Batch 1	C:\Xcalibur\methods\MT\Metabolomics_Method\20210212_MT_RPneg120Kres5min		Y:C6	2	/Users/mitchjo/Documents/pcpfm_submission/supplemental/RO1_plasma_mzml/raw_batch1_07262021_MT___MT_20210726_048.mzML	C:\Xcalibur\methods\MT\Metabolomics_Method\20210212_MT_RPneg120Kres5min	1	1852	IDX
unknown	raw_batch1_07262021_MT___MT_20210726_049	90040_2_249141_C6_001	1	D:\IDX_Data\Maheshwor\Proj-201-Li-20210607-ZosterVac_ImmunoMetabolomics\HILICposRPneg\Batch 1	C:\Xcalibur\methods\MT\Metabolomics_Method\20210212_MT_HILICpos120Kres5min		Y:C7	2	/Users/mitchjo/Documents/pcpfm_submission/supplemental/RO1_plasma_mzml/raw_batch1_07262021_MT___MT_20210726_049.mzML	C:\Xcalibur\methods\MT\Metabolomics_Method\20210212_MT_HILICpos120Kres5min	1	1853	IDX
unknown	raw_batch1_07262021_MT___MT_20210726_050	90040_2_249141_C6_002	1	D:\IDX_Data\Maheshwor\Proj-201-Li-20210607-ZosterVac_ImmunoMetabolomics\HILICposRPneg\Batch 1	C:\Xcalibur\methods\MT\Metabolomics_Method\20210212_MT_RPneg120Kres5min		Y:C7	2	/Users/mitchjo/Documents/pcpfm_submission/supplemental/RO1_plasma_mzml/raw_batch1_07262021_MT___MT_20210726_050.mzML	C:\Xcalibur\methods\MT\Metabolomics_Method\20210212_MT_RPneg120Kres5min	1	1854	IDX
unknown	raw_batch1_07262021_MT___MT_20210726_051	90040_1_249156_H9_001	1	D:\IDX_Data\Maheshwor\Proj-201-Li-20210607-ZosterVac_ImmunoMetabolomics\HILICposRPneg\Batch 1	C:\Xcalibur\methods\MT\Metabolomics_Method\20210212_MT_HILICpos120Kres5min		Y:C8	2	/Users/mitchjo/Documents/pcpfm_submission/supplemental/RO1_plasma_mzml/raw_batch1_07262021_MT___MT_20210726_051.mzML	C:\Xcalibur\methods\MT\Metabolomics_Method\20210212_MT_HILICpos120Kres5min	1	1855	IDX
unknown	raw_batch1_07262021_MT___MT_20210726_052	90040_1_249156_H9_002	1	D:\IDX_Data\Maheshwor\Proj-201-Li-20210607-ZosterVac_ImmunoMetabolomics\HILICposRPneg\Batch 1	C:\Xcalibur\methods\MT\Metabolomics_Method\20210212_MT_RPneg120Kres5min		Y:C8	2	/Users/mitchjo/Documents/pcpfm_submission/supplemental/RO1_plasma_mzml/raw_batch1_07262021_MT___MT_20210726_052.mzML	C:\Xcalibur\methods\MT\Metabolomics_Method\20210212_MT_RPneg120Kres5min	1	1856	IDX
unknown	raw_batch1_07262021_MT___MT_20210726_053	90040_3_249157_E3_001	1	D:\IDX_Data\Maheshwor\Proj-201-Li-20210607-ZosterVac_ImmunoMetabolomics\HILICposRPneg\Batch 1	C:\Xcalibur\methods\MT\Metabolomics_Method\20210212_MT_HILICpos120Kres5min		Y:C9	2	/Users/mitchjo/Documents/pcpfm_submission/supplemental/RO1_plasma_mzml/raw_batch1_07262021_MT___MT_20210726_053.mzML	C:\Xcalibur\methods\MT\Metabolomics_Method\20210212_MT_HILICpos120Kres5min	1	1857	IDX
unknown	raw_batch1_07262021_MT___MT_20210726_054	90040_3_249157_E3_002	1	D:\IDX_Data\Maheshwor\Proj-201-Li-20210607-ZosterVac_ImmunoMetabolomics\HILICposRPneg\Batch 1	C:\Xcalibur\methods\MT\Metabolomics_Method\20210212_MT_RPneg120Kres5min		Y:C9	2	/Users/mitchjo/Documents/pcpfm_submission/supplemental/RO1_plasma_mzml/raw_batch1_07262021_MT___MT_20210726_054.mzML	C:\Xcalibur\methods\MT\Metabolomics_Method\20210212_MT_RPneg120Kres5min	1	1858	IDX
unknown	raw_batch1_07262021_MT___MT_20210726_055	90040_6_249148_D2_001	1	D:\IDX_Data\Maheshwor\Proj-201-Li-20210607-ZosterVac_ImmunoMetabolomics\HILICposRPneg\Batch 1	C:\Xcalibur\methods\MT\Metabolomics_Method\20210212_MT_HILICpos120Kres5min		Y:D1	2	/Users/mitchjo/Documents/pcpfm_submission/supplemental/RO1_plasma_mzml/raw_batch1_07262021_MT___MT_20210726_055.mzML	C:\Xcalibur\methods\MT\Metabolomics_Method\20210212_MT_HILICpos120Kres5min	1	1859	IDX
unknown	raw_batch1_07262021_MT___MT_20210726_056	90040_6_249148_D2_002	1	D:\IDX_Data\Maheshwor\Proj-201-Li-20210607-ZosterVac_ImmunoMetabolomics\HILICposRPneg\Batch 1	C:\Xcalibur\methods\MT\Metabolomics_Method\20210212_MT_RPneg120Kres5min		Y:D1	2	/Users/mitchjo/Documents/pcpfm_submission/supplemental/RO1_plasma_mzml/raw_batch1_07262021_MT___MT_20210726_056.mzML	C:\Xcalibur\methods\MT\Metabolomics_Method\20210212_MT_RPneg120Kres5min	1	1860	IDX
unknown	raw_batch1_07262021_MT___MT_20210726_057	90062_2_249157_E6_001	1	D:\IDX_Data\Maheshwor\Proj-201-Li-20210607-ZosterVac_ImmunoMetabolomics\HILICposRPneg\Batch 1	C:\Xcalibur\methods\MT\Metabolomics_Method\20210212_MT_HILICpos120Kres5min		Y:D2	2	/Users/mitchjo/Documents/pcpfm_submission/supplemental/RO1_plasma_mzml/raw_batch1_07262021_MT___MT_20210726_057.mzML	C:\Xcalibur\methods\MT\Metabolomics_Method\20210212_MT_HILICpos120Kres5min	1	1861	IDX
unknown	raw_batch1_07262021_MT___MT_20210726_058	90062_2_249157_E6_002	1	D:\IDX_Data\Maheshwor\Proj-201-Li-20210607-ZosterVac_ImmunoMetabolomics\HILICposRPneg\Batch 1	C:\Xcalibur\methods\MT\Metabolomics_Method\20210212_MT_RPneg120Kres5min		Y:D2	2	/Users/mitchjo/Documents/pcpfm_submission/supplemental/RO1_plasma_mzml/raw_batch1_07262021_MT___MT_20210726_058.mzML	C:\Xcalibur\methods\MT\Metabolomics_Method\20210212_MT_RPneg120Kres5min	1	1862	IDX
pooled	raw_batch1_07262021_MT___MT_20210726_059	Pooled_Sample_20210726_1_005	1	D:\IDX_Data\Maheshwor\Proj-201-Li-20210607-ZosterVac_ImmunoMetabolomics\HILICposRPneg\Batch 1	C:\Xcalibur\methods\MT\Metabolomics_Method\20210212_MT_HILICpos120Kres5min		Y:A5	2	/Users/mitchjo/Documents/pcpfm_submission/supplemental/RO1_plasma_mzml/raw_batch1_07262021_MT___MT_20210726_059.mzML	C:\Xcalibur\methods\MT\Metabolomics_Method\20210212_MT_HILICpos120Kres5min	1	1863	IDX
pooled	raw_batch1_07262021_MT___MT_20210726_060	Pooled_Sample_20210726_1_006	1	D:\IDX_Data\Maheshwor\Proj-201-Li-20210607-ZosterVac_ImmunoMetabolomics\HILICposRPneg\Batch 1	C:\Xcalibur\methods\MT\Metabolomics_Method\20210212_MT_RPneg120Kres5min		Y:A5	2	/Users/mitchjo/Documents/pcpfm_submission/supplemental/RO1_plasma_mzml/raw_batch1_07262021_MT___MT_20210726_060.mzML	C:\Xcalibur\methods\MT\Metabolomics_Method\20210212_MT_RPneg120Kres5min	1	1864	IDX
unknown	raw_batch1_07262021_MT___MT_20210726_061	90062_7_249154_D5_001	1	D:\IDX_Data\Maheshwor\Proj-201-Li-20210607-ZosterVac_ImmunoMetabolomics\HILICposRPneg\Batch 1	C:\Xcalibur\methods\MT\Metabolomics_Method\20210212_MT_HILICpos120Kres5min		Y:D3	2	/Users/mitchjo/Documents/pcpfm_submission/supplemental/RO1_plasma_mzml/raw_batch1_07262021_MT___MT_20210726_061.mzML	C:\Xcalibur\methods\MT\Metabolomics_Method\20210212_MT_HILICpos120Kres5min	1	1865	IDX
unknown	raw_batch1_07262021_MT___MT_20210726_062	90062_7_249154_D5_002	1	D:\IDX_Data\Maheshwor\Proj-201-Li-20210607-ZosterVac_ImmunoMetabolomics\HILICposRPneg\Batch 1	C:\Xcalibur\methods\MT\Metabolomics_Method\20210212_MT_RPneg120Kres5min		Y:D3	2	/Users/mitchjo/Documents/pcpfm_submission/supplemental/RO1_plasma_mzml/raw_batch1_07262021_MT___MT_20210726_062.mzML	C:\Xcalibur\methods\MT\Metabolomics_Method\20210212_MT_RPneg120Kres5min	1	1866	IDX
unknown	raw_batch1_07262021_MT___MT_20210726_063	90062_6_249148_I1_001	1	D:\IDX_Data\Maheshwor\Proj-201-Li-20210607-ZosterVac_ImmunoMetabolomics\HILICposRPneg\Batch 1	C:\Xcalibur\methods\MT\Metabolomics_Method\20210212_MT_HILICpos120Kres5min		Y:D4	2	/Users/mitchjo/Documents/pcpfm_submission/supplemental/RO1_plasma_mzml/raw_batch1_07262021_MT___MT_20210726_063.mzML	C:\Xcalibur\methods\MT\Metabolomics_Method\20210212_MT_HILICpos120Kres5min	1	1867	IDX
unknown	raw_batch1_07262021_MT___MT_20210726_064	90062_6_249148_I1_002	1	D:\IDX_Data\Maheshwor\Proj-201-Li-20210607-ZosterVac_ImmunoMetabolomics\HILICposRPneg\Batch 1	C:\Xcalibur\methods\MT\Metabolomics_Method\20210212_MT_RPneg120Kres5min		Y:D4	2	/Users/mitchjo/Documents/pcpfm_submission/supplemental/RO1_plasma_mzml/raw_batch1_07262021_MT___MT_20210726_064.mzML	C:\Xcalibur\methods\MT\Metabolomics_Method\20210212_MT_RPneg120Kres5min	1	1868	IDX
unknown	raw_batch1_07262021_MT___MT_20210726_065	90062_1_249157_H1_001	1	D:\IDX_Data\Maheshwor\Proj-201-Li-20210607-ZosterVac_ImmunoMetabolomics\HILICposRPneg\Batch 1	C:\Xcalibur\methods\MT\Metabolomics_Method\20210212_MT_HILICpos120Kres5min		Y:D5	2	/Users/mitchjo/Documents/pcpfm_submission/supplemental/RO1_plasma_mzml/raw_batch1_07262021_MT___MT_20210726_065.mzML	C:\Xcalibur\methods\MT\Metabolomics_Method\20210212_MT_HILICpos120Kres5min	1	1869	IDX
unknown	raw_batch1_07262021_MT___MT_20210726_066	90062_1_249157_H1_002	1	D:\IDX_Data\Maheshwor\Proj-201-Li-20210607-ZosterVac_ImmunoMetabolomics\HILICposRPneg\Batch 1	C:\Xcalibur\methods\MT\Metabolomics_Method\20210212_MT_RPneg120Kres5min		Y:D5	2	/Users/mitchjo/Documents/pcpfm_submission/supplemental/RO1_plasma_mzml/raw_batch1_07262021_MT___MT_20210726_066.mzML	C:\Xcalibur\methods\MT\Metabolomics_Method\20210212_MT_RPneg120Kres5min	1	1870	IDX
unknown	raw_batch1_07262021_MT___MT_20210726_067	90062_3_249159_H3_001	1	D:\IDX_Data\Maheshwor\Proj-201-Li-20210607-ZosterVac_ImmunoMetabolomics\HILICposRPneg\Batch 1	C:\Xcalibur\methods\MT\Metabolomics_Method\20210212_MT_HILICpos120Kres5min		Y:D6	2	/Users/mitchjo/Documents/pcpfm_submission/supplemental/RO1_plasma_mzml/raw_batch1_07262021_MT___MT_20210726_067.mzML	C:\Xcalibur\methods\MT\Metabolomics_Method\20210212_MT_HILICpos120Kres5min	1	1871	IDX
unknown	raw_batch1_07262021_MT___MT_20210726_068	90062_3_249159_H3_002	1	D:\IDX_Data\Maheshwor\Proj-201-Li-20210607-ZosterVac_ImmunoMetabolomics\HILICposRPneg\Batch 1	C:\Xcalibur\methods\MT\Metabolomics_Method\20210212_MT_RPneg120Kres5min		Y:D6	2	/Users/mitchjo/Documents/pcpfm_submission/supplemental/RO1_plasma_mzml/raw_batch1_07262021_MT___MT_20210726_068.mzML	C:\Xcalibur\methods\MT\Metabolomics_Method\20210212_MT_RPneg120Kres5min	1	1872	IDX
unknown	raw_batch1_07262021_MT___MT_20210726_069	90087_2_249145_I5_001	1	D:\IDX_Data\Maheshwor\Proj-201-Li-20210607-ZosterVac_ImmunoMetabolomics\HILICposRPneg\Batch 1	C:\Xcalibur\methods\MT\Metabolomics_Method\20210212_MT_HILICpos120Kres5min		Y:D7	2	/Users/mitchjo/Documents/pcpfm_submission/supplemental/RO1_plasma_mzml/raw_batch1_07262021_MT___MT_20210726_069.mzML	C:\Xcalibur\methods\MT\Metabolomics_Method\20210212_MT_HILICpos120Kres5min	1	1873	IDX
unknown	raw_batch1_07262021_MT___MT_20210726_070	90087_2_249145_I5_002	1	D:\IDX_Data\Maheshwor\Proj-201-Li-20210607-ZosterVac_ImmunoMetabolomics\HILICposRPneg\Batch 1	C:\Xcalibur\methods\MT\Metabolomics_Method\20210212_MT_RPneg120Kres5min		Y:D7	2	/Users/mitchjo/Documents/pcpfm_submission/supplemental/RO1_plasma_mzml/raw_batch1_07262021_MT___MT_20210726_070.mzML	C:\Xcalibur\methods\MT\Metabolomics_Method\20210212_MT_RPneg120Kres5min	1	1874	IDX
unknown	raw_batch1_07262021_MT___MT_20210726_071	90087_3_249156_F6_001	1	D:\IDX_Data\Maheshwor\Proj-201-Li-20210607-ZosterVac_ImmunoMetabolomics\HILICposRPneg\Batch 1	C:\Xcalibur\methods\MT\Metabolomics_Method\20210212_MT_HILICpos120Kres5min		Y:D8	2	/Users/mitchjo/Documents/pcpfm_submission/supplemental/RO1_plasma_mzml/raw_batch1_07262021_MT___MT_20210726_071.mzML	C:\Xcalibur\methods\MT\Metabolomics_Method\20210212_MT_HILICpos120Kres5min	1	1875	IDX
unknown	raw_batch1_07262021_MT___MT_20210726_072	90087_3_249156_F6_002	1	D:\IDX_Data\Maheshwor\Proj-201-Li-20210607-ZosterVac_ImmunoMetabolomics\HILICposRPneg\Batch 1	C:\Xcalibur\methods\MT\Metabolomics_Method\20210212_MT_RPneg120Kres5min		Y:D8	2	/Users/mitchjo/Documents/pcpfm_submission/supplemental/RO1_plasma_mzml/raw_batch1_07262021_MT___MT_20210726_072.mzML	C:\Xcalibur\methods\MT\Metabolomics_Method\20210212_MT_RPneg120Kres5min	1	1876	IDX
unknown	raw_batch1_07262021_MT___MT_20210726_073	90087_6_249160_A8_001	1	D:\IDX_Data\Maheshwor\Proj-201-Li-20210607-ZosterVac_ImmunoMetabolomics\HILICposRPneg\Batch 1	C:\Xcalibur\methods\MT\Metabolomics_Method\20210212_MT_HILICpos120Kres5min		Y:D9	2	/Users/mitchjo/Documents/pcpfm_submission/supplemental/RO1_plasma_mzml/raw_batch1_07262021_MT___MT_20210726_073.mzML	C:\Xcalibur\methods\MT\Metabolomics_Method\20210212_MT_HILICpos120Kres5min	1	1877	IDX
unknown	raw_batch1_07262021_MT___MT_20210726_074	90087_6_249160_A8_002	1	D:\IDX_Data\Maheshwor\Proj-201-Li-20210607-ZosterVac_ImmunoMetabolomics\HILICposRPneg\Batch 1	C:\Xcalibur\methods\MT\Metabolomics_Method\20210212_MT_RPneg120Kres5min		Y:D9	2	/Users/mitchjo/Documents/pcpfm_submission/supplemental/RO1_plasma_mzml/raw_batch1_07262021_MT___MT_20210726_074.mzML	C:\Xcalibur\methods\MT\Metabolomics_Method\20210212_MT_RPneg120Kres5min	1	1878	IDX
unknown	raw_batch1_07262021_MT___MT_20210726_075	90087_1_249146_B3_001	1	D:\IDX_Data\Maheshwor\Proj-201-Li-20210607-ZosterVac_ImmunoMetabolomics\HILICposRPneg\Batch 1	C:\Xcalibur\methods\MT\Metabolomics_Method\20210212_MT_HILICpos120Kres5min		Y:E1	2	/Users/mitchjo/Documents/pcpfm_submission/supplemental/RO1_plasma_mzml/raw_batch1_07262021_MT___MT_20210726_075.mzML	C:\Xcalibur\methods\MT\Metabolomics_Method\20210212_MT_HILICpos120Kres5min	1	1879	IDX
unknown	raw_batch1_07262021_MT___MT_20210726_076	90087_1_249146_B3_002	1	D:\IDX_Data\Maheshwor\Proj-201-Li-20210607-ZosterVac_ImmunoMetabolomics\HILICposRPneg\Batch 1	C:\Xcalibur\methods\MT\Metabolomics_Method\20210212_MT_RPneg120Kres5min		Y:E1	2	/Users/mitchjo/Documents/pcpfm_submission/supplemental/RO1_plasma_mzml/raw_batch1_07262021_MT___MT_20210726_076.mzML	C:\Xcalibur\methods\MT\Metabolomics_Method\20210212_MT_RPneg120Kres5min	1	1880	IDX
unknown	raw_batch1_07262021_MT___MT_20210726_077	90144_6_249149_D9_001	1	D:\IDX_Data\Maheshwor\Proj-201-Li-20210607-ZosterVac_ImmunoMetabolomics\HILICposRPneg\Batch 1	C:\Xcalibur\methods\MT\Metabolomics_Method\20210212_MT_HILICpos120Kres5min		Y:E2	2	/Users/mitchjo/Documents/pcpfm_submission/supplemental/RO1_plasma_mzml/raw_batch1_07262021_MT___MT_20210726_077.mzML	C:\Xcalibur\methods\MT\Metabolomics_Method\20210212_MT_HILICpos120Kres5min	1	1881	IDX
unknown	raw_batch1_07262021_MT___MT_20210726_078	90144_6_249149_D9_002	1	D:\IDX_Data\Maheshwor\Proj-201-Li-20210607-ZosterVac_ImmunoMetabolomics\HILICposRPneg\Batch 1	C:\Xcalibur\methods\MT\Metabolomics_Method\20210212_MT_RPneg120Kres5min		Y:E2	2	/Users/mitchjo/Documents/pcpfm_submission/supplemental/RO1_plasma_mzml/raw_batch1_07262021_MT___MT_20210726_078.mzML	C:\Xcalibur\methods\MT\Metabolomics_Method\20210212_MT_RPneg120Kres5min	1	1882	IDX
unknown	raw_batch1_07262021_MT___MT_20210726_079	90144_2_249157_I9_001	1	D:\IDX_Data\Maheshwor\Proj-201-Li-20210607-ZosterVac_ImmunoMetabolomics\HILICposRPneg\Batch 1	C:\Xcalibur\methods\MT\Metabolomics_Method\20210212_MT_HILICpos120Kres5min		Y:E3	2	/Users/mitchjo/Documents/pcpfm_submission/supplemental/RO1_plasma_mzml/raw_batch1_07262021_MT___MT_20210726_079.mzML	C:\Xcalibur\methods\MT\Metabolomics_Method\20210212_MT_HILICpos120Kres5min	1	1883	IDX
unknown	raw_batch1_07262021_MT___MT_20210726_080	90144_2_249157_I9_002	1	D:\IDX_Data\Maheshwor\Proj-201-Li-20210607-ZosterVac_ImmunoMetabolomics\HILICposRPneg\Batch 1	C:\Xcalibur\methods\MT\Metabolomics_Method\20210212_MT_RPneg120Kres5min		Y:E3	2	/Users/mitchjo/Documents/pcpfm_submission/supplemental/RO1_plasma_mzml/raw_batch1_07262021_MT___MT_20210726_080.mzML	C:\Xcalibur\methods\MT\Metabolomics_Method\20210212_MT_RPneg120Kres5min	1	1884	IDX
unknown	raw_batch1_07262021_MT___MT_20210726_081	90144_1_249158_D1_001	1	D:\IDX_Data\Maheshwor\Proj-201-Li-20210607-ZosterVac_ImmunoMetabolomics\HILICposRPneg\Batch 1	C:\Xcalibur\methods\MT\Metabolomics_Method\20210212_MT_HILICpos120Kres5min		Y:E4	2	/Users/mitchjo/Documents/pcpfm_submission/supplemental/RO1_plasma_mzml/raw_batch1_07262021_MT___MT_20210726_081.mzML	C:\Xcalibur\methods\MT\Metabolomics_Method\20210212_MT_HILICpos120Kres5min	1	1885	IDX
unknown	raw_batch1_07262021_MT___MT_20210726_082	90144_1_249158_D1_002	1	D:\IDX_Data\Maheshwor\Proj-201-Li-20210607-ZosterVac_ImmunoMetabolomics\HILICposRPneg\Batch 1	C:\Xcalibur\methods\MT\Metabolomics_Method\20210212_MT_RPneg120Kres5min		Y:E4	2	/Users/mitchjo/Documents/pcpfm_submission/supplemental/RO1_plasma_mzml/raw_batch1_07262021_MT___MT_20210726_082.mzML	C:\Xcalibur\methods\MT\Metabolomics_Method\20210212_MT_RPneg120Kres5min	1	1886	IDX
unknown	raw_batch1_07262021_MT___MT_20210726_083	90144_3_249159_F8_001	1	D:\IDX_Data\Maheshwor\Proj-201-Li-20210607-ZosterVac_ImmunoMetabolomics\HILICposRPneg\Batch 1	C:\Xcalibur\methods\MT\Metabolomics_Method\20210212_MT_HILICpos120Kres5min		Y:E5	2	/Users/mitchjo/Documents/pcpfm_submission/supplemental/RO1_plasma_mzml/raw_batch1_07262021_MT___MT_20210726_083.mzML	C:\Xcalibur\methods\MT\Metabolomics_Method\20210212_MT_HILICpos120Kres5min	1	1887	IDX
unknown	raw_batch1_07262021_MT___MT_20210726_084	90144_3_249159_F8_002	1	D:\IDX_Data\Maheshwor\Proj-201-Li-20210607-ZosterVac_ImmunoMetabolomics\HILICposRPneg\Batch 1	C:\Xcalibur\methods\MT\Metabolomics_Method\20210212_MT_RPneg120Kres5min		Y:E5	2	/Users/mitchjo/Documents/pcpfm_submission/supplemental/RO1_plasma_mzml/raw_batch1_07262021_MT___MT_20210726_084.mzML	C:\Xcalibur\methods\MT\Metabolomics_Method\20210212_MT_RPneg120Kres5min	1	1888	IDX
unknown	raw_batch1_07262021_MT___MT_20210726_085	90204_6_249156_B8_001	1	D:\IDX_Data\Maheshwor\Proj-201-Li-20210607-ZosterVac_ImmunoMetabolomics\HILICposRPneg\Batch 1	C:\Xcalibur\methods\MT\Metabolomics_Method\20210212_MT_HILICpos120Kres5min		Y:E6	2	/Users/mitchjo/Documents/pcpfm_submission/supplemental/RO1_plasma_mzml/raw_batch1_07262021_MT___MT_20210726_085.mzML	C:\Xcalibur\methods\MT\Metabolomics_Method\20210212_MT_HILICpos120Kres5min	1	1889	IDX
unknown	raw_batch1_07262021_MT___MT_20210726_086	90204_6_249156_B8_002	1	D:\IDX_Data\Maheshwor\Proj-201-Li-20210607-ZosterVac_ImmunoMetabolomics\HILICposRPneg\Batch 1	C:\Xcalibur\methods\MT\Metabolomics_Method\20210212_MT_RPneg120Kres5min		Y:E6	2	/Users/mitchjo/Documents/pcpfm_submission/supplemental/RO1_plasma_mzml/raw_batch1_07262021_MT___MT_20210726_086.mzML	C:\Xcalibur\methods\MT\Metabolomics_Method\20210212_MT_RPneg120Kres5min	1	1890	IDX
unknown	raw_batch1_07262021_MT___MT_20210726_087	90204_3_249151_H9_001	1	D:\IDX_Data\Maheshwor\Proj-201-Li-20210607-ZosterVac_ImmunoMetabolomics\HILICposRPneg\Batch 1	C:\Xcalibur\methods\MT\Metabolomics_Method\20210212_MT_HILICpos120Kres5min		Y:E7	2	/Users/mitchjo/Documents/pcpfm_submission/supplemental/RO1_plasma_mzml/raw_batch1_07262021_MT___MT_20210726_087.mzML	C:\Xcalibur\methods\MT\Metabolomics_Method\20210212_MT_HILICpos120Kres5min	1	1891	IDX
unknown	raw_batch1_07262021_MT___MT_20210726_088	90204_3_249151_H9_002	1	D:\IDX_Data\Maheshwor\Proj-201-Li-20210607-ZosterVac_ImmunoMetabolomics\HILICposRPneg\Batch 1	C:\Xcalibur\methods\MT\Metabolomics_Method\20210212_MT_RPneg120Kres5min		Y:E7	2	/Users/mitchjo/Documents/pcpfm_submission/supplemental/RO1_plasma_mzml/raw_batch1_07262021_MT___MT_20210726_088.mzML	C:\Xcalibur\methods\MT\Metabolomics_Method\20210212_MT_RPneg120Kres5min	1	1892	IDX
unknown	raw_batch1_07262021_MT___MT_20210726_089	90204_1_249139_H2_001	1	D:\IDX_Data\Maheshwor\Proj-201-Li-20210607-ZosterVac_ImmunoMetabolomics\HILICposRPneg\Batch 1	C:\Xcalibur\methods\MT\Metabolomics_Method\20210212_MT_HILICpos120Kres5min		Y:E8	2	/Users/mitchjo/Documents/pcpfm_submission/supplemental/RO1_plasma_mzml/raw_batch1_07262021_MT___MT_20210726_089.mzML	C:\Xcalibur\methods\MT\Metabolomics_Method\20210212_MT_HILICpos120Kres5min	1	1893	IDX
unknown	raw_batch1_07262021_MT___MT_20210726_090	90204_1_249139_H2_002	1	D:\IDX_Data\Maheshwor\Proj-201-Li-20210607-ZosterVac_ImmunoMetabolomics\HILICposRPneg\Batch 1	C:\Xcalibur\methods\MT\Metabolomics_Method\20210212_MT_RPneg120Kres5min		Y:E8	2	/Users/mitchjo/Documents/pcpfm_submission/supplemental/RO1_plasma_mzml/raw_batch1_07262021_MT___MT_20210726_090.mzML	C:\Xcalibur\methods\MT\Metabolomics_Method\20210212_MT_RPneg120Kres5min	1	1894	IDX
unknown	raw_batch1_07262021_MT___MT_20210726_091	90204_2_249147_D8_001	1	D:\IDX_Data\Maheshwor\Proj-201-Li-20210607-ZosterVac_ImmunoMetabolomics\HILICposRPneg\Batch 1	C:\Xcalibur\methods\MT\Metabolomics_Method\20210212_MT_HILICpos120Kres5min		Y:E9	2	/Users/mitchjo/Documents/pcpfm_submission/supplemental/RO1_plasma_mzml/raw_batch1_07262021_MT___MT_20210726_091.mzML	C:\Xcalibur\methods\MT\Metabolomics_Method\20210212_MT_HILICpos120Kres5min	1	1895	IDX
unknown	raw_batch1_07262021_MT___MT_20210726_092	90204_2_249147_D8_002	1	D:\IDX_Data\Maheshwor\Proj-201-Li-20210607-ZosterVac_ImmunoMetabolomics\HILICposRPneg\Batch 1	C:\Xcalibur\methods\MT\Metabolomics_Method\20210212_MT_RPneg120Kres5min		Y:E9	2	/Users/mitchjo/Documents/pcpfm_submission/supplemental/RO1_plasma_mzml/raw_batch1_07262021_MT___MT_20210726_092.mzML	C:\Xcalibur\methods\MT\Metabolomics_Method\20210212_MT_RPneg120Kres5min	1	1896	IDX
unknown	raw_batch1_07262021_MT___MT_20210726_093	90211_1_249138_C1_001	1	D:\IDX_Data\Maheshwor\Proj-201-Li-20210607-ZosterVac_ImmunoMetabolomics\HILICposRPneg\Batch 1	C:\Xcalibur\methods\MT\Metabolomics_Method\20210212_MT_HILICpos120Kres5min		Y:F1	2	/Users/mitchjo/Documents/pcpfm_submission/supplemental/RO1_plasma_mzml/raw_batch1_07262021_MT___MT_20210726_093.mzML	C:\Xcalibur\methods\MT\Metabolomics_Method\20210212_MT_HILICpos120Kres5min	1	1897	IDX
unknown	raw_batch1_07262021_MT___MT_20210726_094	90211_1_249138_C1_002	1	D:\IDX_Data\Maheshwor\Proj-201-Li-20210607-ZosterVac_ImmunoMetabolomics\HILICposRPneg\Batch 1	C:\Xcalibur\methods\MT\Metabolomics_Method\20210212_MT_RPneg120Kres5min		Y:F1	2	/Users/mitchjo/Documents/pcpfm_submission/supplemental/RO1_plasma_mzml/raw_batch1_07262021_MT___MT_20210726_094.mzML	C:\Xcalibur\methods\MT\Metabolomics_Method\20210212_MT_RPneg120Kres5min	1	1898	IDX
qstd_standard	raw_batch1_07262021_MT___MT_20210726_095	Qstd_20210726_1_013	1	D:\IDX_Data\Maheshwor\Proj-201-Li-20210607-ZosterVac_ImmunoMetabolomics\HILICposRPneg\Batch 1	C:\Xcalibur\methods\MT\Metabolomics_Method\20210212_MT_HILICpos120Kres5min		Y:A3	2	/Users/mitchjo/Documents/pcpfm_submission/supplemental/RO1_plasma_mzml/raw_batch1_07262021_MT___MT_20210726_095.mzML	C:\Xcalibur\methods\MT\Metabolomics_Method\20210212_MT_HILICpos120Kres5min	1	1899	IDX
qstd_standard	raw_batch1_07262021_MT___MT_20210726_096	Qstd_20210726_1_014	1	D:\IDX_Data\Maheshwor\Proj-201-Li-20210607-ZosterVac_ImmunoMetabolomics\HILICposRPneg\Batch 1	C:\Xcalibur\methods\MT\Metabolomics_Method\20210212_MT_RPneg120Kres5min		Y:A3	2	/Users/mitchjo/Documents/pcpfm_submission/supplemental/RO1_plasma_mzml/raw_batch1_07262021_MT___MT_20210726_096.mzML	C:\Xcalibur\methods\MT\Metabolomics_Method\20210212_MT_RPneg120Kres5min	1	1900	IDX
qstd_standard	raw_batch1_07262021_MT___MT_20210726_097	Qstd_20210726_1_015	1	D:\IDX_Data\Maheshwor\Proj-201-Li-20210607-ZosterVac_ImmunoMetabolomics\HILICposRPneg\Batch 1	C:\Xcalibur\methods\MT\Metabolomics_Method\20210212_MT_HILICpos120Kres5min		Y:A3	2	/Users/mitchjo/Documents/pcpfm_submission/supplemental/RO1_plasma_mzml/raw_batch1_07262021_MT___MT_20210726_097.mzML	C:\Xcalibur\methods\MT\Metabolomics_Method\20210212_MT_HILICpos120Kres5min	1	1901	IDX
qstd_standard	raw_batch1_07262021_MT___MT_20210726_098	Qstd_20210726_1_016	1	D:\IDX_Data\Maheshwor\Proj-201-Li-20210607-ZosterVac_ImmunoMetabolomics\HILICposRPneg\Batch 1	C:\Xcalibur\methods\MT\Metabolomics_Method\20210212_MT_RPneg120Kres5min		Y:A3	2	/Users/mitchjo/Documents/pcpfm_submission/supplemental/RO1_plasma_mzml/raw_batch1_07262021_MT___MT_20210726_098.mzML	C:\Xcalibur\methods\MT\Metabolomics_Method\20210212_MT_RPneg120Kres5min	1	1902	IDX
blank	raw_batch1_07262021_MT___Blank_20210726_005	Blank_20210726_1_003	1	D:\IDX_Data\Maheshwor\Proj-201-Li-20210607-ZosterVac_ImmunoMetabolomics\HILICposRPneg\Batch 1	C:\Xcalibur\methods\MT\Metabolomics_Method\20210212_MT_HILICpos120Kres5min		Y:A1	2	/Users/mitchjo/Documents/pcpfm_submission/supplemental/RO1_plasma_mzml/raw_batch1_07262021_MT___Blank_20210726_005.mzML	C:\Xcalibur\methods\MT\Metabolomics_Method\20210212_MT_HILICpos120Kres5min	1	1903	IDX
blank	raw_batch1_07262021_MT___Blank_20210726_006	Blank_20210726_1_004	1	D:\IDX_Data\Maheshwor\Proj-201-Li-20210607-ZosterVac_ImmunoMetabolomics\HILICposRPneg\Batch 1	C:\Xcalibur\methods\MT\Metabolomics_Method\20210212_MT_RPneg120Kres5min		Y:A1	2	/Users/mitchjo/Documents/pcpfm_submission/supplemental/RO1_plasma_mzml/raw_batch1_07262021_MT___Blank_20210726_006.mzML	C:\Xcalibur\methods\MT\Metabolomics_Method\20210212_MT_RPneg120Kres5min	1	1904	IDX
pooled	raw_batch1_07262021_MT___MT_20210726_099	Pooled_Sample_20210726_1_009	1	D:\IDX_Data\Maheshwor\Proj-201-Li-20210607-ZosterVac_ImmunoMetabolomics\HILICposRPneg\Batch 1	C:\Xcalibur\methods\MT\Metabolomics_Method\20210212_MT_HILICpos120Kres5min		Y:A5	2	/Users/mitchjo/Documents/pcpfm_submission/supplemental/RO1_plasma_mzml/raw_batch1_07262021_MT___MT_20210726_099.mzML	C:\Xcalibur\methods\MT\Metabolomics_Method\20210212_MT_HILICpos120Kres5min	1	1905	IDX
pooled	raw_batch1_07262021_MT___MT_20210726_100	Pooled_Sample_20210726_1_010	1	D:\IDX_Data\Maheshwor\Proj-201-Li-20210607-ZosterVac_ImmunoMetabolomics\HILICposRPneg\Batch 1	C:\Xcalibur\methods\MT\Metabolomics_Method\20210212_MT_RPneg120Kres5min		Y:A5	2	/Users/mitchjo/Documents/pcpfm_submission/supplemental/RO1_plasma_mzml/raw_batch1_07262021_MT___MT_20210726_100.mzML	C:\Xcalibur\methods\MT\Metabolomics_Method\20210212_MT_RPneg120Kres5min	1	1906	IDX
unknown	raw_batch1_07262021_MT___MT_20210726_101	90211_3_249158_I8_001	1	D:\IDX_Data\Maheshwor\Proj-201-Li-20210607-ZosterVac_ImmunoMetabolomics\HILICposRPneg\Batch 1	C:\Xcalibur\methods\MT\Metabolomics_Method\20210212_MT_HILICpos120Kres5min		Y:F2	2	/Users/mitchjo/Documents/pcpfm_submission/supplemental/RO1_plasma_mzml/raw_batch1_07262021_MT___MT_20210726_101.mzML	C:\Xcalibur\methods\MT\Metabolomics_Method\20210212_MT_HILICpos120Kres5min	1	1907	IDX
unknown	raw_batch1_07262021_MT___MT_20210726_102	90211_3_249158_I8_002	1	D:\IDX_Data\Maheshwor\Proj-201-Li-20210607-ZosterVac_ImmunoMetabolomics\HILICposRPneg\Batch 1	C:\Xcalibur\methods\MT\Metabolomics_Method\20210212_MT_RPneg120Kres5min		Y:F2	2	/Users/mitchjo/Documents/pcpfm_submission/supplemental/RO1_plasma_mzml/raw_batch1_07262021_MT___MT_20210726_102.mzML	C:\Xcalibur\methods\MT\Metabolomics_Method\20210212_MT_RPneg120Kres5min	1	1908	IDX
unknown	raw_batch1_07262021_MT___MT_20210726_103	90211_6_249156_C6_001	1	D:\IDX_Data\Maheshwor\Proj-201-Li-20210607-ZosterVac_ImmunoMetabolomics\HILICposRPneg\Batch 1	C:\Xcalibur\methods\MT\Metabolomics_Method\20210212_MT_HILICpos120Kres5min		Y:F3	2	/Users/mitchjo/Documents/pcpfm_submission/supplemental/RO1_plasma_mzml/raw_batch1_07262021_MT___MT_20210726_103.mzML	C:\Xcalibur\methods\MT\Metabolomics_Method\20210212_MT_HILICpos120Kres5min	1	1909	IDX
unknown	raw_batch1_07262021_MT___MT_20210726_104	90211_6_249156_C6_002	1	D:\IDX_Data\Maheshwor\Proj-201-Li-20210607-ZosterVac_ImmunoMetabolomics\HILICposRPneg\Batch 1	C:\Xcalibur\methods\MT\Metabolomics_Method\20210212_MT_RPneg120Kres5min		Y:F3	2	/Users/mitchjo/Documents/pcpfm_submission/supplemental/RO1_plasma_mzml/raw_batch1_07262021_MT___MT_20210726_104.mzML	C:\Xcalibur\methods\MT\Metabolomics_Method\20210212_MT_RPneg120Kres5min	1	1910	IDX
unknown	raw_batch1_07262021_MT___MT_20210726_105	90211_2_249146_G8_001	1	D:\IDX_Data\Maheshwor\Proj-201-Li-20210607-ZosterVac_ImmunoMetabolomics\HILICposRPneg\Batch 1	C:\Xcalibur\methods\MT\Metabolomics_Method\20210212_MT_HILICpos120Kres5min		Y:F4	2	/Users/mitchjo/Documents/pcpfm_submission/supplemental/RO1_plasma_mzml/raw_batch1_07262021_MT___MT_20210726_105.mzML	C:\Xcalibur\methods\MT\Metabolomics_Method\20210212_MT_HILICpos120Kres5min	1	1911	IDX
unknown	raw_batch1_07262021_MT___MT_20210726_106	90211_2_249146_G8_002	1	D:\IDX_Data\Maheshwor\Proj-201-Li-20210607-ZosterVac_ImmunoMetabolomics\HILICposRPneg\Batch 1	C:\Xcalibur\methods\MT\Metabolomics_Method\20210212_MT_RPneg120Kres5min		Y:F4	2	/Users/mitchjo/Documents/pcpfm_submission/supplemental/RO1_plasma_mzml/raw_batch1_07262021_MT___MT_20210726_106.mzML	C:\Xcalibur\methods\MT\Metabolomics_Method\20210212_MT_RPneg120Kres5min	1	1912	IDX
unknown	raw_batch1_07262021_MT___MT_20210726_107	90212_6_249138_G3_001	1	D:\IDX_Data\Maheshwor\Proj-201-Li-20210607-ZosterVac_ImmunoMetabolomics\HILICposRPneg\Batch 1	C:\Xcalibur\methods\MT\Metabolomics_Method\20210212_MT_HILICpos120Kres5min		Y:F5	2	/Users/mitchjo/Documents/pcpfm_submission/supplemental/RO1_plasma_mzml/raw_batch1_07262021_MT___MT_20210726_107.mzML	C:\Xcalibur\methods\MT\Metabolomics_Method\20210212_MT_HILICpos120Kres5min	1	1913	IDX
unknown	raw_batch1_07262021_MT___MT_20210726_108	90212_6_249138_G3_002	1	D:\IDX_Data\Maheshwor\Proj-201-Li-20210607-ZosterVac_ImmunoMetabolomics\HILICposRPneg\Batch 1	C:\Xcalibur\methods\MT\Metabolomics_Method\20210212_MT_RPneg120Kres5min		Y:F5	2	/Users/mitchjo/Documents/pcpfm_submission/supplemental/RO1_plasma_mzml/raw_batch1_07262021_MT___MT_20210726_108.mzML	C:\Xcalibur\methods\MT\Metabolomics_Method\20210212_MT_RPneg120Kres5min	1	1914	IDX
unknown	raw_batch1_07262021_MT___MT_20210726_109	90212_2_249140_G2_001	1	D:\IDX_Data\Maheshwor\Proj-201-Li-20210607-ZosterVac_ImmunoMetabolomics\HILICposRPneg\Batch 1	C:\Xcalibur\methods\MT\Metabolomics_Method\20210212_MT_HILICpos120Kres5min		Y:F6	2	/Users/mitchjo/Documents/pcpfm_submission/supplemental/RO1_plasma_mzml/raw_batch1_07262021_MT___MT_20210726_109.mzML	C:\Xcalibur\methods\MT\Metabolomics_Method\20210212_MT_HILICpos120Kres5min	1	1915	IDX
unknown	raw_batch1_07262021_MT___MT_20210726_110	90212_2_249140_G2_002	1	D:\IDX_Data\Maheshwor\Proj-201-Li-20210607-ZosterVac_ImmunoMetabolomics\HILICposRPneg\Batch 1	C:\Xcalibur\methods\MT\Metabolomics_Method\20210212_MT_RPneg120Kres5min		Y:F6	2	/Users/mitchjo/Documents/pcpfm_submission/supplemental/RO1_plasma_mzml/raw_batch1_07262021_MT___MT_20210726_110.mzML	C:\Xcalibur\methods\MT\Metabolomics_Method\20210212_MT_RPneg120Kres5min	1	1916	IDX
unknown	raw_batch1_07262021_MT___MT_20210726_111	90212_3_249142_F2_001	1	D:\IDX_Data\Maheshwor\Proj-201-Li-20210607-ZosterVac_ImmunoMetabolomics\HILICposRPneg\Batch 1	C:\Xcalibur\methods\MT\Metabolomics_Method\20210212_MT_HILICpos120Kres5min		Y:F7	2	/Users/mitchjo/Documents/pcpfm_submission/supplemental/RO1_plasma_mzml/raw_batch1_07262021_MT___MT_20210726_111.mzML	C:\Xcalibur\methods\MT\Metabolomics_Method\20210212_MT_HILICpos120Kres5min	1	1917	IDX
unknown	raw_batch1_07262021_MT___MT_20210726_112	90212_3_249142_F2_002	1	D:\IDX_Data\Maheshwor\Proj-201-Li-20210607-ZosterVac_ImmunoMetabolomics\HILICposRPneg\Batch 1	C:\Xcalibur\methods\MT\Metabolomics_Method\20210212_MT_RPneg120Kres5min		Y:F7	2	/Users/mitchjo/Documents/pcpfm_submission/supplemental/RO1_plasma_mzml/raw_batch1_07262021_MT___MT_20210726_112.mzML	C:\Xcalibur\methods\MT\Metabolomics_Method\20210212_MT_RPneg120Kres5min	1	1918	IDX
unknown	raw_batch1_07262021_MT___MT_20210726_113	90212_1_249137_I4_001	1	D:\IDX_Data\Maheshwor\Proj-201-Li-20210607-ZosterVac_ImmunoMetabolomics\HILICposRPneg\Batch 1	C:\Xcalibur\methods\MT\Metabolomics_Method\20210212_MT_HILICpos120Kres5min		Y:F8	2	/Users/mitchjo/Documents/pcpfm_submission/supplemental/RO1_plasma_mzml/raw_batch1_07262021_MT___MT_20210726_113.mzML	C:\Xcalibur\methods\MT\Metabolomics_Method\20210212_MT_HILICpos120Kres5min	1	1919	IDX
unknown	raw_batch1_07262021_MT___MT_20210726_114	90212_1_249137_I4_002	1	D:\IDX_Data\Maheshwor\Proj-201-Li-20210607-ZosterVac_ImmunoMetabolomics\HILICposRPneg\Batch 1	C:\Xcalibur\methods\MT\Metabolomics_Method\20210212_MT_RPneg120Kres5min		Y:F8	2	/Users/mitchjo/Documents/pcpfm_submission/supplemental/RO1_plasma_mzml/raw_batch1_07262021_MT___MT_20210726_114.mzML	C:\Xcalibur\methods\MT\Metabolomics_Method\20210212_MT_RPneg120Kres5min	1	1920	IDX
unknown	raw_batch1_07262021_MT___MT_20210726_115	90212_7_249143_E4_001	1	D:\IDX_Data\Maheshwor\Proj-201-Li-20210607-ZosterVac_ImmunoMetabolomics\HILICposRPneg\Batch 1	C:\Xcalibur\methods\MT\Metabolomics_Method\20210212_MT_HILICpos120Kres5min		Y:F9	2	/Users/mitchjo/Documents/pcpfm_submission/supplemental/RO1_plasma_mzml/raw_batch1_07262021_MT___MT_20210726_115.mzML	C:\Xcalibur\methods\MT\Metabolomics_Method\20210212_MT_HILICpos120Kres5min	1	1921	IDX
unknown	raw_batch1_07262021_MT___MT_20210726_116	90212_7_249143_E4_002	1	D:\IDX_Data\Maheshwor\Proj-201-Li-20210607-ZosterVac_ImmunoMetabolomics\HILICposRPneg\Batch 1	C:\Xcalibur\methods\MT\Metabolomics_Method\20210212_MT_RPneg120Kres5min		Y:F9	2	/Users/mitchjo/Documents/pcpfm_submission/supplemental/RO1_plasma_mzml/raw_batch1_07262021_MT___MT_20210726_116.mzML	C:\Xcalibur\methods\MT\Metabolomics_Method\20210212_MT_RPneg120Kres5min	1	1922	IDX
unknown	raw_batch1_07262021_MT___MT_20210726_117	90217_3_249142_F3_001	1	D:\IDX_Data\Maheshwor\Proj-201-Li-20210607-ZosterVac_ImmunoMetabolomics\HILICposRPneg\Batch 1	C:\Xcalibur\methods\MT\Metabolomics_Method\20210212_MT_HILICpos120Kres5min		G:A1	2	/Users/mitchjo/Documents/pcpfm_submission/supplemental/RO1_plasma_mzml/raw_batch1_07262021_MT___MT_20210726_117.mzML	C:\Xcalibur\methods\MT\Metabolomics_Method\20210212_MT_HILICpos120Kres5min	1	1923	IDX
unknown	raw_batch1_07262021_MT___MT_20210726_118	90217_3_249142_F3_002	1	D:\IDX_Data\Maheshwor\Proj-201-Li-20210607-ZosterVac_ImmunoMetabolomics\HILICposRPneg\Batch 1	C:\Xcalibur\methods\MT\Metabolomics_Method\20210212_MT_RPneg120Kres5min		G:A1	2	/Users/mitchjo/Documents/pcpfm_submission/supplemental/RO1_plasma_mzml/raw_batch1_07262021_MT___MT_20210726_118.mzML	C:\Xcalibur\methods\MT\Metabolomics_Method\20210212_MT_RPneg120Kres5min	1	1924	IDX
unknown	raw_batch1_07262021_MT___MT_20210726_119	90217_7_249143_F9_001	1	D:\IDX_Data\Maheshwor\Proj-201-Li-20210607-ZosterVac_ImmunoMetabolomics\HILICposRPneg\Batch 1	C:\Xcalibur\methods\MT\Metabolomics_Method\20210212_MT_HILICpos120Kres5min		G:A2	2	/Users/mitchjo/Documents/pcpfm_submission/supplemental/RO1_plasma_mzml/raw_batch1_07262021_MT___MT_20210726_119.mzML	C:\Xcalibur\methods\MT\Metabolomics_Method\20210212_MT_HILICpos120Kres5min	1	1925	IDX
unknown	raw_batch1_07262021_MT___MT_20210726_120	90217_7_249143_F9_002	1	D:\IDX_Data\Maheshwor\Proj-201-Li-20210607-ZosterVac_ImmunoMetabolomics\HILICposRPneg\Batch 1	C:\Xcalibur\methods\MT\Metabolomics_Method\20210212_MT_RPneg120Kres5min		G:A2	2	/Users/mitchjo/Documents/pcpfm_submission/supplemental/RO1_plasma_mzml/raw_batch1_07262021_MT___MT_20210726_120.mzML	C:\Xcalibur\methods\MT\Metabolomics_Method\20210212_MT_RPneg120Kres5min	1	1926	IDX
unknown	raw_batch1_07262021_MT___MT_20210726_121	90217_6_249138_H9_001	1	D:\IDX_Data\Maheshwor\Proj-201-Li-20210607-ZosterVac_ImmunoMetabolomics\HILICposRPneg\Batch 1	C:\Xcalibur\methods\MT\Metabolomics_Method\20210212_MT_HILICpos120Kres5min		G:A3	2	/Users/mitchjo/Documents/pcpfm_submission/supplemental/RO1_plasma_mzml/raw_batch1_07262021_MT___MT_20210726_121.mzML	C:\Xcalibur\methods\MT\Metabolomics_Method\20210212_MT_HILICpos120Kres5min	1	1927	IDX
unknown	raw_batch1_07262021_MT___MT_20210726_122	90217_6_249138_H9_002	1	D:\IDX_Data\Maheshwor\Proj-201-Li-20210607-ZosterVac_ImmunoMetabolomics\HILICposRPneg\Batch 1	C:\Xcalibur\methods\MT\Metabolomics_Method\20210212_MT_RPneg120Kres5min		G:A3	2	/Users/mitchjo/Documents/pcpfm_submission/supplemental/RO1_plasma_mzml/raw_batch1_07262021_MT___MT_20210726_122.mzML	C:\Xcalibur\methods\MT\Metabolomics_Method\20210212_MT_RPneg120Kres5min	1	1928	IDX
unknown	raw_batch1_07262021_MT___MT_20210726_123	90217_2_249140_I8_001	1	D:\IDX_Data\Maheshwor\Proj-201-Li-20210607-ZosterVac_ImmunoMetabolomics\HILICposRPneg\Batch 1	C:\Xcalibur\methods\MT\Metabolomics_Method\20210212_MT_HILICpos120Kres5min		G:A4	2	/Users/mitchjo/Documents/pcpfm_submission/supplemental/RO1_plasma_mzml/raw_batch1_07262021_MT___MT_20210726_123.mzML	C:\Xcalibur\methods\MT\Metabolomics_Method\20210212_MT_HILICpos120Kres5min	1	1929	IDX
unknown	raw_batch1_07262021_MT___MT_20210726_124	90217_2_249140_I8_002	1	D:\IDX_Data\Maheshwor\Proj-201-Li-20210607-ZosterVac_ImmunoMetabolomics\HILICposRPneg\Batch 1	C:\Xcalibur\methods\MT\Metabolomics_Method\20210212_MT_RPneg120Kres5min		G:A4	2	/Users/mitchjo/Documents/pcpfm_submission/supplemental/RO1_plasma_mzml/raw_batch1_07262021_MT___MT_20210726_124.mzML	C:\Xcalibur\methods\MT\Metabolomics_Method\20210212_MT_RPneg120Kres5min	1	1930	IDX
unknown	raw_batch1_07262021_MT___MT_20210726_125	90217_1_249140_H2_001	1	D:\IDX_Data\Maheshwor\Proj-201-Li-20210607-ZosterVac_ImmunoMetabolomics\HILICposRPneg\Batch 1	C:\Xcalibur\methods\MT\Metabolomics_Method\20210212_MT_HILICpos120Kres5min		G:A5	2	/Users/mitchjo/Documents/pcpfm_submission/supplemental/RO1_plasma_mzml/raw_batch1_07262021_MT___MT_20210726_125.mzML	C:\Xcalibur\methods\MT\Metabolomics_Method\20210212_MT_HILICpos120Kres5min	1	1931	IDX
unknown	raw_batch1_07262021_MT___MT_20210726_126	90217_1_249140_H2_002	1	D:\IDX_Data\Maheshwor\Proj-201-Li-20210607-ZosterVac_ImmunoMetabolomics\HILICposRPneg\Batch 1	C:\Xcalibur\methods\MT\Metabolomics_Method\20210212_MT_RPneg120Kres5min		G:A5	2	/Users/mitchjo/Documents/pcpfm_submission/supplemental/RO1_plasma_mzml/raw_batch1_07262021_MT___MT_20210726_126.mzML	C:\Xcalibur\methods\MT\Metabolomics_Method\20210212_MT_RPneg120Kres5min	1	1932	IDX
unknown	raw_batch1_07262021_MT___MT_20210726_127	90218_1_249147_E6_001	1	D:\IDX_Data\Maheshwor\Proj-201-Li-20210607-ZosterVac_ImmunoMetabolomics\HILICposRPneg\Batch 1	C:\Xcalibur\methods\MT\Metabolomics_Method\20210212_MT_HILICpos120Kres5min		G:A6	2	/Users/mitchjo/Documents/pcpfm_submission/supplemental/RO1_plasma_mzml/raw_batch1_07262021_MT___MT_20210726_127.mzML	C:\Xcalibur\methods\MT\Metabolomics_Method\20210212_MT_HILICpos120Kres5min	1	1933	IDX
unknown	raw_batch1_07262021_MT___MT_20210726_128	90218_1_249147_E6_002	1	D:\IDX_Data\Maheshwor\Proj-201-Li-20210607-ZosterVac_ImmunoMetabolomics\HILICposRPneg\Batch 1	C:\Xcalibur\methods\MT\Metabolomics_Method\20210212_MT_RPneg120Kres5min		G:A6	2	/Users/mitchjo/Documents/pcpfm_submission/supplemental/RO1_plasma_mzml/raw_batch1_07262021_MT___MT_20210726_128.mzML	C:\Xcalibur\methods\MT\Metabolomics_Method\20210212_MT_RPneg120Kres5min	1	1934	IDX
unknown	raw_batch1_07262021_MT___MT_20210726_129	90218_3_249151_C1_001	1	D:\IDX_Data\Maheshwor\Proj-201-Li-20210607-ZosterVac_ImmunoMetabolomics\HILICposRPneg\Batch 1	C:\Xcalibur\methods\MT\Metabolomics_Method\20210212_MT_HILICpos120Kres5min		G:A7	2	/Users/mitchjo/Documents/pcpfm_submission/supplemental/RO1_plasma_mzml/raw_batch1_07262021_MT___MT_20210726_129.mzML	C:\Xcalibur\methods\MT\Metabolomics_Method\20210212_MT_HILICpos120Kres5min	1	1935	IDX
unknown	raw_batch1_07262021_MT___MT_20210726_130	90218_3_249151_C1_002	1	D:\IDX_Data\Maheshwor\Proj-201-Li-20210607-ZosterVac_ImmunoMetabolomics\HILICposRPneg\Batch 1	C:\Xcalibur\methods\MT\Metabolomics_Method\20210212_MT_RPneg120Kres5min		G:A7	2	/Users/mitchjo/Documents/pcpfm_submission/supplemental/RO1_plasma_mzml/raw_batch1_07262021_MT___MT_20210726_130.mzML	C:\Xcalibur\methods\MT\Metabolomics_Method\20210212_MT_RPneg120Kres5min	1	1936	IDX
unknown	raw_batch1_07262021_MT___MT_20210726_131	90218_2_249147_B8_001	1	D:\IDX_Data\Maheshwor\Proj-201-Li-20210607-ZosterVac_ImmunoMetabolomics\HILICposRPneg\Batch 1	C:\Xcalibur\methods\MT\Metabolomics_Method\20210212_MT_HILICpos120Kres5min		G:A8	2	/Users/mitchjo/Documents/pcpfm_submission/supplemental/RO1_plasma_mzml/raw_batch1_07262021_MT___MT_20210726_131.mzML	C:\Xcalibur\methods\MT\Metabolomics_Method\20210212_MT_HILICpos120Kres5min	1	1937	IDX
unknown	raw_batch1_07262021_MT___MT_20210726_132	90218_2_249147_B8_002	1	D:\IDX_Data\Maheshwor\Proj-201-Li-20210607-ZosterVac_ImmunoMetabolomics\HILICposRPneg\Batch 1	C:\Xcalibur\methods\MT\Metabolomics_Method\20210212_MT_RPneg120Kres5min		G:A8	2	/Users/mitchjo/Documents/pcpfm_submission/supplemental/RO1_plasma_mzml/raw_batch1_07262021_MT___MT_20210726_132.mzML	C:\Xcalibur\methods\MT\Metabolomics_Method\20210212_MT_RPneg120Kres5min	1	1938	IDX
unknown	raw_batch1_07262021_MT___MT_20210726_133	90277_3_249160_C2_001	1	D:\IDX_Data\Maheshwor\Proj-201-Li-20210607-ZosterVac_ImmunoMetabolomics\HILICposRPneg\Batch 1	C:\Xcalibur\methods\MT\Metabolomics_Method\20210212_MT_HILICpos120Kres5min		G:A9	2	/Users/mitchjo/Documents/pcpfm_submission/supplemental/RO1_plasma_mzml/raw_batch1_07262021_MT___MT_20210726_133.mzML	C:\Xcalibur\methods\MT\Metabolomics_Method\20210212_MT_HILICpos120Kres5min	1	1939	IDX
unknown	raw_batch1_07262021_MT___MT_20210726_134	90277_3_249160_C2_002	1	D:\IDX_Data\Maheshwor\Proj-201-Li-20210607-ZosterVac_ImmunoMetabolomics\HILICposRPneg\Batch 1	C:\Xcalibur\methods\MT\Metabolomics_Method\20210212_MT_RPneg120Kres5min		G:A9	2	/Users/mitchjo/Documents/pcpfm_submission/supplemental/RO1_plasma_mzml/raw_batch1_07262021_MT___MT_20210726_134.mzML	C:\Xcalibur\methods\MT\Metabolomics_Method\20210212_MT_RPneg120Kres5min	1	1940	IDX
unknown	raw_batch1_07262021_MT___MT_20210726_135	90277_2_249150_D3_001	1	D:\IDX_Data\Maheshwor\Proj-201-Li-20210607-ZosterVac_ImmunoMetabolomics\HILICposRPneg\Batch 1	C:\Xcalibur\methods\MT\Metabolomics_Method\20210212_MT_HILICpos120Kres5min		G:B1	2	/Users/mitchjo/Documents/pcpfm_submission/supplemental/RO1_plasma_mzml/raw_batch1_07262021_MT___MT_20210726_135.mzML	C:\Xcalibur\methods\MT\Metabolomics_Method\20210212_MT_HILICpos120Kres5min	1	1941	IDX
unknown	raw_batch1_07262021_MT___MT_20210726_136	90277_2_249150_D3_002	1	D:\IDX_Data\Maheshwor\Proj-201-Li-20210607-ZosterVac_ImmunoMetabolomics\HILICposRPneg\Batch 1	C:\Xcalibur\methods\MT\Metabolomics_Method\20210212_MT_RPneg120Kres5min		G:B1	2	/Users/mitchjo/Documents/pcpfm_submission/supplemental/RO1_plasma_mzml/raw_batch1_07262021_MT___MT_20210726_136.mzML	C:\Xcalibur\methods\MT\Metabolomics_Method\20210212_MT_RPneg120Kres5min	1	1942	IDX
unknown	raw_batch1_07262021_MT___MT_20210726_137	90277_6_249139_B4_001	1	D:\IDX_Data\Maheshwor\Proj-201-Li-20210607-ZosterVac_ImmunoMetabolomics\HILICposRPneg\Batch 1	C:\Xcalibur\methods\MT\Metabolomics_Method\20210212_MT_HILICpos120Kres5min		G:B2	2	/Users/mitchjo/Documents/pcpfm_submission/supplemental/RO1_plasma_mzml/raw_batch1_07262021_MT___MT_20210726_137.mzML	C:\Xcalibur\methods\MT\Metabolomics_Method\20210212_MT_HILICpos120Kres5min	1	1943	IDX
unknown	raw_batch1_07262021_MT___MT_20210726_138	90277_6_249139_B4_002	1	D:\IDX_Data\Maheshwor\Proj-201-Li-20210607-ZosterVac_ImmunoMetabolomics\HILICposRPneg\Batch 1	C:\Xcalibur\methods\MT\Metabolomics_Method\20210212_MT_RPneg120Kres5min		G:B2	2	/Users/mitchjo/Documents/pcpfm_submission/supplemental/RO1_plasma_mzml/raw_batch1_07262021_MT___MT_20210726_138.mzML	C:\Xcalibur\methods\MT\Metabolomics_Method\20210212_MT_RPneg120Kres5min	1	1944	IDX
unknown	raw_batch1_07262021_MT___MT_20210726_139	90277_7_249143_D2_001	1	D:\IDX_Data\Maheshwor\Proj-201-Li-20210607-ZosterVac_ImmunoMetabolomics\HILICposRPneg\Batch 1	C:\Xcalibur\methods\MT\Metabolomics_Method\20210212_MT_HILICpos120Kres5min		G:B3	2	/Users/mitchjo/Documents/pcpfm_submission/supplemental/RO1_plasma_mzml/raw_batch1_07262021_MT___MT_20210726_139.mzML	C:\Xcalibur\methods\MT\Metabolomics_Method\20210212_MT_HILICpos120Kres5min	1	1945	IDX
unknown	raw_batch1_07262021_MT___MT_20210726_140	90277_7_249143_D2_002	1	D:\IDX_Data\Maheshwor\Proj-201-Li-20210607-ZosterVac_ImmunoMetabolomics\HILICposRPneg\Batch 1	C:\Xcalibur\methods\MT\Metabolomics_Method\20210212_MT_RPneg120Kres5min		G:B3	2	/Users/mitchjo/Documents/pcpfm_submission/supplemental/RO1_plasma_mzml/raw_batch1_07262021_MT___MT_20210726_140.mzML	C:\Xcalibur\methods\MT\Metabolomics_Method\20210212_MT_RPneg120Kres5min	1	1946	IDX
unknown	raw_batch1_07262021_MT___MT_20210726_141	90277_1_249144_A4_001	1	D:\IDX_Data\Maheshwor\Proj-201-Li-20210607-ZosterVac_ImmunoMetabolomics\HILICposRPneg\Batch 1	C:\Xcalibur\methods\MT\Metabolomics_Method\20210212_MT_HILICpos120Kres5min		G:B4	2	/Users/mitchjo/Documents/pcpfm_submission/supplemental/RO1_plasma_mzml/raw_batch1_07262021_MT___MT_20210726_141.mzML	C:\Xcalibur\methods\MT\Metabolomics_Method\20210212_MT_HILICpos120Kres5min	1	1947	IDX
unknown	raw_batch1_07262021_MT___MT_20210726_142	90277_1_249144_A4_002	1	D:\IDX_Data\Maheshwor\Proj-201-Li-20210607-ZosterVac_ImmunoMetabolomics\HILICposRPneg\Batch 1	C:\Xcalibur\methods\MT\Metabolomics_Method\20210212_MT_RPneg120Kres5min		G:B4	2	/Users/mitchjo/Documents/pcpfm_submission/supplemental/RO1_plasma_mzml/raw_batch1_07262021_MT___MT_20210726_142.mzML	C:\Xcalibur\methods\MT\Metabolomics_Method\20210212_MT_RPneg120Kres5min	1	1948	IDX
unknown	raw_batch1_07262021_MT___MT_20210726_143	90279_3_249137_D1_001	1	D:\IDX_Data\Maheshwor\Proj-201-Li-20210607-ZosterVac_ImmunoMetabolomics\HILICposRPneg\Batch 1	C:\Xcalibur\methods\MT\Metabolomics_Method\20210212_MT_HILICpos120Kres5min		G:B5	2	/Users/mitchjo/Documents/pcpfm_submission/supplemental/RO1_plasma_mzml/raw_batch1_07262021_MT___MT_20210726_143.mzML	C:\Xcalibur\methods\MT\Metabolomics_Method\20210212_MT_HILICpos120Kres5min	1	1949	IDX
unknown	raw_batch1_07262021_MT___MT_20210726_144	90279_3_249137_D1_002	1	D:\IDX_Data\Maheshwor\Proj-201-Li-20210607-ZosterVac_ImmunoMetabolomics\HILICposRPneg\Batch 1	C:\Xcalibur\methods\MT\Metabolomics_Method\20210212_MT_RPneg120Kres5min		G:B5	2	/Users/mitchjo/Documents/pcpfm_submission/supplemental/RO1_plasma_mzml/raw_batch1_07262021_MT___MT_20210726_144.mzML	C:\Xcalibur\methods\MT\Metabolomics_Method\20210212_MT_RPneg120Kres5min	1	1950	IDX
unknown	raw_batch1_07262021_MT___MT_20210726_145	90279_6_249142_A3_001	1	D:\IDX_Data\Maheshwor\Proj-201-Li-20210607-ZosterVac_ImmunoMetabolomics\HILICposRPneg\Batch 1	C:\Xcalibur\methods\MT\Metabolomics_Method\20210212_MT_HILICpos120Kres5min		G:B6	2	/Users/mitchjo/Documents/pcpfm_submission/supplemental/RO1_plasma_mzml/raw_batch1_07262021_MT___MT_20210726_145.mzML	C:\Xcalibur\methods\MT\Metabolomics_Method\20210212_MT_HILICpos120Kres5min	1	1951	IDX
unknown	raw_batch1_07262021_MT___MT_20210726_146	90279_6_249142_A3_002	1	D:\IDX_Data\Maheshwor\Proj-201-Li-20210607-ZosterVac_ImmunoMetabolomics\HILICposRPneg\Batch 1	C:\Xcalibur\methods\MT\Metabolomics_Method\20210212_MT_RPneg120Kres5min		G:B6	2	/Users/mitchjo/Documents/pcpfm_submission/supplemental/RO1_plasma_mzml/raw_batch1_07262021_MT___MT_20210726_146.mzML	C:\Xcalibur\methods\MT\Metabolomics_Method\20210212_MT_RPneg120Kres5min	1	1952	IDX
pooled	raw_batch1_07262021_MT___MT_20210726_147	Pooled_Sample_20210726_1_013	1	D:\IDX_Data\Maheshwor\Proj-201-Li-20210607-ZosterVac_ImmunoMetabolomics\HILICposRPneg\Batch 1	C:\Xcalibur\methods\MT\Metabolomics_Method\20210212_MT_HILICpos120Kres5min		Y:A5	2	/Users/mitchjo/Documents/pcpfm_submission/supplemental/RO1_plasma_mzml/raw_batch1_07262021_MT___MT_20210726_147.mzML	C:\Xcalibur\methods\MT\Metabolomics_Method\20210212_MT_HILICpos120Kres5min	1	1953	IDX
pooled	raw_batch1_07262021_MT___MT_20210726_148	Pooled_Sample_20210726_1_014	1	D:\IDX_Data\Maheshwor\Proj-201-Li-20210607-ZosterVac_ImmunoMetabolomics\HILICposRPneg\Batch 1	C:\Xcalibur\methods\MT\Metabolomics_Method\20210212_MT_RPneg120Kres5min		Y:A5	2	/Users/mitchjo/Documents/pcpfm_submission/supplemental/RO1_plasma_mzml/raw_batch1_07262021_MT___MT_20210726_148.mzML	C:\Xcalibur\methods\MT\Metabolomics_Method\20210212_MT_RPneg120Kres5min	1	1954	IDX
unknown	raw_batch1_07262021_MT___MT_20210726_149	90279_1_249151_H8_001	1	D:\IDX_Data\Maheshwor\Proj-201-Li-20210607-ZosterVac_ImmunoMetabolomics\HILICposRPneg\Batch 1	C:\Xcalibur\methods\MT\Metabolomics_Method\20210212_MT_HILICpos120Kres5min		G:B7	2	/Users/mitchjo/Documents/pcpfm_submission/supplemental/RO1_plasma_mzml/raw_batch1_07262021_MT___MT_20210726_149.mzML	C:\Xcalibur\methods\MT\Metabolomics_Method\20210212_MT_HILICpos120Kres5min	1	1955	IDX
unknown	raw_batch1_07262021_MT___MT_20210726_150	90279_1_249151_H8_002	1	D:\IDX_Data\Maheshwor\Proj-201-Li-20210607-ZosterVac_ImmunoMetabolomics\HILICposRPneg\Batch 1	C:\Xcalibur\methods\MT\Metabolomics_Method\20210212_MT_RPneg120Kres5min		G:B7	2	/Users/mitchjo/Documents/pcpfm_submission/supplemental/RO1_plasma_mzml/raw_batch1_07262021_MT___MT_20210726_150.mzML	C:\Xcalibur\methods\MT\Metabolomics_Method\20210212_MT_RPneg120Kres5min	1	1956	IDX
unknown	raw_batch1_07262021_MT___MT_20210726_151	90279_2_249151_B5_001	1	D:\IDX_Data\Maheshwor\Proj-201-Li-20210607-ZosterVac_ImmunoMetabolomics\HILICposRPneg\Batch 1	C:\Xcalibur\methods\MT\Metabolomics_Method\20210212_MT_HILICpos120Kres5min		G:B8	2	/Users/mitchjo/Documents/pcpfm_submission/supplemental/RO1_plasma_mzml/raw_batch1_07262021_MT___MT_20210726_151.mzML	C:\Xcalibur\methods\MT\Metabolomics_Method\20210212_MT_HILICpos120Kres5min	1	1957	IDX
unknown	raw_batch1_07262021_MT___MT_20210726_152	90279_2_249151_B5_002	1	D:\IDX_Data\Maheshwor\Proj-201-Li-20210607-ZosterVac_ImmunoMetabolomics\HILICposRPneg\Batch 1	C:\Xcalibur\methods\MT\Metabolomics_Method\20210212_MT_RPneg120Kres5min		G:B8	2	/Users/mitchjo/Documents/pcpfm_submission/supplemental/RO1_plasma_mzml/raw_batch1_07262021_MT___MT_20210726_152.mzML	C:\Xcalibur\methods\MT\Metabolomics_Method\20210212_MT_RPneg120Kres5min	1	1958	IDX
unknown	raw_batch1_07262021_MT___MT_20210726_153	90281_6_249142_D3_001	1	D:\IDX_Data\Maheshwor\Proj-201-Li-20210607-ZosterVac_ImmunoMetabolomics\HILICposRPneg\Batch 1	C:\Xcalibur\methods\MT\Metabolomics_Method\20210212_MT_HILICpos120Kres5min		G:B9	2	/Users/mitchjo/Documents/pcpfm_submission/supplemental/RO1_plasma_mzml/raw_batch1_07262021_MT___MT_20210726_153.mzML	C:\Xcalibur\methods\MT\Metabolomics_Method\20210212_MT_HILICpos120Kres5min	1	1959	IDX
unknown	raw_batch1_07262021_MT___MT_20210726_154	90281_6_249142_D3_002	1	D:\IDX_Data\Maheshwor\Proj-201-Li-20210607-ZosterVac_ImmunoMetabolomics\HILICposRPneg\Batch 1	C:\Xcalibur\methods\MT\Metabolomics_Method\20210212_MT_RPneg120Kres5min		G:B9	2	/Users/mitchjo/Documents/pcpfm_submission/supplemental/RO1_plasma_mzml/raw_batch1_07262021_MT___MT_20210726_154.mzML	C:\Xcalibur\methods\MT\Metabolomics_Method\20210212_MT_RPneg120Kres5min	1	1960	IDX
unknown	raw_batch1_07262021_MT___MT_20210726_155	90281_1_249138_A4_001	1	D:\IDX_Data\Maheshwor\Proj-201-Li-20210607-ZosterVac_ImmunoMetabolomics\HILICposRPneg\Batch 1	C:\Xcalibur\methods\MT\Metabolomics_Method\20210212_MT_HILICpos120Kres5min		G:C1	2	/Users/mitchjo/Documents/pcpfm_submission/supplemental/RO1_plasma_mzml/raw_batch1_07262021_MT___MT_20210726_155.mzML	C:\Xcalibur\methods\MT\Metabolomics_Method\20210212_MT_HILICpos120Kres5min	1	1961	IDX
unknown	raw_batch1_07262021_MT___MT_20210726_156	90281_1_249138_A4_002	1	D:\IDX_Data\Maheshwor\Proj-201-Li-20210607-ZosterVac_ImmunoMetabolomics\HILICposRPneg\Batch 1	C:\Xcalibur\methods\MT\Metabolomics_Method\20210212_MT_RPneg120Kres5min		G:C1	2	/Users/mitchjo/Documents/pcpfm_submission/supplemental/RO1_plasma_mzml/raw_batch1_07262021_MT___MT_20210726_156.mzML	C:\Xcalibur\methods\MT\Metabolomics_Method\20210212_MT_RPneg120Kres5min	1	1962	IDX
unknown	raw_batch1_07262021_MT___MT_20210726_157	90281_2_249146_G2_001	1	D:\IDX_Data\Maheshwor\Proj-201-Li-20210607-ZosterVac_ImmunoMetabolomics\HILICposRPneg\Batch 1	C:\Xcalibur\methods\MT\Metabolomics_Method\20210212_MT_HILICpos120Kres5min		G:C2	2	/Users/mitchjo/Documents/pcpfm_submission/supplemental/RO1_plasma_mzml/raw_batch1_07262021_MT___MT_20210726_157.mzML	C:\Xcalibur\methods\MT\Metabolomics_Method\20210212_MT_HILICpos120Kres5min	1	1963	IDX
unknown	raw_batch1_07262021_MT___MT_20210726_158	90281_2_249146_G2_002	1	D:\IDX_Data\Maheshwor\Proj-201-Li-20210607-ZosterVac_ImmunoMetabolomics\HILICposRPneg\Batch 1	C:\Xcalibur\methods\MT\Metabolomics_Method\20210212_MT_RPneg120Kres5min		G:C2	2	/Users/mitchjo/Documents/pcpfm_submission/supplemental/RO1_plasma_mzml/raw_batch1_07262021_MT___MT_20210726_158.mzML	C:\Xcalibur\methods\MT\Metabolomics_Method\20210212_MT_RPneg120Kres5min	1	1964	IDX
unknown	raw_batch1_07262021_MT___MT_20210726_159	90281_3_249159_A7_001	1	D:\IDX_Data\Maheshwor\Proj-201-Li-20210607-ZosterVac_ImmunoMetabolomics\HILICposRPneg\Batch 1	C:\Xcalibur\methods\MT\Metabolomics_Method\20210212_MT_HILICpos120Kres5min		G:C3	2	/Users/mitchjo/Documents/pcpfm_submission/supplemental/RO1_plasma_mzml/raw_batch1_07262021_MT___MT_20210726_159.mzML	C:\Xcalibur\methods\MT\Metabolomics_Method\20210212_MT_HILICpos120Kres5min	1	1965	IDX
unknown	raw_batch1_07262021_MT___MT_20210726_160	90281_3_249159_A7_002	1	D:\IDX_Data\Maheshwor\Proj-201-Li-20210607-ZosterVac_ImmunoMetabolomics\HILICposRPneg\Batch 1	C:\Xcalibur\methods\MT\Metabolomics_Method\20210212_MT_RPneg120Kres5min		G:C3	2	/Users/mitchjo/Documents/pcpfm_submission/supplemental/RO1_plasma_mzml/raw_batch1_07262021_MT___MT_20210726_160.mzML	C:\Xcalibur\methods\MT\Metabolomics_Method\20210212_MT_RPneg120Kres5min	1	1966	IDX
unknown	raw_batch1_07262021_MT___MT_20210726_161	90284_2_249150_G1_001	1	D:\IDX_Data\Maheshwor\Proj-201-Li-20210607-ZosterVac_ImmunoMetabolomics\HILICposRPneg\Batch 1	C:\Xcalibur\methods\MT\Metabolomics_Method\20210212_MT_HILICpos120Kres5min		G:C4	2	/Users/mitchjo/Documents/pcpfm_submission/supplemental/RO1_plasma_mzml/raw_batch1_07262021_MT___MT_20210726_161.mzML	C:\Xcalibur\methods\MT\Metabolomics_Method\20210212_MT_HILICpos120Kres5min	1	1967	IDX
unknown	raw_batch1_07262021_MT___MT_20210726_162	90284_2_249150_G1_002	1	D:\IDX_Data\Maheshwor\Proj-201-Li-20210607-ZosterVac_ImmunoMetabolomics\HILICposRPneg\Batch 1	C:\Xcalibur\methods\MT\Metabolomics_Method\20210212_MT_RPneg120Kres5min		G:C4	2	/Users/mitchjo/Documents/pcpfm_submission/supplemental/RO1_plasma_mzml/raw_batch1_07262021_MT___MT_20210726_162.mzML	C:\Xcalibur\methods\MT\Metabolomics_Method\20210212_MT_RPneg120Kres5min	1	1968	IDX
unknown	raw_batch1_07262021_MT___MT_20210726_163	90284_3_249160_F3_001	1	D:\IDX_Data\Maheshwor\Proj-201-Li-20210607-ZosterVac_ImmunoMetabolomics\HILICposRPneg\Batch 1	C:\Xcalibur\methods\MT\Metabolomics_Method\20210212_MT_HILICpos120Kres5min		G:C5	2	/Users/mitchjo/Documents/pcpfm_submission/supplemental/RO1_plasma_mzml/raw_batch1_07262021_MT___MT_20210726_163.mzML	C:\Xcalibur\methods\MT\Metabolomics_Method\20210212_MT_HILICpos120Kres5min	1	1969	IDX
unknown	raw_batch1_07262021_MT___MT_20210726_164	90284_3_249160_F3_002	1	D:\IDX_Data\Maheshwor\Proj-201-Li-20210607-ZosterVac_ImmunoMetabolomics\HILICposRPneg\Batch 1	C:\Xcalibur\methods\MT\Metabolomics_Method\20210212_MT_RPneg120Kres5min		G:C5	2	/Users/mitchjo/Documents/pcpfm_submission/supplemental/RO1_plasma_mzml/raw_batch1_07262021_MT___MT_20210726_164.mzML	C:\Xcalibur\methods\MT\Metabolomics_Method\20210212_MT_RPneg120Kres5min	1	1970	IDX
unknown	raw_batch1_07262021_MT___MT_20210726_165	90284_6_249139_D7_001	1	D:\IDX_Data\Maheshwor\Proj-201-Li-20210607-ZosterVac_ImmunoMetabolomics\HILICposRPneg\Batch 1	C:\Xcalibur\methods\MT\Metabolomics_Method\20210212_MT_HILICpos120Kres5min		G:C6	2	/Users/mitchjo/Documents/pcpfm_submission/supplemental/RO1_plasma_mzml/raw_batch1_07262021_MT___MT_20210726_165.mzML	C:\Xcalibur\methods\MT\Metabolomics_Method\20210212_MT_HILICpos120Kres5min	1	1971	IDX
unknown	raw_batch1_07262021_MT___MT_20210726_166	90284_6_249139_D7_002	1	D:\IDX_Data\Maheshwor\Proj-201-Li-20210607-ZosterVac_ImmunoMetabolomics\HILICposRPneg\Batch 1	C:\Xcalibur\methods\MT\Metabolomics_Method\20210212_MT_RPneg120Kres5min		G:C6	2	/Users/mitchjo/Documents/pcpfm_submission/supplemental/RO1_plasma_mzml/raw_batch1_07262021_MT___MT_20210726_166.mzML	C:\Xcalibur\methods\MT\Metabolomics_Method\20210212_MT_RPneg120Kres5min	1	1972	IDX
unknown	raw_batch1_07262021_MT___MT_20210726_167	90284_1_249150_A4_001	1	D:\IDX_Data\Maheshwor\Proj-201-Li-20210607-ZosterVac_ImmunoMetabolomics\HILICposRPneg\Batch 1	C:\Xcalibur\methods\MT\Metabolomics_Method\20210212_MT_HILICpos120Kres5min		G:C7	2	/Users/mitchjo/Documents/pcpfm_submission/supplemental/RO1_plasma_mzml/raw_batch1_07262021_MT___MT_20210726_167.mzML	C:\Xcalibur\methods\MT\Metabolomics_Method\20210212_MT_HILICpos120Kres5min	1	1973	IDX
unknown	raw_batch1_07262021_MT___MT_20210726_168	90284_1_249150_A4_002	1	D:\IDX_Data\Maheshwor\Proj-201-Li-20210607-ZosterVac_ImmunoMetabolomics\HILICposRPneg\Batch 1	C:\Xcalibur\methods\MT\Metabolomics_Method\20210212_MT_RPneg120Kres5min		G:C7	2	/Users/mitchjo/Documents/pcpfm_submission/supplemental/RO1_plasma_mzml/raw_batch1_07262021_MT___MT_20210726_168.mzML	C:\Xcalibur\methods\MT\Metabolomics_Method\20210212_MT_RPneg120Kres5min	1	1974	IDX
unknown	raw_batch1_07262021_MT___MT_20210726_169	90284_7_249142_I7_001	1	D:\IDX_Data\Maheshwor\Proj-201-Li-20210607-ZosterVac_ImmunoMetabolomics\HILICposRPneg\Batch 1	C:\Xcalibur\methods\MT\Metabolomics_Method\20210212_MT_HILICpos120Kres5min		G:C8	2	/Users/mitchjo/Documents/pcpfm_submission/supplemental/RO1_plasma_mzml/raw_batch1_07262021_MT___MT_20210726_169.mzML	C:\Xcalibur\methods\MT\Metabolomics_Method\20210212_MT_HILICpos120Kres5min	1	1975	IDX
unknown	raw_batch1_07262021_MT___MT_20210726_170	90284_7_249142_I7_002	1	D:\IDX_Data\Maheshwor\Proj-201-Li-20210607-ZosterVac_ImmunoMetabolomics\HILICposRPneg\Batch 1	C:\Xcalibur\methods\MT\Metabolomics_Method\20210212_MT_RPneg120Kres5min		G:C8	2	/Users/mitchjo/Documents/pcpfm_submission/supplemental/RO1_plasma_mzml/raw_batch1_07262021_MT___MT_20210726_170.mzML	C:\Xcalibur\methods\MT\Metabolomics_Method\20210212_MT_RPneg120Kres5min	1	1976	IDX
unknown	raw_batch1_07262021_MT___MT_20210726_171	90300_1_249150_E8_001	1	D:\IDX_Data\Maheshwor\Proj-201-Li-20210607-ZosterVac_ImmunoMetabolomics\HILICposRPneg\Batch 1	C:\Xcalibur\methods\MT\Metabolomics_Method\20210212_MT_HILICpos120Kres5min		G:C9	2	/Users/mitchjo/Documents/pcpfm_submission/supplemental/RO1_plasma_mzml/raw_batch1_07262021_MT___MT_20210726_171.mzML	C:\Xcalibur\methods\MT\Metabolomics_Method\20210212_MT_HILICpos120Kres5min	1	1977	IDX
unknown	raw_batch1_07262021_MT___MT_20210726_172	90300_1_249150_E8_002	1	D:\IDX_Data\Maheshwor\Proj-201-Li-20210607-ZosterVac_ImmunoMetabolomics\HILICposRPneg\Batch 1	C:\Xcalibur\methods\MT\Metabolomics_Method\20210212_MT_RPneg120Kres5min		G:C9	2	/Users/mitchjo/Documents/pcpfm_submission/supplemental/RO1_plasma_mzml/raw_batch1_07262021_MT___MT_20210726_172.mzML	C:\Xcalibur\methods\MT\Metabolomics_Method\20210212_MT_RPneg120Kres5min	1	1978	IDX
unknown	raw_batch1_07262021_MT___MT_20210726_173	90300_6_249139_D5_001	1	D:\IDX_Data\Maheshwor\Proj-201-Li-20210607-ZosterVac_ImmunoMetabolomics\HILICposRPneg\Batch 1	C:\Xcalibur\methods\MT\Metabolomics_Method\20210212_MT_HILICpos120Kres5min		G:D1	2	/Users/mitchjo/Documents/pcpfm_submission/supplemental/RO1_plasma_mzml/raw_batch1_07262021_MT___MT_20210726_173.mzML	C:\Xcalibur\methods\MT\Metabolomics_Method\20210212_MT_HILICpos120Kres5min	1	1979	IDX
unknown	raw_batch1_07262021_MT___MT_20210726_174	90300_6_249139_D5_002	1	D:\IDX_Data\Maheshwor\Proj-201-Li-20210607-ZosterVac_ImmunoMetabolomics\HILICposRPneg\Batch 1	C:\Xcalibur\methods\MT\Metabolomics_Method\20210212_MT_RPneg120Kres5min		G:D1	2	/Users/mitchjo/Documents/pcpfm_submission/supplemental/RO1_plasma_mzml/raw_batch1_07262021_MT___MT_20210726_174.mzML	C:\Xcalibur\methods\MT\Metabolomics_Method\20210212_MT_RPneg120Kres5min	1	1980	IDX
unknown	raw_batch1_07262021_MT___MT_20210726_175	90300_3_249160_G3_001	1	D:\IDX_Data\Maheshwor\Proj-201-Li-20210607-ZosterVac_ImmunoMetabolomics\HILICposRPneg\Batch 1	C:\Xcalibur\methods\MT\Metabolomics_Method\20210212_MT_HILICpos120Kres5min		G:D2	2	/Users/mitchjo/Documents/pcpfm_submission/supplemental/RO1_plasma_mzml/raw_batch1_07262021_MT___MT_20210726_175.mzML	C:\Xcalibur\methods\MT\Metabolomics_Method\20210212_MT_HILICpos120Kres5min	1	1981	IDX
unknown	raw_batch1_07262021_MT___MT_20210726_176	90300_3_249160_G3_002	1	D:\IDX_Data\Maheshwor\Proj-201-Li-20210607-ZosterVac_ImmunoMetabolomics\HILICposRPneg\Batch 1	C:\Xcalibur\methods\MT\Metabolomics_Method\20210212_MT_RPneg120Kres5min		G:D2	2	/Users/mitchjo/Documents/pcpfm_submission/supplemental/RO1_plasma_mzml/raw_batch1_07262021_MT___MT_20210726_176.mzML	C:\Xcalibur\methods\MT\Metabolomics_Method\20210212_MT_RPneg120Kres5min	1	1982	IDX
unknown	raw_batch1_07262021_MT___MT_20210726_177	90300_7_249143_D3_001	1	D:\IDX_Data\Maheshwor\Proj-201-Li-20210607-ZosterVac_ImmunoMetabolomics\HILICposRPneg\Batch 1	C:\Xcalibur\methods\MT\Metabolomics_Method\20210212_MT_HILICpos120Kres5min		G:D3	2	/Users/mitchjo/Documents/pcpfm_submission/supplemental/RO1_plasma_mzml/raw_batch1_07262021_MT___MT_20210726_177.mzML	C:\Xcalibur\methods\MT\Metabolomics_Method\20210212_MT_HILICpos120Kres5min	1	1983	IDX
unknown	raw_batch1_07262021_MT___MT_20210726_178	90300_7_249143_D3_002	1	D:\IDX_Data\Maheshwor\Proj-201-Li-20210607-ZosterVac_ImmunoMetabolomics\HILICposRPneg\Batch 1	C:\Xcalibur\methods\MT\Metabolomics_Method\20210212_MT_RPneg120Kres5min		G:D3	2	/Users/mitchjo/Documents/pcpfm_submission/supplemental/RO1_plasma_mzml/raw_batch1_07262021_MT___MT_20210726_178.mzML	C:\Xcalibur\methods\MT\Metabolomics_Method\20210212_MT_RPneg120Kres5min	1	1984	IDX
unknown	raw_batch1_07262021_MT___MT_20210726_179	90300_2_249151_A2_001	1	D:\IDX_Data\Maheshwor\Proj-201-Li-20210607-ZosterVac_ImmunoMetabolomics\HILICposRPneg\Batch 1	C:\Xcalibur\methods\MT\Metabolomics_Method\20210212_MT_HILICpos120Kres5min		G:D4	2	/Users/mitchjo/Documents/pcpfm_submission/supplemental/RO1_plasma_mzml/raw_batch1_07262021_MT___MT_20210726_179.mzML	C:\Xcalibur\methods\MT\Metabolomics_Method\20210212_MT_HILICpos120Kres5min	1	1985	IDX
unknown	raw_batch1_07262021_MT___MT_20210726_180	90300_2_249151_A2_002	1	D:\IDX_Data\Maheshwor\Proj-201-Li-20210607-ZosterVac_ImmunoMetabolomics\HILICposRPneg\Batch 1	C:\Xcalibur\methods\MT\Metabolomics_Method\20210212_MT_RPneg120Kres5min		G:D4	2	/Users/mitchjo/Documents/pcpfm_submission/supplemental/RO1_plasma_mzml/raw_batch1_07262021_MT___MT_20210726_180.mzML	C:\Xcalibur\methods\MT\Metabolomics_Method\20210212_MT_RPneg120Kres5min	1	1986	IDX
unknown	raw_batch1_07262021_MT___MT_20210726_181	90305_3_249137_G3_001	1	D:\IDX_Data\Maheshwor\Proj-201-Li-20210607-ZosterVac_ImmunoMetabolomics\HILICposRPneg\Batch 1	C:\Xcalibur\methods\MT\Metabolomics_Method\20210212_MT_HILICpos120Kres5min		G:D5	2	/Users/mitchjo/Documents/pcpfm_submission/supplemental/RO1_plasma_mzml/raw_batch1_07262021_MT___MT_20210726_181.mzML	C:\Xcalibur\methods\MT\Metabolomics_Method\20210212_MT_HILICpos120Kres5min	1	1987	IDX
unknown	raw_batch1_07262021_MT___MT_20210726_182	90305_3_249137_G3_002	1	D:\IDX_Data\Maheshwor\Proj-201-Li-20210607-ZosterVac_ImmunoMetabolomics\HILICposRPneg\Batch 1	C:\Xcalibur\methods\MT\Metabolomics_Method\20210212_MT_RPneg120Kres5min		G:D5	2	/Users/mitchjo/Documents/pcpfm_submission/supplemental/RO1_plasma_mzml/raw_batch1_07262021_MT___MT_20210726_182.mzML	C:\Xcalibur\methods\MT\Metabolomics_Method\20210212_MT_RPneg120Kres5min	1	1988	IDX
unknown	raw_batch1_07262021_MT___MT_20210726_183	90305_2_249158_H1_001	1	D:\IDX_Data\Maheshwor\Proj-201-Li-20210607-ZosterVac_ImmunoMetabolomics\HILICposRPneg\Batch 1	C:\Xcalibur\methods\MT\Metabolomics_Method\20210212_MT_HILICpos120Kres5min		G:D6	2	/Users/mitchjo/Documents/pcpfm_submission/supplemental/RO1_plasma_mzml/raw_batch1_07262021_MT___MT_20210726_183.mzML	C:\Xcalibur\methods\MT\Metabolomics_Method\20210212_MT_HILICpos120Kres5min	1	1989	IDX
unknown	raw_batch1_07262021_MT___MT_20210726_184	90305_2_249158_H1_002	1	D:\IDX_Data\Maheshwor\Proj-201-Li-20210607-ZosterVac_ImmunoMetabolomics\HILICposRPneg\Batch 1	C:\Xcalibur\methods\MT\Metabolomics_Method\20210212_MT_RPneg120Kres5min		G:D6	2	/Users/mitchjo/Documents/pcpfm_submission/supplemental/RO1_plasma_mzml/raw_batch1_07262021_MT___MT_20210726_184.mzML	C:\Xcalibur\methods\MT\Metabolomics_Method\20210212_MT_RPneg120Kres5min	1	1990	IDX
unknown	raw_batch1_07262021_MT___MT_20210726_185	90305_1_249138_D3_001	1	D:\IDX_Data\Maheshwor\Proj-201-Li-20210607-ZosterVac_ImmunoMetabolomics\HILICposRPneg\Batch 1	C:\Xcalibur\methods\MT\Metabolomics_Method\20210212_MT_HILICpos120Kres5min		G:D7	2	/Users/mitchjo/Documents/pcpfm_submission/supplemental/RO1_plasma_mzml/raw_batch1_07262021_MT___MT_20210726_185.mzML	C:\Xcalibur\methods\MT\Metabolomics_Method\20210212_MT_HILICpos120Kres5min	1	1991	IDX
unknown	raw_batch1_07262021_MT___MT_20210726_186	90305_1_249138_D3_002	1	D:\IDX_Data\Maheshwor\Proj-201-Li-20210607-ZosterVac_ImmunoMetabolomics\HILICposRPneg\Batch 1	C:\Xcalibur\methods\MT\Metabolomics_Method\20210212_MT_RPneg120Kres5min		G:D7	2	/Users/mitchjo/Documents/pcpfm_submission/supplemental/RO1_plasma_mzml/raw_batch1_07262021_MT___MT_20210726_186.mzML	C:\Xcalibur\methods\MT\Metabolomics_Method\20210212_MT_RPneg120Kres5min	1	1992	IDX
unknown	raw_batch1_07262021_MT___MT_20210726_187	90305_6_249142_B1_001	1	D:\IDX_Data\Maheshwor\Proj-201-Li-20210607-ZosterVac_ImmunoMetabolomics\HILICposRPneg\Batch 1	C:\Xcalibur\methods\MT\Metabolomics_Method\20210212_MT_HILICpos120Kres5min		G:D8	2	/Users/mitchjo/Documents/pcpfm_submission/supplemental/RO1_plasma_mzml/raw_batch1_07262021_MT___MT_20210726_187.mzML	C:\Xcalibur\methods\MT\Metabolomics_Method\20210212_MT_HILICpos120Kres5min	1	1993	IDX
unknown	raw_batch1_07262021_MT___MT_20210726_188	90305_6_249142_B1_002	1	D:\IDX_Data\Maheshwor\Proj-201-Li-20210607-ZosterVac_ImmunoMetabolomics\HILICposRPneg\Batch 1	C:\Xcalibur\methods\MT\Metabolomics_Method\20210212_MT_RPneg120Kres5min		G:D8	2	/Users/mitchjo/Documents/pcpfm_submission/supplemental/RO1_plasma_mzml/raw_batch1_07262021_MT___MT_20210726_188.mzML	C:\Xcalibur\methods\MT\Metabolomics_Method\20210212_MT_RPneg120Kres5min	1	1994	IDX
pooled	raw_batch1_07262021_MT___MT_20210726_189	Pooled_Sample_20210726_1_017	1	D:\IDX_Data\Maheshwor\Proj-201-Li-20210607-ZosterVac_ImmunoMetabolomics\HILICposRPneg\Batch 1	C:\Xcalibur\methods\MT\Metabolomics_Method\20210212_MT_HILICpos120Kres5min		Y:A5	2	/Users/mitchjo/Documents/pcpfm_submission/supplemental/RO1_plasma_mzml/raw_batch1_07262021_MT___MT_20210726_189.mzML	C:\Xcalibur\methods\MT\Metabolomics_Method\20210212_MT_HILICpos120Kres5min	1	1995	IDX
pooled	raw_batch1_07262021_MT___MT_20210726_190	Pooled_Sample_20210726_1_018	1	D:\IDX_Data\Maheshwor\Proj-201-Li-20210607-ZosterVac_ImmunoMetabolomics\HILICposRPneg\Batch 1	C:\Xcalibur\methods\MT\Metabolomics_Method\20210212_MT_RPneg120Kres5min		Y:A5	2	/Users/mitchjo/Documents/pcpfm_submission/supplemental/RO1_plasma_mzml/raw_batch1_07262021_MT___MT_20210726_190.mzML	C:\Xcalibur\methods\MT\Metabolomics_Method\20210212_MT_RPneg120Kres5min	1	1996	IDX
qstd_standard	raw_batch1_07262021_MT___MT_20210726_191	Qstd_20210726_1_017	1	D:\IDX_Data\Maheshwor\Proj-201-Li-20210607-ZosterVac_ImmunoMetabolomics\HILICposRPneg\Batch 1	C:\Xcalibur\methods\MT\Metabolomics_Method\20210212_MT_HILICpos120Kres5min		Y:A3	2	/Users/mitchjo/Documents/pcpfm_submission/supplemental/RO1_plasma_mzml/raw_batch1_07262021_MT___MT_20210726_191.mzML	C:\Xcalibur\methods\MT\Metabolomics_Method\20210212_MT_HILICpos120Kres5min	1	1997	IDX
qstd_standard	raw_batch1_07262021_MT___MT_20210726_192	Qstd_20210726_1_018	1	D:\IDX_Data\Maheshwor\Proj-201-Li-20210607-ZosterVac_ImmunoMetabolomics\HILICposRPneg\Batch 1	C:\Xcalibur\methods\MT\Metabolomics_Method\20210212_MT_RPneg120Kres5min		Y:A3	2	/Users/mitchjo/Documents/pcpfm_submission/supplemental/RO1_plasma_mzml/raw_batch1_07262021_MT___MT_20210726_192.mzML	C:\Xcalibur\methods\MT\Metabolomics_Method\20210212_MT_RPneg120Kres5min	1	1998	IDX
qstd_standard	raw_batch1_07262021_MT___MT_20210726_193	Qstd_20210726_1_019	1	D:\IDX_Data\Maheshwor\Proj-201-Li-20210607-ZosterVac_ImmunoMetabolomics\HILICposRPneg\Batch 1	C:\Xcalibur\methods\MT\Metabolomics_Method\20210212_MT_HILICpos120Kres5min		Y:A3	2	/Users/mitchjo/Documents/pcpfm_submission/supplemental/RO1_plasma_mzml/raw_batch1_07262021_MT___MT_20210726_193.mzML	C:\Xcalibur\methods\MT\Metabolomics_Method\20210212_MT_HILICpos120Kres5min	1	1999	IDX
qstd_standard	raw_batch1_07262021_MT___MT_20210726_194	Qstd_20210726_1_020	1	D:\IDX_Data\Maheshwor\Proj-201-Li-20210607-ZosterVac_ImmunoMetabolomics\HILICposRPneg\Batch 1	C:\Xcalibur\methods\MT\Metabolomics_Method\20210212_MT_RPneg120Kres5min		Y:A3	2	/Users/mitchjo/Documents/pcpfm_submission/supplemental/RO1_plasma_mzml/raw_batch1_07262021_MT___MT_20210726_194.mzML	C:\Xcalibur\methods\MT\Metabolomics_Method\20210212_MT_RPneg120Kres5min	1	2000	IDX
blank	raw_batch1_07262021_MT___Blank_20210726_007	Blank_20210726_1_003	1	D:\IDX_Data\Maheshwor\Proj-201-Li-20210607-ZosterVac_ImmunoMetabolomics\HILICposRPneg\Batch 1	C:\Xcalibur\methods\MT\Metabolomics_Method\20210212_MT_HILICpos120Kres5min		Y:A1	2	/Users/mitchjo/Documents/pcpfm_submission/supplemental/RO1_plasma_mzml/raw_batch1_07262021_MT___Blank_20210726_007.mzML	C:\Xcalibur\methods\MT\Metabolomics_Method\20210212_MT_HILICpos120Kres5min	1	2001	IDX
blank	raw_batch1_07262021_MT___Blank_20210726_008	Blank_20210726_1_004	1	D:\IDX_Data\Maheshwor\Proj-201-Li-20210607-ZosterVac_ImmunoMetabolomics\HILICposRPneg\Batch 1	C:\Xcalibur\methods\MT\Metabolomics_Method\20210212_MT_RPneg120Kres5min		Y:A1	2	/Users/mitchjo/Documents/pcpfm_submission/supplemental/RO1_plasma_mzml/raw_batch1_07262021_MT___Blank_20210726_008.mzML	C:\Xcalibur\methods\MT\Metabolomics_Method\20210212_MT_RPneg120Kres5min	1	2002	IDX
blank	raw_batch2_07272021_MT___Blank_20210727_001	Blank_20210727_2_001	2	D:\IDX_Data\Maheshwor\Proj-201-Li-20210607-ZosterVac_ImmunoMetabolomics\HILICposRPneg\Batch 2	C:\Xcalibur\methods\MT\Metabolomics_Method\20210212_MT_HILICpos120Kres5min		R:A1	2	/Users/mitchjo/Documents/pcpfm_submission/supplemental/RO1_plasma_mzml/raw_batch2_07272021_MT___Blank_20210727_001.mzML	C:\Xcalibur\methods\MT\Metabolomics_Method\20210212_MT_HILICpos120Kres5min	2	3419	IDX
blank	raw_batch2_07272021_MT___Blank_20210727_002	Blank_20210727_2_002	2	D:\IDX_Data\Maheshwor\Proj-201-Li-20210607-ZosterVac_ImmunoMetabolomics\HILICposRPneg\Batch 2	C:\Xcalibur\methods\MT\Metabolomics_Method\20210212_MT_RPneg120Kres5min		R:A1	2	/Users/mitchjo/Documents/pcpfm_submission/supplemental/RO1_plasma_mzml/raw_batch2_07272021_MT___Blank_20210727_002.mzML	C:\Xcalibur\methods\MT\Metabolomics_Method\20210212_MT_RPneg120Kres5min	2	3420	IDX
blank_standard	raw_batch2_07272021_MT___Blank_std_20210727_2_001	Blank_std_20210727_2_001	2	D:\IDX_Data\Maheshwor\Proj-201-Li-20210607-ZosterVac_ImmunoMetabolomics\HILICposRPneg\Batch 2	C:\Xcalibur\methods\MT\Metabolomics_Method\20210212_MT_HILICpos120Kres5min		R:A2	2	/Users/mitchjo/Documents/pcpfm_submission/supplemental/RO1_plasma_mzml/raw_batch2_07272021_MT___Blank_std_20210727_2_001.mzML	C:\Xcalibur\methods\MT\Metabolomics_Method\20210212_MT_HILICpos120Kres5min	2	3421	IDX
blank_standard	raw_batch2_07272021_MT___Blank_std_20210727_2_002	Blank_std_20210727_2_002	2	D:\IDX_Data\Maheshwor\Proj-201-Li-20210607-ZosterVac_ImmunoMetabolomics\HILICposRPneg\Batch 2	C:\Xcalibur\methods\MT\Metabolomics_Method\20210212_MT_RPneg120Kres5min		R:A2	2	/Users/mitchjo/Documents/pcpfm_submission/supplemental/RO1_plasma_mzml/raw_batch2_07272021_MT___Blank_std_20210727_2_002.mzML	C:\Xcalibur\methods\MT\Metabolomics_Method\20210212_MT_RPneg120Kres5min	2	3422	IDX
qstd_standard	raw_batch2_07272021_MT___MT_20210727_001	Qstd_20210727_2_001	2	D:\IDX_Data\Maheshwor\Proj-201-Li-20210607-ZosterVac_ImmunoMetabolomics\HILICposRPneg\Batch 2	C:\Xcalibur\methods\MT\Metabolomics_Method\20210212_MT_HILICpos120Kres5min		R:A3	2	/Users/mitchjo/Documents/pcpfm_submission/supplemental/RO1_plasma_mzml/raw_batch2_07272021_MT___MT_20210727_001.mzML	C:\Xcalibur\methods\MT\Metabolomics_Method\20210212_MT_HILICpos120Kres5min	2	3423	IDX
qstd_standard	raw_batch2_07272021_MT___MT_20210727_002	Qstd_20210727_2_002	2	D:\IDX_Data\Maheshwor\Proj-201-Li-20210607-ZosterVac_ImmunoMetabolomics\HILICposRPneg\Batch 2	C:\Xcalibur\methods\MT\Metabolomics_Method\20210212_MT_RPneg120Kres5min		R:A3	2	/Users/mitchjo/Documents/pcpfm_submission/supplemental/RO1_plasma_mzml/raw_batch2_07272021_MT___MT_20210727_002.mzML	C:\Xcalibur\methods\MT\Metabolomics_Method\20210212_MT_RPneg120Kres5min	2	3424	IDX
qstd_standard	raw_batch2_07272021_MT___MT_20210727_003	Qstd_20210727_2_003	2	D:\IDX_Data\Maheshwor\Proj-201-Li-20210607-ZosterVac_ImmunoMetabolomics\HILICposRPneg\Batch 2	C:\Xcalibur\methods\MT\Metabolomics_Method\20210212_MT_HILICpos120Kres5min		R:A3	2	/Users/mitchjo/Documents/pcpfm_submission/supplemental/RO1_plasma_mzml/raw_batch2_07272021_MT___MT_20210727_003.mzML	C:\Xcalibur\methods\MT\Metabolomics_Method\20210212_MT_HILICpos120Kres5min	2	3425	IDX
qstd_standard	raw_batch2_07272021_MT___MT_20210727_004	Qstd_20210727_2_004	2	D:\IDX_Data\Maheshwor\Proj-201-Li-20210607-ZosterVac_ImmunoMetabolomics\HILICposRPneg\Batch 2	C:\Xcalibur\methods\MT\Metabolomics_Method\20210212_MT_RPneg120Kres5min		R:A3	2	/Users/mitchjo/Documents/pcpfm_submission/supplemental/RO1_plasma_mzml/raw_batch2_07272021_MT___MT_20210727_004.mzML	C:\Xcalibur\methods\MT\Metabolomics_Method\20210212_MT_RPneg120Kres5min	2	3426	IDX
nist	raw_batch2_07272021_MT___MT_20210727_005	NIST_20210727_2_001	2	D:\IDX_Data\Maheshwor\Proj-201-Li-20210607-ZosterVac_ImmunoMetabolomics\HILICposRPneg\Batch 2	C:\Xcalibur\methods\MT\Metabolomics_Method\20210212_MT_HILICpos120Kres5min		R:A4	2	/Users/mitchjo/Documents/pcpfm_submission/supplemental/RO1_plasma_mzml/raw_batch2_07272021_MT___MT_20210727_005.mzML	C:\Xcalibur\methods\MT\Metabolomics_Method\20210212_MT_HILICpos120Kres5min	2	3427	IDX
nist	raw_batch2_07272021_MT___MT_20210727_006	NIST_20210727_2_002	2	D:\IDX_Data\Maheshwor\Proj-201-Li-20210607-ZosterVac_ImmunoMetabolomics\HILICposRPneg\Batch 2	C:\Xcalibur\methods\MT\Metabolomics_Method\20210212_MT_RPneg120Kres5min		R:A4	2	/Users/mitchjo/Documents/pcpfm_submission/supplemental/RO1_plasma_mzml/raw_batch2_07272021_MT___MT_20210727_006.mzML	C:\Xcalibur\methods\MT\Metabolomics_Method\20210212_MT_RPneg120Kres5min	2	3428	IDX
pooled	raw_batch2_07272021_MT___MT_20210727_007	Pooled_Sample_20210727_2_001	2	D:\IDX_Data\Maheshwor\Proj-201-Li-20210607-ZosterVac_ImmunoMetabolomics\HILICposRPneg\Batch 2	C:\Xcalibur\methods\MT\Metabolomics_Method\20210212_MT_HILICpos120Kres5min		R:A5	2	/Users/mitchjo/Documents/pcpfm_submission/supplemental/RO1_plasma_mzml/raw_batch2_07272021_MT___MT_20210727_007.mzML	C:\Xcalibur\methods\MT\Metabolomics_Method\20210212_MT_HILICpos120Kres5min	2	3429	IDX
pooled	raw_batch2_07272021_MT___MT_20210727_008	Pooled_Sample_20210727_2_002	2	D:\IDX_Data\Maheshwor\Proj-201-Li-20210607-ZosterVac_ImmunoMetabolomics\HILICposRPneg\Batch 2	C:\Xcalibur\methods\MT\Metabolomics_Method\20210212_MT_RPneg120Kres5min		R:A5	2	/Users/mitchjo/Documents/pcpfm_submission/supplemental/RO1_plasma_mzml/raw_batch2_07272021_MT___MT_20210727_008.mzML	C:\Xcalibur\methods\MT\Metabolomics_Method\20210212_MT_RPneg120Kres5min	2	3430	IDX
pooled_dda	raw_batch2_07272021_MT___MT_20210727_009	Pooled_Sample_DDA_20210727_2_001	2	D:\IDX_Data\Maheshwor\Proj-201-Li-20210607-ZosterVac_ImmunoMetabolomics\HILICposRPneg\Batch 2	C:\Xcalibur\methods\MT\Metabolomics_Method\20210212_MT_HILICpos_5min_DDA		R:A5	2	/Users/mitchjo/Documents/pcpfm_submission/supplemental/RO1_plasma_mzml/raw_batch2_07272021_MT___MT_20210727_009.mzML	C:\Xcalibur\methods\MT\Metabolomics_Method\20210212_MT_HILICpos_5min_DDA	2	3431	IDX
pooled_dda	raw_batch2_07272021_MT___MT_20210727_010	Pooled_Sample_DDA_20210727_2_002	2	D:\IDX_Data\Maheshwor\Proj-201-Li-20210607-ZosterVac_ImmunoMetabolomics\HILICposRPneg\Batch 2	C:\Xcalibur\methods\MT\Metabolomics_Method\20210212_MT_RPneg_5min_DDA		R:A5	2	/Users/mitchjo/Documents/pcpfm_submission/supplemental/RO1_plasma_mzml/raw_batch2_07272021_MT___MT_20210727_010.mzML	C:\Xcalibur\methods\MT\Metabolomics_Method\20210212_MT_RPneg_5min_DDA	2	3432	IDX
unknown	raw_batch2_07272021_MT___MT_20210727_011	90013_3_249157_B1_001	2	D:\IDX_Data\Maheshwor\Proj-201-Li-20210607-ZosterVac_ImmunoMetabolomics\HILICposRPneg\Batch 2	C:\Xcalibur\methods\MT\Metabolomics_Method\20210212_MT_HILICpos120Kres5min		R:B1	2	/Users/mitchjo/Documents/pcpfm_submission/supplemental/RO1_plasma_mzml/raw_batch2_07272021_MT___MT_20210727_011.mzML	C:\Xcalibur\methods\MT\Metabolomics_Method\20210212_MT_HILICpos120Kres5min	2	3433	IDX
unknown	raw_batch2_07272021_MT___MT_20210727_012	90013_3_249157_B1_002	2	D:\IDX_Data\Maheshwor\Proj-201-Li-20210607-ZosterVac_ImmunoMetabolomics\HILICposRPneg\Batch 2	C:\Xcalibur\methods\MT\Metabolomics_Method\20210212_MT_RPneg120Kres5min		R:B1	2	/Users/mitchjo/Documents/pcpfm_submission/supplemental/RO1_plasma_mzml/raw_batch2_07272021_MT___MT_20210727_012.mzML	C:\Xcalibur\methods\MT\Metabolomics_Method\20210212_MT_RPneg120Kres5min	2	3434	IDX
unknown	raw_batch2_07272021_MT___MT_20210727_013	90013_7_249154_E1_001	2	D:\IDX_Data\Maheshwor\Proj-201-Li-20210607-ZosterVac_ImmunoMetabolomics\HILICposRPneg\Batch 2	C:\Xcalibur\methods\MT\Metabolomics_Method\20210212_MT_HILICpos120Kres5min		R:B2	2	/Users/mitchjo/Documents/pcpfm_submission/supplemental/RO1_plasma_mzml/raw_batch2_07272021_MT___MT_20210727_013.mzML	C:\Xcalibur\methods\MT\Metabolomics_Method\20210212_MT_HILICpos120Kres5min	2	3435	IDX
unknown	raw_batch2_07272021_MT___MT_20210727_014	90013_7_249154_E1_002	2	D:\IDX_Data\Maheshwor\Proj-201-Li-20210607-ZosterVac_ImmunoMetabolomics\HILICposRPneg\Batch 2	C:\Xcalibur\methods\MT\Metabolomics_Method\20210212_MT_RPneg120Kres5min		R:B2	2	/Users/mitchjo/Documents/pcpfm_submission/supplemental/RO1_plasma_mzml/raw_batch2_07272021_MT___MT_20210727_014.mzML	C:\Xcalibur\methods\MT\Metabolomics_Method\20210212_MT_RPneg120Kres5min	2	3436	IDX
unknown	raw_batch2_07272021_MT___MT_20210727_015	90013_2_249144_D1_001	2	D:\IDX_Data\Maheshwor\Proj-201-Li-20210607-ZosterVac_ImmunoMetabolomics\HILICposRPneg\Batch 2	C:\Xcalibur\methods\MT\Metabolomics_Method\20210212_MT_HILICpos120Kres5min		R:B3	2	/Users/mitchjo/Documents/pcpfm_submission/supplemental/RO1_plasma_mzml/raw_batch2_07272021_MT___MT_20210727_015.mzML	C:\Xcalibur\methods\MT\Metabolomics_Method\20210212_MT_HILICpos120Kres5min	2	3437	IDX
unknown	raw_batch2_07272021_MT___MT_20210727_016	90013_2_249144_D1_002	2	D:\IDX_Data\Maheshwor\Proj-201-Li-20210607-ZosterVac_ImmunoMetabolomics\HILICposRPneg\Batch 2	C:\Xcalibur\methods\MT\Metabolomics_Method\20210212_MT_RPneg120Kres5min		R:B3	2	/Users/mitchjo/Documents/pcpfm_submission/supplemental/RO1_plasma_mzml/raw_batch2_07272021_MT___MT_20210727_016.mzML	C:\Xcalibur\methods\MT\Metabolomics_Method\20210212_MT_RPneg120Kres5min	2	3438	IDX
unknown	raw_batch2_07272021_MT___MT_20210727_017	90013_1_249144_B7_001	2	D:\IDX_Data\Maheshwor\Proj-201-Li-20210607-ZosterVac_ImmunoMetabolomics\HILICposRPneg\Batch 2	C:\Xcalibur\methods\MT\Metabolomics_Method\20210212_MT_HILICpos120Kres5min		R:B4	2	/Users/mitchjo/Documents/pcpfm_submission/supplemental/RO1_plasma_mzml/raw_batch2_07272021_MT___MT_20210727_017.mzML	C:\Xcalibur\methods\MT\Metabolomics_Method\20210212_MT_HILICpos120Kres5min	2	3439	IDX
unknown	raw_batch2_07272021_MT___MT_20210727_018	90013_1_249144_B7_002	2	D:\IDX_Data\Maheshwor\Proj-201-Li-20210607-ZosterVac_ImmunoMetabolomics\HILICposRPneg\Batch 2	C:\Xcalibur\methods\MT\Metabolomics_Method\20210212_MT_RPneg120Kres5min		R:B4	2	/Users/mitchjo/Documents/pcpfm_submission/supplemental/RO1_plasma_mzml/raw_batch2_07272021_MT___MT_20210727_018.mzML	C:\Xcalibur\methods\MT\Metabolomics_Method\20210212_MT_RPneg120Kres5min	2	3440	IDX
unknown	raw_batch2_07272021_MT___MT_20210727_019	90013_6_249137_F5_001	2	D:\IDX_Data\Maheshwor\Proj-201-Li-20210607-ZosterVac_ImmunoMetabolomics\HILICposRPneg\Batch 2	C:\Xcalibur\methods\MT\Metabolomics_Method\20210212_MT_HILICpos120Kres5min		R:B5	2	/Users/mitchjo/Documents/pcpfm_submission/supplemental/RO1_plasma_mzml/raw_batch2_07272021_MT___MT_20210727_019.mzML	C:\Xcalibur\methods\MT\Metabolomics_Method\20210212_MT_HILICpos120Kres5min	2	3441	IDX
unknown	raw_batch2_07272021_MT___MT_20210727_020	90013_6_249137_F5_002	2	D:\IDX_Data\Maheshwor\Proj-201-Li-20210607-ZosterVac_ImmunoMetabolomics\HILICposRPneg\Batch 2	C:\Xcalibur\methods\MT\Metabolomics_Method\20210212_MT_RPneg120Kres5min		R:B5	2	/Users/mitchjo/Documents/pcpfm_submission/supplemental/RO1_plasma_mzml/raw_batch2_07272021_MT___MT_20210727_020.mzML	C:\Xcalibur\methods\MT\Metabolomics_Method\20210212_MT_RPneg120Kres5min	2	3442	IDX
unknown	raw_batch2_07272021_MT___MT_20210727_021	90015_7_249154_D3_001	2	D:\IDX_Data\Maheshwor\Proj-201-Li-20210607-ZosterVac_ImmunoMetabolomics\HILICposRPneg\Batch 2	C:\Xcalibur\methods\MT\Metabolomics_Method\20210212_MT_HILICpos120Kres5min		R:B6	2	/Users/mitchjo/Documents/pcpfm_submission/supplemental/RO1_plasma_mzml/raw_batch2_07272021_MT___MT_20210727_021.mzML	C:\Xcalibur\methods\MT\Metabolomics_Method\20210212_MT_HILICpos120Kres5min	2	3443	IDX
unknown	raw_batch2_07272021_MT___MT_20210727_022	90015_7_249154_D3_002	2	D:\IDX_Data\Maheshwor\Proj-201-Li-20210607-ZosterVac_ImmunoMetabolomics\HILICposRPneg\Batch 2	C:\Xcalibur\methods\MT\Metabolomics_Method\20210212_MT_RPneg120Kres5min		R:B6	2	/Users/mitchjo/Documents/pcpfm_submission/supplemental/RO1_plasma_mzml/raw_batch2_07272021_MT___MT_20210727_022.mzML	C:\Xcalibur\methods\MT\Metabolomics_Method\20210212_MT_RPneg120Kres5min	2	3444	IDX
unknown	raw_batch2_07272021_MT___MT_20210727_023	90015_2_249146_A7_001	2	D:\IDX_Data\Maheshwor\Proj-201-Li-20210607-ZosterVac_ImmunoMetabolomics\HILICposRPneg\Batch 2	C:\Xcalibur\methods\MT\Metabolomics_Method\20210212_MT_HILICpos120Kres5min		R:B7	2	/Users/mitchjo/Documents/pcpfm_submission/supplemental/RO1_plasma_mzml/raw_batch2_07272021_MT___MT_20210727_023.mzML	C:\Xcalibur\methods\MT\Metabolomics_Method\20210212_MT_HILICpos120Kres5min	2	3445	IDX
unknown	raw_batch2_07272021_MT___MT_20210727_024	90015_2_249146_A7_002	2	D:\IDX_Data\Maheshwor\Proj-201-Li-20210607-ZosterVac_ImmunoMetabolomics\HILICposRPneg\Batch 2	C:\Xcalibur\methods\MT\Metabolomics_Method\20210212_MT_RPneg120Kres5min		R:B7	2	/Users/mitchjo/Documents/pcpfm_submission/supplemental/RO1_plasma_mzml/raw_batch2_07272021_MT___MT_20210727_024.mzML	C:\Xcalibur\methods\MT\Metabolomics_Method\20210212_MT_RPneg120Kres5min	2	3446	IDX
unknown	raw_batch2_07272021_MT___MT_20210727_025	90015_6_249160_E8_001	2	D:\IDX_Data\Maheshwor\Proj-201-Li-20210607-ZosterVac_ImmunoMetabolomics\HILICposRPneg\Batch 2	C:\Xcalibur\methods\MT\Metabolomics_Method\20210212_MT_HILICpos120Kres5min		R:B8	2	/Users/mitchjo/Documents/pcpfm_submission/supplemental/RO1_plasma_mzml/raw_batch2_07272021_MT___MT_20210727_025.mzML	C:\Xcalibur\methods\MT\Metabolomics_Method\20210212_MT_HILICpos120Kres5min	2	3447	IDX
unknown	raw_batch2_07272021_MT___MT_20210727_026	90015_6_249160_E8_002	2	D:\IDX_Data\Maheshwor\Proj-201-Li-20210607-ZosterVac_ImmunoMetabolomics\HILICposRPneg\Batch 2	C:\Xcalibur\methods\MT\Metabolomics_Method\20210212_MT_RPneg120Kres5min		R:B8	2	/Users/mitchjo/Documents/pcpfm_submission/supplemental/RO1_plasma_mzml/raw_batch2_07272021_MT___MT_20210727_026.mzML	C:\Xcalibur\methods\MT\Metabolomics_Method\20210212_MT_RPneg120Kres5min	2	3448	IDX
unknown	raw_batch2_07272021_MT___MT_20210727_027	90015_1_249146_C6_001	2	D:\IDX_Data\Maheshwor\Proj-201-Li-20210607-ZosterVac_ImmunoMetabolomics\HILICposRPneg\Batch 2	C:\Xcalibur\methods\MT\Metabolomics_Method\20210212_MT_HILICpos120Kres5min		R:B9	2	/Users/mitchjo/Documents/pcpfm_submission/supplemental/RO1_plasma_mzml/raw_batch2_07272021_MT___MT_20210727_027.mzML	C:\Xcalibur\methods\MT\Metabolomics_Method\20210212_MT_HILICpos120Kres5min	2	3449	IDX
unknown	raw_batch2_07272021_MT___MT_20210727_028	90015_1_249146_C6_002	2	D:\IDX_Data\Maheshwor\Proj-201-Li-20210607-ZosterVac_ImmunoMetabolomics\HILICposRPneg\Batch 2	C:\Xcalibur\methods\MT\Metabolomics_Method\20210212_MT_RPneg120Kres5min		R:B9	2	/Users/mitchjo/Documents/pcpfm_submission/supplemental/RO1_plasma_mzml/raw_batch2_07272021_MT___MT_20210727_028.mzML	C:\Xcalibur\methods\MT\Metabolomics_Method\20210212_MT_RPneg120Kres5min	2	3450	IDX
unknown	raw_batch2_07272021_MT___MT_20210727_029	90015_3_249141_F4_001	2	D:\IDX_Data\Maheshwor\Proj-201-Li-20210607-ZosterVac_ImmunoMetabolomics\HILICposRPneg\Batch 2	C:\Xcalibur\methods\MT\Metabolomics_Method\20210212_MT_HILICpos120Kres5min		R:C1	2	/Users/mitchjo/Documents/pcpfm_submission/supplemental/RO1_plasma_mzml/raw_batch2_07272021_MT___MT_20210727_029.mzML	C:\Xcalibur\methods\MT\Metabolomics_Method\20210212_MT_HILICpos120Kres5min	2	3451	IDX
unknown	raw_batch2_07272021_MT___MT_20210727_030	90015_3_249141_F4_002	2	D:\IDX_Data\Maheshwor\Proj-201-Li-20210607-ZosterVac_ImmunoMetabolomics\HILICposRPneg\Batch 2	C:\Xcalibur\methods\MT\Metabolomics_Method\20210212_MT_RPneg120Kres5min		R:C1	2	/Users/mitchjo/Documents/pcpfm_submission/supplemental/RO1_plasma_mzml/raw_batch2_07272021_MT___MT_20210727_030.mzML	C:\Xcalibur\methods\MT\Metabolomics_Method\20210212_MT_RPneg120Kres5min	2	3452	IDX
unknown	raw_batch2_07272021_MT___MT_20210727_031	90027_1_249141_G1_001	2	D:\IDX_Data\Maheshwor\Proj-201-Li-20210607-ZosterVac_ImmunoMetabolomics\HILICposRPneg\Batch 2	C:\Xcalibur\methods\MT\Metabolomics_Method\20210212_MT_HILICpos120Kres5min		R:C2	2	/Users/mitchjo/Documents/pcpfm_submission/supplemental/RO1_plasma_mzml/raw_batch2_07272021_MT___MT_20210727_031.mzML	C:\Xcalibur\methods\MT\Metabolomics_Method\20210212_MT_HILICpos120Kres5min	2	3453	IDX
unknown	raw_batch2_07272021_MT___MT_20210727_032	90027_1_249141_G1_002	2	D:\IDX_Data\Maheshwor\Proj-201-Li-20210607-ZosterVac_ImmunoMetabolomics\HILICposRPneg\Batch 2	C:\Xcalibur\methods\MT\Metabolomics_Method\20210212_MT_RPneg120Kres5min		R:C2	2	/Users/mitchjo/Documents/pcpfm_submission/supplemental/RO1_plasma_mzml/raw_batch2_07272021_MT___MT_20210727_032.mzML	C:\Xcalibur\methods\MT\Metabolomics_Method\20210212_MT_RPneg120Kres5min	2	3454	IDX
unknown	raw_batch2_07272021_MT___MT_20210727_033	90027_2_249141_B5_001	2	D:\IDX_Data\Maheshwor\Proj-201-Li-20210607-ZosterVac_ImmunoMetabolomics\HILICposRPneg\Batch 2	C:\Xcalibur\methods\MT\Metabolomics_Method\20210212_MT_HILICpos120Kres5min		R:C3	2	/Users/mitchjo/Documents/pcpfm_submission/supplemental/RO1_plasma_mzml/raw_batch2_07272021_MT___MT_20210727_033.mzML	C:\Xcalibur\methods\MT\Metabolomics_Method\20210212_MT_HILICpos120Kres5min	2	3455	IDX
unknown	raw_batch2_07272021_MT___MT_20210727_034	90027_2_249141_B5_002	2	D:\IDX_Data\Maheshwor\Proj-201-Li-20210607-ZosterVac_ImmunoMetabolomics\HILICposRPneg\Batch 2	C:\Xcalibur\methods\MT\Metabolomics_Method\20210212_MT_RPneg120Kres5min		R:C3	2	/Users/mitchjo/Documents/pcpfm_submission/supplemental/RO1_plasma_mzml/raw_batch2_07272021_MT___MT_20210727_034.mzML	C:\Xcalibur\methods\MT\Metabolomics_Method\20210212_MT_RPneg120Kres5min	2	3456	IDX
unknown	raw_batch2_07272021_MT___MT_20210727_035	90027_6_249148_D3_001	2	D:\IDX_Data\Maheshwor\Proj-201-Li-20210607-ZosterVac_ImmunoMetabolomics\HILICposRPneg\Batch 2	C:\Xcalibur\methods\MT\Metabolomics_Method\20210212_MT_HILICpos120Kres5min		R:C4	2	/Users/mitchjo/Documents/pcpfm_submission/supplemental/RO1_plasma_mzml/raw_batch2_07272021_MT___MT_20210727_035.mzML	C:\Xcalibur\methods\MT\Metabolomics_Method\20210212_MT_HILICpos120Kres5min	2	3457	IDX
unknown	raw_batch2_07272021_MT___MT_20210727_036	90027_6_249148_D3_002	2	D:\IDX_Data\Maheshwor\Proj-201-Li-20210607-ZosterVac_ImmunoMetabolomics\HILICposRPneg\Batch 2	C:\Xcalibur\methods\MT\Metabolomics_Method\20210212_MT_RPneg120Kres5min		R:C4	2	/Users/mitchjo/Documents/pcpfm_submission/supplemental/RO1_plasma_mzml/raw_batch2_07272021_MT___MT_20210727_036.mzML	C:\Xcalibur\methods\MT\Metabolomics_Method\20210212_MT_RPneg120Kres5min	2	3458	IDX
unknown	raw_batch2_07272021_MT___MT_20210727_037	90027_3_249157_I8_001	2	D:\IDX_Data\Maheshwor\Proj-201-Li-20210607-ZosterVac_ImmunoMetabolomics\HILICposRPneg\Batch 2	C:\Xcalibur\methods\MT\Metabolomics_Method\20210212_MT_HILICpos120Kres5min		R:C5	2	/Users/mitchjo/Documents/pcpfm_submission/supplemental/RO1_plasma_mzml/raw_batch2_07272021_MT___MT_20210727_037.mzML	C:\Xcalibur\methods\MT\Metabolomics_Method\20210212_MT_HILICpos120Kres5min	2	3459	IDX
unknown	raw_batch2_07272021_MT___MT_20210727_038	90027_3_249157_I8_002	2	D:\IDX_Data\Maheshwor\Proj-201-Li-20210607-ZosterVac_ImmunoMetabolomics\HILICposRPneg\Batch 2	C:\Xcalibur\methods\MT\Metabolomics_Method\20210212_MT_RPneg120Kres5min		R:C5	2	/Users/mitchjo/Documents/pcpfm_submission/supplemental/RO1_plasma_mzml/raw_batch2_07272021_MT___MT_20210727_038.mzML	C:\Xcalibur\methods\MT\Metabolomics_Method\20210212_MT_RPneg120Kres5min	2	3460	IDX
unknown	raw_batch2_07272021_MT___MT_20210727_039	90027_7_249154_G3_001	2	D:\IDX_Data\Maheshwor\Proj-201-Li-20210607-ZosterVac_ImmunoMetabolomics\HILICposRPneg\Batch 2	C:\Xcalibur\methods\MT\Metabolomics_Method\20210212_MT_HILICpos120Kres5min		R:C6	2	/Users/mitchjo/Documents/pcpfm_submission/supplemental/RO1_plasma_mzml/raw_batch2_07272021_MT___MT_20210727_039.mzML	C:\Xcalibur\methods\MT\Metabolomics_Method\20210212_MT_HILICpos120Kres5min	2	3461	IDX
unknown	raw_batch2_07272021_MT___MT_20210727_040	90027_7_249154_G3_002	2	D:\IDX_Data\Maheshwor\Proj-201-Li-20210607-ZosterVac_ImmunoMetabolomics\HILICposRPneg\Batch 2	C:\Xcalibur\methods\MT\Metabolomics_Method\20210212_MT_RPneg120Kres5min		R:C6	2	/Users/mitchjo/Documents/pcpfm_submission/supplemental/RO1_plasma_mzml/raw_batch2_07272021_MT___MT_20210727_040.mzML	C:\Xcalibur\methods\MT\Metabolomics_Method\20210212_MT_RPneg120Kres5min	2	3462	IDX
unknown	raw_batch2_07272021_MT___MT_20210727_041	90042_1_249145_D4_001	2	D:\IDX_Data\Maheshwor\Proj-201-Li-20210607-ZosterVac_ImmunoMetabolomics\HILICposRPneg\Batch 2	C:\Xcalibur\methods\MT\Metabolomics_Method\20210212_MT_HILICpos120Kres5min		R:C7	2	/Users/mitchjo/Documents/pcpfm_submission/supplemental/RO1_plasma_mzml/raw_batch2_07272021_MT___MT_20210727_041.mzML	C:\Xcalibur\methods\MT\Metabolomics_Method\20210212_MT_HILICpos120Kres5min	2	3463	IDX
unknown	raw_batch2_07272021_MT___MT_20210727_042	90042_1_249145_D4_002	2	D:\IDX_Data\Maheshwor\Proj-201-Li-20210607-ZosterVac_ImmunoMetabolomics\HILICposRPneg\Batch 2	C:\Xcalibur\methods\MT\Metabolomics_Method\20210212_MT_RPneg120Kres5min		R:C7	2	/Users/mitchjo/Documents/pcpfm_submission/supplemental/RO1_plasma_mzml/raw_batch2_07272021_MT___MT_20210727_042.mzML	C:\Xcalibur\methods\MT\Metabolomics_Method\20210212_MT_RPneg120Kres5min	2	3464	IDX
unknown	raw_batch2_07272021_MT___MT_20210727_043	90042_2_249144_I3_001	2	D:\IDX_Data\Maheshwor\Proj-201-Li-20210607-ZosterVac_ImmunoMetabolomics\HILICposRPneg\Batch 2	C:\Xcalibur\methods\MT\Metabolomics_Method\20210212_MT_HILICpos120Kres5min		R:C8	2	/Users/mitchjo/Documents/pcpfm_submission/supplemental/RO1_plasma_mzml/raw_batch2_07272021_MT___MT_20210727_043.mzML	C:\Xcalibur\methods\MT\Metabolomics_Method\20210212_MT_HILICpos120Kres5min	2	3465	IDX
unknown	raw_batch2_07272021_MT___MT_20210727_044	90042_2_249144_I3_002	2	D:\IDX_Data\Maheshwor\Proj-201-Li-20210607-ZosterVac_ImmunoMetabolomics\HILICposRPneg\Batch 2	C:\Xcalibur\methods\MT\Metabolomics_Method\20210212_MT_RPneg120Kres5min		R:C8	2	/Users/mitchjo/Documents/pcpfm_submission/supplemental/RO1_plasma_mzml/raw_batch2_07272021_MT___MT_20210727_044.mzML	C:\Xcalibur\methods\MT\Metabolomics_Method\20210212_MT_RPneg120Kres5min	2	3466	IDX
unknown	raw_batch2_07272021_MT___MT_20210727_045	90042_6_249140_G8_001	2	D:\IDX_Data\Maheshwor\Proj-201-Li-20210607-ZosterVac_ImmunoMetabolomics\HILICposRPneg\Batch 2	C:\Xcalibur\methods\MT\Metabolomics_Method\20210212_MT_HILICpos120Kres5min		R:C9	2	/Users/mitchjo/Documents/pcpfm_submission/supplemental/RO1_plasma_mzml/raw_batch2_07272021_MT___MT_20210727_045.mzML	C:\Xcalibur\methods\MT\Metabolomics_Method\20210212_MT_HILICpos120Kres5min	2	3467	IDX
unknown	raw_batch2_07272021_MT___MT_20210727_046	90042_6_249140_G8_002	2	D:\IDX_Data\Maheshwor\Proj-201-Li-20210607-ZosterVac_ImmunoMetabolomics\HILICposRPneg\Batch 2	C:\Xcalibur\methods\MT\Metabolomics_Method\20210212_MT_RPneg120Kres5min		R:C9	2	/Users/mitchjo/Documents/pcpfm_submission/supplemental/RO1_plasma_mzml/raw_batch2_07272021_MT___MT_20210727_046.mzML	C:\Xcalibur\methods\MT\Metabolomics_Method\20210212_MT_RPneg120Kres5min	2	3468	IDX
unknown	raw_batch2_07272021_MT___MT_20210727_047	90042_3_249152_I1_001	2	D:\IDX_Data\Maheshwor\Proj-201-Li-20210607-ZosterVac_ImmunoMetabolomics\HILICposRPneg\Batch 2	C:\Xcalibur\methods\MT\Metabolomics_Method\20210212_MT_HILICpos120Kres5min		R:D1	2	/Users/mitchjo/Documents/pcpfm_submission/supplemental/RO1_plasma_mzml/raw_batch2_07272021_MT___MT_20210727_047.mzML	C:\Xcalibur\methods\MT\Metabolomics_Method\20210212_MT_HILICpos120Kres5min	2	3469	IDX
unknown	raw_batch2_07272021_MT___MT_20210727_048	90042_3_249152_I1_002	2	D:\IDX_Data\Maheshwor\Proj-201-Li-20210607-ZosterVac_ImmunoMetabolomics\HILICposRPneg\Batch 2	C:\Xcalibur\methods\MT\Metabolomics_Method\20210212_MT_RPneg120Kres5min		R:D1	2	/Users/mitchjo/Documents/pcpfm_submission/supplemental/RO1_plasma_mzml/raw_batch2_07272021_MT___MT_20210727_048.mzML	C:\Xcalibur\methods\MT\Metabolomics_Method\20210212_MT_RPneg120Kres5min	2	3470	IDX
unknown	raw_batch2_07272021_MT___MT_20210727_049	90043_2_249158_D3_001	2	D:\IDX_Data\Maheshwor\Proj-201-Li-20210607-ZosterVac_ImmunoMetabolomics\HILICposRPneg\Batch 2	C:\Xcalibur\methods\MT\Metabolomics_Method\20210212_MT_HILICpos120Kres5min		R:D2	2	/Users/mitchjo/Documents/pcpfm_submission/supplemental/RO1_plasma_mzml/raw_batch2_07272021_MT___MT_20210727_049.mzML	C:\Xcalibur\methods\MT\Metabolomics_Method\20210212_MT_HILICpos120Kres5min	2	3471	IDX
unknown	raw_batch2_07272021_MT___MT_20210727_050	90043_2_249158_D3_002	2	D:\IDX_Data\Maheshwor\Proj-201-Li-20210607-ZosterVac_ImmunoMetabolomics\HILICposRPneg\Batch 2	C:\Xcalibur\methods\MT\Metabolomics_Method\20210212_MT_RPneg120Kres5min		R:D2	2	/Users/mitchjo/Documents/pcpfm_submission/supplemental/RO1_plasma_mzml/raw_batch2_07272021_MT___MT_20210727_050.mzML	C:\Xcalibur\methods\MT\Metabolomics_Method\20210212_MT_RPneg120Kres5min	2	3472	IDX
pooled	raw_batch2_07272021_MT___MT_20210727_051	Pooled_Sample_20210727_2_003	2	D:\IDX_Data\Maheshwor\Proj-201-Li-20210607-ZosterVac_ImmunoMetabolomics\HILICposRPneg\Batch 2	C:\Xcalibur\methods\MT\Metabolomics_Method\20210212_MT_HILICpos120Kres5min		R:A5	2	/Users/mitchjo/Documents/pcpfm_submission/supplemental/RO1_plasma_mzml/raw_batch2_07272021_MT___MT_20210727_051.mzML	C:\Xcalibur\methods\MT\Metabolomics_Method\20210212_MT_HILICpos120Kres5min	2	3473	IDX
pooled	raw_batch2_07272021_MT___MT_20210727_052	Pooled_Sample_20210727_2_004	2	D:\IDX_Data\Maheshwor\Proj-201-Li-20210607-ZosterVac_ImmunoMetabolomics\HILICposRPneg\Batch 2	C:\Xcalibur\methods\MT\Metabolomics_Method\20210212_MT_RPneg120Kres5min		R:A5	2	/Users/mitchjo/Documents/pcpfm_submission/supplemental/RO1_plasma_mzml/raw_batch2_07272021_MT___MT_20210727_052.mzML	C:\Xcalibur\methods\MT\Metabolomics_Method\20210212_MT_RPneg120Kres5min	2	3474	IDX
unknown	raw_batch2_07272021_MT___MT_20210727_053	90043_3_249157_C6_001	2	D:\IDX_Data\Maheshwor\Proj-201-Li-20210607-ZosterVac_ImmunoMetabolomics\HILICposRPneg\Batch 2	C:\Xcalibur\methods\MT\Metabolomics_Method\20210212_MT_HILICpos120Kres5min		R:D3	2	/Users/mitchjo/Documents/pcpfm_submission/supplemental/RO1_plasma_mzml/raw_batch2_07272021_MT___MT_20210727_053.mzML	C:\Xcalibur\methods\MT\Metabolomics_Method\20210212_MT_HILICpos120Kres5min	2	3475	IDX
unknown	raw_batch2_07272021_MT___MT_20210727_054	90043_3_249157_C6_002	2	D:\IDX_Data\Maheshwor\Proj-201-Li-20210607-ZosterVac_ImmunoMetabolomics\HILICposRPneg\Batch 2	C:\Xcalibur\methods\MT\Metabolomics_Method\20210212_MT_RPneg120Kres5min		R:D3	2	/Users/mitchjo/Documents/pcpfm_submission/supplemental/RO1_plasma_mzml/raw_batch2_07272021_MT___MT_20210727_054.mzML	C:\Xcalibur\methods\MT\Metabolomics_Method\20210212_MT_RPneg120Kres5min	2	3476	IDX
unknown	raw_batch2_07272021_MT___MT_20210727_055	90043_7_249149_F3_001	2	D:\IDX_Data\Maheshwor\Proj-201-Li-20210607-ZosterVac_ImmunoMetabolomics\HILICposRPneg\Batch 2	C:\Xcalibur\methods\MT\Metabolomics_Method\20210212_MT_HILICpos120Kres5min		R:D4	2	/Users/mitchjo/Documents/pcpfm_submission/supplemental/RO1_plasma_mzml/raw_batch2_07272021_MT___MT_20210727_055.mzML	C:\Xcalibur\methods\MT\Metabolomics_Method\20210212_MT_HILICpos120Kres5min	2	3477	IDX
unknown	raw_batch2_07272021_MT___MT_20210727_056	90043_7_249149_F3_002	2	D:\IDX_Data\Maheshwor\Proj-201-Li-20210607-ZosterVac_ImmunoMetabolomics\HILICposRPneg\Batch 2	C:\Xcalibur\methods\MT\Metabolomics_Method\20210212_MT_RPneg120Kres5min		R:D4	2	/Users/mitchjo/Documents/pcpfm_submission/supplemental/RO1_plasma_mzml/raw_batch2_07272021_MT___MT_20210727_056.mzML	C:\Xcalibur\methods\MT\Metabolomics_Method\20210212_MT_RPneg120Kres5min	2	3478	IDX
unknown	raw_batch2_07272021_MT___MT_20210727_057	90043_1_249141_B2_001	2	D:\IDX_Data\Maheshwor\Proj-201-Li-20210607-ZosterVac_ImmunoMetabolomics\HILICposRPneg\Batch 2	C:\Xcalibur\methods\MT\Metabolomics_Method\20210212_MT_HILICpos120Kres5min		R:D5	2	/Users/mitchjo/Documents/pcpfm_submission/supplemental/RO1_plasma_mzml/raw_batch2_07272021_MT___MT_20210727_057.mzML	C:\Xcalibur\methods\MT\Metabolomics_Method\20210212_MT_HILICpos120Kres5min	2	3479	IDX
unknown	raw_batch2_07272021_MT___MT_20210727_058	90043_1_249141_B2_002	2	D:\IDX_Data\Maheshwor\Proj-201-Li-20210607-ZosterVac_ImmunoMetabolomics\HILICposRPneg\Batch 2	C:\Xcalibur\methods\MT\Metabolomics_Method\20210212_MT_RPneg120Kres5min		R:D5	2	/Users/mitchjo/Documents/pcpfm_submission/supplemental/RO1_plasma_mzml/raw_batch2_07272021_MT___MT_20210727_058.mzML	C:\Xcalibur\methods\MT\Metabolomics_Method\20210212_MT_RPneg120Kres5min	2	3480	IDX
unknown	raw_batch2_07272021_MT___MT_20210727_059	90043_6_249148_F6_001	2	D:\IDX_Data\Maheshwor\Proj-201-Li-20210607-ZosterVac_ImmunoMetabolomics\HILICposRPneg\Batch 2	C:\Xcalibur\methods\MT\Metabolomics_Method\20210212_MT_HILICpos120Kres5min		R:D6	2	/Users/mitchjo/Documents/pcpfm_submission/supplemental/RO1_plasma_mzml/raw_batch2_07272021_MT___MT_20210727_059.mzML	C:\Xcalibur\methods\MT\Metabolomics_Method\20210212_MT_HILICpos120Kres5min	2	3481	IDX
unknown	raw_batch2_07272021_MT___MT_20210727_060	90043_6_249148_F6_002	2	D:\IDX_Data\Maheshwor\Proj-201-Li-20210607-ZosterVac_ImmunoMetabolomics\HILICposRPneg\Batch 2	C:\Xcalibur\methods\MT\Metabolomics_Method\20210212_MT_RPneg120Kres5min		R:D6	2	/Users/mitchjo/Documents/pcpfm_submission/supplemental/RO1_plasma_mzml/raw_batch2_07272021_MT___MT_20210727_060.mzML	C:\Xcalibur\methods\MT\Metabolomics_Method\20210212_MT_RPneg120Kres5min	2	3482	IDX
unknown	raw_batch2_07272021_MT___MT_20210727_061	90057_3_249145_I7_001	2	D:\IDX_Data\Maheshwor\Proj-201-Li-20210607-ZosterVac_ImmunoMetabolomics\HILICposRPneg\Batch 2	C:\Xcalibur\methods\MT\Metabolomics_Method\20210212_MT_HILICpos120Kres5min		R:D7	2	/Users/mitchjo/Documents/pcpfm_submission/supplemental/RO1_plasma_mzml/raw_batch2_07272021_MT___MT_20210727_061.mzML	C:\Xcalibur\methods\MT\Metabolomics_Method\20210212_MT_HILICpos120Kres5min	2	3483	IDX
unknown	raw_batch2_07272021_MT___MT_20210727_062	90057_3_249145_I7_002	2	D:\IDX_Data\Maheshwor\Proj-201-Li-20210607-ZosterVac_ImmunoMetabolomics\HILICposRPneg\Batch 2	C:\Xcalibur\methods\MT\Metabolomics_Method\20210212_MT_RPneg120Kres5min		R:D7	2	/Users/mitchjo/Documents/pcpfm_submission/supplemental/RO1_plasma_mzml/raw_batch2_07272021_MT___MT_20210727_062.mzML	C:\Xcalibur\methods\MT\Metabolomics_Method\20210212_MT_RPneg120Kres5min	2	3484	IDX
unknown	raw_batch2_07272021_MT___MT_20210727_063	90057_1_249152_F8_001	2	D:\IDX_Data\Maheshwor\Proj-201-Li-20210607-ZosterVac_ImmunoMetabolomics\HILICposRPneg\Batch 2	C:\Xcalibur\methods\MT\Metabolomics_Method\20210212_MT_HILICpos120Kres5min		R:D8	2	/Users/mitchjo/Documents/pcpfm_submission/supplemental/RO1_plasma_mzml/raw_batch2_07272021_MT___MT_20210727_063.mzML	C:\Xcalibur\methods\MT\Metabolomics_Method\20210212_MT_HILICpos120Kres5min	2	3485	IDX
unknown	raw_batch2_07272021_MT___MT_20210727_064	90057_1_249152_F8_002	2	D:\IDX_Data\Maheshwor\Proj-201-Li-20210607-ZosterVac_ImmunoMetabolomics\HILICposRPneg\Batch 2	C:\Xcalibur\methods\MT\Metabolomics_Method\20210212_MT_RPneg120Kres5min		R:D8	2	/Users/mitchjo/Documents/pcpfm_submission/supplemental/RO1_plasma_mzml/raw_batch2_07272021_MT___MT_20210727_064.mzML	C:\Xcalibur\methods\MT\Metabolomics_Method\20210212_MT_RPneg120Kres5min	2	3486	IDX
unknown	raw_batch2_07272021_MT___MT_20210727_065	90057_2_249148_A9_001	2	D:\IDX_Data\Maheshwor\Proj-201-Li-20210607-ZosterVac_ImmunoMetabolomics\HILICposRPneg\Batch 2	C:\Xcalibur\methods\MT\Metabolomics_Method\20210212_MT_HILICpos120Kres5min		R:D9	2	/Users/mitchjo/Documents/pcpfm_submission/supplemental/RO1_plasma_mzml/raw_batch2_07272021_MT___MT_20210727_065.mzML	C:\Xcalibur\methods\MT\Metabolomics_Method\20210212_MT_HILICpos120Kres5min	2	3487	IDX
unknown	raw_batch2_07272021_MT___MT_20210727_066	90057_2_249148_A9_002	2	D:\IDX_Data\Maheshwor\Proj-201-Li-20210607-ZosterVac_ImmunoMetabolomics\HILICposRPneg\Batch 2	C:\Xcalibur\methods\MT\Metabolomics_Method\20210212_MT_RPneg120Kres5min		R:D9	2	/Users/mitchjo/Documents/pcpfm_submission/supplemental/RO1_plasma_mzml/raw_batch2_07272021_MT___MT_20210727_066.mzML	C:\Xcalibur\methods\MT\Metabolomics_Method\20210212_MT_RPneg120Kres5min	2	3488	IDX
unknown	raw_batch2_07272021_MT___MT_20210727_067	90067_1_249144_E9_001	2	D:\IDX_Data\Maheshwor\Proj-201-Li-20210607-ZosterVac_ImmunoMetabolomics\HILICposRPneg\Batch 2	C:\Xcalibur\methods\MT\Metabolomics_Method\20210212_MT_HILICpos120Kres5min		R:E1	2	/Users/mitchjo/Documents/pcpfm_submission/supplemental/RO1_plasma_mzml/raw_batch2_07272021_MT___MT_20210727_067.mzML	C:\Xcalibur\methods\MT\Metabolomics_Method\20210212_MT_HILICpos120Kres5min	2	3489	IDX
unknown	raw_batch2_07272021_MT___MT_20210727_068	90067_1_249144_E9_002	2	D:\IDX_Data\Maheshwor\Proj-201-Li-20210607-ZosterVac_ImmunoMetabolomics\HILICposRPneg\Batch 2	C:\Xcalibur\methods\MT\Metabolomics_Method\20210212_MT_RPneg120Kres5min		R:E1	2	/Users/mitchjo/Documents/pcpfm_submission/supplemental/RO1_plasma_mzml/raw_batch2_07272021_MT___MT_20210727_068.mzML	C:\Xcalibur\methods\MT\Metabolomics_Method\20210212_MT_RPneg120Kres5min	2	3490	IDX
unknown	raw_batch2_07272021_MT___MT_20210727_069	90067_3_249148_B5_001	2	D:\IDX_Data\Maheshwor\Proj-201-Li-20210607-ZosterVac_ImmunoMetabolomics\HILICposRPneg\Batch 2	C:\Xcalibur\methods\MT\Metabolomics_Method\20210212_MT_HILICpos120Kres5min		R:E2	2	/Users/mitchjo/Documents/pcpfm_submission/supplemental/RO1_plasma_mzml/raw_batch2_07272021_MT___MT_20210727_069.mzML	C:\Xcalibur\methods\MT\Metabolomics_Method\20210212_MT_HILICpos120Kres5min	2	3491	IDX
unknown	raw_batch2_07272021_MT___MT_20210727_070	90067_3_249148_B5_002	2	D:\IDX_Data\Maheshwor\Proj-201-Li-20210607-ZosterVac_ImmunoMetabolomics\HILICposRPneg\Batch 2	C:\Xcalibur\methods\MT\Metabolomics_Method\20210212_MT_RPneg120Kres5min		R:E2	2	/Users/mitchjo/Documents/pcpfm_submission/supplemental/RO1_plasma_mzml/raw_batch2_07272021_MT___MT_20210727_070.mzML	C:\Xcalibur\methods\MT\Metabolomics_Method\20210212_MT_RPneg120Kres5min	2	3492	IDX
unknown	raw_batch2_07272021_MT___MT_20210727_071	90067_2_249153_E9_001	2	D:\IDX_Data\Maheshwor\Proj-201-Li-20210607-ZosterVac_ImmunoMetabolomics\HILICposRPneg\Batch 2	C:\Xcalibur\methods\MT\Metabolomics_Method\20210212_MT_HILICpos120Kres5min		R:E3	2	/Users/mitchjo/Documents/pcpfm_submission/supplemental/RO1_plasma_mzml/raw_batch2_07272021_MT___MT_20210727_071.mzML	C:\Xcalibur\methods\MT\Metabolomics_Method\20210212_MT_HILICpos120Kres5min	2	3493	IDX
unknown	raw_batch2_07272021_MT___MT_20210727_072	90067_2_249153_E9_002	2	D:\IDX_Data\Maheshwor\Proj-201-Li-20210607-ZosterVac_ImmunoMetabolomics\HILICposRPneg\Batch 2	C:\Xcalibur\methods\MT\Metabolomics_Method\20210212_MT_RPneg120Kres5min		R:E3	2	/Users/mitchjo/Documents/pcpfm_submission/supplemental/RO1_plasma_mzml/raw_batch2_07272021_MT___MT_20210727_072.mzML	C:\Xcalibur\methods\MT\Metabolomics_Method\20210212_MT_RPneg120Kres5min	2	3494	IDX
unknown	raw_batch2_07272021_MT___MT_20210727_073	90074_6_249155_H9_001	2	D:\IDX_Data\Maheshwor\Proj-201-Li-20210607-ZosterVac_ImmunoMetabolomics\HILICposRPneg\Batch 2	C:\Xcalibur\methods\MT\Metabolomics_Method\20210212_MT_HILICpos120Kres5min		R:E4	2	/Users/mitchjo/Documents/pcpfm_submission/supplemental/RO1_plasma_mzml/raw_batch2_07272021_MT___MT_20210727_073.mzML	C:\Xcalibur\methods\MT\Metabolomics_Method\20210212_MT_HILICpos120Kres5min	2	3495	IDX
unknown	raw_batch2_07272021_MT___MT_20210727_074	90074_6_249155_H9_002	2	D:\IDX_Data\Maheshwor\Proj-201-Li-20210607-ZosterVac_ImmunoMetabolomics\HILICposRPneg\Batch 2	C:\Xcalibur\methods\MT\Metabolomics_Method\20210212_MT_RPneg120Kres5min		R:E4	2	/Users/mitchjo/Documents/pcpfm_submission/supplemental/RO1_plasma_mzml/raw_batch2_07272021_MT___MT_20210727_074.mzML	C:\Xcalibur\methods\MT\Metabolomics_Method\20210212_MT_RPneg120Kres5min	2	3496	IDX
unknown	raw_batch2_07272021_MT___MT_20210727_075	90074_2_249153_B7_001	2	D:\IDX_Data\Maheshwor\Proj-201-Li-20210607-ZosterVac_ImmunoMetabolomics\HILICposRPneg\Batch 2	C:\Xcalibur\methods\MT\Metabolomics_Method\20210212_MT_HILICpos120Kres5min		R:E5	2	/Users/mitchjo/Documents/pcpfm_submission/supplemental/RO1_plasma_mzml/raw_batch2_07272021_MT___MT_20210727_075.mzML	C:\Xcalibur\methods\MT\Metabolomics_Method\20210212_MT_HILICpos120Kres5min	2	3497	IDX
unknown	raw_batch2_07272021_MT___MT_20210727_076	90074_2_249153_B7_002	2	D:\IDX_Data\Maheshwor\Proj-201-Li-20210607-ZosterVac_ImmunoMetabolomics\HILICposRPneg\Batch 2	C:\Xcalibur\methods\MT\Metabolomics_Method\20210212_MT_RPneg120Kres5min		R:E5	2	/Users/mitchjo/Documents/pcpfm_submission/supplemental/RO1_plasma_mzml/raw_batch2_07272021_MT___MT_20210727_076.mzML	C:\Xcalibur\methods\MT\Metabolomics_Method\20210212_MT_RPneg120Kres5min	2	3498	IDX
unknown	raw_batch2_07272021_MT___MT_20210727_077	90074_3_249152_D6_001	2	D:\IDX_Data\Maheshwor\Proj-201-Li-20210607-ZosterVac_ImmunoMetabolomics\HILICposRPneg\Batch 2	C:\Xcalibur\methods\MT\Metabolomics_Method\20210212_MT_HILICpos120Kres5min		R:E6	2	/Users/mitchjo/Documents/pcpfm_submission/supplemental/RO1_plasma_mzml/raw_batch2_07272021_MT___MT_20210727_077.mzML	C:\Xcalibur\methods\MT\Metabolomics_Method\20210212_MT_HILICpos120Kres5min	2	3499	IDX
unknown	raw_batch2_07272021_MT___MT_20210727_078	90074_3_249152_D6_002	2	D:\IDX_Data\Maheshwor\Proj-201-Li-20210607-ZosterVac_ImmunoMetabolomics\HILICposRPneg\Batch 2	C:\Xcalibur\methods\MT\Metabolomics_Method\20210212_MT_RPneg120Kres5min		R:E6	2	/Users/mitchjo/Documents/pcpfm_submission/supplemental/RO1_plasma_mzml/raw_batch2_07272021_MT___MT_20210727_078.mzML	C:\Xcalibur\methods\MT\Metabolomics_Method\20210212_MT_RPneg120Kres5min	2	3500	IDX
unknown	raw_batch2_07272021_MT___MT_20210727_079	90074_1_249144_C7_001	2	D:\IDX_Data\Maheshwor\Proj-201-Li-20210607-ZosterVac_ImmunoMetabolomics\HILICposRPneg\Batch 2	C:\Xcalibur\methods\MT\Metabolomics_Method\20210212_MT_HILICpos120Kres5min		R:E7	2	/Users/mitchjo/Documents/pcpfm_submission/supplemental/RO1_plasma_mzml/raw_batch2_07272021_MT___MT_20210727_079.mzML	C:\Xcalibur\methods\MT\Metabolomics_Method\20210212_MT_HILICpos120Kres5min	2	3501	IDX
unknown	raw_batch2_07272021_MT___MT_20210727_080	90074_1_249144_C7_002	2	D:\IDX_Data\Maheshwor\Proj-201-Li-20210607-ZosterVac_ImmunoMetabolomics\HILICposRPneg\Batch 2	C:\Xcalibur\methods\MT\Metabolomics_Method\20210212_MT_RPneg120Kres5min		R:E7	2	/Users/mitchjo/Documents/pcpfm_submission/supplemental/RO1_plasma_mzml/raw_batch2_07272021_MT___MT_20210727_080.mzML	C:\Xcalibur\methods\MT\Metabolomics_Method\20210212_MT_RPneg120Kres5min	2	3502	IDX
unknown	raw_batch2_07272021_MT___MT_20210727_081	90088_2_249157_B8_001	2	D:\IDX_Data\Maheshwor\Proj-201-Li-20210607-ZosterVac_ImmunoMetabolomics\HILICposRPneg\Batch 2	C:\Xcalibur\methods\MT\Metabolomics_Method\20210212_MT_HILICpos120Kres5min		R:E8	2	/Users/mitchjo/Documents/pcpfm_submission/supplemental/RO1_plasma_mzml/raw_batch2_07272021_MT___MT_20210727_081.mzML	C:\Xcalibur\methods\MT\Metabolomics_Method\20210212_MT_HILICpos120Kres5min	2	3503	IDX
unknown	raw_batch2_07272021_MT___MT_20210727_082	90088_2_249157_B8_002	2	D:\IDX_Data\Maheshwor\Proj-201-Li-20210607-ZosterVac_ImmunoMetabolomics\HILICposRPneg\Batch 2	C:\Xcalibur\methods\MT\Metabolomics_Method\20210212_MT_RPneg120Kres5min		R:E8	2	/Users/mitchjo/Documents/pcpfm_submission/supplemental/RO1_plasma_mzml/raw_batch2_07272021_MT___MT_20210727_082.mzML	C:\Xcalibur\methods\MT\Metabolomics_Method\20210212_MT_RPneg120Kres5min	2	3504	IDX
unknown	raw_batch2_07272021_MT___MT_20210727_083	90088_1_249154_A4_001	2	D:\IDX_Data\Maheshwor\Proj-201-Li-20210607-ZosterVac_ImmunoMetabolomics\HILICposRPneg\Batch 2	C:\Xcalibur\methods\MT\Metabolomics_Method\20210212_MT_HILICpos120Kres5min		R:E9	2	/Users/mitchjo/Documents/pcpfm_submission/supplemental/RO1_plasma_mzml/raw_batch2_07272021_MT___MT_20210727_083.mzML	C:\Xcalibur\methods\MT\Metabolomics_Method\20210212_MT_HILICpos120Kres5min	2	3505	IDX
unknown	raw_batch2_07272021_MT___MT_20210727_084	90088_1_249154_A4_002	2	D:\IDX_Data\Maheshwor\Proj-201-Li-20210607-ZosterVac_ImmunoMetabolomics\HILICposRPneg\Batch 2	C:\Xcalibur\methods\MT\Metabolomics_Method\20210212_MT_RPneg120Kres5min		R:E9	2	/Users/mitchjo/Documents/pcpfm_submission/supplemental/RO1_plasma_mzml/raw_batch2_07272021_MT___MT_20210727_084.mzML	C:\Xcalibur\methods\MT\Metabolomics_Method\20210212_MT_RPneg120Kres5min	2	3506	IDX
unknown	raw_batch2_07272021_MT___MT_20210727_085	90088_7_249154_C9_001	2	D:\IDX_Data\Maheshwor\Proj-201-Li-20210607-ZosterVac_ImmunoMetabolomics\HILICposRPneg\Batch 2	C:\Xcalibur\methods\MT\Metabolomics_Method\20210212_MT_HILICpos120Kres5min		R:F1	2	/Users/mitchjo/Documents/pcpfm_submission/supplemental/RO1_plasma_mzml/raw_batch2_07272021_MT___MT_20210727_085.mzML	C:\Xcalibur\methods\MT\Metabolomics_Method\20210212_MT_HILICpos120Kres5min	2	3507	IDX
unknown	raw_batch2_07272021_MT___MT_20210727_086	90088_7_249154_C9_002	2	D:\IDX_Data\Maheshwor\Proj-201-Li-20210607-ZosterVac_ImmunoMetabolomics\HILICposRPneg\Batch 2	C:\Xcalibur\methods\MT\Metabolomics_Method\20210212_MT_RPneg120Kres5min		R:F1	2	/Users/mitchjo/Documents/pcpfm_submission/supplemental/RO1_plasma_mzml/raw_batch2_07272021_MT___MT_20210727_086.mzML	C:\Xcalibur\methods\MT\Metabolomics_Method\20210212_MT_RPneg120Kres5min	2	3508	IDX
qstd_standard	raw_batch2_07272021_MT___MT_20210727_087	Qstd_20210727_1_005	2	D:\IDX_Data\Maheshwor\Proj-201-Li-20210607-ZosterVac_ImmunoMetabolomics\HILICposRPneg\Batch 2	C:\Xcalibur\methods\MT\Metabolomics_Method\20210212_MT_HILICpos120Kres5min		R:A3	2	/Users/mitchjo/Documents/pcpfm_submission/supplemental/RO1_plasma_mzml/raw_batch2_07272021_MT___MT_20210727_087.mzML	C:\Xcalibur\methods\MT\Metabolomics_Method\20210212_MT_HILICpos120Kres5min	2	3509	IDX
qstd_standard	raw_batch2_07272021_MT___MT_20210727_088	Qstd_20210727_1_006	2	D:\IDX_Data\Maheshwor\Proj-201-Li-20210607-ZosterVac_ImmunoMetabolomics\HILICposRPneg\Batch 2	C:\Xcalibur\methods\MT\Metabolomics_Method\20210212_MT_RPneg120Kres5min		R:A3	2	/Users/mitchjo/Documents/pcpfm_submission/supplemental/RO1_plasma_mzml/raw_batch2_07272021_MT___MT_20210727_088.mzML	C:\Xcalibur\methods\MT\Metabolomics_Method\20210212_MT_RPneg120Kres5min	2	3510	IDX
qstd_standard	raw_batch2_07272021_MT___MT_20210727_089	Qstd_20210727_1_007	2	D:\IDX_Data\Maheshwor\Proj-201-Li-20210607-ZosterVac_ImmunoMetabolomics\HILICposRPneg\Batch 2	C:\Xcalibur\methods\MT\Metabolomics_Method\20210212_MT_HILICpos120Kres5min		R:A3	2	/Users/mitchjo/Documents/pcpfm_submission/supplemental/RO1_plasma_mzml/raw_batch2_07272021_MT___MT_20210727_089.mzML	C:\Xcalibur\methods\MT\Metabolomics_Method\20210212_MT_HILICpos120Kres5min	2	3511	IDX
qstd_standard	raw_batch2_07272021_MT___MT_20210727_090	Qstd_20210727_1_008	2	D:\IDX_Data\Maheshwor\Proj-201-Li-20210607-ZosterVac_ImmunoMetabolomics\HILICposRPneg\Batch 2	C:\Xcalibur\methods\MT\Metabolomics_Method\20210212_MT_RPneg120Kres5min		R:A3	2	/Users/mitchjo/Documents/pcpfm_submission/supplemental/RO1_plasma_mzml/raw_batch2_07272021_MT___MT_20210727_090.mzML	C:\Xcalibur\methods\MT\Metabolomics_Method\20210212_MT_RPneg120Kres5min	2	3512	IDX
blank	raw_batch2_07272021_MT___Blank_20210727_003	Blank_20210727_2_003	2	D:\IDX_Data\Maheshwor\Proj-201-Li-20210607-ZosterVac_ImmunoMetabolomics\HILICposRPneg\Batch 2	C:\Xcalibur\methods\MT\Metabolomics_Method\20210212_MT_HILICpos120Kres5min		R:A1	2	/Users/mitchjo/Documents/pcpfm_submission/supplemental/RO1_plasma_mzml/raw_batch2_07272021_MT___Blank_20210727_003.mzML	C:\Xcalibur\methods\MT\Metabolomics_Method\20210212_MT_HILICpos120Kres5min	2	3513	IDX
blank	raw_batch2_07272021_MT___Blank_20210727_004	Blank_20210727_2_004	2	D:\IDX_Data\Maheshwor\Proj-201-Li-20210607-ZosterVac_ImmunoMetabolomics\HILICposRPneg\Batch 2	C:\Xcalibur\methods\MT\Metabolomics_Method\20210212_MT_RPneg120Kres5min		R:A1	2	/Users/mitchjo/Documents/pcpfm_submission/supplemental/RO1_plasma_mzml/raw_batch2_07272021_MT___Blank_20210727_004.mzML	C:\Xcalibur\methods\MT\Metabolomics_Method\20210212_MT_RPneg120Kres5min	2	3514	IDX
pooled	raw_batch2_07272021_MT___MT_20210727_091	Pooled_Sample_20210727_2_005	2	D:\IDX_Data\Maheshwor\Proj-201-Li-20210607-ZosterVac_ImmunoMetabolomics\HILICposRPneg\Batch 2	C:\Xcalibur\methods\MT\Metabolomics_Method\20210212_MT_HILICpos120Kres5min		R:A5	2	/Users/mitchjo/Documents/pcpfm_submission/supplemental/RO1_plasma_mzml/raw_batch2_07272021_MT___MT_20210727_091.mzML	C:\Xcalibur\methods\MT\Metabolomics_Method\20210212_MT_HILICpos120Kres5min	2	3515	IDX
pooled	raw_batch2_07272021_MT___MT_20210727_092	Pooled_Sample_20210727_2_006	2	D:\IDX_Data\Maheshwor\Proj-201-Li-20210607-ZosterVac_ImmunoMetabolomics\HILICposRPneg\Batch 2	C:\Xcalibur\methods\MT\Metabolomics_Method\20210212_MT_RPneg120Kres5min		R:A5	2	/Users/mitchjo/Documents/pcpfm_submission/supplemental/RO1_plasma_mzml/raw_batch2_07272021_MT___MT_20210727_092.mzML	C:\Xcalibur\methods\MT\Metabolomics_Method\20210212_MT_RPneg120Kres5min	2	3516	IDX
unknown	raw_batch2_07272021_MT___MT_20210727_093	90088_3_249147_I2_001	2	D:\IDX_Data\Maheshwor\Proj-201-Li-20210607-ZosterVac_ImmunoMetabolomics\HILICposRPneg\Batch 2	C:\Xcalibur\methods\MT\Metabolomics_Method\20210212_MT_HILICpos120Kres5min		R:F2	2	/Users/mitchjo/Documents/pcpfm_submission/supplemental/RO1_plasma_mzml/raw_batch2_07272021_MT___MT_20210727_093.mzML	C:\Xcalibur\methods\MT\Metabolomics_Method\20210212_MT_HILICpos120Kres5min	2	3517	IDX
unknown	raw_batch2_07272021_MT___MT_20210727_094	90088_3_249147_I2_002	2	D:\IDX_Data\Maheshwor\Proj-201-Li-20210607-ZosterVac_ImmunoMetabolomics\HILICposRPneg\Batch 2	C:\Xcalibur\methods\MT\Metabolomics_Method\20210212_MT_RPneg120Kres5min		R:F2	2	/Users/mitchjo/Documents/pcpfm_submission/supplemental/RO1_plasma_mzml/raw_batch2_07272021_MT___MT_20210727_094.mzML	C:\Xcalibur\methods\MT\Metabolomics_Method\20210212_MT_RPneg120Kres5min	2	3518	IDX
unknown	raw_batch2_07272021_MT___MT_20210727_095	90088_6_249150_C2_001	2	D:\IDX_Data\Maheshwor\Proj-201-Li-20210607-ZosterVac_ImmunoMetabolomics\HILICposRPneg\Batch 2	C:\Xcalibur\methods\MT\Metabolomics_Method\20210212_MT_HILICpos120Kres5min		R:F3	2	/Users/mitchjo/Documents/pcpfm_submission/supplemental/RO1_plasma_mzml/raw_batch2_07272021_MT___MT_20210727_095.mzML	C:\Xcalibur\methods\MT\Metabolomics_Method\20210212_MT_HILICpos120Kres5min	2	3519	IDX
unknown	raw_batch2_07272021_MT___MT_20210727_096	90088_6_249150_C2_002	2	D:\IDX_Data\Maheshwor\Proj-201-Li-20210607-ZosterVac_ImmunoMetabolomics\HILICposRPneg\Batch 2	C:\Xcalibur\methods\MT\Metabolomics_Method\20210212_MT_RPneg120Kres5min		R:F3	2	/Users/mitchjo/Documents/pcpfm_submission/supplemental/RO1_plasma_mzml/raw_batch2_07272021_MT___MT_20210727_096.mzML	C:\Xcalibur\methods\MT\Metabolomics_Method\20210212_MT_RPneg120Kres5min	2	3520	IDX
unknown	raw_batch2_07272021_MT___MT_20210727_097	90107_2_249156_H3_001	2	D:\IDX_Data\Maheshwor\Proj-201-Li-20210607-ZosterVac_ImmunoMetabolomics\HILICposRPneg\Batch 2	C:\Xcalibur\methods\MT\Metabolomics_Method\20210212_MT_HILICpos120Kres5min		R:F4	2	/Users/mitchjo/Documents/pcpfm_submission/supplemental/RO1_plasma_mzml/raw_batch2_07272021_MT___MT_20210727_097.mzML	C:\Xcalibur\methods\MT\Metabolomics_Method\20210212_MT_HILICpos120Kres5min	2	3521	IDX
unknown	raw_batch2_07272021_MT___MT_20210727_098	90107_2_249156_H3_002	2	D:\IDX_Data\Maheshwor\Proj-201-Li-20210607-ZosterVac_ImmunoMetabolomics\HILICposRPneg\Batch 2	C:\Xcalibur\methods\MT\Metabolomics_Method\20210212_MT_RPneg120Kres5min		R:F4	2	/Users/mitchjo/Documents/pcpfm_submission/supplemental/RO1_plasma_mzml/raw_batch2_07272021_MT___MT_20210727_098.mzML	C:\Xcalibur\methods\MT\Metabolomics_Method\20210212_MT_RPneg120Kres5min	2	3522	IDX
unknown	raw_batch2_07272021_MT___MT_20210727_099	90107_6_249160_B6_001	2	D:\IDX_Data\Maheshwor\Proj-201-Li-20210607-ZosterVac_ImmunoMetabolomics\HILICposRPneg\Batch 2	C:\Xcalibur\methods\MT\Metabolomics_Method\20210212_MT_HILICpos120Kres5min		R:F5	2	/Users/mitchjo/Documents/pcpfm_submission/supplemental/RO1_plasma_mzml/raw_batch2_07272021_MT___MT_20210727_099.mzML	C:\Xcalibur\methods\MT\Metabolomics_Method\20210212_MT_HILICpos120Kres5min	2	3523	IDX
unknown	raw_batch2_07272021_MT___MT_20210727_100	90107_6_249160_B6_002	2	D:\IDX_Data\Maheshwor\Proj-201-Li-20210607-ZosterVac_ImmunoMetabolomics\HILICposRPneg\Batch 2	C:\Xcalibur\methods\MT\Metabolomics_Method\20210212_MT_RPneg120Kres5min		R:F5	2	/Users/mitchjo/Documents/pcpfm_submission/supplemental/RO1_plasma_mzml/raw_batch2_07272021_MT___MT_20210727_100.mzML	C:\Xcalibur\methods\MT\Metabolomics_Method\20210212_MT_RPneg120Kres5min	2	3524	IDX
unknown	raw_batch2_07272021_MT___MT_20210727_101	90107_1_249145_E5_001	2	D:\IDX_Data\Maheshwor\Proj-201-Li-20210607-ZosterVac_ImmunoMetabolomics\HILICposRPneg\Batch 2	C:\Xcalibur\methods\MT\Metabolomics_Method\20210212_MT_HILICpos120Kres5min		R:F6	2	/Users/mitchjo/Documents/pcpfm_submission/supplemental/RO1_plasma_mzml/raw_batch2_07272021_MT___MT_20210727_101.mzML	C:\Xcalibur\methods\MT\Metabolomics_Method\20210212_MT_HILICpos120Kres5min	2	3525	IDX
unknown	raw_batch2_07272021_MT___MT_20210727_102	90107_1_249145_E5_002	2	D:\IDX_Data\Maheshwor\Proj-201-Li-20210607-ZosterVac_ImmunoMetabolomics\HILICposRPneg\Batch 2	C:\Xcalibur\methods\MT\Metabolomics_Method\20210212_MT_RPneg120Kres5min		R:F6	2	/Users/mitchjo/Documents/pcpfm_submission/supplemental/RO1_plasma_mzml/raw_batch2_07272021_MT___MT_20210727_102.mzML	C:\Xcalibur\methods\MT\Metabolomics_Method\20210212_MT_RPneg120Kres5min	2	3526	IDX
unknown	raw_batch2_07272021_MT___MT_20210727_103	90107_3_249156_F2_001	2	D:\IDX_Data\Maheshwor\Proj-201-Li-20210607-ZosterVac_ImmunoMetabolomics\HILICposRPneg\Batch 2	C:\Xcalibur\methods\MT\Metabolomics_Method\20210212_MT_HILICpos120Kres5min		R:F7	2	/Users/mitchjo/Documents/pcpfm_submission/supplemental/RO1_plasma_mzml/raw_batch2_07272021_MT___MT_20210727_103.mzML	C:\Xcalibur\methods\MT\Metabolomics_Method\20210212_MT_HILICpos120Kres5min	2	3527	IDX
unknown	raw_batch2_07272021_MT___MT_20210727_104	90107_3_249156_F2_002	2	D:\IDX_Data\Maheshwor\Proj-201-Li-20210607-ZosterVac_ImmunoMetabolomics\HILICposRPneg\Batch 2	C:\Xcalibur\methods\MT\Metabolomics_Method\20210212_MT_RPneg120Kres5min		R:F7	2	/Users/mitchjo/Documents/pcpfm_submission/supplemental/RO1_plasma_mzml/raw_batch2_07272021_MT___MT_20210727_104.mzML	C:\Xcalibur\methods\MT\Metabolomics_Method\20210212_MT_RPneg120Kres5min	2	3528	IDX
unknown	raw_batch2_07272021_MT___MT_20210727_105	90116_2_249159_A2_001	2	D:\IDX_Data\Maheshwor\Proj-201-Li-20210607-ZosterVac_ImmunoMetabolomics\HILICposRPneg\Batch 2	C:\Xcalibur\methods\MT\Metabolomics_Method\20210212_MT_HILICpos120Kres5min		R:F8	2	/Users/mitchjo/Documents/pcpfm_submission/supplemental/RO1_plasma_mzml/raw_batch2_07272021_MT___MT_20210727_105.mzML	C:\Xcalibur\methods\MT\Metabolomics_Method\20210212_MT_HILICpos120Kres5min	2	3529	IDX
unknown	raw_batch2_07272021_MT___MT_20210727_106	90116_2_249159_A2_002	2	D:\IDX_Data\Maheshwor\Proj-201-Li-20210607-ZosterVac_ImmunoMetabolomics\HILICposRPneg\Batch 2	C:\Xcalibur\methods\MT\Metabolomics_Method\20210212_MT_RPneg120Kres5min		R:F8	2	/Users/mitchjo/Documents/pcpfm_submission/supplemental/RO1_plasma_mzml/raw_batch2_07272021_MT___MT_20210727_106.mzML	C:\Xcalibur\methods\MT\Metabolomics_Method\20210212_MT_RPneg120Kres5min	2	3530	IDX
unknown	raw_batch2_07272021_MT___MT_20210727_107	90116_6_249142_B5_001	2	D:\IDX_Data\Maheshwor\Proj-201-Li-20210607-ZosterVac_ImmunoMetabolomics\HILICposRPneg\Batch 2	C:\Xcalibur\methods\MT\Metabolomics_Method\20210212_MT_HILICpos120Kres5min		R:F9	2	/Users/mitchjo/Documents/pcpfm_submission/supplemental/RO1_plasma_mzml/raw_batch2_07272021_MT___MT_20210727_107.mzML	C:\Xcalibur\methods\MT\Metabolomics_Method\20210212_MT_HILICpos120Kres5min	2	3531	IDX
unknown	raw_batch2_07272021_MT___MT_20210727_108	90116_6_249142_B5_002	2	D:\IDX_Data\Maheshwor\Proj-201-Li-20210607-ZosterVac_ImmunoMetabolomics\HILICposRPneg\Batch 2	C:\Xcalibur\methods\MT\Metabolomics_Method\20210212_MT_RPneg120Kres5min		R:F9	2	/Users/mitchjo/Documents/pcpfm_submission/supplemental/RO1_plasma_mzml/raw_batch2_07272021_MT___MT_20210727_108.mzML	C:\Xcalibur\methods\MT\Metabolomics_Method\20210212_MT_RPneg120Kres5min	2	3532	IDX
unknown	raw_batch2_07272021_MT___MT_20210727_109	90116_1_249158_F8_001	2	D:\IDX_Data\Maheshwor\Proj-201-Li-20210607-ZosterVac_ImmunoMetabolomics\HILICposRPneg\Batch 2	C:\Xcalibur\methods\MT\Metabolomics_Method\20210212_MT_HILICpos120Kres5min		B:A1	2	/Users/mitchjo/Documents/pcpfm_submission/supplemental/RO1_plasma_mzml/raw_batch2_07272021_MT___MT_20210727_109.mzML	C:\Xcalibur\methods\MT\Metabolomics_Method\20210212_MT_HILICpos120Kres5min	2	3533	IDX
unknown	raw_batch2_07272021_MT___MT_20210727_110	90116_1_249158_F8_002	2	D:\IDX_Data\Maheshwor\Proj-201-Li-20210607-ZosterVac_ImmunoMetabolomics\HILICposRPneg\Batch 2	C:\Xcalibur\methods\MT\Metabolomics_Method\20210212_MT_RPneg120Kres5min		B:A1	2	/Users/mitchjo/Documents/pcpfm_submission/supplemental/RO1_plasma_mzml/raw_batch2_07272021_MT___MT_20210727_110.mzML	C:\Xcalibur\methods\MT\Metabolomics_Method\20210212_MT_RPneg120Kres5min	2	3534	IDX
unknown	raw_batch2_07272021_MT___MT_20210727_111	90116_3_249141_A9_001	2	D:\IDX_Data\Maheshwor\Proj-201-Li-20210607-ZosterVac_ImmunoMetabolomics\HILICposRPneg\Batch 2	C:\Xcalibur\methods\MT\Metabolomics_Method\20210212_MT_HILICpos120Kres5min		B:A2	2	/Users/mitchjo/Documents/pcpfm_submission/supplemental/RO1_plasma_mzml/raw_batch2_07272021_MT___MT_20210727_111.mzML	C:\Xcalibur\methods\MT\Metabolomics_Method\20210212_MT_HILICpos120Kres5min	2	3535	IDX
unknown	raw_batch2_07272021_MT___MT_20210727_112	90116_3_249141_A9_002	2	D:\IDX_Data\Maheshwor\Proj-201-Li-20210607-ZosterVac_ImmunoMetabolomics\HILICposRPneg\Batch 2	C:\Xcalibur\methods\MT\Metabolomics_Method\20210212_MT_RPneg120Kres5min		B:A2	2	/Users/mitchjo/Documents/pcpfm_submission/supplemental/RO1_plasma_mzml/raw_batch2_07272021_MT___MT_20210727_112.mzML	C:\Xcalibur\methods\MT\Metabolomics_Method\20210212_MT_RPneg120Kres5min	2	3536	IDX
unknown	raw_batch2_07272021_MT___MT_20210727_113	90135_6_249138_H5_001	2	D:\IDX_Data\Maheshwor\Proj-201-Li-20210607-ZosterVac_ImmunoMetabolomics\HILICposRPneg\Batch 2	C:\Xcalibur\methods\MT\Metabolomics_Method\20210212_MT_HILICpos120Kres5min		B:A3	2	/Users/mitchjo/Documents/pcpfm_submission/supplemental/RO1_plasma_mzml/raw_batch2_07272021_MT___MT_20210727_113.mzML	C:\Xcalibur\methods\MT\Metabolomics_Method\20210212_MT_HILICpos120Kres5min	2	3537	IDX
unknown	raw_batch2_07272021_MT___MT_20210727_114	90135_6_249138_H5_002	2	D:\IDX_Data\Maheshwor\Proj-201-Li-20210607-ZosterVac_ImmunoMetabolomics\HILICposRPneg\Batch 2	C:\Xcalibur\methods\MT\Metabolomics_Method\20210212_MT_RPneg120Kres5min		B:A3	2	/Users/mitchjo/Documents/pcpfm_submission/supplemental/RO1_plasma_mzml/raw_batch2_07272021_MT___MT_20210727_114.mzML	C:\Xcalibur\methods\MT\Metabolomics_Method\20210212_MT_RPneg120Kres5min	2	3538	IDX
unknown	raw_batch2_07272021_MT___MT_20210727_115	90135_1_249159_C7_001	2	D:\IDX_Data\Maheshwor\Proj-201-Li-20210607-ZosterVac_ImmunoMetabolomics\HILICposRPneg\Batch 2	C:\Xcalibur\methods\MT\Metabolomics_Method\20210212_MT_HILICpos120Kres5min		B:A4	2	/Users/mitchjo/Documents/pcpfm_submission/supplemental/RO1_plasma_mzml/raw_batch2_07272021_MT___MT_20210727_115.mzML	C:\Xcalibur\methods\MT\Metabolomics_Method\20210212_MT_HILICpos120Kres5min	2	3539	IDX
unknown	raw_batch2_07272021_MT___MT_20210727_116	90135_1_249159_C7_002	2	D:\IDX_Data\Maheshwor\Proj-201-Li-20210607-ZosterVac_ImmunoMetabolomics\HILICposRPneg\Batch 2	C:\Xcalibur\methods\MT\Metabolomics_Method\20210212_MT_RPneg120Kres5min		B:A4	2	/Users/mitchjo/Documents/pcpfm_submission/supplemental/RO1_plasma_mzml/raw_batch2_07272021_MT___MT_20210727_116.mzML	C:\Xcalibur\methods\MT\Metabolomics_Method\20210212_MT_RPneg120Kres5min	2	3540	IDX
unknown	raw_batch2_07272021_MT___MT_20210727_117	90135_3_249155_E7_001	2	D:\IDX_Data\Maheshwor\Proj-201-Li-20210607-ZosterVac_ImmunoMetabolomics\HILICposRPneg\Batch 2	C:\Xcalibur\methods\MT\Metabolomics_Method\20210212_MT_HILICpos120Kres5min		B:A5	2	/Users/mitchjo/Documents/pcpfm_submission/supplemental/RO1_plasma_mzml/raw_batch2_07272021_MT___MT_20210727_117.mzML	C:\Xcalibur\methods\MT\Metabolomics_Method\20210212_MT_HILICpos120Kres5min	2	3541	IDX
unknown	raw_batch2_07272021_MT___MT_20210727_118	90135_3_249155_E7_002	2	D:\IDX_Data\Maheshwor\Proj-201-Li-20210607-ZosterVac_ImmunoMetabolomics\HILICposRPneg\Batch 2	C:\Xcalibur\methods\MT\Metabolomics_Method\20210212_MT_RPneg120Kres5min		B:A5	2	/Users/mitchjo/Documents/pcpfm_submission/supplemental/RO1_plasma_mzml/raw_batch2_07272021_MT___MT_20210727_118.mzML	C:\Xcalibur\methods\MT\Metabolomics_Method\20210212_MT_RPneg120Kres5min	2	3542	IDX
unknown	raw_batch2_07272021_MT___MT_20210727_119	90135_2_249155_A3_001	2	D:\IDX_Data\Maheshwor\Proj-201-Li-20210607-ZosterVac_ImmunoMetabolomics\HILICposRPneg\Batch 2	C:\Xcalibur\methods\MT\Metabolomics_Method\20210212_MT_HILICpos120Kres5min		B:A6	2	/Users/mitchjo/Documents/pcpfm_submission/supplemental/RO1_plasma_mzml/raw_batch2_07272021_MT___MT_20210727_119.mzML	C:\Xcalibur\methods\MT\Metabolomics_Method\20210212_MT_HILICpos120Kres5min	2	3543	IDX
unknown	raw_batch2_07272021_MT___MT_20210727_120	90135_2_249155_A3_002	2	D:\IDX_Data\Maheshwor\Proj-201-Li-20210607-ZosterVac_ImmunoMetabolomics\HILICposRPneg\Batch 2	C:\Xcalibur\methods\MT\Metabolomics_Method\20210212_MT_RPneg120Kres5min		B:A6	2	/Users/mitchjo/Documents/pcpfm_submission/supplemental/RO1_plasma_mzml/raw_batch2_07272021_MT___MT_20210727_120.mzML	C:\Xcalibur\methods\MT\Metabolomics_Method\20210212_MT_RPneg120Kres5min	2	3544	IDX
unknown	raw_batch2_07272021_MT___MT_20210727_121	90161_3_249158_C3_001	2	D:\IDX_Data\Maheshwor\Proj-201-Li-20210607-ZosterVac_ImmunoMetabolomics\HILICposRPneg\Batch 2	C:\Xcalibur\methods\MT\Metabolomics_Method\20210212_MT_HILICpos120Kres5min		B:A7	2	/Users/mitchjo/Documents/pcpfm_submission/supplemental/RO1_plasma_mzml/raw_batch2_07272021_MT___MT_20210727_121.mzML	C:\Xcalibur\methods\MT\Metabolomics_Method\20210212_MT_HILICpos120Kres5min	2	3545	IDX
unknown	raw_batch2_07272021_MT___MT_20210727_122	90161_3_249158_C3_002	2	D:\IDX_Data\Maheshwor\Proj-201-Li-20210607-ZosterVac_ImmunoMetabolomics\HILICposRPneg\Batch 2	C:\Xcalibur\methods\MT\Metabolomics_Method\20210212_MT_RPneg120Kres5min		B:A7	2	/Users/mitchjo/Documents/pcpfm_submission/supplemental/RO1_plasma_mzml/raw_batch2_07272021_MT___MT_20210727_122.mzML	C:\Xcalibur\methods\MT\Metabolomics_Method\20210212_MT_RPneg120Kres5min	2	3546	IDX
unknown	raw_batch2_07272021_MT___MT_20210727_123	90161_6_249148_F3_001	2	D:\IDX_Data\Maheshwor\Proj-201-Li-20210607-ZosterVac_ImmunoMetabolomics\HILICposRPneg\Batch 2	C:\Xcalibur\methods\MT\Metabolomics_Method\20210212_MT_HILICpos120Kres5min		B:A8	2	/Users/mitchjo/Documents/pcpfm_submission/supplemental/RO1_plasma_mzml/raw_batch2_07272021_MT___MT_20210727_123.mzML	C:\Xcalibur\methods\MT\Metabolomics_Method\20210212_MT_HILICpos120Kres5min	2	3547	IDX
unknown	raw_batch2_07272021_MT___MT_20210727_124	90161_6_249148_F3_002	2	D:\IDX_Data\Maheshwor\Proj-201-Li-20210607-ZosterVac_ImmunoMetabolomics\HILICposRPneg\Batch 2	C:\Xcalibur\methods\MT\Metabolomics_Method\20210212_MT_RPneg120Kres5min		B:A8	2	/Users/mitchjo/Documents/pcpfm_submission/supplemental/RO1_plasma_mzml/raw_batch2_07272021_MT___MT_20210727_124.mzML	C:\Xcalibur\methods\MT\Metabolomics_Method\20210212_MT_RPneg120Kres5min	2	3548	IDX
unknown	raw_batch2_07272021_MT___MT_20210727_125	90161_1_249145_E9_001	2	D:\IDX_Data\Maheshwor\Proj-201-Li-20210607-ZosterVac_ImmunoMetabolomics\HILICposRPneg\Batch 2	C:\Xcalibur\methods\MT\Metabolomics_Method\20210212_MT_HILICpos120Kres5min		B:A9	2	/Users/mitchjo/Documents/pcpfm_submission/supplemental/RO1_plasma_mzml/raw_batch2_07272021_MT___MT_20210727_125.mzML	C:\Xcalibur\methods\MT\Metabolomics_Method\20210212_MT_HILICpos120Kres5min	2	3549	IDX
unknown	raw_batch2_07272021_MT___MT_20210727_126	90161_1_249145_E9_002	2	D:\IDX_Data\Maheshwor\Proj-201-Li-20210607-ZosterVac_ImmunoMetabolomics\HILICposRPneg\Batch 2	C:\Xcalibur\methods\MT\Metabolomics_Method\20210212_MT_RPneg120Kres5min		B:A9	2	/Users/mitchjo/Documents/pcpfm_submission/supplemental/RO1_plasma_mzml/raw_batch2_07272021_MT___MT_20210727_126.mzML	C:\Xcalibur\methods\MT\Metabolomics_Method\20210212_MT_RPneg120Kres5min	2	3550	IDX
unknown	raw_batch2_07272021_MT___MT_20210727_127	90161_2_249141_D9_001	2	D:\IDX_Data\Maheshwor\Proj-201-Li-20210607-ZosterVac_ImmunoMetabolomics\HILICposRPneg\Batch 2	C:\Xcalibur\methods\MT\Metabolomics_Method\20210212_MT_HILICpos120Kres5min		B:B1	2	/Users/mitchjo/Documents/pcpfm_submission/supplemental/RO1_plasma_mzml/raw_batch2_07272021_MT___MT_20210727_127.mzML	C:\Xcalibur\methods\MT\Metabolomics_Method\20210212_MT_HILICpos120Kres5min	2	3551	IDX
unknown	raw_batch2_07272021_MT___MT_20210727_128	90161_2_249141_D9_002	2	D:\IDX_Data\Maheshwor\Proj-201-Li-20210607-ZosterVac_ImmunoMetabolomics\HILICposRPneg\Batch 2	C:\Xcalibur\methods\MT\Metabolomics_Method\20210212_MT_RPneg120Kres5min		B:B1	2	/Users/mitchjo/Documents/pcpfm_submission/supplemental/RO1_plasma_mzml/raw_batch2_07272021_MT___MT_20210727_128.mzML	C:\Xcalibur\methods\MT\Metabolomics_Method\20210212_MT_RPneg120Kres5min	2	3552	IDX
unknown	raw_batch2_07272021_MT___MT_20210727_129	90194_6_249138_E1_001	2	D:\IDX_Data\Maheshwor\Proj-201-Li-20210607-ZosterVac_ImmunoMetabolomics\HILICposRPneg\Batch 2	C:\Xcalibur\methods\MT\Metabolomics_Method\20210212_MT_HILICpos120Kres5min		B:B2	2	/Users/mitchjo/Documents/pcpfm_submission/supplemental/RO1_plasma_mzml/raw_batch2_07272021_MT___MT_20210727_129.mzML	C:\Xcalibur\methods\MT\Metabolomics_Method\20210212_MT_HILICpos120Kres5min	2	3553	IDX
unknown	raw_batch2_07272021_MT___MT_20210727_130	90194_6_249138_E1_002	2	D:\IDX_Data\Maheshwor\Proj-201-Li-20210607-ZosterVac_ImmunoMetabolomics\HILICposRPneg\Batch 2	C:\Xcalibur\methods\MT\Metabolomics_Method\20210212_MT_RPneg120Kres5min		B:B2	2	/Users/mitchjo/Documents/pcpfm_submission/supplemental/RO1_plasma_mzml/raw_batch2_07272021_MT___MT_20210727_130.mzML	C:\Xcalibur\methods\MT\Metabolomics_Method\20210212_MT_RPneg120Kres5min	2	3554	IDX
unknown	raw_batch2_07272021_MT___MT_20210727_131	90194_2_249140_G6_001	2	D:\IDX_Data\Maheshwor\Proj-201-Li-20210607-ZosterVac_ImmunoMetabolomics\HILICposRPneg\Batch 2	C:\Xcalibur\methods\MT\Metabolomics_Method\20210212_MT_HILICpos120Kres5min		B:B3	2	/Users/mitchjo/Documents/pcpfm_submission/supplemental/RO1_plasma_mzml/raw_batch2_07272021_MT___MT_20210727_131.mzML	C:\Xcalibur\methods\MT\Metabolomics_Method\20210212_MT_HILICpos120Kres5min	2	3555	IDX
unknown	raw_batch2_07272021_MT___MT_20210727_132	90194_2_249140_G6_002	2	D:\IDX_Data\Maheshwor\Proj-201-Li-20210607-ZosterVac_ImmunoMetabolomics\HILICposRPneg\Batch 2	C:\Xcalibur\methods\MT\Metabolomics_Method\20210212_MT_RPneg120Kres5min		B:B3	2	/Users/mitchjo/Documents/pcpfm_submission/supplemental/RO1_plasma_mzml/raw_batch2_07272021_MT___MT_20210727_132.mzML	C:\Xcalibur\methods\MT\Metabolomics_Method\20210212_MT_RPneg120Kres5min	2	3556	IDX
unknown	raw_batch2_07272021_MT___MT_20210727_133	90194_1_249137_E9_001	2	D:\IDX_Data\Maheshwor\Proj-201-Li-20210607-ZosterVac_ImmunoMetabolomics\HILICposRPneg\Batch 2	C:\Xcalibur\methods\MT\Metabolomics_Method\20210212_MT_HILICpos120Kres5min		B:B4	2	/Users/mitchjo/Documents/pcpfm_submission/supplemental/RO1_plasma_mzml/raw_batch2_07272021_MT___MT_20210727_133.mzML	C:\Xcalibur\methods\MT\Metabolomics_Method\20210212_MT_HILICpos120Kres5min	2	3557	IDX
unknown	raw_batch2_07272021_MT___MT_20210727_134	90194_1_249137_E9_002	2	D:\IDX_Data\Maheshwor\Proj-201-Li-20210607-ZosterVac_ImmunoMetabolomics\HILICposRPneg\Batch 2	C:\Xcalibur\methods\MT\Metabolomics_Method\20210212_MT_RPneg120Kres5min		B:B4	2	/Users/mitchjo/Documents/pcpfm_submission/supplemental/RO1_plasma_mzml/raw_batch2_07272021_MT___MT_20210727_134.mzML	C:\Xcalibur\methods\MT\Metabolomics_Method\20210212_MT_RPneg120Kres5min	2	3558	IDX
unknown	raw_batch2_07272021_MT___MT_20210727_135	90194_3_249150_A9_001	2	D:\IDX_Data\Maheshwor\Proj-201-Li-20210607-ZosterVac_ImmunoMetabolomics\HILICposRPneg\Batch 2	C:\Xcalibur\methods\MT\Metabolomics_Method\20210212_MT_HILICpos120Kres5min		B:B5	2	/Users/mitchjo/Documents/pcpfm_submission/supplemental/RO1_plasma_mzml/raw_batch2_07272021_MT___MT_20210727_135.mzML	C:\Xcalibur\methods\MT\Metabolomics_Method\20210212_MT_HILICpos120Kres5min	2	3559	IDX
unknown	raw_batch2_07272021_MT___MT_20210727_136	90194_3_249150_A9_002	2	D:\IDX_Data\Maheshwor\Proj-201-Li-20210607-ZosterVac_ImmunoMetabolomics\HILICposRPneg\Batch 2	C:\Xcalibur\methods\MT\Metabolomics_Method\20210212_MT_RPneg120Kres5min		B:B5	2	/Users/mitchjo/Documents/pcpfm_submission/supplemental/RO1_plasma_mzml/raw_batch2_07272021_MT___MT_20210727_136.mzML	C:\Xcalibur\methods\MT\Metabolomics_Method\20210212_MT_RPneg120Kres5min	2	3560	IDX
unknown	raw_batch2_07272021_MT___MT_20210727_137	90194_7_249143_A5_001	2	D:\IDX_Data\Maheshwor\Proj-201-Li-20210607-ZosterVac_ImmunoMetabolomics\HILICposRPneg\Batch 2	C:\Xcalibur\methods\MT\Metabolomics_Method\20210212_MT_HILICpos120Kres5min		B:B6	2	/Users/mitchjo/Documents/pcpfm_submission/supplemental/RO1_plasma_mzml/raw_batch2_07272021_MT___MT_20210727_137.mzML	C:\Xcalibur\methods\MT\Metabolomics_Method\20210212_MT_HILICpos120Kres5min	2	3561	IDX
unknown	raw_batch2_07272021_MT___MT_20210727_138	90194_7_249143_A5_002	2	D:\IDX_Data\Maheshwor\Proj-201-Li-20210607-ZosterVac_ImmunoMetabolomics\HILICposRPneg\Batch 2	C:\Xcalibur\methods\MT\Metabolomics_Method\20210212_MT_RPneg120Kres5min		B:B6	2	/Users/mitchjo/Documents/pcpfm_submission/supplemental/RO1_plasma_mzml/raw_batch2_07272021_MT___MT_20210727_138.mzML	C:\Xcalibur\methods\MT\Metabolomics_Method\20210212_MT_RPneg120Kres5min	2	3562	IDX
pooled	raw_batch2_07272021_MT___MT_20210727_139	Pooled_Sample_20210727_2_007	2	D:\IDX_Data\Maheshwor\Proj-201-Li-20210607-ZosterVac_ImmunoMetabolomics\HILICposRPneg\Batch 2	C:\Xcalibur\methods\MT\Metabolomics_Method\20210212_MT_HILICpos120Kres5min		R:A5	2	/Users/mitchjo/Documents/pcpfm_submission/supplemental/RO1_plasma_mzml/raw_batch2_07272021_MT___MT_20210727_139.mzML	C:\Xcalibur\methods\MT\Metabolomics_Method\20210212_MT_HILICpos120Kres5min	2	3563	IDX
pooled	raw_batch2_07272021_MT___MT_20210727_140	Pooled_Sample_20210727_2_008	2	D:\IDX_Data\Maheshwor\Proj-201-Li-20210607-ZosterVac_ImmunoMetabolomics\HILICposRPneg\Batch 2	C:\Xcalibur\methods\MT\Metabolomics_Method\20210212_MT_RPneg120Kres5min		R:A5	2	/Users/mitchjo/Documents/pcpfm_submission/supplemental/RO1_plasma_mzml/raw_batch2_07272021_MT___MT_20210727_140.mzML	C:\Xcalibur\methods\MT\Metabolomics_Method\20210212_MT_RPneg120Kres5min	2	3564	IDX
unknown	raw_batch2_07272021_MT___MT_20210727_141	90220_7_249143_A7_001	2	D:\IDX_Data\Maheshwor\Proj-201-Li-20210607-ZosterVac_ImmunoMetabolomics\HILICposRPneg\Batch 2	C:\Xcalibur\methods\MT\Metabolomics_Method\20210212_MT_HILICpos120Kres5min		B:B7	2	/Users/mitchjo/Documents/pcpfm_submission/supplemental/RO1_plasma_mzml/raw_batch2_07272021_MT___MT_20210727_141.mzML	C:\Xcalibur\methods\MT\Metabolomics_Method\20210212_MT_HILICpos120Kres5min	2	3565	IDX
unknown	raw_batch2_07272021_MT___MT_20210727_142	90220_7_249143_A7_002	2	D:\IDX_Data\Maheshwor\Proj-201-Li-20210607-ZosterVac_ImmunoMetabolomics\HILICposRPneg\Batch 2	C:\Xcalibur\methods\MT\Metabolomics_Method\20210212_MT_RPneg120Kres5min		B:B7	2	/Users/mitchjo/Documents/pcpfm_submission/supplemental/RO1_plasma_mzml/raw_batch2_07272021_MT___MT_20210727_142.mzML	C:\Xcalibur\methods\MT\Metabolomics_Method\20210212_MT_RPneg120Kres5min	2	3566	IDX
unknown	raw_batch2_07272021_MT___MT_20210727_143	90220_6_249148_E1_001	2	D:\IDX_Data\Maheshwor\Proj-201-Li-20210607-ZosterVac_ImmunoMetabolomics\HILICposRPneg\Batch 2	C:\Xcalibur\methods\MT\Metabolomics_Method\20210212_MT_HILICpos120Kres5min		B:B8	2	/Users/mitchjo/Documents/pcpfm_submission/supplemental/RO1_plasma_mzml/raw_batch2_07272021_MT___MT_20210727_143.mzML	C:\Xcalibur\methods\MT\Metabolomics_Method\20210212_MT_HILICpos120Kres5min	2	3567	IDX
unknown	raw_batch2_07272021_MT___MT_20210727_144	90220_6_249148_E1_002	2	D:\IDX_Data\Maheshwor\Proj-201-Li-20210607-ZosterVac_ImmunoMetabolomics\HILICposRPneg\Batch 2	C:\Xcalibur\methods\MT\Metabolomics_Method\20210212_MT_RPneg120Kres5min		B:B8	2	/Users/mitchjo/Documents/pcpfm_submission/supplemental/RO1_plasma_mzml/raw_batch2_07272021_MT___MT_20210727_144.mzML	C:\Xcalibur\methods\MT\Metabolomics_Method\20210212_MT_RPneg120Kres5min	2	3568	IDX
unknown	raw_batch2_07272021_MT___MT_20210727_145	90220_2_249139_H3_001	2	D:\IDX_Data\Maheshwor\Proj-201-Li-20210607-ZosterVac_ImmunoMetabolomics\HILICposRPneg\Batch 2	C:\Xcalibur\methods\MT\Metabolomics_Method\20210212_MT_HILICpos120Kres5min		B:B9	2	/Users/mitchjo/Documents/pcpfm_submission/supplemental/RO1_plasma_mzml/raw_batch2_07272021_MT___MT_20210727_145.mzML	C:\Xcalibur\methods\MT\Metabolomics_Method\20210212_MT_HILICpos120Kres5min	2	3569	IDX
unknown	raw_batch2_07272021_MT___MT_20210727_146	90220_2_249139_H3_002	2	D:\IDX_Data\Maheshwor\Proj-201-Li-20210607-ZosterVac_ImmunoMetabolomics\HILICposRPneg\Batch 2	C:\Xcalibur\methods\MT\Metabolomics_Method\20210212_MT_RPneg120Kres5min		B:B9	2	/Users/mitchjo/Documents/pcpfm_submission/supplemental/RO1_plasma_mzml/raw_batch2_07272021_MT___MT_20210727_146.mzML	C:\Xcalibur\methods\MT\Metabolomics_Method\20210212_MT_RPneg120Kres5min	2	3570	IDX
unknown	raw_batch2_07272021_MT___MT_20210727_147	90220_1_249139_G1_001	2	D:\IDX_Data\Maheshwor\Proj-201-Li-20210607-ZosterVac_ImmunoMetabolomics\HILICposRPneg\Batch 2	C:\Xcalibur\methods\MT\Metabolomics_Method\20210212_MT_HILICpos120Kres5min		B:C1	2	/Users/mitchjo/Documents/pcpfm_submission/supplemental/RO1_plasma_mzml/raw_batch2_07272021_MT___MT_20210727_147.mzML	C:\Xcalibur\methods\MT\Metabolomics_Method\20210212_MT_HILICpos120Kres5min	2	3571	IDX
unknown	raw_batch2_07272021_MT___MT_20210727_148	90220_1_249139_G1_002	2	D:\IDX_Data\Maheshwor\Proj-201-Li-20210607-ZosterVac_ImmunoMetabolomics\HILICposRPneg\Batch 2	C:\Xcalibur\methods\MT\Metabolomics_Method\20210212_MT_RPneg120Kres5min		B:C1	2	/Users/mitchjo/Documents/pcpfm_submission/supplemental/RO1_plasma_mzml/raw_batch2_07272021_MT___MT_20210727_148.mzML	C:\Xcalibur\methods\MT\Metabolomics_Method\20210212_MT_RPneg120Kres5min	2	3572	IDX
unknown	raw_batch2_07272021_MT___MT_20210727_149	90220_3_249151_D9_001	2	D:\IDX_Data\Maheshwor\Proj-201-Li-20210607-ZosterVac_ImmunoMetabolomics\HILICposRPneg\Batch 2	C:\Xcalibur\methods\MT\Metabolomics_Method\20210212_MT_HILICpos120Kres5min		B:C2	2	/Users/mitchjo/Documents/pcpfm_submission/supplemental/RO1_plasma_mzml/raw_batch2_07272021_MT___MT_20210727_149.mzML	C:\Xcalibur\methods\MT\Metabolomics_Method\20210212_MT_HILICpos120Kres5min	2	3573	IDX
unknown	raw_batch2_07272021_MT___MT_20210727_150	90220_3_249151_D9_002	2	D:\IDX_Data\Maheshwor\Proj-201-Li-20210607-ZosterVac_ImmunoMetabolomics\HILICposRPneg\Batch 2	C:\Xcalibur\methods\MT\Metabolomics_Method\20210212_MT_RPneg120Kres5min		B:C2	2	/Users/mitchjo/Documents/pcpfm_submission/supplemental/RO1_plasma_mzml/raw_batch2_07272021_MT___MT_20210727_150.mzML	C:\Xcalibur\methods\MT\Metabolomics_Method\20210212_MT_RPneg120Kres5min	2	3574	IDX
unknown	raw_batch2_07272021_MT___MT_20210727_151	90224_3_249151_E7_001	2	D:\IDX_Data\Maheshwor\Proj-201-Li-20210607-ZosterVac_ImmunoMetabolomics\HILICposRPneg\Batch 2	C:\Xcalibur\methods\MT\Metabolomics_Method\20210212_MT_HILICpos120Kres5min		B:C3	2	/Users/mitchjo/Documents/pcpfm_submission/supplemental/RO1_plasma_mzml/raw_batch2_07272021_MT___MT_20210727_151.mzML	C:\Xcalibur\methods\MT\Metabolomics_Method\20210212_MT_HILICpos120Kres5min	2	3575	IDX
unknown	raw_batch2_07272021_MT___MT_20210727_152	90224_3_249151_E7_002	2	D:\IDX_Data\Maheshwor\Proj-201-Li-20210607-ZosterVac_ImmunoMetabolomics\HILICposRPneg\Batch 2	C:\Xcalibur\methods\MT\Metabolomics_Method\20210212_MT_RPneg120Kres5min		B:C3	2	/Users/mitchjo/Documents/pcpfm_submission/supplemental/RO1_plasma_mzml/raw_batch2_07272021_MT___MT_20210727_152.mzML	C:\Xcalibur\methods\MT\Metabolomics_Method\20210212_MT_RPneg120Kres5min	2	3576	IDX
unknown	raw_batch2_07272021_MT___MT_20210727_153	90224_1_249147_F6_001	2	D:\IDX_Data\Maheshwor\Proj-201-Li-20210607-ZosterVac_ImmunoMetabolomics\HILICposRPneg\Batch 2	C:\Xcalibur\methods\MT\Metabolomics_Method\20210212_MT_HILICpos120Kres5min		B:C4	2	/Users/mitchjo/Documents/pcpfm_submission/supplemental/RO1_plasma_mzml/raw_batch2_07272021_MT___MT_20210727_153.mzML	C:\Xcalibur\methods\MT\Metabolomics_Method\20210212_MT_HILICpos120Kres5min	2	3577	IDX
unknown	raw_batch2_07272021_MT___MT_20210727_154	90224_1_249147_F6_002	2	D:\IDX_Data\Maheshwor\Proj-201-Li-20210607-ZosterVac_ImmunoMetabolomics\HILICposRPneg\Batch 2	C:\Xcalibur\methods\MT\Metabolomics_Method\20210212_MT_RPneg120Kres5min		B:C4	2	/Users/mitchjo/Documents/pcpfm_submission/supplemental/RO1_plasma_mzml/raw_batch2_07272021_MT___MT_20210727_154.mzML	C:\Xcalibur\methods\MT\Metabolomics_Method\20210212_MT_RPneg120Kres5min	2	3578	IDX
unknown	raw_batch2_07272021_MT___MT_20210727_155	90224_6_249141_I7_001	2	D:\IDX_Data\Maheshwor\Proj-201-Li-20210607-ZosterVac_ImmunoMetabolomics\HILICposRPneg\Batch 2	C:\Xcalibur\methods\MT\Metabolomics_Method\20210212_MT_HILICpos120Kres5min		B:C5	2	/Users/mitchjo/Documents/pcpfm_submission/supplemental/RO1_plasma_mzml/raw_batch2_07272021_MT___MT_20210727_155.mzML	C:\Xcalibur\methods\MT\Metabolomics_Method\20210212_MT_HILICpos120Kres5min	2	3579	IDX
unknown	raw_batch2_07272021_MT___MT_20210727_156	90224_6_249141_I7_002	2	D:\IDX_Data\Maheshwor\Proj-201-Li-20210607-ZosterVac_ImmunoMetabolomics\HILICposRPneg\Batch 2	C:\Xcalibur\methods\MT\Metabolomics_Method\20210212_MT_RPneg120Kres5min		B:C5	2	/Users/mitchjo/Documents/pcpfm_submission/supplemental/RO1_plasma_mzml/raw_batch2_07272021_MT___MT_20210727_156.mzML	C:\Xcalibur\methods\MT\Metabolomics_Method\20210212_MT_RPneg120Kres5min	2	3580	IDX
unknown	raw_batch2_07272021_MT___MT_20210727_157	90224_2_249147_C8_001	2	D:\IDX_Data\Maheshwor\Proj-201-Li-20210607-ZosterVac_ImmunoMetabolomics\HILICposRPneg\Batch 2	C:\Xcalibur\methods\MT\Metabolomics_Method\20210212_MT_HILICpos120Kres5min		B:C6	2	/Users/mitchjo/Documents/pcpfm_submission/supplemental/RO1_plasma_mzml/raw_batch2_07272021_MT___MT_20210727_157.mzML	C:\Xcalibur\methods\MT\Metabolomics_Method\20210212_MT_HILICpos120Kres5min	2	3581	IDX
unknown	raw_batch2_07272021_MT___MT_20210727_158	90224_2_249147_C8_002	2	D:\IDX_Data\Maheshwor\Proj-201-Li-20210607-ZosterVac_ImmunoMetabolomics\HILICposRPneg\Batch 2	C:\Xcalibur\methods\MT\Metabolomics_Method\20210212_MT_RPneg120Kres5min		B:C6	2	/Users/mitchjo/Documents/pcpfm_submission/supplemental/RO1_plasma_mzml/raw_batch2_07272021_MT___MT_20210727_158.mzML	C:\Xcalibur\methods\MT\Metabolomics_Method\20210212_MT_RPneg120Kres5min	2	3582	IDX
unknown	raw_batch2_07272021_MT___MT_20210727_159	90224_7_249143_G4_001	2	D:\IDX_Data\Maheshwor\Proj-201-Li-20210607-ZosterVac_ImmunoMetabolomics\HILICposRPneg\Batch 2	C:\Xcalibur\methods\MT\Metabolomics_Method\20210212_MT_HILICpos120Kres5min		B:C7	2	/Users/mitchjo/Documents/pcpfm_submission/supplemental/RO1_plasma_mzml/raw_batch2_07272021_MT___MT_20210727_159.mzML	C:\Xcalibur\methods\MT\Metabolomics_Method\20210212_MT_HILICpos120Kres5min	2	3583	IDX
unknown	raw_batch2_07272021_MT___MT_20210727_160	90224_7_249143_G4_002	2	D:\IDX_Data\Maheshwor\Proj-201-Li-20210607-ZosterVac_ImmunoMetabolomics\HILICposRPneg\Batch 2	C:\Xcalibur\methods\MT\Metabolomics_Method\20210212_MT_RPneg120Kres5min		B:C7	2	/Users/mitchjo/Documents/pcpfm_submission/supplemental/RO1_plasma_mzml/raw_batch2_07272021_MT___MT_20210727_160.mzML	C:\Xcalibur\methods\MT\Metabolomics_Method\20210212_MT_RPneg120Kres5min	2	3584	IDX
unknown	raw_batch2_07272021_MT___MT_20210727_161	90255_6_249156_B7_001	2	D:\IDX_Data\Maheshwor\Proj-201-Li-20210607-ZosterVac_ImmunoMetabolomics\HILICposRPneg\Batch 2	C:\Xcalibur\methods\MT\Metabolomics_Method\20210212_MT_HILICpos120Kres5min		B:C8	2	/Users/mitchjo/Documents/pcpfm_submission/supplemental/RO1_plasma_mzml/raw_batch2_07272021_MT___MT_20210727_161.mzML	C:\Xcalibur\methods\MT\Metabolomics_Method\20210212_MT_HILICpos120Kres5min	2	3585	IDX
unknown	raw_batch2_07272021_MT___MT_20210727_162	90255_6_249156_B7_002	2	D:\IDX_Data\Maheshwor\Proj-201-Li-20210607-ZosterVac_ImmunoMetabolomics\HILICposRPneg\Batch 2	C:\Xcalibur\methods\MT\Metabolomics_Method\20210212_MT_RPneg120Kres5min		B:C8	2	/Users/mitchjo/Documents/pcpfm_submission/supplemental/RO1_plasma_mzml/raw_batch2_07272021_MT___MT_20210727_162.mzML	C:\Xcalibur\methods\MT\Metabolomics_Method\20210212_MT_RPneg120Kres5min	2	3586	IDX
unknown	raw_batch2_07272021_MT___MT_20210727_163	90255_3_249158_F6_001	2	D:\IDX_Data\Maheshwor\Proj-201-Li-20210607-ZosterVac_ImmunoMetabolomics\HILICposRPneg\Batch 2	C:\Xcalibur\methods\MT\Metabolomics_Method\20210212_MT_HILICpos120Kres5min		B:C9	2	/Users/mitchjo/Documents/pcpfm_submission/supplemental/RO1_plasma_mzml/raw_batch2_07272021_MT___MT_20210727_163.mzML	C:\Xcalibur\methods\MT\Metabolomics_Method\20210212_MT_HILICpos120Kres5min	2	3587	IDX
unknown	raw_batch2_07272021_MT___MT_20210727_164	90255_3_249158_F6_002	2	D:\IDX_Data\Maheshwor\Proj-201-Li-20210607-ZosterVac_ImmunoMetabolomics\HILICposRPneg\Batch 2	C:\Xcalibur\methods\MT\Metabolomics_Method\20210212_MT_RPneg120Kres5min		B:C9	2	/Users/mitchjo/Documents/pcpfm_submission/supplemental/RO1_plasma_mzml/raw_batch2_07272021_MT___MT_20210727_164.mzML	C:\Xcalibur\methods\MT\Metabolomics_Method\20210212_MT_RPneg120Kres5min	2	3588	IDX
unknown	raw_batch2_07272021_MT___MT_20210727_165	90255_2_249146_E8_001	2	D:\IDX_Data\Maheshwor\Proj-201-Li-20210607-ZosterVac_ImmunoMetabolomics\HILICposRPneg\Batch 2	C:\Xcalibur\methods\MT\Metabolomics_Method\20210212_MT_HILICpos120Kres5min		B:D1	2	/Users/mitchjo/Documents/pcpfm_submission/supplemental/RO1_plasma_mzml/raw_batch2_07272021_MT___MT_20210727_165.mzML	C:\Xcalibur\methods\MT\Metabolomics_Method\20210212_MT_HILICpos120Kres5min	2	3589	IDX
unknown	raw_batch2_07272021_MT___MT_20210727_166	90255_2_249146_E8_002	2	D:\IDX_Data\Maheshwor\Proj-201-Li-20210607-ZosterVac_ImmunoMetabolomics\HILICposRPneg\Batch 2	C:\Xcalibur\methods\MT\Metabolomics_Method\20210212_MT_RPneg120Kres5min		B:D1	2	/Users/mitchjo/Documents/pcpfm_submission/supplemental/RO1_plasma_mzml/raw_batch2_07272021_MT___MT_20210727_166.mzML	C:\Xcalibur\methods\MT\Metabolomics_Method\20210212_MT_RPneg120Kres5min	2	3590	IDX
unknown	raw_batch2_07272021_MT___MT_20210727_167	90255_1_249147_A9_001	2	D:\IDX_Data\Maheshwor\Proj-201-Li-20210607-ZosterVac_ImmunoMetabolomics\HILICposRPneg\Batch 2	C:\Xcalibur\methods\MT\Metabolomics_Method\20210212_MT_HILICpos120Kres5min		B:D2	2	/Users/mitchjo/Documents/pcpfm_submission/supplemental/RO1_plasma_mzml/raw_batch2_07272021_MT___MT_20210727_167.mzML	C:\Xcalibur\methods\MT\Metabolomics_Method\20210212_MT_HILICpos120Kres5min	2	3591	IDX
unknown	raw_batch2_07272021_MT___MT_20210727_168	90255_1_249147_A9_002	2	D:\IDX_Data\Maheshwor\Proj-201-Li-20210607-ZosterVac_ImmunoMetabolomics\HILICposRPneg\Batch 2	C:\Xcalibur\methods\MT\Metabolomics_Method\20210212_MT_RPneg120Kres5min		B:D2	2	/Users/mitchjo/Documents/pcpfm_submission/supplemental/RO1_plasma_mzml/raw_batch2_07272021_MT___MT_20210727_168.mzML	C:\Xcalibur\methods\MT\Metabolomics_Method\20210212_MT_RPneg120Kres5min	2	3592	IDX
unknown	raw_batch2_07272021_MT___MT_20210727_169	90308_1_249160_D5_001	2	D:\IDX_Data\Maheshwor\Proj-201-Li-20210607-ZosterVac_ImmunoMetabolomics\HILICposRPneg\Batch 2	C:\Xcalibur\methods\MT\Metabolomics_Method\20210212_MT_HILICpos120Kres5min		B:D3	2	/Users/mitchjo/Documents/pcpfm_submission/supplemental/RO1_plasma_mzml/raw_batch2_07272021_MT___MT_20210727_169.mzML	C:\Xcalibur\methods\MT\Metabolomics_Method\20210212_MT_HILICpos120Kres5min	2	3593	IDX
unknown	raw_batch2_07272021_MT___MT_20210727_170	90308_1_249160_D5_002	2	D:\IDX_Data\Maheshwor\Proj-201-Li-20210607-ZosterVac_ImmunoMetabolomics\HILICposRPneg\Batch 2	C:\Xcalibur\methods\MT\Metabolomics_Method\20210212_MT_RPneg120Kres5min		B:D3	2	/Users/mitchjo/Documents/pcpfm_submission/supplemental/RO1_plasma_mzml/raw_batch2_07272021_MT___MT_20210727_170.mzML	C:\Xcalibur\methods\MT\Metabolomics_Method\20210212_MT_RPneg120Kres5min	2	3594	IDX
unknown	raw_batch2_07272021_MT___MT_20210727_171	90308_3_249160_I4_001	2	D:\IDX_Data\Maheshwor\Proj-201-Li-20210607-ZosterVac_ImmunoMetabolomics\HILICposRPneg\Batch 2	C:\Xcalibur\methods\MT\Metabolomics_Method\20210212_MT_HILICpos120Kres5min		B:D4	2	/Users/mitchjo/Documents/pcpfm_submission/supplemental/RO1_plasma_mzml/raw_batch2_07272021_MT___MT_20210727_171.mzML	C:\Xcalibur\methods\MT\Metabolomics_Method\20210212_MT_HILICpos120Kres5min	2	3595	IDX
unknown	raw_batch2_07272021_MT___MT_20210727_172	90308_3_249160_I4_002	2	D:\IDX_Data\Maheshwor\Proj-201-Li-20210607-ZosterVac_ImmunoMetabolomics\HILICposRPneg\Batch 2	C:\Xcalibur\methods\MT\Metabolomics_Method\20210212_MT_RPneg120Kres5min		B:D4	2	/Users/mitchjo/Documents/pcpfm_submission/supplemental/RO1_plasma_mzml/raw_batch2_07272021_MT___MT_20210727_172.mzML	C:\Xcalibur\methods\MT\Metabolomics_Method\20210212_MT_RPneg120Kres5min	2	3596	IDX
unknown	raw_batch2_07272021_MT___MT_20210727_173	90308_6_249139_E5_001	2	D:\IDX_Data\Maheshwor\Proj-201-Li-20210607-ZosterVac_ImmunoMetabolomics\HILICposRPneg\Batch 2	C:\Xcalibur\methods\MT\Metabolomics_Method\20210212_MT_HILICpos120Kres5min		B:D5	2	/Users/mitchjo/Documents/pcpfm_submission/supplemental/RO1_plasma_mzml/raw_batch2_07272021_MT___MT_20210727_173.mzML	C:\Xcalibur\methods\MT\Metabolomics_Method\20210212_MT_HILICpos120Kres5min	2	3597	IDX
unknown	raw_batch2_07272021_MT___MT_20210727_174	90308_6_249139_E5_002	2	D:\IDX_Data\Maheshwor\Proj-201-Li-20210607-ZosterVac_ImmunoMetabolomics\HILICposRPneg\Batch 2	C:\Xcalibur\methods\MT\Metabolomics_Method\20210212_MT_RPneg120Kres5min		B:D5	2	/Users/mitchjo/Documents/pcpfm_submission/supplemental/RO1_plasma_mzml/raw_batch2_07272021_MT___MT_20210727_174.mzML	C:\Xcalibur\methods\MT\Metabolomics_Method\20210212_MT_RPneg120Kres5min	2	3598	IDX
pooled	raw_batch2_07272021_MT___MT_20210727_175	Pooled_Sample_20210727_2_009	2	D:\IDX_Data\Maheshwor\Proj-201-Li-20210607-ZosterVac_ImmunoMetabolomics\HILICposRPneg\Batch 2	C:\Xcalibur\methods\MT\Metabolomics_Method\20210212_MT_HILICpos120Kres5min		R:A5	2	/Users/mitchjo/Documents/pcpfm_submission/supplemental/RO1_plasma_mzml/raw_batch2_07272021_MT___MT_20210727_175.mzML	C:\Xcalibur\methods\MT\Metabolomics_Method\20210212_MT_HILICpos120Kres5min	2	3599	IDX
pooled	raw_batch2_07272021_MT___MT_20210727_176	Pooled_Sample_20210727_2_010	2	D:\IDX_Data\Maheshwor\Proj-201-Li-20210607-ZosterVac_ImmunoMetabolomics\HILICposRPneg\Batch 2	C:\Xcalibur\methods\MT\Metabolomics_Method\20210212_MT_RPneg120Kres5min		R:A5	2	/Users/mitchjo/Documents/pcpfm_submission/supplemental/RO1_plasma_mzml/raw_batch2_07272021_MT___MT_20210727_176.mzML	C:\Xcalibur\methods\MT\Metabolomics_Method\20210212_MT_RPneg120Kres5min	2	3600	IDX
qstd_standard	raw_batch2_07272021_MT___MT_20210727_177	Qstd_20210727_2_009	2	D:\IDX_Data\Maheshwor\Proj-201-Li-20210607-ZosterVac_ImmunoMetabolomics\HILICposRPneg\Batch 2	C:\Xcalibur\methods\MT\Metabolomics_Method\20210212_MT_HILICpos120Kres5min		R:A3	2	/Users/mitchjo/Documents/pcpfm_submission/supplemental/RO1_plasma_mzml/raw_batch2_07272021_MT___MT_20210727_177.mzML	C:\Xcalibur\methods\MT\Metabolomics_Method\20210212_MT_HILICpos120Kres5min	2	3601	IDX
qstd_standard	raw_batch2_07272021_MT___MT_20210727_178	Qstd_20210727_2_010	2	D:\IDX_Data\Maheshwor\Proj-201-Li-20210607-ZosterVac_ImmunoMetabolomics\HILICposRPneg\Batch 2	C:\Xcalibur\methods\MT\Metabolomics_Method\20210212_MT_RPneg120Kres5min		R:A3	2	/Users/mitchjo/Documents/pcpfm_submission/supplemental/RO1_plasma_mzml/raw_batch2_07272021_MT___MT_20210727_178.mzML	C:\Xcalibur\methods\MT\Metabolomics_Method\20210212_MT_RPneg120Kres5min	2	3602	IDX
qstd_standard	raw_batch2_07272021_MT___MT_20210727_179	Qstd_20210727_2_011	2	D:\IDX_Data\Maheshwor\Proj-201-Li-20210607-ZosterVac_ImmunoMetabolomics\HILICposRPneg\Batch 2	C:\Xcalibur\methods\MT\Metabolomics_Method\20210212_MT_HILICpos120Kres5min		R:A3	2	/Users/mitchjo/Documents/pcpfm_submission/supplemental/RO1_plasma_mzml/raw_batch2_07272021_MT___MT_20210727_179.mzML	C:\Xcalibur\methods\MT\Metabolomics_Method\20210212_MT_HILICpos120Kres5min	2	3603	IDX
qstd_standard	raw_batch2_07272021_MT___MT_20210727_180	Qstd_20210727_2_012	2	D:\IDX_Data\Maheshwor\Proj-201-Li-20210607-ZosterVac_ImmunoMetabolomics\HILICposRPneg\Batch 2	C:\Xcalibur\methods\MT\Metabolomics_Method\20210212_MT_RPneg120Kres5min		R:A3	2	/Users/mitchjo/Documents/pcpfm_submission/supplemental/RO1_plasma_mzml/raw_batch2_07272021_MT___MT_20210727_180.mzML	C:\Xcalibur\methods\MT\Metabolomics_Method\20210212_MT_RPneg120Kres5min	2	3604	IDX
blank	raw_batch2_07272021_MT___Blank_20210727_005	Blank_20210727_2_005	2	D:\IDX_Data\Maheshwor\Proj-201-Li-20210607-ZosterVac_ImmunoMetabolomics\HILICposRPneg\Batch 2	C:\Xcalibur\methods\MT\Metabolomics_Method\20210212_MT_HILICpos120Kres5min		R:A1	2	/Users/mitchjo/Documents/pcpfm_submission/supplemental/RO1_plasma_mzml/raw_batch2_07272021_MT___Blank_20210727_005.mzML	C:\Xcalibur\methods\MT\Metabolomics_Method\20210212_MT_HILICpos120Kres5min	2	3605	IDX
blank	raw_batch2_07272021_MT___Blank_20210727_006	Blank_20210727_2_006	2	D:\IDX_Data\Maheshwor\Proj-201-Li-20210607-ZosterVac_ImmunoMetabolomics\HILICposRPneg\Batch 2	C:\Xcalibur\methods\MT\Metabolomics_Method\20210212_MT_RPneg120Kres5min		R:A1	2	/Users/mitchjo/Documents/pcpfm_submission/supplemental/RO1_plasma_mzml/raw_batch2_07272021_MT___Blank_20210727_006.mzML	C:\Xcalibur\methods\MT\Metabolomics_Method\20210212_MT_RPneg120Kres5min	2	3606	IDX
blank	raw_batch3_07292021_MT___Blank_20210728_001	Blank_20210728_3_001	1	D:\IDX_Data\Maheshwor\Proj-201-Li-20210607-ZosterVac_ImmunoMetabolomics\HILICposRPneg\Batch 3	C:\Xcalibur\methods\MT\Metabolomics_Method\20210212_MT_HILICpos120Kres5min		Y:A1	2	/Users/mitchjo/Documents/pcpfm_submission/supplemental/RO1_plasma_mzml/raw_batch3_07292021_MT___Blank_20210728_001.mzML	C:\Xcalibur\methods\MT\Metabolomics_Method\20210212_MT_HILICpos120Kres5min	3	3607	IDX
blank	raw_batch3_07292021_MT___Blank_20210728_002	Blank_20210728_3_002	1	D:\IDX_Data\Maheshwor\Proj-201-Li-20210607-ZosterVac_ImmunoMetabolomics\HILICposRPneg\Batch 3	C:\Xcalibur\methods\MT\Metabolomics_Method\20210212_MT_RPneg120Kres5min		Y:A1	2	/Users/mitchjo/Documents/pcpfm_submission/supplemental/RO1_plasma_mzml/raw_batch3_07292021_MT___Blank_20210728_002.mzML	C:\Xcalibur\methods\MT\Metabolomics_Method\20210212_MT_RPneg120Kres5min	3	3608	IDX
blank_standard	raw_batch3_07292021_MT___Blank_std_20210728_3_001	Blank_std_20210728_3_001	1	D:\IDX_Data\Maheshwor\Proj-201-Li-20210607-ZosterVac_ImmunoMetabolomics\HILICposRPneg\Batch 3	C:\Xcalibur\methods\MT\Metabolomics_Method\20210212_MT_HILICpos120Kres5min		Y:A2	2	/Users/mitchjo/Documents/pcpfm_submission/supplemental/RO1_plasma_mzml/raw_batch3_07292021_MT___Blank_std_20210728_3_001.mzML	C:\Xcalibur\methods\MT\Metabolomics_Method\20210212_MT_HILICpos120Kres5min	3	3609	IDX
blank_standard	raw_batch3_07292021_MT___Blank_std_20210728_3_002	Blank_std_20210728_3_002	1	D:\IDX_Data\Maheshwor\Proj-201-Li-20210607-ZosterVac_ImmunoMetabolomics\HILICposRPneg\Batch 3	C:\Xcalibur\methods\MT\Metabolomics_Method\20210212_MT_RPneg120Kres5min		Y:A2	2	/Users/mitchjo/Documents/pcpfm_submission/supplemental/RO1_plasma_mzml/raw_batch3_07292021_MT___Blank_std_20210728_3_002.mzML	C:\Xcalibur\methods\MT\Metabolomics_Method\20210212_MT_RPneg120Kres5min	3	3610	IDX
qstd_standard	raw_batch3_07292021_MT___MT_20210728_001	Qstd_20210728_3_001	1	D:\IDX_Data\Maheshwor\Proj-201-Li-20210607-ZosterVac_ImmunoMetabolomics\HILICposRPneg\Batch 3	C:\Xcalibur\methods\MT\Metabolomics_Method\20210212_MT_HILICpos120Kres5min		Y:A3	2	/Users/mitchjo/Documents/pcpfm_submission/supplemental/RO1_plasma_mzml/raw_batch3_07292021_MT___MT_20210728_001.mzML	C:\Xcalibur\methods\MT\Metabolomics_Method\20210212_MT_HILICpos120Kres5min	3	3611	IDX
qstd_standard	raw_batch3_07292021_MT___MT_20210728_002	Qstd_20210728_3_002	1	D:\IDX_Data\Maheshwor\Proj-201-Li-20210607-ZosterVac_ImmunoMetabolomics\HILICposRPneg\Batch 3	C:\Xcalibur\methods\MT\Metabolomics_Method\20210212_MT_RPneg120Kres5min		Y:A3	2	/Users/mitchjo/Documents/pcpfm_submission/supplemental/RO1_plasma_mzml/raw_batch3_07292021_MT___MT_20210728_002.mzML	C:\Xcalibur\methods\MT\Metabolomics_Method\20210212_MT_RPneg120Kres5min	3	3612	IDX
qstd_standard	raw_batch3_07292021_MT___MT_20210728_003	Qstd_20210728_3_003	1	D:\IDX_Data\Maheshwor\Proj-201-Li-20210607-ZosterVac_ImmunoMetabolomics\HILICposRPneg\Batch 3	C:\Xcalibur\methods\MT\Metabolomics_Method\20210212_MT_HILICpos120Kres5min		Y:A3	2	/Users/mitchjo/Documents/pcpfm_submission/supplemental/RO1_plasma_mzml/raw_batch3_07292021_MT___MT_20210728_003.mzML	C:\Xcalibur\methods\MT\Metabolomics_Method\20210212_MT_HILICpos120Kres5min	3	3613	IDX
qstd_standard	raw_batch3_07292021_MT___MT_20210728_004	Qstd_20210728_3_004	1	D:\IDX_Data\Maheshwor\Proj-201-Li-20210607-ZosterVac_ImmunoMetabolomics\HILICposRPneg\Batch 3	C:\Xcalibur\methods\MT\Metabolomics_Method\20210212_MT_RPneg120Kres5min		Y:A3	2	/Users/mitchjo/Documents/pcpfm_submission/supplemental/RO1_plasma_mzml/raw_batch3_07292021_MT___MT_20210728_004.mzML	C:\Xcalibur\methods\MT\Metabolomics_Method\20210212_MT_RPneg120Kres5min	3	3614	IDX
nist	raw_batch3_07292021_MT___MT_20210728_005	NIST_20210728_3_001	1	D:\IDX_Data\Maheshwor\Proj-201-Li-20210607-ZosterVac_ImmunoMetabolomics\HILICposRPneg\Batch 3	C:\Xcalibur\methods\MT\Metabolomics_Method\20210212_MT_HILICpos120Kres5min		Y:A4	2	/Users/mitchjo/Documents/pcpfm_submission/supplemental/RO1_plasma_mzml/raw_batch3_07292021_MT___MT_20210728_005.mzML	C:\Xcalibur\methods\MT\Metabolomics_Method\20210212_MT_HILICpos120Kres5min	3	3615	IDX
nist	raw_batch3_07292021_MT___MT_20210728_006	NIST_20210728_3_002	1	D:\IDX_Data\Maheshwor\Proj-201-Li-20210607-ZosterVac_ImmunoMetabolomics\HILICposRPneg\Batch 3	C:\Xcalibur\methods\MT\Metabolomics_Method\20210212_MT_RPneg120Kres5min		Y:A4	2	/Users/mitchjo/Documents/pcpfm_submission/supplemental/RO1_plasma_mzml/raw_batch3_07292021_MT___MT_20210728_006.mzML	C:\Xcalibur\methods\MT\Metabolomics_Method\20210212_MT_RPneg120Kres5min	3	3616	IDX
pooled	raw_batch3_07292021_MT___MT_20210728_007	Pooled_Sample_20210728_3_001	1	D:\IDX_Data\Maheshwor\Proj-201-Li-20210607-ZosterVac_ImmunoMetabolomics\HILICposRPneg\Batch 3	C:\Xcalibur\methods\MT\Metabolomics_Method\20210212_MT_HILICpos120Kres5min		Y:A5	2	/Users/mitchjo/Documents/pcpfm_submission/supplemental/RO1_plasma_mzml/raw_batch3_07292021_MT___MT_20210728_007.mzML	C:\Xcalibur\methods\MT\Metabolomics_Method\20210212_MT_HILICpos120Kres5min	3	3617	IDX
pooled	raw_batch3_07292021_MT___MT_20210728_008	Pooled_Sample_20210728_3_002	1	D:\IDX_Data\Maheshwor\Proj-201-Li-20210607-ZosterVac_ImmunoMetabolomics\HILICposRPneg\Batch 3	C:\Xcalibur\methods\MT\Metabolomics_Method\20210212_MT_RPneg120Kres5min		Y:A5	2	/Users/mitchjo/Documents/pcpfm_submission/supplemental/RO1_plasma_mzml/raw_batch3_07292021_MT___MT_20210728_008.mzML	C:\Xcalibur\methods\MT\Metabolomics_Method\20210212_MT_RPneg120Kres5min	3	3618	IDX
pooled_dda	raw_batch3_07292021_MT___MT_20210728_009	Pooled_Sample_DDA_20210728_3_001	1	D:\IDX_Data\Maheshwor\Proj-201-Li-20210607-ZosterVac_ImmunoMetabolomics\HILICposRPneg\Batch 3	C:\Xcalibur\methods\MT\Metabolomics_Method\20210212_MT_HILICpos_5min_DDA		Y:A5	2	/Users/mitchjo/Documents/pcpfm_submission/supplemental/RO1_plasma_mzml/raw_batch3_07292021_MT___MT_20210728_009.mzML	C:\Xcalibur\methods\MT\Metabolomics_Method\20210212_MT_HILICpos_5min_DDA	3	3619	IDX
pooled_dda	raw_batch3_07292021_MT___MT_20210728_010	Pooled_Sample_DDA_20210728_3_002	1	D:\IDX_Data\Maheshwor\Proj-201-Li-20210607-ZosterVac_ImmunoMetabolomics\HILICposRPneg\Batch 3	C:\Xcalibur\methods\MT\Metabolomics_Method\20210212_MT_RPneg_5min_DDA		Y:A5	2	/Users/mitchjo/Documents/pcpfm_submission/supplemental/RO1_plasma_mzml/raw_batch3_07292021_MT___MT_20210728_010.mzML	C:\Xcalibur\methods\MT\Metabolomics_Method\20210212_MT_RPneg_5min_DDA	3	3620	IDX
unknown	raw_batch3_07292021_MT___MT_20210728_011	90035_2_249144_F9_001	1	D:\IDX_Data\Maheshwor\Proj-201-Li-20210607-ZosterVac_ImmunoMetabolomics\HILICposRPneg\Batch 3	C:\Xcalibur\methods\MT\Metabolomics_Method\20210212_MT_HILICpos120Kres5min		Y:B1	2	/Users/mitchjo/Documents/pcpfm_submission/supplemental/RO1_plasma_mzml/raw_batch3_07292021_MT___MT_20210728_011.mzML	C:\Xcalibur\methods\MT\Metabolomics_Method\20210212_MT_HILICpos120Kres5min	3	3621	IDX
unknown	raw_batch3_07292021_MT___MT_20210728_012	90035_2_249144_F9_002	1	D:\IDX_Data\Maheshwor\Proj-201-Li-20210607-ZosterVac_ImmunoMetabolomics\HILICposRPneg\Batch 3	C:\Xcalibur\methods\MT\Metabolomics_Method\20210212_MT_RPneg120Kres5min		Y:B1	2	/Users/mitchjo/Documents/pcpfm_submission/supplemental/RO1_plasma_mzml/raw_batch3_07292021_MT___MT_20210728_012.mzML	C:\Xcalibur\methods\MT\Metabolomics_Method\20210212_MT_RPneg120Kres5min	3	3622	IDX
unknown	raw_batch3_07292021_MT___MT_20210728_013	90035_6_249140_E8_001	1	D:\IDX_Data\Maheshwor\Proj-201-Li-20210607-ZosterVac_ImmunoMetabolomics\HILICposRPneg\Batch 3	C:\Xcalibur\methods\MT\Metabolomics_Method\20210212_MT_HILICpos120Kres5min		Y:B2	2	/Users/mitchjo/Documents/pcpfm_submission/supplemental/RO1_plasma_mzml/raw_batch3_07292021_MT___MT_20210728_013.mzML	C:\Xcalibur\methods\MT\Metabolomics_Method\20210212_MT_HILICpos120Kres5min	3	3623	IDX
unknown	raw_batch3_07292021_MT___MT_20210728_014	90035_6_249140_E8_002	1	D:\IDX_Data\Maheshwor\Proj-201-Li-20210607-ZosterVac_ImmunoMetabolomics\HILICposRPneg\Batch 3	C:\Xcalibur\methods\MT\Metabolomics_Method\20210212_MT_RPneg120Kres5min		Y:B2	2	/Users/mitchjo/Documents/pcpfm_submission/supplemental/RO1_plasma_mzml/raw_batch3_07292021_MT___MT_20210728_014.mzML	C:\Xcalibur\methods\MT\Metabolomics_Method\20210212_MT_RPneg120Kres5min	3	3624	IDX
unknown	raw_batch3_07292021_MT___MT_20210728_015	90035_1_249144_C3_001	1	D:\IDX_Data\Maheshwor\Proj-201-Li-20210607-ZosterVac_ImmunoMetabolomics\HILICposRPneg\Batch 3	C:\Xcalibur\methods\MT\Metabolomics_Method\20210212_MT_HILICpos120Kres5min		Y:B3	2	/Users/mitchjo/Documents/pcpfm_submission/supplemental/RO1_plasma_mzml/raw_batch3_07292021_MT___MT_20210728_015.mzML	C:\Xcalibur\methods\MT\Metabolomics_Method\20210212_MT_HILICpos120Kres5min	3	3625	IDX
unknown	raw_batch3_07292021_MT___MT_20210728_016	90035_1_249144_C3_002	1	D:\IDX_Data\Maheshwor\Proj-201-Li-20210607-ZosterVac_ImmunoMetabolomics\HILICposRPneg\Batch 3	C:\Xcalibur\methods\MT\Metabolomics_Method\20210212_MT_RPneg120Kres5min		Y:B3	2	/Users/mitchjo/Documents/pcpfm_submission/supplemental/RO1_plasma_mzml/raw_batch3_07292021_MT___MT_20210728_016.mzML	C:\Xcalibur\methods\MT\Metabolomics_Method\20210212_MT_RPneg120Kres5min	3	3626	IDX
unknown	raw_batch3_07292021_MT___MT_20210728_017	90035_3_249152_G3_001	1	D:\IDX_Data\Maheshwor\Proj-201-Li-20210607-ZosterVac_ImmunoMetabolomics\HILICposRPneg\Batch 3	C:\Xcalibur\methods\MT\Metabolomics_Method\20210212_MT_HILICpos120Kres5min		Y:B4	2	/Users/mitchjo/Documents/pcpfm_submission/supplemental/RO1_plasma_mzml/raw_batch3_07292021_MT___MT_20210728_017.mzML	C:\Xcalibur\methods\MT\Metabolomics_Method\20210212_MT_HILICpos120Kres5min	3	3627	IDX
unknown	raw_batch3_07292021_MT___MT_20210728_018	90035_3_249152_G3_002	1	D:\IDX_Data\Maheshwor\Proj-201-Li-20210607-ZosterVac_ImmunoMetabolomics\HILICposRPneg\Batch 3	C:\Xcalibur\methods\MT\Metabolomics_Method\20210212_MT_RPneg120Kres5min		Y:B4	2	/Users/mitchjo/Documents/pcpfm_submission/supplemental/RO1_plasma_mzml/raw_batch3_07292021_MT___MT_20210728_018.mzML	C:\Xcalibur\methods\MT\Metabolomics_Method\20210212_MT_RPneg120Kres5min	3	3628	IDX
unknown	raw_batch3_07292021_MT___MT_20210728_019	90056_7_249149_E5_001	1	D:\IDX_Data\Maheshwor\Proj-201-Li-20210607-ZosterVac_ImmunoMetabolomics\HILICposRPneg\Batch 3	C:\Xcalibur\methods\MT\Metabolomics_Method\20210212_MT_HILICpos120Kres5min		Y:B5	2	/Users/mitchjo/Documents/pcpfm_submission/supplemental/RO1_plasma_mzml/raw_batch3_07292021_MT___MT_20210728_019.mzML	C:\Xcalibur\methods\MT\Metabolomics_Method\20210212_MT_HILICpos120Kres5min	3	3629	IDX
unknown	raw_batch3_07292021_MT___MT_20210728_020	90056_7_249149_E5_002	1	D:\IDX_Data\Maheshwor\Proj-201-Li-20210607-ZosterVac_ImmunoMetabolomics\HILICposRPneg\Batch 3	C:\Xcalibur\methods\MT\Metabolomics_Method\20210212_MT_RPneg120Kres5min		Y:B5	2	/Users/mitchjo/Documents/pcpfm_submission/supplemental/RO1_plasma_mzml/raw_batch3_07292021_MT___MT_20210728_020.mzML	C:\Xcalibur\methods\MT\Metabolomics_Method\20210212_MT_RPneg120Kres5min	3	3630	IDX
unknown	raw_batch3_07292021_MT___MT_20210728_021	90056_1_249145_D6_001	1	D:\IDX_Data\Maheshwor\Proj-201-Li-20210607-ZosterVac_ImmunoMetabolomics\HILICposRPneg\Batch 3	C:\Xcalibur\methods\MT\Metabolomics_Method\20210212_MT_HILICpos120Kres5min		Y:B6	2	/Users/mitchjo/Documents/pcpfm_submission/supplemental/RO1_plasma_mzml/raw_batch3_07292021_MT___MT_20210728_021.mzML	C:\Xcalibur\methods\MT\Metabolomics_Method\20210212_MT_HILICpos120Kres5min	3	3631	IDX
unknown	raw_batch3_07292021_MT___MT_20210728_022	90056_1_249145_D6_002	1	D:\IDX_Data\Maheshwor\Proj-201-Li-20210607-ZosterVac_ImmunoMetabolomics\HILICposRPneg\Batch 3	C:\Xcalibur\methods\MT\Metabolomics_Method\20210212_MT_RPneg120Kres5min		Y:B6	2	/Users/mitchjo/Documents/pcpfm_submission/supplemental/RO1_plasma_mzml/raw_batch3_07292021_MT___MT_20210728_022.mzML	C:\Xcalibur\methods\MT\Metabolomics_Method\20210212_MT_RPneg120Kres5min	3	3632	IDX
unknown	raw_batch3_07292021_MT___MT_20210728_023	90056_6_249140_E7_001	1	D:\IDX_Data\Maheshwor\Proj-201-Li-20210607-ZosterVac_ImmunoMetabolomics\HILICposRPneg\Batch 3	C:\Xcalibur\methods\MT\Metabolomics_Method\20210212_MT_HILICpos120Kres5min		Y:B7	2	/Users/mitchjo/Documents/pcpfm_submission/supplemental/RO1_plasma_mzml/raw_batch3_07292021_MT___MT_20210728_023.mzML	C:\Xcalibur\methods\MT\Metabolomics_Method\20210212_MT_HILICpos120Kres5min	3	3633	IDX
unknown	raw_batch3_07292021_MT___MT_20210728_024	90056_6_249140_E7_002	1	D:\IDX_Data\Maheshwor\Proj-201-Li-20210607-ZosterVac_ImmunoMetabolomics\HILICposRPneg\Batch 3	C:\Xcalibur\methods\MT\Metabolomics_Method\20210212_MT_RPneg120Kres5min		Y:B7	2	/Users/mitchjo/Documents/pcpfm_submission/supplemental/RO1_plasma_mzml/raw_batch3_07292021_MT___MT_20210728_024.mzML	C:\Xcalibur\methods\MT\Metabolomics_Method\20210212_MT_RPneg120Kres5min	3	3634	IDX
unknown	raw_batch3_07292021_MT___MT_20210728_025	90056_2_249153_B5_001	1	D:\IDX_Data\Maheshwor\Proj-201-Li-20210607-ZosterVac_ImmunoMetabolomics\HILICposRPneg\Batch 3	C:\Xcalibur\methods\MT\Metabolomics_Method\20210212_MT_HILICpos120Kres5min		Y:B8	2	/Users/mitchjo/Documents/pcpfm_submission/supplemental/RO1_plasma_mzml/raw_batch3_07292021_MT___MT_20210728_025.mzML	C:\Xcalibur\methods\MT\Metabolomics_Method\20210212_MT_HILICpos120Kres5min	3	3635	IDX
unknown	raw_batch3_07292021_MT___MT_20210728_026	90056_2_249153_B5_002	1	D:\IDX_Data\Maheshwor\Proj-201-Li-20210607-ZosterVac_ImmunoMetabolomics\HILICposRPneg\Batch 3	C:\Xcalibur\methods\MT\Metabolomics_Method\20210212_MT_RPneg120Kres5min		Y:B8	2	/Users/mitchjo/Documents/pcpfm_submission/supplemental/RO1_plasma_mzml/raw_batch3_07292021_MT___MT_20210728_026.mzML	C:\Xcalibur\methods\MT\Metabolomics_Method\20210212_MT_RPneg120Kres5min	3	3636	IDX
unknown	raw_batch3_07292021_MT___MT_20210728_027	90071_6_249160_E4_001	1	D:\IDX_Data\Maheshwor\Proj-201-Li-20210607-ZosterVac_ImmunoMetabolomics\HILICposRPneg\Batch 3	C:\Xcalibur\methods\MT\Metabolomics_Method\20210212_MT_HILICpos120Kres5min		Y:B9	2	/Users/mitchjo/Documents/pcpfm_submission/supplemental/RO1_plasma_mzml/raw_batch3_07292021_MT___MT_20210728_027.mzML	C:\Xcalibur\methods\MT\Metabolomics_Method\20210212_MT_HILICpos120Kres5min	3	3637	IDX
unknown	raw_batch3_07292021_MT___MT_20210728_028	90071_6_249160_E4_002	1	D:\IDX_Data\Maheshwor\Proj-201-Li-20210607-ZosterVac_ImmunoMetabolomics\HILICposRPneg\Batch 3	C:\Xcalibur\methods\MT\Metabolomics_Method\20210212_MT_RPneg120Kres5min		Y:B9	2	/Users/mitchjo/Documents/pcpfm_submission/supplemental/RO1_plasma_mzml/raw_batch3_07292021_MT___MT_20210728_028.mzML	C:\Xcalibur\methods\MT\Metabolomics_Method\20210212_MT_RPneg120Kres5min	3	3638	IDX
unknown	raw_batch3_07292021_MT___MT_20210728_029	90071_1_249148_B7_001	1	D:\IDX_Data\Maheshwor\Proj-201-Li-20210607-ZosterVac_ImmunoMetabolomics\HILICposRPneg\Batch 3	C:\Xcalibur\methods\MT\Metabolomics_Method\20210212_MT_HILICpos120Kres5min		Y:C1	2	/Users/mitchjo/Documents/pcpfm_submission/supplemental/RO1_plasma_mzml/raw_batch3_07292021_MT___MT_20210728_029.mzML	C:\Xcalibur\methods\MT\Metabolomics_Method\20210212_MT_HILICpos120Kres5min	3	3639	IDX
unknown	raw_batch3_07292021_MT___MT_20210728_030	90071_1_249148_B7_002	1	D:\IDX_Data\Maheshwor\Proj-201-Li-20210607-ZosterVac_ImmunoMetabolomics\HILICposRPneg\Batch 3	C:\Xcalibur\methods\MT\Metabolomics_Method\20210212_MT_RPneg120Kres5min		Y:C1	2	/Users/mitchjo/Documents/pcpfm_submission/supplemental/RO1_plasma_mzml/raw_batch3_07292021_MT___MT_20210728_030.mzML	C:\Xcalibur\methods\MT\Metabolomics_Method\20210212_MT_RPneg120Kres5min	3	3640	IDX
unknown	raw_batch3_07292021_MT___MT_20210728_031	90071_2_249147_I3_001	1	D:\IDX_Data\Maheshwor\Proj-201-Li-20210607-ZosterVac_ImmunoMetabolomics\HILICposRPneg\Batch 3	C:\Xcalibur\methods\MT\Metabolomics_Method\20210212_MT_HILICpos120Kres5min		Y:C2	2	/Users/mitchjo/Documents/pcpfm_submission/supplemental/RO1_plasma_mzml/raw_batch3_07292021_MT___MT_20210728_031.mzML	C:\Xcalibur\methods\MT\Metabolomics_Method\20210212_MT_HILICpos120Kres5min	3	3641	IDX
unknown	raw_batch3_07292021_MT___MT_20210728_032	90071_2_249147_I3_002	1	D:\IDX_Data\Maheshwor\Proj-201-Li-20210607-ZosterVac_ImmunoMetabolomics\HILICposRPneg\Batch 3	C:\Xcalibur\methods\MT\Metabolomics_Method\20210212_MT_RPneg120Kres5min		Y:C2	2	/Users/mitchjo/Documents/pcpfm_submission/supplemental/RO1_plasma_mzml/raw_batch3_07292021_MT___MT_20210728_032.mzML	C:\Xcalibur\methods\MT\Metabolomics_Method\20210212_MT_RPneg120Kres5min	3	3642	IDX
unknown	raw_batch3_07292021_MT___MT_20210728_033	90071_3_249145_H3_001	1	D:\IDX_Data\Maheshwor\Proj-201-Li-20210607-ZosterVac_ImmunoMetabolomics\HILICposRPneg\Batch 3	C:\Xcalibur\methods\MT\Metabolomics_Method\20210212_MT_HILICpos120Kres5min		Y:C3	2	/Users/mitchjo/Documents/pcpfm_submission/supplemental/RO1_plasma_mzml/raw_batch3_07292021_MT___MT_20210728_033.mzML	C:\Xcalibur\methods\MT\Metabolomics_Method\20210212_MT_HILICpos120Kres5min	3	3643	IDX
unknown	raw_batch3_07292021_MT___MT_20210728_034	90071_3_249145_H3_002	1	D:\IDX_Data\Maheshwor\Proj-201-Li-20210607-ZosterVac_ImmunoMetabolomics\HILICposRPneg\Batch 3	C:\Xcalibur\methods\MT\Metabolomics_Method\20210212_MT_RPneg120Kres5min		Y:C3	2	/Users/mitchjo/Documents/pcpfm_submission/supplemental/RO1_plasma_mzml/raw_batch3_07292021_MT___MT_20210728_034.mzML	C:\Xcalibur\methods\MT\Metabolomics_Method\20210212_MT_RPneg120Kres5min	3	3644	IDX
unknown	raw_batch3_07292021_MT___MT_20210728_035	90082_6_249149_I3_001	1	D:\IDX_Data\Maheshwor\Proj-201-Li-20210607-ZosterVac_ImmunoMetabolomics\HILICposRPneg\Batch 3	C:\Xcalibur\methods\MT\Metabolomics_Method\20210212_MT_HILICpos120Kres5min		Y:C4	2	/Users/mitchjo/Documents/pcpfm_submission/supplemental/RO1_plasma_mzml/raw_batch3_07292021_MT___MT_20210728_035.mzML	C:\Xcalibur\methods\MT\Metabolomics_Method\20210212_MT_HILICpos120Kres5min	3	3645	IDX
unknown	raw_batch3_07292021_MT___MT_20210728_036	90082_6_249149_I3_002	1	D:\IDX_Data\Maheshwor\Proj-201-Li-20210607-ZosterVac_ImmunoMetabolomics\HILICposRPneg\Batch 3	C:\Xcalibur\methods\MT\Metabolomics_Method\20210212_MT_RPneg120Kres5min		Y:C4	2	/Users/mitchjo/Documents/pcpfm_submission/supplemental/RO1_plasma_mzml/raw_batch3_07292021_MT___MT_20210728_036.mzML	C:\Xcalibur\methods\MT\Metabolomics_Method\20210212_MT_RPneg120Kres5min	3	3646	IDX
unknown	raw_batch3_07292021_MT___MT_20210728_037	90082_1_249153_I3_001	1	D:\IDX_Data\Maheshwor\Proj-201-Li-20210607-ZosterVac_ImmunoMetabolomics\HILICposRPneg\Batch 3	C:\Xcalibur\methods\MT\Metabolomics_Method\20210212_MT_HILICpos120Kres5min		Y:C5	2	/Users/mitchjo/Documents/pcpfm_submission/supplemental/RO1_plasma_mzml/raw_batch3_07292021_MT___MT_20210728_037.mzML	C:\Xcalibur\methods\MT\Metabolomics_Method\20210212_MT_HILICpos120Kres5min	3	3647	IDX
unknown	raw_batch3_07292021_MT___MT_20210728_038	90082_1_249153_I3_002	1	D:\IDX_Data\Maheshwor\Proj-201-Li-20210607-ZosterVac_ImmunoMetabolomics\HILICposRPneg\Batch 3	C:\Xcalibur\methods\MT\Metabolomics_Method\20210212_MT_RPneg120Kres5min		Y:C5	2	/Users/mitchjo/Documents/pcpfm_submission/supplemental/RO1_plasma_mzml/raw_batch3_07292021_MT___MT_20210728_038.mzML	C:\Xcalibur\methods\MT\Metabolomics_Method\20210212_MT_RPneg120Kres5min	3	3648	IDX
unknown	raw_batch3_07292021_MT___MT_20210728_039	90082_3_249147_I1_001	1	D:\IDX_Data\Maheshwor\Proj-201-Li-20210607-ZosterVac_ImmunoMetabolomics\HILICposRPneg\Batch 3	C:\Xcalibur\methods\MT\Metabolomics_Method\20210212_MT_HILICpos120Kres5min		Y:C6	2	/Users/mitchjo/Documents/pcpfm_submission/supplemental/RO1_plasma_mzml/raw_batch3_07292021_MT___MT_20210728_039.mzML	C:\Xcalibur\methods\MT\Metabolomics_Method\20210212_MT_HILICpos120Kres5min	3	3649	IDX
unknown	raw_batch3_07292021_MT___MT_20210728_040	90082_3_249147_I1_002	1	D:\IDX_Data\Maheshwor\Proj-201-Li-20210607-ZosterVac_ImmunoMetabolomics\HILICposRPneg\Batch 3	C:\Xcalibur\methods\MT\Metabolomics_Method\20210212_MT_RPneg120Kres5min		Y:C6	2	/Users/mitchjo/Documents/pcpfm_submission/supplemental/RO1_plasma_mzml/raw_batch3_07292021_MT___MT_20210728_040.mzML	C:\Xcalibur\methods\MT\Metabolomics_Method\20210212_MT_RPneg120Kres5min	3	3650	IDX
unknown	raw_batch3_07292021_MT___MT_20210728_041	90082_7_249154_B8_001	1	D:\IDX_Data\Maheshwor\Proj-201-Li-20210607-ZosterVac_ImmunoMetabolomics\HILICposRPneg\Batch 3	C:\Xcalibur\methods\MT\Metabolomics_Method\20210212_MT_HILICpos120Kres5min		Y:C7	2	/Users/mitchjo/Documents/pcpfm_submission/supplemental/RO1_plasma_mzml/raw_batch3_07292021_MT___MT_20210728_041.mzML	C:\Xcalibur\methods\MT\Metabolomics_Method\20210212_MT_HILICpos120Kres5min	3	3651	IDX
unknown	raw_batch3_07292021_MT___MT_20210728_042	90082_7_249154_B8_002	1	D:\IDX_Data\Maheshwor\Proj-201-Li-20210607-ZosterVac_ImmunoMetabolomics\HILICposRPneg\Batch 3	C:\Xcalibur\methods\MT\Metabolomics_Method\20210212_MT_RPneg120Kres5min		Y:C7	2	/Users/mitchjo/Documents/pcpfm_submission/supplemental/RO1_plasma_mzml/raw_batch3_07292021_MT___MT_20210728_042.mzML	C:\Xcalibur\methods\MT\Metabolomics_Method\20210212_MT_RPneg120Kres5min	3	3652	IDX
unknown	raw_batch3_07292021_MT___MT_20210728_043	90082_2_249153_I6_001	1	D:\IDX_Data\Maheshwor\Proj-201-Li-20210607-ZosterVac_ImmunoMetabolomics\HILICposRPneg\Batch 3	C:\Xcalibur\methods\MT\Metabolomics_Method\20210212_MT_HILICpos120Kres5min		Y:C8	2	/Users/mitchjo/Documents/pcpfm_submission/supplemental/RO1_plasma_mzml/raw_batch3_07292021_MT___MT_20210728_043.mzML	C:\Xcalibur\methods\MT\Metabolomics_Method\20210212_MT_HILICpos120Kres5min	3	3653	IDX
unknown	raw_batch3_07292021_MT___MT_20210728_044	90082_2_249153_I6_002	1	D:\IDX_Data\Maheshwor\Proj-201-Li-20210607-ZosterVac_ImmunoMetabolomics\HILICposRPneg\Batch 3	C:\Xcalibur\methods\MT\Metabolomics_Method\20210212_MT_RPneg120Kres5min		Y:C8	2	/Users/mitchjo/Documents/pcpfm_submission/supplemental/RO1_plasma_mzml/raw_batch3_07292021_MT___MT_20210728_044.mzML	C:\Xcalibur\methods\MT\Metabolomics_Method\20210212_MT_RPneg120Kres5min	3	3654	IDX
unknown	raw_batch3_07292021_MT___MT_20210728_045	90086_1_249152_A8_001	1	D:\IDX_Data\Maheshwor\Proj-201-Li-20210607-ZosterVac_ImmunoMetabolomics\HILICposRPneg\Batch 3	C:\Xcalibur\methods\MT\Metabolomics_Method\20210212_MT_HILICpos120Kres5min		Y:C9	2	/Users/mitchjo/Documents/pcpfm_submission/supplemental/RO1_plasma_mzml/raw_batch3_07292021_MT___MT_20210728_045.mzML	C:\Xcalibur\methods\MT\Metabolomics_Method\20210212_MT_HILICpos120Kres5min	3	3655	IDX
unknown	raw_batch3_07292021_MT___MT_20210728_046	90086_1_249152_A8_002	1	D:\IDX_Data\Maheshwor\Proj-201-Li-20210607-ZosterVac_ImmunoMetabolomics\HILICposRPneg\Batch 3	C:\Xcalibur\methods\MT\Metabolomics_Method\20210212_MT_RPneg120Kres5min		Y:C9	2	/Users/mitchjo/Documents/pcpfm_submission/supplemental/RO1_plasma_mzml/raw_batch3_07292021_MT___MT_20210728_046.mzML	C:\Xcalibur\methods\MT\Metabolomics_Method\20210212_MT_RPneg120Kres5min	3	3656	IDX
unknown	raw_batch3_07292021_MT___MT_20210728_047	90086_7_249142_H5_001	1	D:\IDX_Data\Maheshwor\Proj-201-Li-20210607-ZosterVac_ImmunoMetabolomics\HILICposRPneg\Batch 3	C:\Xcalibur\methods\MT\Metabolomics_Method\20210212_MT_HILICpos120Kres5min		Y:D1	2	/Users/mitchjo/Documents/pcpfm_submission/supplemental/RO1_plasma_mzml/raw_batch3_07292021_MT___MT_20210728_047.mzML	C:\Xcalibur\methods\MT\Metabolomics_Method\20210212_MT_HILICpos120Kres5min	3	3657	IDX
unknown	raw_batch3_07292021_MT___MT_20210728_048	90086_7_249142_H5_002	1	D:\IDX_Data\Maheshwor\Proj-201-Li-20210607-ZosterVac_ImmunoMetabolomics\HILICposRPneg\Batch 3	C:\Xcalibur\methods\MT\Metabolomics_Method\20210212_MT_RPneg120Kres5min		Y:D1	2	/Users/mitchjo/Documents/pcpfm_submission/supplemental/RO1_plasma_mzml/raw_batch3_07292021_MT___MT_20210728_048.mzML	C:\Xcalibur\methods\MT\Metabolomics_Method\20210212_MT_RPneg120Kres5min	3	3658	IDX
unknown	raw_batch3_07292021_MT___MT_20210728_049	90086_6_249142_D8_001	1	D:\IDX_Data\Maheshwor\Proj-201-Li-20210607-ZosterVac_ImmunoMetabolomics\HILICposRPneg\Batch 3	C:\Xcalibur\methods\MT\Metabolomics_Method\20210212_MT_HILICpos120Kres5min		Y:D2	2	/Users/mitchjo/Documents/pcpfm_submission/supplemental/RO1_plasma_mzml/raw_batch3_07292021_MT___MT_20210728_049.mzML	C:\Xcalibur\methods\MT\Metabolomics_Method\20210212_MT_HILICpos120Kres5min	3	3659	IDX
unknown	raw_batch3_07292021_MT___MT_20210728_050	90086_6_249142_D8_002	1	D:\IDX_Data\Maheshwor\Proj-201-Li-20210607-ZosterVac_ImmunoMetabolomics\HILICposRPneg\Batch 3	C:\Xcalibur\methods\MT\Metabolomics_Method\20210212_MT_RPneg120Kres5min		Y:D2	2	/Users/mitchjo/Documents/pcpfm_submission/supplemental/RO1_plasma_mzml/raw_batch3_07292021_MT___MT_20210728_050.mzML	C:\Xcalibur\methods\MT\Metabolomics_Method\20210212_MT_RPneg120Kres5min	3	3660	IDX
pooled	raw_batch3_07292021_MT___MT_20210728_051	Pooled_Sample_20210728_3_003	1	D:\IDX_Data\Maheshwor\Proj-201-Li-20210607-ZosterVac_ImmunoMetabolomics\HILICposRPneg\Batch 3	C:\Xcalibur\methods\MT\Metabolomics_Method\20210212_MT_HILICpos120Kres5min		Y:A5	2	/Users/mitchjo/Documents/pcpfm_submission/supplemental/RO1_plasma_mzml/raw_batch3_07292021_MT___MT_20210728_051.mzML	C:\Xcalibur\methods\MT\Metabolomics_Method\20210212_MT_HILICpos120Kres5min	3	3661	IDX
pooled	raw_batch3_07292021_MT___MT_20210728_052	Pooled_Sample_20210728_3_004	1	D:\IDX_Data\Maheshwor\Proj-201-Li-20210607-ZosterVac_ImmunoMetabolomics\HILICposRPneg\Batch 3	C:\Xcalibur\methods\MT\Metabolomics_Method\20210212_MT_RPneg120Kres5min		Y:A5	2	/Users/mitchjo/Documents/pcpfm_submission/supplemental/RO1_plasma_mzml/raw_batch3_07292021_MT___MT_20210728_052.mzML	C:\Xcalibur\methods\MT\Metabolomics_Method\20210212_MT_RPneg120Kres5min	3	3662	IDX
unknown	raw_batch3_07292021_MT___MT_20210728_053	90086_3_249155_A7_001	1	D:\IDX_Data\Maheshwor\Proj-201-Li-20210607-ZosterVac_ImmunoMetabolomics\HILICposRPneg\Batch 3	C:\Xcalibur\methods\MT\Metabolomics_Method\20210212_MT_HILICpos120Kres5min		Y:D3	2	/Users/mitchjo/Documents/pcpfm_submission/supplemental/RO1_plasma_mzml/raw_batch3_07292021_MT___MT_20210728_053.mzML	C:\Xcalibur\methods\MT\Metabolomics_Method\20210212_MT_HILICpos120Kres5min	3	3663	IDX
unknown	raw_batch3_07292021_MT___MT_20210728_054	90086_3_249155_A7_002	1	D:\IDX_Data\Maheshwor\Proj-201-Li-20210607-ZosterVac_ImmunoMetabolomics\HILICposRPneg\Batch 3	C:\Xcalibur\methods\MT\Metabolomics_Method\20210212_MT_RPneg120Kres5min		Y:D3	2	/Users/mitchjo/Documents/pcpfm_submission/supplemental/RO1_plasma_mzml/raw_batch3_07292021_MT___MT_20210728_054.mzML	C:\Xcalibur\methods\MT\Metabolomics_Method\20210212_MT_RPneg120Kres5min	3	3664	IDX
unknown	raw_batch3_07292021_MT___MT_20210728_055	90086_2_249151_F5_001	1	D:\IDX_Data\Maheshwor\Proj-201-Li-20210607-ZosterVac_ImmunoMetabolomics\HILICposRPneg\Batch 3	C:\Xcalibur\methods\MT\Metabolomics_Method\20210212_MT_HILICpos120Kres5min		Y:D4	2	/Users/mitchjo/Documents/pcpfm_submission/supplemental/RO1_plasma_mzml/raw_batch3_07292021_MT___MT_20210728_055.mzML	C:\Xcalibur\methods\MT\Metabolomics_Method\20210212_MT_HILICpos120Kres5min	3	3665	IDX
unknown	raw_batch3_07292021_MT___MT_20210728_056	90086_2_249151_F5_002	1	D:\IDX_Data\Maheshwor\Proj-201-Li-20210607-ZosterVac_ImmunoMetabolomics\HILICposRPneg\Batch 3	C:\Xcalibur\methods\MT\Metabolomics_Method\20210212_MT_RPneg120Kres5min		Y:D4	2	/Users/mitchjo/Documents/pcpfm_submission/supplemental/RO1_plasma_mzml/raw_batch3_07292021_MT___MT_20210728_056.mzML	C:\Xcalibur\methods\MT\Metabolomics_Method\20210212_MT_RPneg120Kres5min	3	3666	IDX
unknown	raw_batch3_07292021_MT___MT_20210728_057	90123_3_249159_F6_001	1	D:\IDX_Data\Maheshwor\Proj-201-Li-20210607-ZosterVac_ImmunoMetabolomics\HILICposRPneg\Batch 3	C:\Xcalibur\methods\MT\Metabolomics_Method\20210212_MT_HILICpos120Kres5min		Y:D5	2	/Users/mitchjo/Documents/pcpfm_submission/supplemental/RO1_plasma_mzml/raw_batch3_07292021_MT___MT_20210728_057.mzML	C:\Xcalibur\methods\MT\Metabolomics_Method\20210212_MT_HILICpos120Kres5min	3	3667	IDX
unknown	raw_batch3_07292021_MT___MT_20210728_058	90123_3_249159_F6_002	1	D:\IDX_Data\Maheshwor\Proj-201-Li-20210607-ZosterVac_ImmunoMetabolomics\HILICposRPneg\Batch 3	C:\Xcalibur\methods\MT\Metabolomics_Method\20210212_MT_RPneg120Kres5min		Y:D5	2	/Users/mitchjo/Documents/pcpfm_submission/supplemental/RO1_plasma_mzml/raw_batch3_07292021_MT___MT_20210728_058.mzML	C:\Xcalibur\methods\MT\Metabolomics_Method\20210212_MT_RPneg120Kres5min	3	3668	IDX
unknown	raw_batch3_07292021_MT___MT_20210728_059	90123_1_249158_C9_001	1	D:\IDX_Data\Maheshwor\Proj-201-Li-20210607-ZosterVac_ImmunoMetabolomics\HILICposRPneg\Batch 3	C:\Xcalibur\methods\MT\Metabolomics_Method\20210212_MT_HILICpos120Kres5min		Y:D6	2	/Users/mitchjo/Documents/pcpfm_submission/supplemental/RO1_plasma_mzml/raw_batch3_07292021_MT___MT_20210728_059.mzML	C:\Xcalibur\methods\MT\Metabolomics_Method\20210212_MT_HILICpos120Kres5min	3	3669	IDX
unknown	raw_batch3_07292021_MT___MT_20210728_060	90123_1_249158_C9_002	1	D:\IDX_Data\Maheshwor\Proj-201-Li-20210607-ZosterVac_ImmunoMetabolomics\HILICposRPneg\Batch 3	C:\Xcalibur\methods\MT\Metabolomics_Method\20210212_MT_RPneg120Kres5min		Y:D6	2	/Users/mitchjo/Documents/pcpfm_submission/supplemental/RO1_plasma_mzml/raw_batch3_07292021_MT___MT_20210728_060.mzML	C:\Xcalibur\methods\MT\Metabolomics_Method\20210212_MT_RPneg120Kres5min	3	3670	IDX
unknown	raw_batch3_07292021_MT___MT_20210728_061	90123_2_249158_A6_001	1	D:\IDX_Data\Maheshwor\Proj-201-Li-20210607-ZosterVac_ImmunoMetabolomics\HILICposRPneg\Batch 3	C:\Xcalibur\methods\MT\Metabolomics_Method\20210212_MT_HILICpos120Kres5min		Y:D7	2	/Users/mitchjo/Documents/pcpfm_submission/supplemental/RO1_plasma_mzml/raw_batch3_07292021_MT___MT_20210728_061.mzML	C:\Xcalibur\methods\MT\Metabolomics_Method\20210212_MT_HILICpos120Kres5min	3	3671	IDX
unknown	raw_batch3_07292021_MT___MT_20210728_062	90123_2_249158_A6_002	1	D:\IDX_Data\Maheshwor\Proj-201-Li-20210607-ZosterVac_ImmunoMetabolomics\HILICposRPneg\Batch 3	C:\Xcalibur\methods\MT\Metabolomics_Method\20210212_MT_RPneg120Kres5min		Y:D7	2	/Users/mitchjo/Documents/pcpfm_submission/supplemental/RO1_plasma_mzml/raw_batch3_07292021_MT___MT_20210728_062.mzML	C:\Xcalibur\methods\MT\Metabolomics_Method\20210212_MT_RPneg120Kres5min	3	3672	IDX
unknown	raw_batch3_07292021_MT___MT_20210728_063	90123_6_249148_E5_001	1	D:\IDX_Data\Maheshwor\Proj-201-Li-20210607-ZosterVac_ImmunoMetabolomics\HILICposRPneg\Batch 3	C:\Xcalibur\methods\MT\Metabolomics_Method\20210212_MT_HILICpos120Kres5min		Y:D8	2	/Users/mitchjo/Documents/pcpfm_submission/supplemental/RO1_plasma_mzml/raw_batch3_07292021_MT___MT_20210728_063.mzML	C:\Xcalibur\methods\MT\Metabolomics_Method\20210212_MT_HILICpos120Kres5min	3	3673	IDX
unknown	raw_batch3_07292021_MT___MT_20210728_064	90123_6_249148_E5_002	1	D:\IDX_Data\Maheshwor\Proj-201-Li-20210607-ZosterVac_ImmunoMetabolomics\HILICposRPneg\Batch 3	C:\Xcalibur\methods\MT\Metabolomics_Method\20210212_MT_RPneg120Kres5min		Y:D8	2	/Users/mitchjo/Documents/pcpfm_submission/supplemental/RO1_plasma_mzml/raw_batch3_07292021_MT___MT_20210728_064.mzML	C:\Xcalibur\methods\MT\Metabolomics_Method\20210212_MT_RPneg120Kres5min	3	3674	IDX
unknown	raw_batch3_07292021_MT___MT_20210728_065	90169_7_249149_G2_001	1	D:\IDX_Data\Maheshwor\Proj-201-Li-20210607-ZosterVac_ImmunoMetabolomics\HILICposRPneg\Batch 3	C:\Xcalibur\methods\MT\Metabolomics_Method\20210212_MT_HILICpos120Kres5min		Y:D9	2	/Users/mitchjo/Documents/pcpfm_submission/supplemental/RO1_plasma_mzml/raw_batch3_07292021_MT___MT_20210728_065.mzML	C:\Xcalibur\methods\MT\Metabolomics_Method\20210212_MT_HILICpos120Kres5min	3	3675	IDX
unknown	raw_batch3_07292021_MT___MT_20210728_066	90169_7_249149_G2_002	1	D:\IDX_Data\Maheshwor\Proj-201-Li-20210607-ZosterVac_ImmunoMetabolomics\HILICposRPneg\Batch 3	C:\Xcalibur\methods\MT\Metabolomics_Method\20210212_MT_RPneg120Kres5min		Y:D9	2	/Users/mitchjo/Documents/pcpfm_submission/supplemental/RO1_plasma_mzml/raw_batch3_07292021_MT___MT_20210728_066.mzML	C:\Xcalibur\methods\MT\Metabolomics_Method\20210212_MT_RPneg120Kres5min	3	3676	IDX
unknown	raw_batch3_07292021_MT___MT_20210728_067	90169_6_249148_H7_001	1	D:\IDX_Data\Maheshwor\Proj-201-Li-20210607-ZosterVac_ImmunoMetabolomics\HILICposRPneg\Batch 3	C:\Xcalibur\methods\MT\Metabolomics_Method\20210212_MT_HILICpos120Kres5min		Y:E1	2	/Users/mitchjo/Documents/pcpfm_submission/supplemental/RO1_plasma_mzml/raw_batch3_07292021_MT___MT_20210728_067.mzML	C:\Xcalibur\methods\MT\Metabolomics_Method\20210212_MT_HILICpos120Kres5min	3	3677	IDX
unknown	raw_batch3_07292021_MT___MT_20210728_068	90169_6_249148_H7_002	1	D:\IDX_Data\Maheshwor\Proj-201-Li-20210607-ZosterVac_ImmunoMetabolomics\HILICposRPneg\Batch 3	C:\Xcalibur\methods\MT\Metabolomics_Method\20210212_MT_RPneg120Kres5min		Y:E1	2	/Users/mitchjo/Documents/pcpfm_submission/supplemental/RO1_plasma_mzml/raw_batch3_07292021_MT___MT_20210728_068.mzML	C:\Xcalibur\methods\MT\Metabolomics_Method\20210212_MT_RPneg120Kres5min	3	3678	IDX
unknown	raw_batch3_07292021_MT___MT_20210728_069	90169_1_249156_I4_001	1	D:\IDX_Data\Maheshwor\Proj-201-Li-20210607-ZosterVac_ImmunoMetabolomics\HILICposRPneg\Batch 3	C:\Xcalibur\methods\MT\Metabolomics_Method\20210212_MT_HILICpos120Kres5min		Y:E2	2	/Users/mitchjo/Documents/pcpfm_submission/supplemental/RO1_plasma_mzml/raw_batch3_07292021_MT___MT_20210728_069.mzML	C:\Xcalibur\methods\MT\Metabolomics_Method\20210212_MT_HILICpos120Kres5min	3	3679	IDX
unknown	raw_batch3_07292021_MT___MT_20210728_070	90169_1_249156_I4_002	1	D:\IDX_Data\Maheshwor\Proj-201-Li-20210607-ZosterVac_ImmunoMetabolomics\HILICposRPneg\Batch 3	C:\Xcalibur\methods\MT\Metabolomics_Method\20210212_MT_RPneg120Kres5min		Y:E2	2	/Users/mitchjo/Documents/pcpfm_submission/supplemental/RO1_plasma_mzml/raw_batch3_07292021_MT___MT_20210728_070.mzML	C:\Xcalibur\methods\MT\Metabolomics_Method\20210212_MT_RPneg120Kres5min	3	3680	IDX
unknown	raw_batch3_07292021_MT___MT_20210728_071	90169_3_249158_B2_001	1	D:\IDX_Data\Maheshwor\Proj-201-Li-20210607-ZosterVac_ImmunoMetabolomics\HILICposRPneg\Batch 3	C:\Xcalibur\methods\MT\Metabolomics_Method\20210212_MT_HILICpos120Kres5min		Y:E3	2	/Users/mitchjo/Documents/pcpfm_submission/supplemental/RO1_plasma_mzml/raw_batch3_07292021_MT___MT_20210728_071.mzML	C:\Xcalibur\methods\MT\Metabolomics_Method\20210212_MT_HILICpos120Kres5min	3	3681	IDX
unknown	raw_batch3_07292021_MT___MT_20210728_072	90169_3_249158_B2_002	1	D:\IDX_Data\Maheshwor\Proj-201-Li-20210607-ZosterVac_ImmunoMetabolomics\HILICposRPneg\Batch 3	C:\Xcalibur\methods\MT\Metabolomics_Method\20210212_MT_RPneg120Kres5min		Y:E3	2	/Users/mitchjo/Documents/pcpfm_submission/supplemental/RO1_plasma_mzml/raw_batch3_07292021_MT___MT_20210728_072.mzML	C:\Xcalibur\methods\MT\Metabolomics_Method\20210212_MT_RPneg120Kres5min	3	3682	IDX
unknown	raw_batch3_07292021_MT___MT_20210728_073	90169_2_249156_I5_001	1	D:\IDX_Data\Maheshwor\Proj-201-Li-20210607-ZosterVac_ImmunoMetabolomics\HILICposRPneg\Batch 3	C:\Xcalibur\methods\MT\Metabolomics_Method\20210212_MT_HILICpos120Kres5min		Y:E4	2	/Users/mitchjo/Documents/pcpfm_submission/supplemental/RO1_plasma_mzml/raw_batch3_07292021_MT___MT_20210728_073.mzML	C:\Xcalibur\methods\MT\Metabolomics_Method\20210212_MT_HILICpos120Kres5min	3	3683	IDX
unknown	raw_batch3_07292021_MT___MT_20210728_074	90169_2_249156_I5_002	1	D:\IDX_Data\Maheshwor\Proj-201-Li-20210607-ZosterVac_ImmunoMetabolomics\HILICposRPneg\Batch 3	C:\Xcalibur\methods\MT\Metabolomics_Method\20210212_MT_RPneg120Kres5min		Y:E4	2	/Users/mitchjo/Documents/pcpfm_submission/supplemental/RO1_plasma_mzml/raw_batch3_07292021_MT___MT_20210728_074.mzML	C:\Xcalibur\methods\MT\Metabolomics_Method\20210212_MT_RPneg120Kres5min	3	3684	IDX
unknown	raw_batch3_07292021_MT___MT_20210728_075	90170_6_249138_F5_001	1	D:\IDX_Data\Maheshwor\Proj-201-Li-20210607-ZosterVac_ImmunoMetabolomics\HILICposRPneg\Batch 3	C:\Xcalibur\methods\MT\Metabolomics_Method\20210212_MT_HILICpos120Kres5min		Y:E5	2	/Users/mitchjo/Documents/pcpfm_submission/supplemental/RO1_plasma_mzml/raw_batch3_07292021_MT___MT_20210728_075.mzML	C:\Xcalibur\methods\MT\Metabolomics_Method\20210212_MT_HILICpos120Kres5min	3	3685	IDX
unknown	raw_batch3_07292021_MT___MT_20210728_076	90170_6_249138_F5_002	1	D:\IDX_Data\Maheshwor\Proj-201-Li-20210607-ZosterVac_ImmunoMetabolomics\HILICposRPneg\Batch 3	C:\Xcalibur\methods\MT\Metabolomics_Method\20210212_MT_RPneg120Kres5min		Y:E5	2	/Users/mitchjo/Documents/pcpfm_submission/supplemental/RO1_plasma_mzml/raw_batch3_07292021_MT___MT_20210728_076.mzML	C:\Xcalibur\methods\MT\Metabolomics_Method\20210212_MT_RPneg120Kres5min	3	3686	IDX
unknown	raw_batch3_07292021_MT___MT_20210728_077	90170_7_249143_D9_001	1	D:\IDX_Data\Maheshwor\Proj-201-Li-20210607-ZosterVac_ImmunoMetabolomics\HILICposRPneg\Batch 3	C:\Xcalibur\methods\MT\Metabolomics_Method\20210212_MT_HILICpos120Kres5min		Y:E6	2	/Users/mitchjo/Documents/pcpfm_submission/supplemental/RO1_plasma_mzml/raw_batch3_07292021_MT___MT_20210728_077.mzML	C:\Xcalibur\methods\MT\Metabolomics_Method\20210212_MT_HILICpos120Kres5min	3	3687	IDX
unknown	raw_batch3_07292021_MT___MT_20210728_078	90170_7_249143_D9_002	1	D:\IDX_Data\Maheshwor\Proj-201-Li-20210607-ZosterVac_ImmunoMetabolomics\HILICposRPneg\Batch 3	C:\Xcalibur\methods\MT\Metabolomics_Method\20210212_MT_RPneg120Kres5min		Y:E6	2	/Users/mitchjo/Documents/pcpfm_submission/supplemental/RO1_plasma_mzml/raw_batch3_07292021_MT___MT_20210728_078.mzML	C:\Xcalibur\methods\MT\Metabolomics_Method\20210212_MT_RPneg120Kres5min	3	3688	IDX
unknown	raw_batch3_07292021_MT___MT_20210728_079	90170_1_249137_A5_001	1	D:\IDX_Data\Maheshwor\Proj-201-Li-20210607-ZosterVac_ImmunoMetabolomics\HILICposRPneg\Batch 3	C:\Xcalibur\methods\MT\Metabolomics_Method\20210212_MT_HILICpos120Kres5min		Y:E7	2	/Users/mitchjo/Documents/pcpfm_submission/supplemental/RO1_plasma_mzml/raw_batch3_07292021_MT___MT_20210728_079.mzML	C:\Xcalibur\methods\MT\Metabolomics_Method\20210212_MT_HILICpos120Kres5min	3	3689	IDX
unknown	raw_batch3_07292021_MT___MT_20210728_080	90170_1_249137_A5_002	1	D:\IDX_Data\Maheshwor\Proj-201-Li-20210607-ZosterVac_ImmunoMetabolomics\HILICposRPneg\Batch 3	C:\Xcalibur\methods\MT\Metabolomics_Method\20210212_MT_RPneg120Kres5min		Y:E7	2	/Users/mitchjo/Documents/pcpfm_submission/supplemental/RO1_plasma_mzml/raw_batch3_07292021_MT___MT_20210728_080.mzML	C:\Xcalibur\methods\MT\Metabolomics_Method\20210212_MT_RPneg120Kres5min	3	3690	IDX
unknown	raw_batch3_07292021_MT___MT_20210728_081	90170_2_249137_H4_001	1	D:\IDX_Data\Maheshwor\Proj-201-Li-20210607-ZosterVac_ImmunoMetabolomics\HILICposRPneg\Batch 3	C:\Xcalibur\methods\MT\Metabolomics_Method\20210212_MT_HILICpos120Kres5min		Y:E8	2	/Users/mitchjo/Documents/pcpfm_submission/supplemental/RO1_plasma_mzml/raw_batch3_07292021_MT___MT_20210728_081.mzML	C:\Xcalibur\methods\MT\Metabolomics_Method\20210212_MT_HILICpos120Kres5min	3	3691	IDX
unknown	raw_batch3_07292021_MT___MT_20210728_082	90170_2_249137_H4_002	1	D:\IDX_Data\Maheshwor\Proj-201-Li-20210607-ZosterVac_ImmunoMetabolomics\HILICposRPneg\Batch 3	C:\Xcalibur\methods\MT\Metabolomics_Method\20210212_MT_RPneg120Kres5min		Y:E8	2	/Users/mitchjo/Documents/pcpfm_submission/supplemental/RO1_plasma_mzml/raw_batch3_07292021_MT___MT_20210728_082.mzML	C:\Xcalibur\methods\MT\Metabolomics_Method\20210212_MT_RPneg120Kres5min	3	3692	IDX
unknown	raw_batch3_07292021_MT___MT_20210728_083	90170_3_249155_C6_001	1	D:\IDX_Data\Maheshwor\Proj-201-Li-20210607-ZosterVac_ImmunoMetabolomics\HILICposRPneg\Batch 3	C:\Xcalibur\methods\MT\Metabolomics_Method\20210212_MT_HILICpos120Kres5min		Y:E9	2	/Users/mitchjo/Documents/pcpfm_submission/supplemental/RO1_plasma_mzml/raw_batch3_07292021_MT___MT_20210728_083.mzML	C:\Xcalibur\methods\MT\Metabolomics_Method\20210212_MT_HILICpos120Kres5min	3	3693	IDX
unknown	raw_batch3_07292021_MT___MT_20210728_084	90170_3_249155_C6_002	1	D:\IDX_Data\Maheshwor\Proj-201-Li-20210607-ZosterVac_ImmunoMetabolomics\HILICposRPneg\Batch 3	C:\Xcalibur\methods\MT\Metabolomics_Method\20210212_MT_RPneg120Kres5min		Y:E9	2	/Users/mitchjo/Documents/pcpfm_submission/supplemental/RO1_plasma_mzml/raw_batch3_07292021_MT___MT_20210728_084.mzML	C:\Xcalibur\methods\MT\Metabolomics_Method\20210212_MT_RPneg120Kres5min	3	3694	IDX
unknown	raw_batch3_07292021_MT___MT_20210728_085	90180_2_249139_G3_001	1	D:\IDX_Data\Maheshwor\Proj-201-Li-20210607-ZosterVac_ImmunoMetabolomics\HILICposRPneg\Batch 3	C:\Xcalibur\methods\MT\Metabolomics_Method\20210212_MT_HILICpos120Kres5min		Y:F1	2	/Users/mitchjo/Documents/pcpfm_submission/supplemental/RO1_plasma_mzml/raw_batch3_07292021_MT___MT_20210728_085.mzML	C:\Xcalibur\methods\MT\Metabolomics_Method\20210212_MT_HILICpos120Kres5min	3	3695	IDX
unknown	raw_batch3_07292021_MT___MT_20210728_086	90180_2_249139_G3_002	1	D:\IDX_Data\Maheshwor\Proj-201-Li-20210607-ZosterVac_ImmunoMetabolomics\HILICposRPneg\Batch 3	C:\Xcalibur\methods\MT\Metabolomics_Method\20210212_MT_RPneg120Kres5min		Y:F1	2	/Users/mitchjo/Documents/pcpfm_submission/supplemental/RO1_plasma_mzml/raw_batch3_07292021_MT___MT_20210728_086.mzML	C:\Xcalibur\methods\MT\Metabolomics_Method\20210212_MT_RPneg120Kres5min	3	3696	IDX
qstd_standard	raw_batch3_07292021_MT___MT_20210728_087	Qstd_20210728_3_005	1	D:\IDX_Data\Maheshwor\Proj-201-Li-20210607-ZosterVac_ImmunoMetabolomics\HILICposRPneg\Batch 3	C:\Xcalibur\methods\MT\Metabolomics_Method\20210212_MT_HILICpos120Kres5min		Y:A3	2	/Users/mitchjo/Documents/pcpfm_submission/supplemental/RO1_plasma_mzml/raw_batch3_07292021_MT___MT_20210728_087.mzML	C:\Xcalibur\methods\MT\Metabolomics_Method\20210212_MT_HILICpos120Kres5min	3	3697	IDX
qstd_standard	raw_batch3_07292021_MT___MT_20210728_088	Qstd_20210728_3_006	1	D:\IDX_Data\Maheshwor\Proj-201-Li-20210607-ZosterVac_ImmunoMetabolomics\HILICposRPneg\Batch 3	C:\Xcalibur\methods\MT\Metabolomics_Method\20210212_MT_RPneg120Kres5min		Y:A3	2	/Users/mitchjo/Documents/pcpfm_submission/supplemental/RO1_plasma_mzml/raw_batch3_07292021_MT___MT_20210728_088.mzML	C:\Xcalibur\methods\MT\Metabolomics_Method\20210212_MT_RPneg120Kres5min	3	3698	IDX
qstd_standard	raw_batch3_07292021_MT___MT_20210728_089	Qstd_20210728_3_007	1	D:\IDX_Data\Maheshwor\Proj-201-Li-20210607-ZosterVac_ImmunoMetabolomics\HILICposRPneg\Batch 3	C:\Xcalibur\methods\MT\Metabolomics_Method\20210212_MT_HILICpos120Kres5min		Y:A3	2	/Users/mitchjo/Documents/pcpfm_submission/supplemental/RO1_plasma_mzml/raw_batch3_07292021_MT___MT_20210728_089.mzML	C:\Xcalibur\methods\MT\Metabolomics_Method\20210212_MT_HILICpos120Kres5min	3	3699	IDX
qstd_standard	raw_batch3_07292021_MT___MT_20210728_090	Qstd_20210728_3_008	1	D:\IDX_Data\Maheshwor\Proj-201-Li-20210607-ZosterVac_ImmunoMetabolomics\HILICposRPneg\Batch 3	C:\Xcalibur\methods\MT\Metabolomics_Method\20210212_MT_RPneg120Kres5min		Y:A3	2	/Users/mitchjo/Documents/pcpfm_submission/supplemental/RO1_plasma_mzml/raw_batch3_07292021_MT___MT_20210728_090.mzML	C:\Xcalibur\methods\MT\Metabolomics_Method\20210212_MT_RPneg120Kres5min	3	3700	IDX
blank	raw_batch3_07292021_MT___Blank_20210728_003	Blank_20210728_3_003	1	D:\IDX_Data\Maheshwor\Proj-201-Li-20210607-ZosterVac_ImmunoMetabolomics\HILICposRPneg\Batch 3	C:\Xcalibur\methods\MT\Metabolomics_Method\20210212_MT_HILICpos120Kres5min		Y:A1	2	/Users/mitchjo/Documents/pcpfm_submission/supplemental/RO1_plasma_mzml/raw_batch3_07292021_MT___Blank_20210728_003.mzML	C:\Xcalibur\methods\MT\Metabolomics_Method\20210212_MT_HILICpos120Kres5min	3	3701	IDX
blank	raw_batch3_07292021_MT___Blank_20210728_004	Blank_20210728_3_004	1	D:\IDX_Data\Maheshwor\Proj-201-Li-20210607-ZosterVac_ImmunoMetabolomics\HILICposRPneg\Batch 3	C:\Xcalibur\methods\MT\Metabolomics_Method\20210212_MT_RPneg120Kres5min		Y:A1	2	/Users/mitchjo/Documents/pcpfm_submission/supplemental/RO1_plasma_mzml/raw_batch3_07292021_MT___Blank_20210728_004.mzML	C:\Xcalibur\methods\MT\Metabolomics_Method\20210212_MT_RPneg120Kres5min	3	3702	IDX
pooled	raw_batch3_07292021_MT___MT_20210728_091	Pooled_Sample_20210728_3_005	1	D:\IDX_Data\Maheshwor\Proj-201-Li-20210607-ZosterVac_ImmunoMetabolomics\HILICposRPneg\Batch 3	C:\Xcalibur\methods\MT\Metabolomics_Method\20210212_MT_HILICpos120Kres5min		Y:A5	2	/Users/mitchjo/Documents/pcpfm_submission/supplemental/RO1_plasma_mzml/raw_batch3_07292021_MT___MT_20210728_091.mzML	C:\Xcalibur\methods\MT\Metabolomics_Method\20210212_MT_HILICpos120Kres5min	3	3703	IDX
pooled	raw_batch3_07292021_MT___MT_20210728_092	Pooled_Sample_20210728_3_006	1	D:\IDX_Data\Maheshwor\Proj-201-Li-20210607-ZosterVac_ImmunoMetabolomics\HILICposRPneg\Batch 3	C:\Xcalibur\methods\MT\Metabolomics_Method\20210212_MT_RPneg120Kres5min		Y:A5	2	/Users/mitchjo/Documents/pcpfm_submission/supplemental/RO1_plasma_mzml/raw_batch3_07292021_MT___MT_20210728_092.mzML	C:\Xcalibur\methods\MT\Metabolomics_Method\20210212_MT_RPneg120Kres5min	3	3704	IDX
unknown	raw_batch3_07292021_MT___MT_20210728_093	90180_3_249146_F4_001	1	D:\IDX_Data\Maheshwor\Proj-201-Li-20210607-ZosterVac_ImmunoMetabolomics\HILICposRPneg\Batch 3	C:\Xcalibur\methods\MT\Metabolomics_Method\20210212_MT_HILICpos120Kres5min		Y:F2	2	/Users/mitchjo/Documents/pcpfm_submission/supplemental/RO1_plasma_mzml/raw_batch3_07292021_MT___MT_20210728_093.mzML	C:\Xcalibur\methods\MT\Metabolomics_Method\20210212_MT_HILICpos120Kres5min	3	3705	IDX
unknown	raw_batch3_07292021_MT___MT_20210728_094	90180_3_249146_F4_002	1	D:\IDX_Data\Maheshwor\Proj-201-Li-20210607-ZosterVac_ImmunoMetabolomics\HILICposRPneg\Batch 3	C:\Xcalibur\methods\MT\Metabolomics_Method\20210212_MT_RPneg120Kres5min		Y:F2	2	/Users/mitchjo/Documents/pcpfm_submission/supplemental/RO1_plasma_mzml/raw_batch3_07292021_MT___MT_20210728_094.mzML	C:\Xcalibur\methods\MT\Metabolomics_Method\20210212_MT_RPneg120Kres5min	3	3706	IDX
unknown	raw_batch3_07292021_MT___MT_20210728_095	90180_6_249148_F1_001	1	D:\IDX_Data\Maheshwor\Proj-201-Li-20210607-ZosterVac_ImmunoMetabolomics\HILICposRPneg\Batch 3	C:\Xcalibur\methods\MT\Metabolomics_Method\20210212_MT_HILICpos120Kres5min		Y:F3	2	/Users/mitchjo/Documents/pcpfm_submission/supplemental/RO1_plasma_mzml/raw_batch3_07292021_MT___MT_20210728_095.mzML	C:\Xcalibur\methods\MT\Metabolomics_Method\20210212_MT_HILICpos120Kres5min	3	3707	IDX
unknown	raw_batch3_07292021_MT___MT_20210728_096	90180_6_249148_F1_002	1	D:\IDX_Data\Maheshwor\Proj-201-Li-20210607-ZosterVac_ImmunoMetabolomics\HILICposRPneg\Batch 3	C:\Xcalibur\methods\MT\Metabolomics_Method\20210212_MT_RPneg120Kres5min		Y:F3	2	/Users/mitchjo/Documents/pcpfm_submission/supplemental/RO1_plasma_mzml/raw_batch3_07292021_MT___MT_20210728_096.mzML	C:\Xcalibur\methods\MT\Metabolomics_Method\20210212_MT_RPneg120Kres5min	3	3708	IDX
unknown	raw_batch3_07292021_MT___MT_20210728_097	90180_1_249161_E6_001	1	D:\IDX_Data\Maheshwor\Proj-201-Li-20210607-ZosterVac_ImmunoMetabolomics\HILICposRPneg\Batch 3	C:\Xcalibur\methods\MT\Metabolomics_Method\20210212_MT_HILICpos120Kres5min		Y:F4	2	/Users/mitchjo/Documents/pcpfm_submission/supplemental/RO1_plasma_mzml/raw_batch3_07292021_MT___MT_20210728_097.mzML	C:\Xcalibur\methods\MT\Metabolomics_Method\20210212_MT_HILICpos120Kres5min	3	3709	IDX
unknown	raw_batch3_07292021_MT___MT_20210728_098	90180_1_249161_E6_002	1	D:\IDX_Data\Maheshwor\Proj-201-Li-20210607-ZosterVac_ImmunoMetabolomics\HILICposRPneg\Batch 3	C:\Xcalibur\methods\MT\Metabolomics_Method\20210212_MT_RPneg120Kres5min		Y:F4	2	/Users/mitchjo/Documents/pcpfm_submission/supplemental/RO1_plasma_mzml/raw_batch3_07292021_MT___MT_20210728_098.mzML	C:\Xcalibur\methods\MT\Metabolomics_Method\20210212_MT_RPneg120Kres5min	3	3710	IDX
unknown	raw_batch3_07292021_MT___MT_20210728_099	90182_1_249137_C5_001	1	D:\IDX_Data\Maheshwor\Proj-201-Li-20210607-ZosterVac_ImmunoMetabolomics\HILICposRPneg\Batch 3	C:\Xcalibur\methods\MT\Metabolomics_Method\20210212_MT_HILICpos120Kres5min		Y:F5	2	/Users/mitchjo/Documents/pcpfm_submission/supplemental/RO1_plasma_mzml/raw_batch3_07292021_MT___MT_20210728_099.mzML	C:\Xcalibur\methods\MT\Metabolomics_Method\20210212_MT_HILICpos120Kres5min	3	3711	IDX
unknown	raw_batch3_07292021_MT___MT_20210728_100	90182_1_249137_C5_002	1	D:\IDX_Data\Maheshwor\Proj-201-Li-20210607-ZosterVac_ImmunoMetabolomics\HILICposRPneg\Batch 3	C:\Xcalibur\methods\MT\Metabolomics_Method\20210212_MT_RPneg120Kres5min		Y:F5	2	/Users/mitchjo/Documents/pcpfm_submission/supplemental/RO1_plasma_mzml/raw_batch3_07292021_MT___MT_20210728_100.mzML	C:\Xcalibur\methods\MT\Metabolomics_Method\20210212_MT_RPneg120Kres5min	3	3712	IDX
unknown	raw_batch3_07292021_MT___MT_20210728_101	90182_6_249138_F8_001	1	D:\IDX_Data\Maheshwor\Proj-201-Li-20210607-ZosterVac_ImmunoMetabolomics\HILICposRPneg\Batch 3	C:\Xcalibur\methods\MT\Metabolomics_Method\20210212_MT_HILICpos120Kres5min		Y:F6	2	/Users/mitchjo/Documents/pcpfm_submission/supplemental/RO1_plasma_mzml/raw_batch3_07292021_MT___MT_20210728_101.mzML	C:\Xcalibur\methods\MT\Metabolomics_Method\20210212_MT_HILICpos120Kres5min	3	3713	IDX
unknown	raw_batch3_07292021_MT___MT_20210728_102	90182_6_249138_F8_002	1	D:\IDX_Data\Maheshwor\Proj-201-Li-20210607-ZosterVac_ImmunoMetabolomics\HILICposRPneg\Batch 3	C:\Xcalibur\methods\MT\Metabolomics_Method\20210212_MT_RPneg120Kres5min		Y:F6	2	/Users/mitchjo/Documents/pcpfm_submission/supplemental/RO1_plasma_mzml/raw_batch3_07292021_MT___MT_20210728_102.mzML	C:\Xcalibur\methods\MT\Metabolomics_Method\20210212_MT_RPneg120Kres5min	3	3714	IDX
unknown	raw_batch3_07292021_MT___MT_20210728_103	90182_2_249140_G5_001	1	D:\IDX_Data\Maheshwor\Proj-201-Li-20210607-ZosterVac_ImmunoMetabolomics\HILICposRPneg\Batch 3	C:\Xcalibur\methods\MT\Metabolomics_Method\20210212_MT_HILICpos120Kres5min		Y:F7	2	/Users/mitchjo/Documents/pcpfm_submission/supplemental/RO1_plasma_mzml/raw_batch3_07292021_MT___MT_20210728_103.mzML	C:\Xcalibur\methods\MT\Metabolomics_Method\20210212_MT_HILICpos120Kres5min	3	3715	IDX
unknown	raw_batch3_07292021_MT___MT_20210728_104	90182_2_249140_G5_002	1	D:\IDX_Data\Maheshwor\Proj-201-Li-20210607-ZosterVac_ImmunoMetabolomics\HILICposRPneg\Batch 3	C:\Xcalibur\methods\MT\Metabolomics_Method\20210212_MT_RPneg120Kres5min		Y:F7	2	/Users/mitchjo/Documents/pcpfm_submission/supplemental/RO1_plasma_mzml/raw_batch3_07292021_MT___MT_20210728_104.mzML	C:\Xcalibur\methods\MT\Metabolomics_Method\20210212_MT_RPneg120Kres5min	3	3716	IDX
unknown	raw_batch3_07292021_MT___MT_20210728_105	90182_3_249144_B3_001	1	D:\IDX_Data\Maheshwor\Proj-201-Li-20210607-ZosterVac_ImmunoMetabolomics\HILICposRPneg\Batch 3	C:\Xcalibur\methods\MT\Metabolomics_Method\20210212_MT_HILICpos120Kres5min		Y:F8	2	/Users/mitchjo/Documents/pcpfm_submission/supplemental/RO1_plasma_mzml/raw_batch3_07292021_MT___MT_20210728_105.mzML	C:\Xcalibur\methods\MT\Metabolomics_Method\20210212_MT_HILICpos120Kres5min	3	3717	IDX
unknown	raw_batch3_07292021_MT___MT_20210728_106	90182_3_249144_B3_002	1	D:\IDX_Data\Maheshwor\Proj-201-Li-20210607-ZosterVac_ImmunoMetabolomics\HILICposRPneg\Batch 3	C:\Xcalibur\methods\MT\Metabolomics_Method\20210212_MT_RPneg120Kres5min		Y:F8	2	/Users/mitchjo/Documents/pcpfm_submission/supplemental/RO1_plasma_mzml/raw_batch3_07292021_MT___MT_20210728_106.mzML	C:\Xcalibur\methods\MT\Metabolomics_Method\20210212_MT_RPneg120Kres5min	3	3718	IDX
unknown	raw_batch3_07292021_MT___MT_20210728_107	90182_7_249142_G2_001	1	D:\IDX_Data\Maheshwor\Proj-201-Li-20210607-ZosterVac_ImmunoMetabolomics\HILICposRPneg\Batch 3	C:\Xcalibur\methods\MT\Metabolomics_Method\20210212_MT_HILICpos120Kres5min		Y:F9	2	/Users/mitchjo/Documents/pcpfm_submission/supplemental/RO1_plasma_mzml/raw_batch3_07292021_MT___MT_20210728_107.mzML	C:\Xcalibur\methods\MT\Metabolomics_Method\20210212_MT_HILICpos120Kres5min	3	3719	IDX
unknown	raw_batch3_07292021_MT___MT_20210728_108	90182_7_249142_G2_002	1	D:\IDX_Data\Maheshwor\Proj-201-Li-20210607-ZosterVac_ImmunoMetabolomics\HILICposRPneg\Batch 3	C:\Xcalibur\methods\MT\Metabolomics_Method\20210212_MT_RPneg120Kres5min		Y:F9	2	/Users/mitchjo/Documents/pcpfm_submission/supplemental/RO1_plasma_mzml/raw_batch3_07292021_MT___MT_20210728_108.mzML	C:\Xcalibur\methods\MT\Metabolomics_Method\20210212_MT_RPneg120Kres5min	3	3720	IDX
unknown	raw_batch3_07292021_MT___MT_20210728_109	90187_1_249137_C1_001	1	D:\IDX_Data\Maheshwor\Proj-201-Li-20210607-ZosterVac_ImmunoMetabolomics\HILICposRPneg\Batch 3	C:\Xcalibur\methods\MT\Metabolomics_Method\20210212_MT_HILICpos120Kres5min		G:A1	2	/Users/mitchjo/Documents/pcpfm_submission/supplemental/RO1_plasma_mzml/raw_batch3_07292021_MT___MT_20210728_109.mzML	C:\Xcalibur\methods\MT\Metabolomics_Method\20210212_MT_HILICpos120Kres5min	3	3721	IDX
unknown	raw_batch3_07292021_MT___MT_20210728_110	90187_1_249137_C1_002	1	D:\IDX_Data\Maheshwor\Proj-201-Li-20210607-ZosterVac_ImmunoMetabolomics\HILICposRPneg\Batch 3	C:\Xcalibur\methods\MT\Metabolomics_Method\20210212_MT_RPneg120Kres5min		G:A1	2	/Users/mitchjo/Documents/pcpfm_submission/supplemental/RO1_plasma_mzml/raw_batch3_07292021_MT___MT_20210728_110.mzML	C:\Xcalibur\methods\MT\Metabolomics_Method\20210212_MT_RPneg120Kres5min	3	3722	IDX
unknown	raw_batch3_07292021_MT___MT_20210728_111	90187_2_249137_G8_001	1	D:\IDX_Data\Maheshwor\Proj-201-Li-20210607-ZosterVac_ImmunoMetabolomics\HILICposRPneg\Batch 3	C:\Xcalibur\methods\MT\Metabolomics_Method\20210212_MT_HILICpos120Kres5min		G:A2	2	/Users/mitchjo/Documents/pcpfm_submission/supplemental/RO1_plasma_mzml/raw_batch3_07292021_MT___MT_20210728_111.mzML	C:\Xcalibur\methods\MT\Metabolomics_Method\20210212_MT_HILICpos120Kres5min	3	3723	IDX
unknown	raw_batch3_07292021_MT___MT_20210728_112	90187_2_249137_G8_002	1	D:\IDX_Data\Maheshwor\Proj-201-Li-20210607-ZosterVac_ImmunoMetabolomics\HILICposRPneg\Batch 3	C:\Xcalibur\methods\MT\Metabolomics_Method\20210212_MT_RPneg120Kres5min		G:A2	2	/Users/mitchjo/Documents/pcpfm_submission/supplemental/RO1_plasma_mzml/raw_batch3_07292021_MT___MT_20210728_112.mzML	C:\Xcalibur\methods\MT\Metabolomics_Method\20210212_MT_RPneg120Kres5min	3	3724	IDX
unknown	raw_batch3_07292021_MT___MT_20210728_113	90187_6_249138_G9_001	1	D:\IDX_Data\Maheshwor\Proj-201-Li-20210607-ZosterVac_ImmunoMetabolomics\HILICposRPneg\Batch 3	C:\Xcalibur\methods\MT\Metabolomics_Method\20210212_MT_HILICpos120Kres5min		G:A3	2	/Users/mitchjo/Documents/pcpfm_submission/supplemental/RO1_plasma_mzml/raw_batch3_07292021_MT___MT_20210728_113.mzML	C:\Xcalibur\methods\MT\Metabolomics_Method\20210212_MT_HILICpos120Kres5min	3	3725	IDX
unknown	raw_batch3_07292021_MT___MT_20210728_114	90187_6_249138_G9_002	1	D:\IDX_Data\Maheshwor\Proj-201-Li-20210607-ZosterVac_ImmunoMetabolomics\HILICposRPneg\Batch 3	C:\Xcalibur\methods\MT\Metabolomics_Method\20210212_MT_RPneg120Kres5min		G:A3	2	/Users/mitchjo/Documents/pcpfm_submission/supplemental/RO1_plasma_mzml/raw_batch3_07292021_MT___MT_20210728_114.mzML	C:\Xcalibur\methods\MT\Metabolomics_Method\20210212_MT_RPneg120Kres5min	3	3726	IDX
unknown	raw_batch3_07292021_MT___MT_20210728_115	90187_3_249149_I8_001	1	D:\IDX_Data\Maheshwor\Proj-201-Li-20210607-ZosterVac_ImmunoMetabolomics\HILICposRPneg\Batch 3	C:\Xcalibur\methods\MT\Metabolomics_Method\20210212_MT_HILICpos120Kres5min		G:A4	2	/Users/mitchjo/Documents/pcpfm_submission/supplemental/RO1_plasma_mzml/raw_batch3_07292021_MT___MT_20210728_115.mzML	C:\Xcalibur\methods\MT\Metabolomics_Method\20210212_MT_HILICpos120Kres5min	3	3727	IDX
unknown	raw_batch3_07292021_MT___MT_20210728_116	90187_3_249149_I8_002	1	D:\IDX_Data\Maheshwor\Proj-201-Li-20210607-ZosterVac_ImmunoMetabolomics\HILICposRPneg\Batch 3	C:\Xcalibur\methods\MT\Metabolomics_Method\20210212_MT_RPneg120Kres5min		G:A4	2	/Users/mitchjo/Documents/pcpfm_submission/supplemental/RO1_plasma_mzml/raw_batch3_07292021_MT___MT_20210728_116.mzML	C:\Xcalibur\methods\MT\Metabolomics_Method\20210212_MT_RPneg120Kres5min	3	3728	IDX
unknown	raw_batch3_07292021_MT___MT_20210728_117	90196_6_249138_G1_001	1	D:\IDX_Data\Maheshwor\Proj-201-Li-20210607-ZosterVac_ImmunoMetabolomics\HILICposRPneg\Batch 3	C:\Xcalibur\methods\MT\Metabolomics_Method\20210212_MT_HILICpos120Kres5min		G:A5	2	/Users/mitchjo/Documents/pcpfm_submission/supplemental/RO1_plasma_mzml/raw_batch3_07292021_MT___MT_20210728_117.mzML	C:\Xcalibur\methods\MT\Metabolomics_Method\20210212_MT_HILICpos120Kres5min	3	3729	IDX
unknown	raw_batch3_07292021_MT___MT_20210728_118	90196_6_249138_G1_002	1	D:\IDX_Data\Maheshwor\Proj-201-Li-20210607-ZosterVac_ImmunoMetabolomics\HILICposRPneg\Batch 3	C:\Xcalibur\methods\MT\Metabolomics_Method\20210212_MT_RPneg120Kres5min		G:A5	2	/Users/mitchjo/Documents/pcpfm_submission/supplemental/RO1_plasma_mzml/raw_batch3_07292021_MT___MT_20210728_118.mzML	C:\Xcalibur\methods\MT\Metabolomics_Method\20210212_MT_RPneg120Kres5min	3	3730	IDX
unknown	raw_batch3_07292021_MT___MT_20210728_119	90196_2_249140_F6_001	1	D:\IDX_Data\Maheshwor\Proj-201-Li-20210607-ZosterVac_ImmunoMetabolomics\HILICposRPneg\Batch 3	C:\Xcalibur\methods\MT\Metabolomics_Method\20210212_MT_HILICpos120Kres5min		G:A6	2	/Users/mitchjo/Documents/pcpfm_submission/supplemental/RO1_plasma_mzml/raw_batch3_07292021_MT___MT_20210728_119.mzML	C:\Xcalibur\methods\MT\Metabolomics_Method\20210212_MT_HILICpos120Kres5min	3	3731	IDX
unknown	raw_batch3_07292021_MT___MT_20210728_120	90196_2_249140_F6_002	1	D:\IDX_Data\Maheshwor\Proj-201-Li-20210607-ZosterVac_ImmunoMetabolomics\HILICposRPneg\Batch 3	C:\Xcalibur\methods\MT\Metabolomics_Method\20210212_MT_RPneg120Kres5min		G:A6	2	/Users/mitchjo/Documents/pcpfm_submission/supplemental/RO1_plasma_mzml/raw_batch3_07292021_MT___MT_20210728_120.mzML	C:\Xcalibur\methods\MT\Metabolomics_Method\20210212_MT_RPneg120Kres5min	3	3732	IDX
unknown	raw_batch3_07292021_MT___MT_20210728_121	90196_1_249137_F2_001	1	D:\IDX_Data\Maheshwor\Proj-201-Li-20210607-ZosterVac_ImmunoMetabolomics\HILICposRPneg\Batch 3	C:\Xcalibur\methods\MT\Metabolomics_Method\20210212_MT_HILICpos120Kres5min		G:A7	2	/Users/mitchjo/Documents/pcpfm_submission/supplemental/RO1_plasma_mzml/raw_batch3_07292021_MT___MT_20210728_121.mzML	C:\Xcalibur\methods\MT\Metabolomics_Method\20210212_MT_HILICpos120Kres5min	3	3733	IDX
unknown	raw_batch3_07292021_MT___MT_20210728_122	90196_1_249137_F2_002	1	D:\IDX_Data\Maheshwor\Proj-201-Li-20210607-ZosterVac_ImmunoMetabolomics\HILICposRPneg\Batch 3	C:\Xcalibur\methods\MT\Metabolomics_Method\20210212_MT_RPneg120Kres5min		G:A7	2	/Users/mitchjo/Documents/pcpfm_submission/supplemental/RO1_plasma_mzml/raw_batch3_07292021_MT___MT_20210728_122.mzML	C:\Xcalibur\methods\MT\Metabolomics_Method\20210212_MT_RPneg120Kres5min	3	3734	IDX
unknown	raw_batch3_07292021_MT___MT_20210728_123	90196_3_249143_I1_001	1	D:\IDX_Data\Maheshwor\Proj-201-Li-20210607-ZosterVac_ImmunoMetabolomics\HILICposRPneg\Batch 3	C:\Xcalibur\methods\MT\Metabolomics_Method\20210212_MT_HILICpos120Kres5min		G:A8	2	/Users/mitchjo/Documents/pcpfm_submission/supplemental/RO1_plasma_mzml/raw_batch3_07292021_MT___MT_20210728_123.mzML	C:\Xcalibur\methods\MT\Metabolomics_Method\20210212_MT_HILICpos120Kres5min	3	3735	IDX
unknown	raw_batch3_07292021_MT___MT_20210728_124	90196_3_249143_I1_002	1	D:\IDX_Data\Maheshwor\Proj-201-Li-20210607-ZosterVac_ImmunoMetabolomics\HILICposRPneg\Batch 3	C:\Xcalibur\methods\MT\Metabolomics_Method\20210212_MT_RPneg120Kres5min		G:A8	2	/Users/mitchjo/Documents/pcpfm_submission/supplemental/RO1_plasma_mzml/raw_batch3_07292021_MT___MT_20210728_124.mzML	C:\Xcalibur\methods\MT\Metabolomics_Method\20210212_MT_RPneg120Kres5min	3	3736	IDX
unknown	raw_batch3_07292021_MT___MT_20210728_125	90196_7_249142_I4_001	1	D:\IDX_Data\Maheshwor\Proj-201-Li-20210607-ZosterVac_ImmunoMetabolomics\HILICposRPneg\Batch 3	C:\Xcalibur\methods\MT\Metabolomics_Method\20210212_MT_HILICpos120Kres5min		G:A9	2	/Users/mitchjo/Documents/pcpfm_submission/supplemental/RO1_plasma_mzml/raw_batch3_07292021_MT___MT_20210728_125.mzML	C:\Xcalibur\methods\MT\Metabolomics_Method\20210212_MT_HILICpos120Kres5min	3	3737	IDX
unknown	raw_batch3_07292021_MT___MT_20210728_126	90196_7_249142_I4_002	1	D:\IDX_Data\Maheshwor\Proj-201-Li-20210607-ZosterVac_ImmunoMetabolomics\HILICposRPneg\Batch 3	C:\Xcalibur\methods\MT\Metabolomics_Method\20210212_MT_RPneg120Kres5min		G:A9	2	/Users/mitchjo/Documents/pcpfm_submission/supplemental/RO1_plasma_mzml/raw_batch3_07292021_MT___MT_20210728_126.mzML	C:\Xcalibur\methods\MT\Metabolomics_Method\20210212_MT_RPneg120Kres5min	3	3738	IDX
unknown	raw_batch3_07292021_MT___MT_20210728_127	90213_2_249147_C5_001	1	D:\IDX_Data\Maheshwor\Proj-201-Li-20210607-ZosterVac_ImmunoMetabolomics\HILICposRPneg\Batch 3	C:\Xcalibur\methods\MT\Metabolomics_Method\20210212_MT_HILICpos120Kres5min		G:B1	2	/Users/mitchjo/Documents/pcpfm_submission/supplemental/RO1_plasma_mzml/raw_batch3_07292021_MT___MT_20210728_127.mzML	C:\Xcalibur\methods\MT\Metabolomics_Method\20210212_MT_HILICpos120Kres5min	3	3739	IDX
unknown	raw_batch3_07292021_MT___MT_20210728_128	90213_2_249147_C5_002	1	D:\IDX_Data\Maheshwor\Proj-201-Li-20210607-ZosterVac_ImmunoMetabolomics\HILICposRPneg\Batch 3	C:\Xcalibur\methods\MT\Metabolomics_Method\20210212_MT_RPneg120Kres5min		G:B1	2	/Users/mitchjo/Documents/pcpfm_submission/supplemental/RO1_plasma_mzml/raw_batch3_07292021_MT___MT_20210728_128.mzML	C:\Xcalibur\methods\MT\Metabolomics_Method\20210212_MT_RPneg120Kres5min	3	3740	IDX
unknown	raw_batch3_07292021_MT___MT_20210728_129	90213_6_249141_I5_001	1	D:\IDX_Data\Maheshwor\Proj-201-Li-20210607-ZosterVac_ImmunoMetabolomics\HILICposRPneg\Batch 3	C:\Xcalibur\methods\MT\Metabolomics_Method\20210212_MT_HILICpos120Kres5min		G:B2	2	/Users/mitchjo/Documents/pcpfm_submission/supplemental/RO1_plasma_mzml/raw_batch3_07292021_MT___MT_20210728_129.mzML	C:\Xcalibur\methods\MT\Metabolomics_Method\20210212_MT_HILICpos120Kres5min	3	3741	IDX
unknown	raw_batch3_07292021_MT___MT_20210728_130	90213_6_249141_I5_002	1	D:\IDX_Data\Maheshwor\Proj-201-Li-20210607-ZosterVac_ImmunoMetabolomics\HILICposRPneg\Batch 3	C:\Xcalibur\methods\MT\Metabolomics_Method\20210212_MT_RPneg120Kres5min		G:B2	2	/Users/mitchjo/Documents/pcpfm_submission/supplemental/RO1_plasma_mzml/raw_batch3_07292021_MT___MT_20210728_130.mzML	C:\Xcalibur\methods\MT\Metabolomics_Method\20210212_MT_RPneg120Kres5min	3	3742	IDX
unknown	raw_batch3_07292021_MT___MT_20210728_131	90213_3_249151_I7_001	1	D:\IDX_Data\Maheshwor\Proj-201-Li-20210607-ZosterVac_ImmunoMetabolomics\HILICposRPneg\Batch 3	C:\Xcalibur\methods\MT\Metabolomics_Method\20210212_MT_HILICpos120Kres5min		G:B3	2	/Users/mitchjo/Documents/pcpfm_submission/supplemental/RO1_plasma_mzml/raw_batch3_07292021_MT___MT_20210728_131.mzML	C:\Xcalibur\methods\MT\Metabolomics_Method\20210212_MT_HILICpos120Kres5min	3	3743	IDX
unknown	raw_batch3_07292021_MT___MT_20210728_132	90213_3_249151_I7_002	1	D:\IDX_Data\Maheshwor\Proj-201-Li-20210607-ZosterVac_ImmunoMetabolomics\HILICposRPneg\Batch 3	C:\Xcalibur\methods\MT\Metabolomics_Method\20210212_MT_RPneg120Kres5min		G:B3	2	/Users/mitchjo/Documents/pcpfm_submission/supplemental/RO1_plasma_mzml/raw_batch3_07292021_MT___MT_20210728_132.mzML	C:\Xcalibur\methods\MT\Metabolomics_Method\20210212_MT_RPneg120Kres5min	3	3744	IDX
unknown	raw_batch3_07292021_MT___MT_20210728_133	90213_1_249147_F2_001	1	D:\IDX_Data\Maheshwor\Proj-201-Li-20210607-ZosterVac_ImmunoMetabolomics\HILICposRPneg\Batch 3	C:\Xcalibur\methods\MT\Metabolomics_Method\20210212_MT_HILICpos120Kres5min		G:B4	2	/Users/mitchjo/Documents/pcpfm_submission/supplemental/RO1_plasma_mzml/raw_batch3_07292021_MT___MT_20210728_133.mzML	C:\Xcalibur\methods\MT\Metabolomics_Method\20210212_MT_HILICpos120Kres5min	3	3745	IDX
unknown	raw_batch3_07292021_MT___MT_20210728_134	90213_1_249147_F2_002	1	D:\IDX_Data\Maheshwor\Proj-201-Li-20210607-ZosterVac_ImmunoMetabolomics\HILICposRPneg\Batch 3	C:\Xcalibur\methods\MT\Metabolomics_Method\20210212_MT_RPneg120Kres5min		G:B4	2	/Users/mitchjo/Documents/pcpfm_submission/supplemental/RO1_plasma_mzml/raw_batch3_07292021_MT___MT_20210728_134.mzML	C:\Xcalibur\methods\MT\Metabolomics_Method\20210212_MT_RPneg120Kres5min	3	3746	IDX
unknown	raw_batch3_07292021_MT___MT_20210728_135	90216_2_249139_H7_001	1	D:\IDX_Data\Maheshwor\Proj-201-Li-20210607-ZosterVac_ImmunoMetabolomics\HILICposRPneg\Batch 3	C:\Xcalibur\methods\MT\Metabolomics_Method\20210212_MT_HILICpos120Kres5min		G:B5	2	/Users/mitchjo/Documents/pcpfm_submission/supplemental/RO1_plasma_mzml/raw_batch3_07292021_MT___MT_20210728_135.mzML	C:\Xcalibur\methods\MT\Metabolomics_Method\20210212_MT_HILICpos120Kres5min	3	3747	IDX
unknown	raw_batch3_07292021_MT___MT_20210728_136	90216_2_249139_H7_002	1	D:\IDX_Data\Maheshwor\Proj-201-Li-20210607-ZosterVac_ImmunoMetabolomics\HILICposRPneg\Batch 3	C:\Xcalibur\methods\MT\Metabolomics_Method\20210212_MT_RPneg120Kres5min		G:B5	2	/Users/mitchjo/Documents/pcpfm_submission/supplemental/RO1_plasma_mzml/raw_batch3_07292021_MT___MT_20210728_136.mzML	C:\Xcalibur\methods\MT\Metabolomics_Method\20210212_MT_RPneg120Kres5min	3	3748	IDX
unknown	raw_batch3_07292021_MT___MT_20210728_137_20210728202947	90216_3_249151_H3_001	1	D:\IDX_Data\Maheshwor\Proj-201-Li-20210607-ZosterVac_ImmunoMetabolomics\HILICposRPneg\Batch 3	C:\Xcalibur\methods\MT\Metabolomics_Method\20210212_MT_HILICpos120Kres5min		G:B6	2	/Users/mitchjo/Documents/pcpfm_submission/supplemental/RO1_plasma_mzml/raw_batch3_07292021_MT___MT_20210728_137_20210728202947.mzML	C:\Xcalibur\methods\MT\Metabolomics_Method\20210212_MT_HILICpos120Kres5min	3	3749	IDX
unknown	raw_batch3_07292021_MT___MT_20210728_138_20210728203513	90216_3_249151_H3_002	1	D:\IDX_Data\Maheshwor\Proj-201-Li-20210607-ZosterVac_ImmunoMetabolomics\HILICposRPneg\Batch 3	C:\Xcalibur\methods\MT\Metabolomics_Method\20210212_MT_RPneg120Kres5min		G:B6	2	/Users/mitchjo/Documents/pcpfm_submission/supplemental/RO1_plasma_mzml/raw_batch3_07292021_MT___MT_20210728_138_20210728203513.mzML	C:\Xcalibur\methods\MT\Metabolomics_Method\20210212_MT_RPneg120Kres5min	3	3750	IDX
pooled	raw_batch3_07292021_MT___MT_20210728_139_20210728204033	Pooled_Sample_20210728_3_007	1	D:\IDX_Data\Maheshwor\Proj-201-Li-20210607-ZosterVac_ImmunoMetabolomics\HILICposRPneg\Batch 3	C:\Xcalibur\methods\MT\Metabolomics_Method\20210212_MT_HILICpos120Kres5min		Y:A5	2	/Users/mitchjo/Documents/pcpfm_submission/supplemental/RO1_plasma_mzml/raw_batch3_07292021_MT___MT_20210728_139_20210728204033.mzML	C:\Xcalibur\methods\MT\Metabolomics_Method\20210212_MT_HILICpos120Kres5min	3	3751	IDX
pooled	raw_batch3_07292021_MT___MT_20210728_140_20210728204555	Pooled_Sample_20210728_3_008	1	D:\IDX_Data\Maheshwor\Proj-201-Li-20210607-ZosterVac_ImmunoMetabolomics\HILICposRPneg\Batch 3	C:\Xcalibur\methods\MT\Metabolomics_Method\20210212_MT_RPneg120Kres5min		Y:A5	2	/Users/mitchjo/Documents/pcpfm_submission/supplemental/RO1_plasma_mzml/raw_batch3_07292021_MT___MT_20210728_140_20210728204555.mzML	C:\Xcalibur\methods\MT\Metabolomics_Method\20210212_MT_RPneg120Kres5min	3	3752	IDX
unknown	raw_batch3_07292021_MT___MT_20210728_141_20210728205113	90216_1_249161_F5_001	1	D:\IDX_Data\Maheshwor\Proj-201-Li-20210607-ZosterVac_ImmunoMetabolomics\HILICposRPneg\Batch 3	C:\Xcalibur\methods\MT\Metabolomics_Method\20210212_MT_HILICpos120Kres5min		G:B7	2	/Users/mitchjo/Documents/pcpfm_submission/supplemental/RO1_plasma_mzml/raw_batch3_07292021_MT___MT_20210728_141_20210728205113.mzML	C:\Xcalibur\methods\MT\Metabolomics_Method\20210212_MT_HILICpos120Kres5min	3	3753	IDX
unknown	raw_batch3_07292021_MT___MT_20210728_142_20210728205635	90216_1_249161_F5_002	1	D:\IDX_Data\Maheshwor\Proj-201-Li-20210607-ZosterVac_ImmunoMetabolomics\HILICposRPneg\Batch 3	C:\Xcalibur\methods\MT\Metabolomics_Method\20210212_MT_RPneg120Kres5min		G:B7	2	/Users/mitchjo/Documents/pcpfm_submission/supplemental/RO1_plasma_mzml/raw_batch3_07292021_MT___MT_20210728_142_20210728205635.mzML	C:\Xcalibur\methods\MT\Metabolomics_Method\20210212_MT_RPneg120Kres5min	3	3754	IDX
unknown	raw_batch3_07292021_MT___MT_20210728_143_20210728210155	90216_7_249143_F1_001	1	D:\IDX_Data\Maheshwor\Proj-201-Li-20210607-ZosterVac_ImmunoMetabolomics\HILICposRPneg\Batch 3	C:\Xcalibur\methods\MT\Metabolomics_Method\20210212_MT_HILICpos120Kres5min		G:B8	2	/Users/mitchjo/Documents/pcpfm_submission/supplemental/RO1_plasma_mzml/raw_batch3_07292021_MT___MT_20210728_143_20210728210155.mzML	C:\Xcalibur\methods\MT\Metabolomics_Method\20210212_MT_HILICpos120Kres5min	3	3755	IDX
unknown	raw_batch3_07292021_MT___MT_20210728_144_20210728210713	90216_7_249143_F1_002	1	D:\IDX_Data\Maheshwor\Proj-201-Li-20210607-ZosterVac_ImmunoMetabolomics\HILICposRPneg\Batch 3	C:\Xcalibur\methods\MT\Metabolomics_Method\20210212_MT_RPneg120Kres5min		G:B8	2	/Users/mitchjo/Documents/pcpfm_submission/supplemental/RO1_plasma_mzml/raw_batch3_07292021_MT___MT_20210728_144_20210728210713.mzML	C:\Xcalibur\methods\MT\Metabolomics_Method\20210212_MT_RPneg120Kres5min	3	3756	IDX
unknown	raw_batch3_07292021_MT___MT_20210728_145_20210728211235	90216_6_249149_C3_001	1	D:\IDX_Data\Maheshwor\Proj-201-Li-20210607-ZosterVac_ImmunoMetabolomics\HILICposRPneg\Batch 3	C:\Xcalibur\methods\MT\Metabolomics_Method\20210212_MT_HILICpos120Kres5min		G:B9	2	/Users/mitchjo/Documents/pcpfm_submission/supplemental/RO1_plasma_mzml/raw_batch3_07292021_MT___MT_20210728_145_20210728211235.mzML	C:\Xcalibur\methods\MT\Metabolomics_Method\20210212_MT_HILICpos120Kres5min	3	3757	IDX
unknown	raw_batch3_07292021_MT___MT_20210728_146_20210728211755	90216_6_249149_C3_002	1	D:\IDX_Data\Maheshwor\Proj-201-Li-20210607-ZosterVac_ImmunoMetabolomics\HILICposRPneg\Batch 3	C:\Xcalibur\methods\MT\Metabolomics_Method\20210212_MT_RPneg120Kres5min		G:B9	2	/Users/mitchjo/Documents/pcpfm_submission/supplemental/RO1_plasma_mzml/raw_batch3_07292021_MT___MT_20210728_146_20210728211755.mzML	C:\Xcalibur\methods\MT\Metabolomics_Method\20210212_MT_RPneg120Kres5min	3	3758	IDX
unknown	raw_batch3_07292021_MT___MT_20210728_147_20210728212315	90258_7_249142_I2_001	1	D:\IDX_Data\Maheshwor\Proj-201-Li-20210607-ZosterVac_ImmunoMetabolomics\HILICposRPneg\Batch 3	C:\Xcalibur\methods\MT\Metabolomics_Method\20210212_MT_HILICpos120Kres5min		G:C1	2	/Users/mitchjo/Documents/pcpfm_submission/supplemental/RO1_plasma_mzml/raw_batch3_07292021_MT___MT_20210728_147_20210728212315.mzML	C:\Xcalibur\methods\MT\Metabolomics_Method\20210212_MT_HILICpos120Kres5min	3	3759	IDX
unknown	raw_batch3_07292021_MT___MT_20210728_148_20210728212835	90258_7_249142_I2_002	1	D:\IDX_Data\Maheshwor\Proj-201-Li-20210607-ZosterVac_ImmunoMetabolomics\HILICposRPneg\Batch 3	C:\Xcalibur\methods\MT\Metabolomics_Method\20210212_MT_RPneg120Kres5min		G:C1	2	/Users/mitchjo/Documents/pcpfm_submission/supplemental/RO1_plasma_mzml/raw_batch3_07292021_MT___MT_20210728_148_20210728212835.mzML	C:\Xcalibur\methods\MT\Metabolomics_Method\20210212_MT_RPneg120Kres5min	3	3760	IDX
unknown	raw_batch3_07292021_MT___MT_20210728_149_20210728213356	90258_1_249139_I5_001	1	D:\IDX_Data\Maheshwor\Proj-201-Li-20210607-ZosterVac_ImmunoMetabolomics\HILICposRPneg\Batch 3	C:\Xcalibur\methods\MT\Metabolomics_Method\20210212_MT_HILICpos120Kres5min		G:C2	2	/Users/mitchjo/Documents/pcpfm_submission/supplemental/RO1_plasma_mzml/raw_batch3_07292021_MT___MT_20210728_149_20210728213356.mzML	C:\Xcalibur\methods\MT\Metabolomics_Method\20210212_MT_HILICpos120Kres5min	3	3761	IDX
unknown	raw_batch3_07292021_MT___MT_20210728_150_20210728213916	90258_1_249139_I5_002	1	D:\IDX_Data\Maheshwor\Proj-201-Li-20210607-ZosterVac_ImmunoMetabolomics\HILICposRPneg\Batch 3	C:\Xcalibur\methods\MT\Metabolomics_Method\20210212_MT_RPneg120Kres5min		G:C2	2	/Users/mitchjo/Documents/pcpfm_submission/supplemental/RO1_plasma_mzml/raw_batch3_07292021_MT___MT_20210728_150_20210728213916.mzML	C:\Xcalibur\methods\MT\Metabolomics_Method\20210212_MT_RPneg120Kres5min	3	3762	IDX
unknown	raw_batch3_07292021_MT___MT_20210728_151_20210728214436	90258_3_249160_B5_001	1	D:\IDX_Data\Maheshwor\Proj-201-Li-20210607-ZosterVac_ImmunoMetabolomics\HILICposRPneg\Batch 3	C:\Xcalibur\methods\MT\Metabolomics_Method\20210212_MT_HILICpos120Kres5min		G:C3	2	/Users/mitchjo/Documents/pcpfm_submission/supplemental/RO1_plasma_mzml/raw_batch3_07292021_MT___MT_20210728_151_20210728214436.mzML	C:\Xcalibur\methods\MT\Metabolomics_Method\20210212_MT_HILICpos120Kres5min	3	3763	IDX
unknown	raw_batch3_07292021_MT___MT_20210728_152	90258_3_249160_B5_002	1	D:\IDX_Data\Maheshwor\Proj-201-Li-20210607-ZosterVac_ImmunoMetabolomics\HILICposRPneg\Batch 3	C:\Xcalibur\methods\MT\Metabolomics_Method\20210212_MT_RPneg120Kres5min		G:C3	2	/Users/mitchjo/Documents/pcpfm_submission/supplemental/RO1_plasma_mzml/raw_batch3_07292021_MT___MT_20210728_152.mzML	C:\Xcalibur\methods\MT\Metabolomics_Method\20210212_MT_RPneg120Kres5min	3	3764	IDX
unknown	raw_batch3_07292021_MT___MT_20210728_153	90258_2_249155_I1_001	1	D:\IDX_Data\Maheshwor\Proj-201-Li-20210607-ZosterVac_ImmunoMetabolomics\HILICposRPneg\Batch 3	C:\Xcalibur\methods\MT\Metabolomics_Method\20210212_MT_HILICpos120Kres5min		G:C4	2	/Users/mitchjo/Documents/pcpfm_submission/supplemental/RO1_plasma_mzml/raw_batch3_07292021_MT___MT_20210728_153.mzML	C:\Xcalibur\methods\MT\Metabolomics_Method\20210212_MT_HILICpos120Kres5min	3	3765	IDX
unknown	raw_batch3_07292021_MT___MT_20210728_154	90258_2_249155_I1_002	1	D:\IDX_Data\Maheshwor\Proj-201-Li-20210607-ZosterVac_ImmunoMetabolomics\HILICposRPneg\Batch 3	C:\Xcalibur\methods\MT\Metabolomics_Method\20210212_MT_RPneg120Kres5min		G:C4	2	/Users/mitchjo/Documents/pcpfm_submission/supplemental/RO1_plasma_mzml/raw_batch3_07292021_MT___MT_20210728_154.mzML	C:\Xcalibur\methods\MT\Metabolomics_Method\20210212_MT_RPneg120Kres5min	3	3766	IDX
unknown	raw_batch3_07292021_MT___MT_20210728_155	90258_6_249139_B8_001	1	D:\IDX_Data\Maheshwor\Proj-201-Li-20210607-ZosterVac_ImmunoMetabolomics\HILICposRPneg\Batch 3	C:\Xcalibur\methods\MT\Metabolomics_Method\20210212_MT_HILICpos120Kres5min		G:C5	2	/Users/mitchjo/Documents/pcpfm_submission/supplemental/RO1_plasma_mzml/raw_batch3_07292021_MT___MT_20210728_155.mzML	C:\Xcalibur\methods\MT\Metabolomics_Method\20210212_MT_HILICpos120Kres5min	3	3767	IDX
unknown	raw_batch3_07292021_MT___MT_20210728_156	90258_6_249139_B8_002	1	D:\IDX_Data\Maheshwor\Proj-201-Li-20210607-ZosterVac_ImmunoMetabolomics\HILICposRPneg\Batch 3	C:\Xcalibur\methods\MT\Metabolomics_Method\20210212_MT_RPneg120Kres5min		G:C5	2	/Users/mitchjo/Documents/pcpfm_submission/supplemental/RO1_plasma_mzml/raw_batch3_07292021_MT___MT_20210728_156.mzML	C:\Xcalibur\methods\MT\Metabolomics_Method\20210212_MT_RPneg120Kres5min	3	3768	IDX
unknown	raw_batch3_07292021_MT___MT_20210728_157_20210729061317	90288_3_249155_B6_001	1	D:\IDX_Data\Maheshwor\Proj-201-Li-20210607-ZosterVac_ImmunoMetabolomics\HILICposRPneg\Batch 3	C:\Xcalibur\methods\MT\Metabolomics_Method\20210212_MT_HILICpos120Kres5min		G:C6	2	/Users/mitchjo/Documents/pcpfm_submission/supplemental/RO1_plasma_mzml/raw_batch3_07292021_MT___MT_20210728_157_20210729061317.mzML	C:\Xcalibur\methods\MT\Metabolomics_Method\20210212_MT_HILICpos120Kres5min	3	3769	IDX
unknown	raw_batch3_07292021_MT___MT_20210728_158_20210729061843	90288_3_249155_B6_002	1	D:\IDX_Data\Maheshwor\Proj-201-Li-20210607-ZosterVac_ImmunoMetabolomics\HILICposRPneg\Batch 3	C:\Xcalibur\methods\MT\Metabolomics_Method\20210212_MT_RPneg120Kres5min		G:C6	2	/Users/mitchjo/Documents/pcpfm_submission/supplemental/RO1_plasma_mzml/raw_batch3_07292021_MT___MT_20210728_158_20210729061843.mzML	C:\Xcalibur\methods\MT\Metabolomics_Method\20210212_MT_RPneg120Kres5min	3	3770	IDX
unknown	raw_batch3_07292021_MT___MT_20210728_159_20210729062405	90288_1_249151_H7_001	1	D:\IDX_Data\Maheshwor\Proj-201-Li-20210607-ZosterVac_ImmunoMetabolomics\HILICposRPneg\Batch 3	C:\Xcalibur\methods\MT\Metabolomics_Method\20210212_MT_HILICpos120Kres5min		G:C7	2	/Users/mitchjo/Documents/pcpfm_submission/supplemental/RO1_plasma_mzml/raw_batch3_07292021_MT___MT_20210728_159_20210729062405.mzML	C:\Xcalibur\methods\MT\Metabolomics_Method\20210212_MT_HILICpos120Kres5min	3	3771	IDX
unknown	raw_batch3_07292021_MT___MT_20210728_160_20210729062923	90288_1_249151_H7_002	1	D:\IDX_Data\Maheshwor\Proj-201-Li-20210607-ZosterVac_ImmunoMetabolomics\HILICposRPneg\Batch 3	C:\Xcalibur\methods\MT\Metabolomics_Method\20210212_MT_RPneg120Kres5min		G:C7	2	/Users/mitchjo/Documents/pcpfm_submission/supplemental/RO1_plasma_mzml/raw_batch3_07292021_MT___MT_20210728_160_20210729062923.mzML	C:\Xcalibur\methods\MT\Metabolomics_Method\20210212_MT_RPneg120Kres5min	3	3772	IDX
unknown	raw_batch3_07292021_MT___MT_20210728_161	90288_6_249142_A4_001	1	D:\IDX_Data\Maheshwor\Proj-201-Li-20210607-ZosterVac_ImmunoMetabolomics\HILICposRPneg\Batch 3	C:\Xcalibur\methods\MT\Metabolomics_Method\20210212_MT_HILICpos120Kres5min		G:C8	2	/Users/mitchjo/Documents/pcpfm_submission/supplemental/RO1_plasma_mzml/raw_batch3_07292021_MT___MT_20210728_161.mzML	C:\Xcalibur\methods\MT\Metabolomics_Method\20210212_MT_HILICpos120Kres5min	3	3773	IDX
unknown	raw_batch3_07292021_MT___MT_20210728_162	90288_6_249142_A4_002	1	D:\IDX_Data\Maheshwor\Proj-201-Li-20210607-ZosterVac_ImmunoMetabolomics\HILICposRPneg\Batch 3	C:\Xcalibur\methods\MT\Metabolomics_Method\20210212_MT_RPneg120Kres5min		G:C8	2	/Users/mitchjo/Documents/pcpfm_submission/supplemental/RO1_plasma_mzml/raw_batch3_07292021_MT___MT_20210728_162.mzML	C:\Xcalibur\methods\MT\Metabolomics_Method\20210212_MT_RPneg120Kres5min	3	3774	IDX
unknown	raw_batch3_07292021_MT___MT_20210728_163_20210729063443	90288_2_249151_D2_001	1	D:\IDX_Data\Maheshwor\Proj-201-Li-20210607-ZosterVac_ImmunoMetabolomics\HILICposRPneg\Batch 3	C:\Xcalibur\methods\MT\Metabolomics_Method\20210212_MT_HILICpos120Kres5min		G:C9	2	/Users/mitchjo/Documents/pcpfm_submission/supplemental/RO1_plasma_mzml/raw_batch3_07292021_MT___MT_20210728_163_20210729063443.mzML	C:\Xcalibur\methods\MT\Metabolomics_Method\20210212_MT_HILICpos120Kres5min	3	3775	IDX
unknown	raw_batch3_07292021_MT___MT_20210728_164	90288_2_249151_D2_002	1	D:\IDX_Data\Maheshwor\Proj-201-Li-20210607-ZosterVac_ImmunoMetabolomics\HILICposRPneg\Batch 3	C:\Xcalibur\methods\MT\Metabolomics_Method\20210212_MT_RPneg120Kres5min		G:C9	2	/Users/mitchjo/Documents/pcpfm_submission/supplemental/RO1_plasma_mzml/raw_batch3_07292021_MT___MT_20210728_164.mzML	C:\Xcalibur\methods\MT\Metabolomics_Method\20210212_MT_RPneg120Kres5min	3	3776	IDX
unknown	raw_batch3_07292021_MT___MT_20210728_165_20210729064509	90293_7_249142_I8_001	1	D:\IDX_Data\Maheshwor\Proj-201-Li-20210607-ZosterVac_ImmunoMetabolomics\HILICposRPneg\Batch 3	C:\Xcalibur\methods\MT\Metabolomics_Method\20210212_MT_HILICpos120Kres5min		G:D1	2	/Users/mitchjo/Documents/pcpfm_submission/supplemental/RO1_plasma_mzml/raw_batch3_07292021_MT___MT_20210728_165_20210729064509.mzML	C:\Xcalibur\methods\MT\Metabolomics_Method\20210212_MT_HILICpos120Kres5min	3	3777	IDX
unknown	raw_batch3_07292021_MT___MT_20210728_166	90293_7_249142_I8_002	1	D:\IDX_Data\Maheshwor\Proj-201-Li-20210607-ZosterVac_ImmunoMetabolomics\HILICposRPneg\Batch 3	C:\Xcalibur\methods\MT\Metabolomics_Method\20210212_MT_RPneg120Kres5min		G:D1	2	/Users/mitchjo/Documents/pcpfm_submission/supplemental/RO1_plasma_mzml/raw_batch3_07292021_MT___MT_20210728_166.mzML	C:\Xcalibur\methods\MT\Metabolomics_Method\20210212_MT_RPneg120Kres5min	3	3778	IDX
unknown	raw_batch3_07292021_MT___MT_20210728_167	90293_1_249150_C6_001	1	D:\IDX_Data\Maheshwor\Proj-201-Li-20210607-ZosterVac_ImmunoMetabolomics\HILICposRPneg\Batch 3	C:\Xcalibur\methods\MT\Metabolomics_Method\20210212_MT_HILICpos120Kres5min		G:D2	2	/Users/mitchjo/Documents/pcpfm_submission/supplemental/RO1_plasma_mzml/raw_batch3_07292021_MT___MT_20210728_167.mzML	C:\Xcalibur\methods\MT\Metabolomics_Method\20210212_MT_HILICpos120Kres5min	3	3779	IDX
unknown	raw_batch3_07292021_MT___MT_20210728_168	90293_1_249150_C6_002	1	D:\IDX_Data\Maheshwor\Proj-201-Li-20210607-ZosterVac_ImmunoMetabolomics\HILICposRPneg\Batch 3	C:\Xcalibur\methods\MT\Metabolomics_Method\20210212_MT_RPneg120Kres5min		G:D2	2	/Users/mitchjo/Documents/pcpfm_submission/supplemental/RO1_plasma_mzml/raw_batch3_07292021_MT___MT_20210728_168.mzML	C:\Xcalibur\methods\MT\Metabolomics_Method\20210212_MT_RPneg120Kres5min	3	3780	IDX
unknown	raw_batch3_07292021_MT___MT_20210728_169	90293_6_249139_D3_001	1	D:\IDX_Data\Maheshwor\Proj-201-Li-20210607-ZosterVac_ImmunoMetabolomics\HILICposRPneg\Batch 3	C:\Xcalibur\methods\MT\Metabolomics_Method\20210212_MT_HILICpos120Kres5min		G:D3	2	/Users/mitchjo/Documents/pcpfm_submission/supplemental/RO1_plasma_mzml/raw_batch3_07292021_MT___MT_20210728_169.mzML	C:\Xcalibur\methods\MT\Metabolomics_Method\20210212_MT_HILICpos120Kres5min	3	3781	IDX
unknown	raw_batch3_07292021_MT___MT_20210728_170	90293_6_249139_D3_002	1	D:\IDX_Data\Maheshwor\Proj-201-Li-20210607-ZosterVac_ImmunoMetabolomics\HILICposRPneg\Batch 3	C:\Xcalibur\methods\MT\Metabolomics_Method\20210212_MT_RPneg120Kres5min		G:D3	2	/Users/mitchjo/Documents/pcpfm_submission/supplemental/RO1_plasma_mzml/raw_batch3_07292021_MT___MT_20210728_170.mzML	C:\Xcalibur\methods\MT\Metabolomics_Method\20210212_MT_RPneg120Kres5min	3	3782	IDX
unknown	raw_batch3_07292021_MT___MT_20210728_171	90293_2_249150_H6_001	1	D:\IDX_Data\Maheshwor\Proj-201-Li-20210607-ZosterVac_ImmunoMetabolomics\HILICposRPneg\Batch 3	C:\Xcalibur\methods\MT\Metabolomics_Method\20210212_MT_HILICpos120Kres5min		G:D4	2	/Users/mitchjo/Documents/pcpfm_submission/supplemental/RO1_plasma_mzml/raw_batch3_07292021_MT___MT_20210728_171.mzML	C:\Xcalibur\methods\MT\Metabolomics_Method\20210212_MT_HILICpos120Kres5min	3	3783	IDX
unknown	raw_batch3_07292021_MT___MT_20210728_172	90293_2_249150_H6_002	1	D:\IDX_Data\Maheshwor\Proj-201-Li-20210607-ZosterVac_ImmunoMetabolomics\HILICposRPneg\Batch 3	C:\Xcalibur\methods\MT\Metabolomics_Method\20210212_MT_RPneg120Kres5min		G:D4	2	/Users/mitchjo/Documents/pcpfm_submission/supplemental/RO1_plasma_mzml/raw_batch3_07292021_MT___MT_20210728_172.mzML	C:\Xcalibur\methods\MT\Metabolomics_Method\20210212_MT_RPneg120Kres5min	3	3784	IDX
unknown	raw_batch3_07292021_MT___MT_20210728_173	90293_3_249160_B7_001	1	D:\IDX_Data\Maheshwor\Proj-201-Li-20210607-ZosterVac_ImmunoMetabolomics\HILICposRPneg\Batch 3	C:\Xcalibur\methods\MT\Metabolomics_Method\20210212_MT_HILICpos120Kres5min		G:D5	2	/Users/mitchjo/Documents/pcpfm_submission/supplemental/RO1_plasma_mzml/raw_batch3_07292021_MT___MT_20210728_173.mzML	C:\Xcalibur\methods\MT\Metabolomics_Method\20210212_MT_HILICpos120Kres5min	3	3785	IDX
unknown	raw_batch3_07292021_MT___MT_20210728_174	90293_3_249160_B7_002	1	D:\IDX_Data\Maheshwor\Proj-201-Li-20210607-ZosterVac_ImmunoMetabolomics\HILICposRPneg\Batch 3	C:\Xcalibur\methods\MT\Metabolomics_Method\20210212_MT_RPneg120Kres5min		G:D5	2	/Users/mitchjo/Documents/pcpfm_submission/supplemental/RO1_plasma_mzml/raw_batch3_07292021_MT___MT_20210728_174.mzML	C:\Xcalibur\methods\MT\Metabolomics_Method\20210212_MT_RPneg120Kres5min	3	3786	IDX
unknown	raw_batch3_07292021_MT___MT_20210728_175	90295_6_249139_F5_001	1	D:\IDX_Data\Maheshwor\Proj-201-Li-20210607-ZosterVac_ImmunoMetabolomics\HILICposRPneg\Batch 3	C:\Xcalibur\methods\MT\Metabolomics_Method\20210212_MT_HILICpos120Kres5min		G:D6	2	/Users/mitchjo/Documents/pcpfm_submission/supplemental/RO1_plasma_mzml/raw_batch3_07292021_MT___MT_20210728_175.mzML	C:\Xcalibur\methods\MT\Metabolomics_Method\20210212_MT_HILICpos120Kres5min	3	3787	IDX
unknown	raw_batch3_07292021_MT___MT_20210728_176	90295_6_249139_F5_002	1	D:\IDX_Data\Maheshwor\Proj-201-Li-20210607-ZosterVac_ImmunoMetabolomics\HILICposRPneg\Batch 3	C:\Xcalibur\methods\MT\Metabolomics_Method\20210212_MT_RPneg120Kres5min		G:D6	2	/Users/mitchjo/Documents/pcpfm_submission/supplemental/RO1_plasma_mzml/raw_batch3_07292021_MT___MT_20210728_176.mzML	C:\Xcalibur\methods\MT\Metabolomics_Method\20210212_MT_RPneg120Kres5min	3	3788	IDX
unknown	raw_batch3_07292021_MT___MT_20210728_177	90295_2_249150_I3_001	1	D:\IDX_Data\Maheshwor\Proj-201-Li-20210607-ZosterVac_ImmunoMetabolomics\HILICposRPneg\Batch 3	C:\Xcalibur\methods\MT\Metabolomics_Method\20210212_MT_HILICpos120Kres5min		G:D7	2	/Users/mitchjo/Documents/pcpfm_submission/supplemental/RO1_plasma_mzml/raw_batch3_07292021_MT___MT_20210728_177.mzML	C:\Xcalibur\methods\MT\Metabolomics_Method\20210212_MT_HILICpos120Kres5min	3	3789	IDX
unknown	raw_batch3_07292021_MT___MT_20210728_178	90295_2_249150_I3_002	1	D:\IDX_Data\Maheshwor\Proj-201-Li-20210607-ZosterVac_ImmunoMetabolomics\HILICposRPneg\Batch 3	C:\Xcalibur\methods\MT\Metabolomics_Method\20210212_MT_RPneg120Kres5min		G:D7	2	/Users/mitchjo/Documents/pcpfm_submission/supplemental/RO1_plasma_mzml/raw_batch3_07292021_MT___MT_20210728_178.mzML	C:\Xcalibur\methods\MT\Metabolomics_Method\20210212_MT_RPneg120Kres5min	3	3790	IDX
unknown	raw_batch3_07292021_MT___MT_20210728_179_20210729065542	90295_1_249150_F5_001	1	D:\IDX_Data\Maheshwor\Proj-201-Li-20210607-ZosterVac_ImmunoMetabolomics\HILICposRPneg\Batch 3	C:\Xcalibur\methods\MT\Metabolomics_Method\20210212_MT_HILICpos120Kres5min		G:D8	2	/Users/mitchjo/Documents/pcpfm_submission/supplemental/RO1_plasma_mzml/raw_batch3_07292021_MT___MT_20210728_179_20210729065542.mzML	C:\Xcalibur\methods\MT\Metabolomics_Method\20210212_MT_HILICpos120Kres5min	3	3791	IDX
unknown	raw_batch3_07292021_MT___MT_20210728_180	90295_1_249150_F5_002	1	D:\IDX_Data\Maheshwor\Proj-201-Li-20210607-ZosterVac_ImmunoMetabolomics\HILICposRPneg\Batch 3	C:\Xcalibur\methods\MT\Metabolomics_Method\20210212_MT_RPneg120Kres5min		G:D8	2	/Users/mitchjo/Documents/pcpfm_submission/supplemental/RO1_plasma_mzml/raw_batch3_07292021_MT___MT_20210728_180.mzML	C:\Xcalibur\methods\MT\Metabolomics_Method\20210212_MT_RPneg120Kres5min	3	3792	IDX
unknown	raw_batch3_07292021_MT___MT_20210728_181	90295_3_249159_I8_001	1	D:\IDX_Data\Maheshwor\Proj-201-Li-20210607-ZosterVac_ImmunoMetabolomics\HILICposRPneg\Batch 3	C:\Xcalibur\methods\MT\Metabolomics_Method\20210212_MT_HILICpos120Kres5min		G:D9	2	/Users/mitchjo/Documents/pcpfm_submission/supplemental/RO1_plasma_mzml/raw_batch3_07292021_MT___MT_20210728_181.mzML	C:\Xcalibur\methods\MT\Metabolomics_Method\20210212_MT_HILICpos120Kres5min	3	3793	IDX
unknown	raw_batch3_07292021_MT___MT_20210728_182	90295_3_249159_I8_002	1	D:\IDX_Data\Maheshwor\Proj-201-Li-20210607-ZosterVac_ImmunoMetabolomics\HILICposRPneg\Batch 3	C:\Xcalibur\methods\MT\Metabolomics_Method\20210212_MT_RPneg120Kres5min		G:D9	2	/Users/mitchjo/Documents/pcpfm_submission/supplemental/RO1_plasma_mzml/raw_batch3_07292021_MT___MT_20210728_182.mzML	C:\Xcalibur\methods\MT\Metabolomics_Method\20210212_MT_RPneg120Kres5min	3	3794	IDX
unknown	raw_batch3_07292021_MT___MT_20210728_183_20210729070614	90295_7_249143_F4_001	1	D:\IDX_Data\Maheshwor\Proj-201-Li-20210607-ZosterVac_ImmunoMetabolomics\HILICposRPneg\Batch 3	C:\Xcalibur\methods\MT\Metabolomics_Method\20210212_MT_HILICpos120Kres5min		G:E1	2	/Users/mitchjo/Documents/pcpfm_submission/supplemental/RO1_plasma_mzml/raw_batch3_07292021_MT___MT_20210728_183_20210729070614.mzML	C:\Xcalibur\methods\MT\Metabolomics_Method\20210212_MT_HILICpos120Kres5min	3	3795	IDX
unknown	raw_batch3_07292021_MT___MT_20210728_184	90295_7_249143_F4_002	1	D:\IDX_Data\Maheshwor\Proj-201-Li-20210607-ZosterVac_ImmunoMetabolomics\HILICposRPneg\Batch 3	C:\Xcalibur\methods\MT\Metabolomics_Method\20210212_MT_RPneg120Kres5min		G:E1	2	/Users/mitchjo/Documents/pcpfm_submission/supplemental/RO1_plasma_mzml/raw_batch3_07292021_MT___MT_20210728_184.mzML	C:\Xcalibur\methods\MT\Metabolomics_Method\20210212_MT_RPneg120Kres5min	3	3796	IDX
pooled	raw_batch3_07292021_MT___MT_20210728_185	Pooled_Sample_20210728_3_009	1	D:\IDX_Data\Maheshwor\Proj-201-Li-20210607-ZosterVac_ImmunoMetabolomics\HILICposRPneg\Batch 3	C:\Xcalibur\methods\MT\Metabolomics_Method\20210212_MT_HILICpos120Kres5min		Y:A5	2	/Users/mitchjo/Documents/pcpfm_submission/supplemental/RO1_plasma_mzml/raw_batch3_07292021_MT___MT_20210728_185.mzML	C:\Xcalibur\methods\MT\Metabolomics_Method\20210212_MT_HILICpos120Kres5min	3	3797	IDX
pooled	raw_batch3_07292021_MT___MT_20210728_186	Pooled_Sample_20210728_3_010	1	D:\IDX_Data\Maheshwor\Proj-201-Li-20210607-ZosterVac_ImmunoMetabolomics\HILICposRPneg\Batch 3	C:\Xcalibur\methods\MT\Metabolomics_Method\20210212_MT_RPneg120Kres5min		Y:A5	2	/Users/mitchjo/Documents/pcpfm_submission/supplemental/RO1_plasma_mzml/raw_batch3_07292021_MT___MT_20210728_186.mzML	C:\Xcalibur\methods\MT\Metabolomics_Method\20210212_MT_RPneg120Kres5min	3	3798	IDX
qstd_standard	raw_batch3_07292021_MT___MT_20210728_187	Qstd_20210728_3_009	1	D:\IDX_Data\Maheshwor\Proj-201-Li-20210607-ZosterVac_ImmunoMetabolomics\HILICposRPneg\Batch 3	C:\Xcalibur\methods\MT\Metabolomics_Method\20210212_MT_HILICpos120Kres5min		Y:A3	2	/Users/mitchjo/Documents/pcpfm_submission/supplemental/RO1_plasma_mzml/raw_batch3_07292021_MT___MT_20210728_187.mzML	C:\Xcalibur\methods\MT\Metabolomics_Method\20210212_MT_HILICpos120Kres5min	3	3799	IDX
qstd_standard	raw_batch3_07292021_MT___MT_20210728_188	Qstd_20210728_3_010	1	D:\IDX_Data\Maheshwor\Proj-201-Li-20210607-ZosterVac_ImmunoMetabolomics\HILICposRPneg\Batch 3	C:\Xcalibur\methods\MT\Metabolomics_Method\20210212_MT_RPneg120Kres5min		Y:A3	2	/Users/mitchjo/Documents/pcpfm_submission/supplemental/RO1_plasma_mzml/raw_batch3_07292021_MT___MT_20210728_188.mzML	C:\Xcalibur\methods\MT\Metabolomics_Method\20210212_MT_RPneg120Kres5min	3	3800	IDX
qstd_standard	raw_batch3_07292021_MT___MT_20210728_189	Qstd_20210728_3_011	1	D:\IDX_Data\Maheshwor\Proj-201-Li-20210607-ZosterVac_ImmunoMetabolomics\HILICposRPneg\Batch 3	C:\Xcalibur\methods\MT\Metabolomics_Method\20210212_MT_HILICpos120Kres5min		Y:A3	2	/Users/mitchjo/Documents/pcpfm_submission/supplemental/RO1_plasma_mzml/raw_batch3_07292021_MT___MT_20210728_189.mzML	C:\Xcalibur\methods\MT\Metabolomics_Method\20210212_MT_HILICpos120Kres5min	3	3801	IDX
qstd_standard	raw_batch3_07292021_MT___MT_20210728_190	Qstd_20210728_3_012	1	D:\IDX_Data\Maheshwor\Proj-201-Li-20210607-ZosterVac_ImmunoMetabolomics\HILICposRPneg\Batch 3	C:\Xcalibur\methods\MT\Metabolomics_Method\20210212_MT_RPneg120Kres5min		Y:A3	2	/Users/mitchjo/Documents/pcpfm_submission/supplemental/RO1_plasma_mzml/raw_batch3_07292021_MT___MT_20210728_190.mzML	C:\Xcalibur\methods\MT\Metabolomics_Method\20210212_MT_RPneg120Kres5min	3	3802	IDX
blank	raw_batch3_07292021_MT___Blank_20210728_005	Blank_20210728_3_005	1	D:\IDX_Data\Maheshwor\Proj-201-Li-20210607-ZosterVac_ImmunoMetabolomics\HILICposRPneg\Batch 3	C:\Xcalibur\methods\MT\Metabolomics_Method\20210212_MT_HILICpos120Kres5min		Y:A1	2	/Users/mitchjo/Documents/pcpfm_submission/supplemental/RO1_plasma_mzml/raw_batch3_07292021_MT___Blank_20210728_005.mzML	C:\Xcalibur\methods\MT\Metabolomics_Method\20210212_MT_HILICpos120Kres5min	3	3803	IDX
blank	raw_batch3_07292021_MT___Blank_20210728_006	Blank_20210728_3_006	1	D:\IDX_Data\Maheshwor\Proj-201-Li-20210607-ZosterVac_ImmunoMetabolomics\HILICposRPneg\Batch 3	C:\Xcalibur\methods\MT\Metabolomics_Method\20210212_MT_RPneg120Kres5min		Y:A1	2	/Users/mitchjo/Documents/pcpfm_submission/supplemental/RO1_plasma_mzml/raw_batch3_07292021_MT___Blank_20210728_006.mzML	C:\Xcalibur\methods\MT\Metabolomics_Method\20210212_MT_RPneg120Kres5min	3	3804	IDX
blank	raw_batch4_07302021_MT___Blank_20210729_001_20210729173052	Blank_20210729_4_001	2	D:\IDX_Data\Maheshwor\Proj-201-Li-20210607-ZosterVac_ImmunoMetabolomics\HILICposRPneg\Batch 4	C:\Xcalibur\methods\MT\Metabolomics_Method\20210212_MT_HILICpos120Kres5min		R:A1	2	/Users/mitchjo/Documents/pcpfm_submission/supplemental/RO1_plasma_mzml/raw_batch4_07302021_MT___Blank_20210729_001_20210729173052.mzML	C:\Xcalibur\methods\MT\Metabolomics_Method\20210212_MT_HILICpos120Kres5min	4	1379	IDX
blank	raw_batch4_07302021_MT___Blank_20210729_002_20210729173910	Blank_20210729_4_002	2	D:\IDX_Data\Maheshwor\Proj-201-Li-20210607-ZosterVac_ImmunoMetabolomics\HILICposRPneg\Batch 4	C:\Xcalibur\methods\MT\Metabolomics_Method\20210212_MT_RPneg120Kres5min		R:A1	2	/Users/mitchjo/Documents/pcpfm_submission/supplemental/RO1_plasma_mzml/raw_batch4_07302021_MT___Blank_20210729_002_20210729173910.mzML	C:\Xcalibur\methods\MT\Metabolomics_Method\20210212_MT_RPneg120Kres5min	4	1380	IDX
blank_standard	raw_batch4_07302021_MT___Blank_std_20210729_4_001_20210730064232	Blank_std_20210729_4_001	2	D:\IDX_Data\Maheshwor\Proj-201-Li-20210607-ZosterVac_ImmunoMetabolomics\HILICposRPneg\Batch 4	C:\Xcalibur\methods\MT\Metabolomics_Method\20210212_MT_HILICpos120Kres5min		R:A2	2	/Users/mitchjo/Documents/pcpfm_submission/supplemental/RO1_plasma_mzml/raw_batch4_07302021_MT___Blank_std_20210729_4_001_20210730064232.mzML	C:\Xcalibur\methods\MT\Metabolomics_Method\20210212_MT_HILICpos120Kres5min	4	1381	IDX
blank_standard	raw_batch4_07302021_MT___Blank_std_20210729_4_002	Blank_std_20210729_4_002	2	D:\IDX_Data\Maheshwor\Proj-201-Li-20210607-ZosterVac_ImmunoMetabolomics\HILICposRPneg\Batch 4	C:\Xcalibur\methods\MT\Metabolomics_Method\20210212_MT_RPneg120Kres5min		R:A2	2	/Users/mitchjo/Documents/pcpfm_submission/supplemental/RO1_plasma_mzml/raw_batch4_07302021_MT___Blank_std_20210729_4_002.mzML	C:\Xcalibur\methods\MT\Metabolomics_Method\20210212_MT_RPneg120Kres5min	4	1382	IDX
qstd_standard	raw_batch4_07302021_MT___MT_20210729_001	Qstd_20210729_4_001	2	D:\IDX_Data\Maheshwor\Proj-201-Li-20210607-ZosterVac_ImmunoMetabolomics\HILICposRPneg\Batch 4	C:\Xcalibur\methods\MT\Metabolomics_Method\20210212_MT_HILICpos120Kres5min		R:A3	2	/Users/mitchjo/Documents/pcpfm_submission/supplemental/RO1_plasma_mzml/raw_batch4_07302021_MT___MT_20210729_001.mzML	C:\Xcalibur\methods\MT\Metabolomics_Method\20210212_MT_HILICpos120Kres5min	4	1383	IDX
qstd_standard	raw_batch4_07302021_MT___MT_20210729_002	Qstd_20210729_4_002	2	D:\IDX_Data\Maheshwor\Proj-201-Li-20210607-ZosterVac_ImmunoMetabolomics\HILICposRPneg\Batch 4	C:\Xcalibur\methods\MT\Metabolomics_Method\20210212_MT_RPneg120Kres5min		R:A3	2	/Users/mitchjo/Documents/pcpfm_submission/supplemental/RO1_plasma_mzml/raw_batch4_07302021_MT___MT_20210729_002.mzML	C:\Xcalibur\methods\MT\Metabolomics_Method\20210212_MT_RPneg120Kres5min	4	1384	IDX
qstd_standard	raw_batch4_07302021_MT___MT_20210729_003	Qstd_20210729_4_003	2	D:\IDX_Data\Maheshwor\Proj-201-Li-20210607-ZosterVac_ImmunoMetabolomics\HILICposRPneg\Batch 4	C:\Xcalibur\methods\MT\Metabolomics_Method\20210212_MT_HILICpos120Kres5min		R:A3	2	/Users/mitchjo/Documents/pcpfm_submission/supplemental/RO1_plasma_mzml/raw_batch4_07302021_MT___MT_20210729_003.mzML	C:\Xcalibur\methods\MT\Metabolomics_Method\20210212_MT_HILICpos120Kres5min	4	1385	IDX
qstd_standard	raw_batch4_07302021_MT___MT_20210729_004	Qstd_20210729_4_004	2	D:\IDX_Data\Maheshwor\Proj-201-Li-20210607-ZosterVac_ImmunoMetabolomics\HILICposRPneg\Batch 4	C:\Xcalibur\methods\MT\Metabolomics_Method\20210212_MT_RPneg120Kres5min		R:A3	2	/Users/mitchjo/Documents/pcpfm_submission/supplemental/RO1_plasma_mzml/raw_batch4_07302021_MT___MT_20210729_004.mzML	C:\Xcalibur\methods\MT\Metabolomics_Method\20210212_MT_RPneg120Kres5min	4	1386	IDX
qstd_standard	raw_batch4_07302021_MT___MT_20210729_001A	Qstd_20210729_4_001A	2	D:\IDX_Data\Maheshwor\Proj-201-Li-20210607-ZosterVac_ImmunoMetabolomics\HILICposRPneg\Batch 4	C:\Xcalibur\methods\MT\Metabolomics_Method\20210212_MT_HILICpos120Kres5min		Y:A6	2	/Users/mitchjo/Documents/pcpfm_submission/supplemental/RO1_plasma_mzml/raw_batch4_07302021_MT___MT_20210729_001A.mzML	C:\Xcalibur\methods\MT\Metabolomics_Method\20210212_MT_HILICpos120Kres5min	4	1387	IDX
qstd_standard	raw_batch4_07302021_MT___MT_20210729_002B	Qstd_20210729_4_002B	2	D:\IDX_Data\Maheshwor\Proj-201-Li-20210607-ZosterVac_ImmunoMetabolomics\HILICposRPneg\Batch 4	C:\Xcalibur\methods\MT\Metabolomics_Method\20210212_MT_RPneg120Kres5min		Y:A6	2	/Users/mitchjo/Documents/pcpfm_submission/supplemental/RO1_plasma_mzml/raw_batch4_07302021_MT___MT_20210729_002B.mzML	C:\Xcalibur\methods\MT\Metabolomics_Method\20210212_MT_RPneg120Kres5min	4	1388	IDX
qstd_standard	raw_batch4_07302021_MT___MT_20210729_003C	Qstd_20210729_4_003C	2	D:\IDX_Data\Maheshwor\Proj-201-Li-20210607-ZosterVac_ImmunoMetabolomics\HILICposRPneg\Batch 4	C:\Xcalibur\methods\MT\Metabolomics_Method\20210212_MT_HILICpos120Kres5min		Y:A6	2	/Users/mitchjo/Documents/pcpfm_submission/supplemental/RO1_plasma_mzml/raw_batch4_07302021_MT___MT_20210729_003C.mzML	C:\Xcalibur\methods\MT\Metabolomics_Method\20210212_MT_HILICpos120Kres5min	4	1389	IDX
qstd_standard	raw_batch4_07302021_MT___MT_20210729_004D	Qstd_20210729_4_004D	2	D:\IDX_Data\Maheshwor\Proj-201-Li-20210607-ZosterVac_ImmunoMetabolomics\HILICposRPneg\Batch 4	C:\Xcalibur\methods\MT\Metabolomics_Method\20210212_MT_RPneg120Kres5min		Y:A6	2	/Users/mitchjo/Documents/pcpfm_submission/supplemental/RO1_plasma_mzml/raw_batch4_07302021_MT___MT_20210729_004D.mzML	C:\Xcalibur\methods\MT\Metabolomics_Method\20210212_MT_RPneg120Kres5min	4	1390	IDX
nist	raw_batch4_07302021_MT___MT_20210729_005	NIST_20210729_4_001	2	D:\IDX_Data\Maheshwor\Proj-201-Li-20210607-ZosterVac_ImmunoMetabolomics\HILICposRPneg\Batch 4	C:\Xcalibur\methods\MT\Metabolomics_Method\20210212_MT_HILICpos120Kres5min		R:A4	2	/Users/mitchjo/Documents/pcpfm_submission/supplemental/RO1_plasma_mzml/raw_batch4_07302021_MT___MT_20210729_005.mzML	C:\Xcalibur\methods\MT\Metabolomics_Method\20210212_MT_HILICpos120Kres5min	4	1391	IDX
nist	raw_batch4_07302021_MT___MT_20210729_006	NIST_20210729_4_002	2	D:\IDX_Data\Maheshwor\Proj-201-Li-20210607-ZosterVac_ImmunoMetabolomics\HILICposRPneg\Batch 4	C:\Xcalibur\methods\MT\Metabolomics_Method\20210212_MT_RPneg120Kres5min		R:A4	2	/Users/mitchjo/Documents/pcpfm_submission/supplemental/RO1_plasma_mzml/raw_batch4_07302021_MT___MT_20210729_006.mzML	C:\Xcalibur\methods\MT\Metabolomics_Method\20210212_MT_RPneg120Kres5min	4	1392	IDX
pooled	raw_batch4_07302021_MT___MT_20210729_007	Pooled_Sample_20210729_4_001	2	D:\IDX_Data\Maheshwor\Proj-201-Li-20210607-ZosterVac_ImmunoMetabolomics\HILICposRPneg\Batch 4	C:\Xcalibur\methods\MT\Metabolomics_Method\20210212_MT_HILICpos120Kres5min		R:A5	2	/Users/mitchjo/Documents/pcpfm_submission/supplemental/RO1_plasma_mzml/raw_batch4_07302021_MT___MT_20210729_007.mzML	C:\Xcalibur\methods\MT\Metabolomics_Method\20210212_MT_HILICpos120Kres5min	4	1393	IDX
pooled	raw_batch4_07302021_MT___MT_20210729_008	Pooled_Sample_20210729_4_002	2	D:\IDX_Data\Maheshwor\Proj-201-Li-20210607-ZosterVac_ImmunoMetabolomics\HILICposRPneg\Batch 4	C:\Xcalibur\methods\MT\Metabolomics_Method\20210212_MT_RPneg120Kres5min		R:A5	2	/Users/mitchjo/Documents/pcpfm_submission/supplemental/RO1_plasma_mzml/raw_batch4_07302021_MT___MT_20210729_008.mzML	C:\Xcalibur\methods\MT\Metabolomics_Method\20210212_MT_RPneg120Kres5min	4	1394	IDX
pooled_dda	raw_batch4_07302021_MT___MT_20210729_009	Pooled_Sample_DDA_20210729_4_001	2	D:\IDX_Data\Maheshwor\Proj-201-Li-20210607-ZosterVac_ImmunoMetabolomics\HILICposRPneg\Batch 4	C:\Xcalibur\methods\MT\Metabolomics_Method\20210212_MT_HILICpos_5min_DDA		R:A5	2	/Users/mitchjo/Documents/pcpfm_submission/supplemental/RO1_plasma_mzml/raw_batch4_07302021_MT___MT_20210729_009.mzML	C:\Xcalibur\methods\MT\Metabolomics_Method\20210212_MT_HILICpos_5min_DDA	4	1395	IDX
pooled_dda	raw_batch4_07302021_MT___MT_20210729_010	Pooled_Sample_DDA_20210729_4_002	2	D:\IDX_Data\Maheshwor\Proj-201-Li-20210607-ZosterVac_ImmunoMetabolomics\HILICposRPneg\Batch 4	C:\Xcalibur\methods\MT\Metabolomics_Method\20210212_MT_RPneg_5min_DDA		R:A5	2	/Users/mitchjo/Documents/pcpfm_submission/supplemental/RO1_plasma_mzml/raw_batch4_07302021_MT___MT_20210729_010.mzML	C:\Xcalibur\methods\MT\Metabolomics_Method\20210212_MT_RPneg_5min_DDA	4	1396	IDX
unknown	raw_batch4_07302021_MT___MT_20210729_011	90005_3_249152_E7_001	2	D:\IDX_Data\Maheshwor\Proj-201-Li-20210607-ZosterVac_ImmunoMetabolomics\HILICposRPneg\Batch 4	C:\Xcalibur\methods\MT\Metabolomics_Method\20210212_MT_HILICpos120Kres5min		R:B1	2	/Users/mitchjo/Documents/pcpfm_submission/supplemental/RO1_plasma_mzml/raw_batch4_07302021_MT___MT_20210729_011.mzML	C:\Xcalibur\methods\MT\Metabolomics_Method\20210212_MT_HILICpos120Kres5min	4	1397	IDX
unknown	raw_batch4_07302021_MT___MT_20210729_012	90005_3_249152_E7_002	2	D:\IDX_Data\Maheshwor\Proj-201-Li-20210607-ZosterVac_ImmunoMetabolomics\HILICposRPneg\Batch 4	C:\Xcalibur\methods\MT\Metabolomics_Method\20210212_MT_RPneg120Kres5min		R:B1	2	/Users/mitchjo/Documents/pcpfm_submission/supplemental/RO1_plasma_mzml/raw_batch4_07302021_MT___MT_20210729_012.mzML	C:\Xcalibur\methods\MT\Metabolomics_Method\20210212_MT_RPneg120Kres5min	4	1398	IDX
unknown	raw_batch4_07302021_MT___MT_20210729_013	90005_7_249154_B9_001	2	D:\IDX_Data\Maheshwor\Proj-201-Li-20210607-ZosterVac_ImmunoMetabolomics\HILICposRPneg\Batch 4	C:\Xcalibur\methods\MT\Metabolomics_Method\20210212_MT_HILICpos120Kres5min		R:B2	2	/Users/mitchjo/Documents/pcpfm_submission/supplemental/RO1_plasma_mzml/raw_batch4_07302021_MT___MT_20210729_013.mzML	C:\Xcalibur\methods\MT\Metabolomics_Method\20210212_MT_HILICpos120Kres5min	4	1399	IDX
unknown	raw_batch4_07302021_MT___MT_20210729_014	90005_7_249154_B9_002	2	D:\IDX_Data\Maheshwor\Proj-201-Li-20210607-ZosterVac_ImmunoMetabolomics\HILICposRPneg\Batch 4	C:\Xcalibur\methods\MT\Metabolomics_Method\20210212_MT_RPneg120Kres5min		R:B2	2	/Users/mitchjo/Documents/pcpfm_submission/supplemental/RO1_plasma_mzml/raw_batch4_07302021_MT___MT_20210729_014.mzML	C:\Xcalibur\methods\MT\Metabolomics_Method\20210212_MT_RPneg120Kres5min	4	1400	IDX
unknown	raw_batch4_07302021_MT___MT_20210729_015	90005_2_249153_G1_001	2	D:\IDX_Data\Maheshwor\Proj-201-Li-20210607-ZosterVac_ImmunoMetabolomics\HILICposRPneg\Batch 4	C:\Xcalibur\methods\MT\Metabolomics_Method\20210212_MT_HILICpos120Kres5min		R:B3	2	/Users/mitchjo/Documents/pcpfm_submission/supplemental/RO1_plasma_mzml/raw_batch4_07302021_MT___MT_20210729_015.mzML	C:\Xcalibur\methods\MT\Metabolomics_Method\20210212_MT_HILICpos120Kres5min	4	1401	IDX
unknown	raw_batch4_07302021_MT___MT_20210729_016	90005_2_249153_G1_002	2	D:\IDX_Data\Maheshwor\Proj-201-Li-20210607-ZosterVac_ImmunoMetabolomics\HILICposRPneg\Batch 4	C:\Xcalibur\methods\MT\Metabolomics_Method\20210212_MT_RPneg120Kres5min		R:B3	2	/Users/mitchjo/Documents/pcpfm_submission/supplemental/RO1_plasma_mzml/raw_batch4_07302021_MT___MT_20210729_016.mzML	C:\Xcalibur\methods\MT\Metabolomics_Method\20210212_MT_RPneg120Kres5min	4	1402	IDX
unknown	raw_batch4_07302021_MT___MT_20210729_017	90005_1_249145_D7_001	2	D:\IDX_Data\Maheshwor\Proj-201-Li-20210607-ZosterVac_ImmunoMetabolomics\HILICposRPneg\Batch 4	C:\Xcalibur\methods\MT\Metabolomics_Method\20210212_MT_HILICpos120Kres5min		R:B4	2	/Users/mitchjo/Documents/pcpfm_submission/supplemental/RO1_plasma_mzml/raw_batch4_07302021_MT___MT_20210729_017.mzML	C:\Xcalibur\methods\MT\Metabolomics_Method\20210212_MT_HILICpos120Kres5min	4	1403	IDX
unknown	raw_batch4_07302021_MT___MT_20210729_018	90005_1_249145_D7_002	2	D:\IDX_Data\Maheshwor\Proj-201-Li-20210607-ZosterVac_ImmunoMetabolomics\HILICposRPneg\Batch 4	C:\Xcalibur\methods\MT\Metabolomics_Method\20210212_MT_RPneg120Kres5min		R:B4	2	/Users/mitchjo/Documents/pcpfm_submission/supplemental/RO1_plasma_mzml/raw_batch4_07302021_MT___MT_20210729_018.mzML	C:\Xcalibur\methods\MT\Metabolomics_Method\20210212_MT_RPneg120Kres5min	4	1404	IDX
unknown	raw_batch4_07302021_MT___MT_20210729_019	90005_6_249155_G7_001	2	D:\IDX_Data\Maheshwor\Proj-201-Li-20210607-ZosterVac_ImmunoMetabolomics\HILICposRPneg\Batch 4	C:\Xcalibur\methods\MT\Metabolomics_Method\20210212_MT_HILICpos120Kres5min		R:B5	2	/Users/mitchjo/Documents/pcpfm_submission/supplemental/RO1_plasma_mzml/raw_batch4_07302021_MT___MT_20210729_019.mzML	C:\Xcalibur\methods\MT\Metabolomics_Method\20210212_MT_HILICpos120Kres5min	4	1405	IDX
unknown	raw_batch4_07302021_MT___MT_20210729_020	90005_6_249155_G7_002	2	D:\IDX_Data\Maheshwor\Proj-201-Li-20210607-ZosterVac_ImmunoMetabolomics\HILICposRPneg\Batch 4	C:\Xcalibur\methods\MT\Metabolomics_Method\20210212_MT_RPneg120Kres5min		R:B5	2	/Users/mitchjo/Documents/pcpfm_submission/supplemental/RO1_plasma_mzml/raw_batch4_07302021_MT___MT_20210729_020.mzML	C:\Xcalibur\methods\MT\Metabolomics_Method\20210212_MT_RPneg120Kres5min	4	1406	IDX
unknown	raw_batch4_07302021_MT___MT_20210729_021	90006_3_249146_D3_001	2	D:\IDX_Data\Maheshwor\Proj-201-Li-20210607-ZosterVac_ImmunoMetabolomics\HILICposRPneg\Batch 4	C:\Xcalibur\methods\MT\Metabolomics_Method\20210212_MT_HILICpos120Kres5min		R:B6	2	/Users/mitchjo/Documents/pcpfm_submission/supplemental/RO1_plasma_mzml/raw_batch4_07302021_MT___MT_20210729_021.mzML	C:\Xcalibur\methods\MT\Metabolomics_Method\20210212_MT_HILICpos120Kres5min	4	1407	IDX
unknown	raw_batch4_07302021_MT___MT_20210729_022	90006_3_249146_D3_002	2	D:\IDX_Data\Maheshwor\Proj-201-Li-20210607-ZosterVac_ImmunoMetabolomics\HILICposRPneg\Batch 4	C:\Xcalibur\methods\MT\Metabolomics_Method\20210212_MT_RPneg120Kres5min		R:B6	2	/Users/mitchjo/Documents/pcpfm_submission/supplemental/RO1_plasma_mzml/raw_batch4_07302021_MT___MT_20210729_022.mzML	C:\Xcalibur\methods\MT\Metabolomics_Method\20210212_MT_RPneg120Kres5min	4	1408	IDX
unknown	raw_batch4_07302021_MT___MT_20210729_023	90006_1_249153_D6_001	2	D:\IDX_Data\Maheshwor\Proj-201-Li-20210607-ZosterVac_ImmunoMetabolomics\HILICposRPneg\Batch 4	C:\Xcalibur\methods\MT\Metabolomics_Method\20210212_MT_HILICpos120Kres5min		R:B7	2	/Users/mitchjo/Documents/pcpfm_submission/supplemental/RO1_plasma_mzml/raw_batch4_07302021_MT___MT_20210729_023.mzML	C:\Xcalibur\methods\MT\Metabolomics_Method\20210212_MT_HILICpos120Kres5min	4	1409	IDX
unknown	raw_batch4_07302021_MT___MT_20210729_024	90006_1_249153_D6_002	2	D:\IDX_Data\Maheshwor\Proj-201-Li-20210607-ZosterVac_ImmunoMetabolomics\HILICposRPneg\Batch 4	C:\Xcalibur\methods\MT\Metabolomics_Method\20210212_MT_RPneg120Kres5min		R:B7	2	/Users/mitchjo/Documents/pcpfm_submission/supplemental/RO1_plasma_mzml/raw_batch4_07302021_MT___MT_20210729_024.mzML	C:\Xcalibur\methods\MT\Metabolomics_Method\20210212_MT_RPneg120Kres5min	4	1410	IDX
unknown	raw_batch4_07302021_MT___MT_20210729_025_20210729152152	90006_6_249150_G4_001	2	D:\IDX_Data\Maheshwor\Proj-201-Li-20210607-ZosterVac_ImmunoMetabolomics\HILICposRPneg\Batch 4	C:\Xcalibur\methods\MT\Metabolomics_Method\20210212_MT_HILICpos120Kres5min		R:B8	2	/Users/mitchjo/Documents/pcpfm_submission/supplemental/RO1_plasma_mzml/raw_batch4_07302021_MT___MT_20210729_025_20210729152152.mzML	C:\Xcalibur\methods\MT\Metabolomics_Method\20210212_MT_HILICpos120Kres5min	4	1411	IDX
unknown	raw_batch4_07302021_MT___MT_20210729_026	90006_6_249150_G4_002	2	D:\IDX_Data\Maheshwor\Proj-201-Li-20210607-ZosterVac_ImmunoMetabolomics\HILICposRPneg\Batch 4	C:\Xcalibur\methods\MT\Metabolomics_Method\20210212_MT_RPneg120Kres5min		R:B8	2	/Users/mitchjo/Documents/pcpfm_submission/supplemental/RO1_plasma_mzml/raw_batch4_07302021_MT___MT_20210729_026.mzML	C:\Xcalibur\methods\MT\Metabolomics_Method\20210212_MT_RPneg120Kres5min	4	1412	IDX
unknown	raw_batch4_07302021_MT___MT_20210729_027	90006_7_249149_E6_001	2	D:\IDX_Data\Maheshwor\Proj-201-Li-20210607-ZosterVac_ImmunoMetabolomics\HILICposRPneg\Batch 4	C:\Xcalibur\methods\MT\Metabolomics_Method\20210212_MT_HILICpos120Kres5min		R:B9	2	/Users/mitchjo/Documents/pcpfm_submission/supplemental/RO1_plasma_mzml/raw_batch4_07302021_MT___MT_20210729_027.mzML	C:\Xcalibur\methods\MT\Metabolomics_Method\20210212_MT_HILICpos120Kres5min	4	1413	IDX
unknown	raw_batch4_07302021_MT___MT_20210729_028	90006_7_249149_E6_002	2	D:\IDX_Data\Maheshwor\Proj-201-Li-20210607-ZosterVac_ImmunoMetabolomics\HILICposRPneg\Batch 4	C:\Xcalibur\methods\MT\Metabolomics_Method\20210212_MT_RPneg120Kres5min		R:B9	2	/Users/mitchjo/Documents/pcpfm_submission/supplemental/RO1_plasma_mzml/raw_batch4_07302021_MT___MT_20210729_028.mzML	C:\Xcalibur\methods\MT\Metabolomics_Method\20210212_MT_RPneg120Kres5min	4	1414	IDX
unknown	raw_batch4_07302021_MT___MT_20210729_029	90006_2_249152_G9_001	2	D:\IDX_Data\Maheshwor\Proj-201-Li-20210607-ZosterVac_ImmunoMetabolomics\HILICposRPneg\Batch 4	C:\Xcalibur\methods\MT\Metabolomics_Method\20210212_MT_HILICpos120Kres5min		R:C1	2	/Users/mitchjo/Documents/pcpfm_submission/supplemental/RO1_plasma_mzml/raw_batch4_07302021_MT___MT_20210729_029.mzML	C:\Xcalibur\methods\MT\Metabolomics_Method\20210212_MT_HILICpos120Kres5min	4	1415	IDX
unknown	raw_batch4_07302021_MT___MT_20210729_030	90006_2_249152_G9_002	2	D:\IDX_Data\Maheshwor\Proj-201-Li-20210607-ZosterVac_ImmunoMetabolomics\HILICposRPneg\Batch 4	C:\Xcalibur\methods\MT\Metabolomics_Method\20210212_MT_RPneg120Kres5min		R:C1	2	/Users/mitchjo/Documents/pcpfm_submission/supplemental/RO1_plasma_mzml/raw_batch4_07302021_MT___MT_20210729_030.mzML	C:\Xcalibur\methods\MT\Metabolomics_Method\20210212_MT_RPneg120Kres5min	4	1416	IDX
unknown	raw_batch4_07302021_MT___MT_20210729_031	90008_2_249152_G6_001	2	D:\IDX_Data\Maheshwor\Proj-201-Li-20210607-ZosterVac_ImmunoMetabolomics\HILICposRPneg\Batch 4	C:\Xcalibur\methods\MT\Metabolomics_Method\20210212_MT_HILICpos120Kres5min		R:C2	2	/Users/mitchjo/Documents/pcpfm_submission/supplemental/RO1_plasma_mzml/raw_batch4_07302021_MT___MT_20210729_031.mzML	C:\Xcalibur\methods\MT\Metabolomics_Method\20210212_MT_HILICpos120Kres5min	4	1417	IDX
unknown	raw_batch4_07302021_MT___MT_20210729_032	90008_2_249152_G6_002	2	D:\IDX_Data\Maheshwor\Proj-201-Li-20210607-ZosterVac_ImmunoMetabolomics\HILICposRPneg\Batch 4	C:\Xcalibur\methods\MT\Metabolomics_Method\20210212_MT_RPneg120Kres5min		R:C2	2	/Users/mitchjo/Documents/pcpfm_submission/supplemental/RO1_plasma_mzml/raw_batch4_07302021_MT___MT_20210729_032.mzML	C:\Xcalibur\methods\MT\Metabolomics_Method\20210212_MT_RPneg120Kres5min	4	1418	IDX
unknown	raw_batch4_07302021_MT___MT_20210729_033	90008_7_249149_G6_001	2	D:\IDX_Data\Maheshwor\Proj-201-Li-20210607-ZosterVac_ImmunoMetabolomics\HILICposRPneg\Batch 4	C:\Xcalibur\methods\MT\Metabolomics_Method\20210212_MT_HILICpos120Kres5min		R:C3	2	/Users/mitchjo/Documents/pcpfm_submission/supplemental/RO1_plasma_mzml/raw_batch4_07302021_MT___MT_20210729_033.mzML	C:\Xcalibur\methods\MT\Metabolomics_Method\20210212_MT_HILICpos120Kres5min	4	1419	IDX
unknown	raw_batch4_07302021_MT___MT_20210729_034	90008_7_249149_G6_002	2	D:\IDX_Data\Maheshwor\Proj-201-Li-20210607-ZosterVac_ImmunoMetabolomics\HILICposRPneg\Batch 4	C:\Xcalibur\methods\MT\Metabolomics_Method\20210212_MT_RPneg120Kres5min		R:C3	2	/Users/mitchjo/Documents/pcpfm_submission/supplemental/RO1_plasma_mzml/raw_batch4_07302021_MT___MT_20210729_034.mzML	C:\Xcalibur\methods\MT\Metabolomics_Method\20210212_MT_RPneg120Kres5min	4	1420	IDX
unknown	raw_batch4_07302021_MT___MT_20210729_035	90008_3_249146_D2_001	2	D:\IDX_Data\Maheshwor\Proj-201-Li-20210607-ZosterVac_ImmunoMetabolomics\HILICposRPneg\Batch 4	C:\Xcalibur\methods\MT\Metabolomics_Method\20210212_MT_HILICpos120Kres5min		R:C4	2	/Users/mitchjo/Documents/pcpfm_submission/supplemental/RO1_plasma_mzml/raw_batch4_07302021_MT___MT_20210729_035.mzML	C:\Xcalibur\methods\MT\Metabolomics_Method\20210212_MT_HILICpos120Kres5min	4	1421	IDX
unknown	raw_batch4_07302021_MT___MT_20210729_036	90008_3_249146_D2_002	2	D:\IDX_Data\Maheshwor\Proj-201-Li-20210607-ZosterVac_ImmunoMetabolomics\HILICposRPneg\Batch 4	C:\Xcalibur\methods\MT\Metabolomics_Method\20210212_MT_RPneg120Kres5min		R:C4	2	/Users/mitchjo/Documents/pcpfm_submission/supplemental/RO1_plasma_mzml/raw_batch4_07302021_MT___MT_20210729_036.mzML	C:\Xcalibur\methods\MT\Metabolomics_Method\20210212_MT_RPneg120Kres5min	4	1422	IDX
unknown	raw_batch4_07302021_MT___MT_20210729_037	90008_6_249150_G3_001	2	D:\IDX_Data\Maheshwor\Proj-201-Li-20210607-ZosterVac_ImmunoMetabolomics\HILICposRPneg\Batch 4	C:\Xcalibur\methods\MT\Metabolomics_Method\20210212_MT_HILICpos120Kres5min		R:C5	2	/Users/mitchjo/Documents/pcpfm_submission/supplemental/RO1_plasma_mzml/raw_batch4_07302021_MT___MT_20210729_037.mzML	C:\Xcalibur\methods\MT\Metabolomics_Method\20210212_MT_HILICpos120Kres5min	4	1423	IDX
unknown	raw_batch4_07302021_MT___MT_20210729_038	90008_6_249150_G3_002	2	D:\IDX_Data\Maheshwor\Proj-201-Li-20210607-ZosterVac_ImmunoMetabolomics\HILICposRPneg\Batch 4	C:\Xcalibur\methods\MT\Metabolomics_Method\20210212_MT_RPneg120Kres5min		R:C5	2	/Users/mitchjo/Documents/pcpfm_submission/supplemental/RO1_plasma_mzml/raw_batch4_07302021_MT___MT_20210729_038.mzML	C:\Xcalibur\methods\MT\Metabolomics_Method\20210212_MT_RPneg120Kres5min	4	1424	IDX
unknown	raw_batch4_07302021_MT___MT_20210729_039	90008_1_249154_B3_001	2	D:\IDX_Data\Maheshwor\Proj-201-Li-20210607-ZosterVac_ImmunoMetabolomics\HILICposRPneg\Batch 4	C:\Xcalibur\methods\MT\Metabolomics_Method\20210212_MT_HILICpos120Kres5min		R:C6	2	/Users/mitchjo/Documents/pcpfm_submission/supplemental/RO1_plasma_mzml/raw_batch4_07302021_MT___MT_20210729_039.mzML	C:\Xcalibur\methods\MT\Metabolomics_Method\20210212_MT_HILICpos120Kres5min	4	1425	IDX
unknown	raw_batch4_07302021_MT___MT_20210729_040	90008_1_249154_B3_002	2	D:\IDX_Data\Maheshwor\Proj-201-Li-20210607-ZosterVac_ImmunoMetabolomics\HILICposRPneg\Batch 4	C:\Xcalibur\methods\MT\Metabolomics_Method\20210212_MT_RPneg120Kres5min		R:C6	2	/Users/mitchjo/Documents/pcpfm_submission/supplemental/RO1_plasma_mzml/raw_batch4_07302021_MT___MT_20210729_040.mzML	C:\Xcalibur\methods\MT\Metabolomics_Method\20210212_MT_RPneg120Kres5min	4	1426	IDX
unknown	raw_batch4_07302021_MT___MT_20210729_041	90014_6_249160_A9_001	2	D:\IDX_Data\Maheshwor\Proj-201-Li-20210607-ZosterVac_ImmunoMetabolomics\HILICposRPneg\Batch 4	C:\Xcalibur\methods\MT\Metabolomics_Method\20210212_MT_HILICpos120Kres5min		R:C7	2	/Users/mitchjo/Documents/pcpfm_submission/supplemental/RO1_plasma_mzml/raw_batch4_07302021_MT___MT_20210729_041.mzML	C:\Xcalibur\methods\MT\Metabolomics_Method\20210212_MT_HILICpos120Kres5min	4	1427	IDX
unknown	raw_batch4_07302021_MT___MT_20210729_042	90014_6_249160_A9_002	2	D:\IDX_Data\Maheshwor\Proj-201-Li-20210607-ZosterVac_ImmunoMetabolomics\HILICposRPneg\Batch 4	C:\Xcalibur\methods\MT\Metabolomics_Method\20210212_MT_RPneg120Kres5min		R:C7	2	/Users/mitchjo/Documents/pcpfm_submission/supplemental/RO1_plasma_mzml/raw_batch4_07302021_MT___MT_20210729_042.mzML	C:\Xcalibur\methods\MT\Metabolomics_Method\20210212_MT_RPneg120Kres5min	4	1428	IDX
unknown	raw_batch4_07302021_MT___MT_20210729_043	90014_3_249141_G3_001	2	D:\IDX_Data\Maheshwor\Proj-201-Li-20210607-ZosterVac_ImmunoMetabolomics\HILICposRPneg\Batch 4	C:\Xcalibur\methods\MT\Metabolomics_Method\20210212_MT_HILICpos120Kres5min		R:C8	2	/Users/mitchjo/Documents/pcpfm_submission/supplemental/RO1_plasma_mzml/raw_batch4_07302021_MT___MT_20210729_043.mzML	C:\Xcalibur\methods\MT\Metabolomics_Method\20210212_MT_HILICpos120Kres5min	4	1429	IDX
unknown	raw_batch4_07302021_MT___MT_20210729_044	90014_3_249141_G3_002	2	D:\IDX_Data\Maheshwor\Proj-201-Li-20210607-ZosterVac_ImmunoMetabolomics\HILICposRPneg\Batch 4	C:\Xcalibur\methods\MT\Metabolomics_Method\20210212_MT_RPneg120Kres5min		R:C8	2	/Users/mitchjo/Documents/pcpfm_submission/supplemental/RO1_plasma_mzml/raw_batch4_07302021_MT___MT_20210729_044.mzML	C:\Xcalibur\methods\MT\Metabolomics_Method\20210212_MT_RPneg120Kres5min	4	1430	IDX
unknown	raw_batch4_07302021_MT___MT_20210729_045	90014_2_249146_A6_001	2	D:\IDX_Data\Maheshwor\Proj-201-Li-20210607-ZosterVac_ImmunoMetabolomics\HILICposRPneg\Batch 4	C:\Xcalibur\methods\MT\Metabolomics_Method\20210212_MT_HILICpos120Kres5min		R:C9	2	/Users/mitchjo/Documents/pcpfm_submission/supplemental/RO1_plasma_mzml/raw_batch4_07302021_MT___MT_20210729_045.mzML	C:\Xcalibur\methods\MT\Metabolomics_Method\20210212_MT_HILICpos120Kres5min	4	1431	IDX
unknown	raw_batch4_07302021_MT___MT_20210729_046	90014_2_249146_A6_002	2	D:\IDX_Data\Maheshwor\Proj-201-Li-20210607-ZosterVac_ImmunoMetabolomics\HILICposRPneg\Batch 4	C:\Xcalibur\methods\MT\Metabolomics_Method\20210212_MT_RPneg120Kres5min		R:C9	2	/Users/mitchjo/Documents/pcpfm_submission/supplemental/RO1_plasma_mzml/raw_batch4_07302021_MT___MT_20210729_046.mzML	C:\Xcalibur\methods\MT\Metabolomics_Method\20210212_MT_RPneg120Kres5min	4	1432	IDX
unknown	raw_batch4_07302021_MT___MT_20210729_047	90014_1_249146_C8_001	2	D:\IDX_Data\Maheshwor\Proj-201-Li-20210607-ZosterVac_ImmunoMetabolomics\HILICposRPneg\Batch 4	C:\Xcalibur\methods\MT\Metabolomics_Method\20210212_MT_HILICpos120Kres5min		R:D1	2	/Users/mitchjo/Documents/pcpfm_submission/supplemental/RO1_plasma_mzml/raw_batch4_07302021_MT___MT_20210729_047.mzML	C:\Xcalibur\methods\MT\Metabolomics_Method\20210212_MT_HILICpos120Kres5min	4	1433	IDX
unknown	raw_batch4_07302021_MT___MT_20210729_048	90014_1_249146_C8_002	2	D:\IDX_Data\Maheshwor\Proj-201-Li-20210607-ZosterVac_ImmunoMetabolomics\HILICposRPneg\Batch 4	C:\Xcalibur\methods\MT\Metabolomics_Method\20210212_MT_RPneg120Kres5min		R:D1	2	/Users/mitchjo/Documents/pcpfm_submission/supplemental/RO1_plasma_mzml/raw_batch4_07302021_MT___MT_20210729_048.mzML	C:\Xcalibur\methods\MT\Metabolomics_Method\20210212_MT_RPneg120Kres5min	4	1434	IDX
unknown	raw_batch4_07302021_MT___MT_20210729_049	90030_6_249155_C2_001	2	D:\IDX_Data\Maheshwor\Proj-201-Li-20210607-ZosterVac_ImmunoMetabolomics\HILICposRPneg\Batch 4	C:\Xcalibur\methods\MT\Metabolomics_Method\20210212_MT_HILICpos120Kres5min		R:D2	2	/Users/mitchjo/Documents/pcpfm_submission/supplemental/RO1_plasma_mzml/raw_batch4_07302021_MT___MT_20210729_049.mzML	C:\Xcalibur\methods\MT\Metabolomics_Method\20210212_MT_HILICpos120Kres5min	4	1435	IDX
unknown	raw_batch4_07302021_MT___MT_20210729_050	90030_6_249155_C2_002	2	D:\IDX_Data\Maheshwor\Proj-201-Li-20210607-ZosterVac_ImmunoMetabolomics\HILICposRPneg\Batch 4	C:\Xcalibur\methods\MT\Metabolomics_Method\20210212_MT_RPneg120Kres5min		R:D2	2	/Users/mitchjo/Documents/pcpfm_submission/supplemental/RO1_plasma_mzml/raw_batch4_07302021_MT___MT_20210729_050.mzML	C:\Xcalibur\methods\MT\Metabolomics_Method\20210212_MT_RPneg120Kres5min	4	1436	IDX
pooled	raw_batch4_07302021_MT___MT_20210729_051	Pooled_Sample_20210729_4_003	2	D:\IDX_Data\Maheshwor\Proj-201-Li-20210607-ZosterVac_ImmunoMetabolomics\HILICposRPneg\Batch 4	C:\Xcalibur\methods\MT\Metabolomics_Method\20210212_MT_HILICpos120Kres5min		R:A5	2	/Users/mitchjo/Documents/pcpfm_submission/supplemental/RO1_plasma_mzml/raw_batch4_07302021_MT___MT_20210729_051.mzML	C:\Xcalibur\methods\MT\Metabolomics_Method\20210212_MT_HILICpos120Kres5min	4	1437	IDX
pooled	raw_batch4_07302021_MT___MT_20210729_052	Pooled_Sample_20210729_4_004	2	D:\IDX_Data\Maheshwor\Proj-201-Li-20210607-ZosterVac_ImmunoMetabolomics\HILICposRPneg\Batch 4	C:\Xcalibur\methods\MT\Metabolomics_Method\20210212_MT_RPneg120Kres5min		R:A5	2	/Users/mitchjo/Documents/pcpfm_submission/supplemental/RO1_plasma_mzml/raw_batch4_07302021_MT___MT_20210729_052.mzML	C:\Xcalibur\methods\MT\Metabolomics_Method\20210212_MT_RPneg120Kres5min	4	1438	IDX
unknown	raw_batch4_07302021_MT___MT_20210729_053	90030_3_249148_A7_001	2	D:\IDX_Data\Maheshwor\Proj-201-Li-20210607-ZosterVac_ImmunoMetabolomics\HILICposRPneg\Batch 4	C:\Xcalibur\methods\MT\Metabolomics_Method\20210212_MT_HILICpos120Kres5min		R:D3	2	/Users/mitchjo/Documents/pcpfm_submission/supplemental/RO1_plasma_mzml/raw_batch4_07302021_MT___MT_20210729_053.mzML	C:\Xcalibur\methods\MT\Metabolomics_Method\20210212_MT_HILICpos120Kres5min	4	1439	IDX
unknown	raw_batch4_07302021_MT___MT_20210729_054	90030_3_249148_A7_002	2	D:\IDX_Data\Maheshwor\Proj-201-Li-20210607-ZosterVac_ImmunoMetabolomics\HILICposRPneg\Batch 4	C:\Xcalibur\methods\MT\Metabolomics_Method\20210212_MT_RPneg120Kres5min		R:D3	2	/Users/mitchjo/Documents/pcpfm_submission/supplemental/RO1_plasma_mzml/raw_batch4_07302021_MT___MT_20210729_054.mzML	C:\Xcalibur\methods\MT\Metabolomics_Method\20210212_MT_RPneg120Kres5min	4	1440	IDX
unknown	raw_batch4_07302021_MT___MT_20210729_055	90030_1_249145_A3_001	2	D:\IDX_Data\Maheshwor\Proj-201-Li-20210607-ZosterVac_ImmunoMetabolomics\HILICposRPneg\Batch 4	C:\Xcalibur\methods\MT\Metabolomics_Method\20210212_MT_HILICpos120Kres5min		R:D4	2	/Users/mitchjo/Documents/pcpfm_submission/supplemental/RO1_plasma_mzml/raw_batch4_07302021_MT___MT_20210729_055.mzML	C:\Xcalibur\methods\MT\Metabolomics_Method\20210212_MT_HILICpos120Kres5min	4	1441	IDX
unknown	raw_batch4_07302021_MT___MT_20210729_056	90030_1_249145_A3_002	2	D:\IDX_Data\Maheshwor\Proj-201-Li-20210607-ZosterVac_ImmunoMetabolomics\HILICposRPneg\Batch 4	C:\Xcalibur\methods\MT\Metabolomics_Method\20210212_MT_RPneg120Kres5min		R:D4	2	/Users/mitchjo/Documents/pcpfm_submission/supplemental/RO1_plasma_mzml/raw_batch4_07302021_MT___MT_20210729_056.mzML	C:\Xcalibur\methods\MT\Metabolomics_Method\20210212_MT_RPneg120Kres5min	4	1442	IDX
unknown	raw_batch4_07302021_MT___MT_20210729_057	90030_2_249157_B4_001	2	D:\IDX_Data\Maheshwor\Proj-201-Li-20210607-ZosterVac_ImmunoMetabolomics\HILICposRPneg\Batch 4	C:\Xcalibur\methods\MT\Metabolomics_Method\20210212_MT_HILICpos120Kres5min		R:D5	2	/Users/mitchjo/Documents/pcpfm_submission/supplemental/RO1_plasma_mzml/raw_batch4_07302021_MT___MT_20210729_057.mzML	C:\Xcalibur\methods\MT\Metabolomics_Method\20210212_MT_HILICpos120Kres5min	4	1443	IDX
unknown	raw_batch4_07302021_MT___MT_20210729_058	90030_2_249157_B4_002	2	D:\IDX_Data\Maheshwor\Proj-201-Li-20210607-ZosterVac_ImmunoMetabolomics\HILICposRPneg\Batch 4	C:\Xcalibur\methods\MT\Metabolomics_Method\20210212_MT_RPneg120Kres5min		R:D5	2	/Users/mitchjo/Documents/pcpfm_submission/supplemental/RO1_plasma_mzml/raw_batch4_07302021_MT___MT_20210729_058.mzML	C:\Xcalibur\methods\MT\Metabolomics_Method\20210212_MT_RPneg120Kres5min	4	1444	IDX
unknown	raw_batch4_07302021_MT___MT_20210729_059	90047_2_249152_H3_001	2	D:\IDX_Data\Maheshwor\Proj-201-Li-20210607-ZosterVac_ImmunoMetabolomics\HILICposRPneg\Batch 4	C:\Xcalibur\methods\MT\Metabolomics_Method\20210212_MT_HILICpos120Kres5min		R:D6	2	/Users/mitchjo/Documents/pcpfm_submission/supplemental/RO1_plasma_mzml/raw_batch4_07302021_MT___MT_20210729_059.mzML	C:\Xcalibur\methods\MT\Metabolomics_Method\20210212_MT_HILICpos120Kres5min	4	1445	IDX
unknown	raw_batch4_07302021_MT___MT_20210729_060	90047_2_249152_H3_002	2	D:\IDX_Data\Maheshwor\Proj-201-Li-20210607-ZosterVac_ImmunoMetabolomics\HILICposRPneg\Batch 4	C:\Xcalibur\methods\MT\Metabolomics_Method\20210212_MT_RPneg120Kres5min		R:D6	2	/Users/mitchjo/Documents/pcpfm_submission/supplemental/RO1_plasma_mzml/raw_batch4_07302021_MT___MT_20210729_060.mzML	C:\Xcalibur\methods\MT\Metabolomics_Method\20210212_MT_RPneg120Kres5min	4	1446	IDX
unknown	raw_batch4_07302021_MT___MT_20210729_061	90047_3_249146_E1_001	2	D:\IDX_Data\Maheshwor\Proj-201-Li-20210607-ZosterVac_ImmunoMetabolomics\HILICposRPneg\Batch 4	C:\Xcalibur\methods\MT\Metabolomics_Method\20210212_MT_HILICpos120Kres5min		R:D7	2	/Users/mitchjo/Documents/pcpfm_submission/supplemental/RO1_plasma_mzml/raw_batch4_07302021_MT___MT_20210729_061.mzML	C:\Xcalibur\methods\MT\Metabolomics_Method\20210212_MT_HILICpos120Kres5min	4	1447	IDX
unknown	raw_batch4_07302021_MT___MT_20210729_062	90047_3_249146_E1_002	2	D:\IDX_Data\Maheshwor\Proj-201-Li-20210607-ZosterVac_ImmunoMetabolomics\HILICposRPneg\Batch 4	C:\Xcalibur\methods\MT\Metabolomics_Method\20210212_MT_RPneg120Kres5min		R:D7	2	/Users/mitchjo/Documents/pcpfm_submission/supplemental/RO1_plasma_mzml/raw_batch4_07302021_MT___MT_20210729_062.mzML	C:\Xcalibur\methods\MT\Metabolomics_Method\20210212_MT_RPneg120Kres5min	4	1448	IDX
unknown	raw_batch4_07302021_MT___MT_20210729_063	90047_6_249160_F7_001	2	D:\IDX_Data\Maheshwor\Proj-201-Li-20210607-ZosterVac_ImmunoMetabolomics\HILICposRPneg\Batch 4	C:\Xcalibur\methods\MT\Metabolomics_Method\20210212_MT_HILICpos120Kres5min		R:D8	2	/Users/mitchjo/Documents/pcpfm_submission/supplemental/RO1_plasma_mzml/raw_batch4_07302021_MT___MT_20210729_063.mzML	C:\Xcalibur\methods\MT\Metabolomics_Method\20210212_MT_HILICpos120Kres5min	4	1449	IDX
unknown	raw_batch4_07302021_MT___MT_20210729_064	90047_6_249160_F7_002	2	D:\IDX_Data\Maheshwor\Proj-201-Li-20210607-ZosterVac_ImmunoMetabolomics\HILICposRPneg\Batch 4	C:\Xcalibur\methods\MT\Metabolomics_Method\20210212_MT_RPneg120Kres5min		R:D8	2	/Users/mitchjo/Documents/pcpfm_submission/supplemental/RO1_plasma_mzml/raw_batch4_07302021_MT___MT_20210729_064.mzML	C:\Xcalibur\methods\MT\Metabolomics_Method\20210212_MT_RPneg120Kres5min	4	1450	IDX
unknown	raw_batch4_07302021_MT___MT_20210729_065	90047_1_249157_C3_001	2	D:\IDX_Data\Maheshwor\Proj-201-Li-20210607-ZosterVac_ImmunoMetabolomics\HILICposRPneg\Batch 4	C:\Xcalibur\methods\MT\Metabolomics_Method\20210212_MT_HILICpos120Kres5min		R:D9	2	/Users/mitchjo/Documents/pcpfm_submission/supplemental/RO1_plasma_mzml/raw_batch4_07302021_MT___MT_20210729_065.mzML	C:\Xcalibur\methods\MT\Metabolomics_Method\20210212_MT_HILICpos120Kres5min	4	1451	IDX
unknown	raw_batch4_07302021_MT___MT_20210729_066	90047_1_249157_C3_002	2	D:\IDX_Data\Maheshwor\Proj-201-Li-20210607-ZosterVac_ImmunoMetabolomics\HILICposRPneg\Batch 4	C:\Xcalibur\methods\MT\Metabolomics_Method\20210212_MT_RPneg120Kres5min		R:D9	2	/Users/mitchjo/Documents/pcpfm_submission/supplemental/RO1_plasma_mzml/raw_batch4_07302021_MT___MT_20210729_066.mzML	C:\Xcalibur\methods\MT\Metabolomics_Method\20210212_MT_RPneg120Kres5min	4	1452	IDX
unknown	raw_batch4_07302021_MT___MT_20210729_067	90060_2_249157_G7_001	2	D:\IDX_Data\Maheshwor\Proj-201-Li-20210607-ZosterVac_ImmunoMetabolomics\HILICposRPneg\Batch 4	C:\Xcalibur\methods\MT\Metabolomics_Method\20210212_MT_HILICpos120Kres5min		R:E1	2	/Users/mitchjo/Documents/pcpfm_submission/supplemental/RO1_plasma_mzml/raw_batch4_07302021_MT___MT_20210729_067.mzML	C:\Xcalibur\methods\MT\Metabolomics_Method\20210212_MT_HILICpos120Kres5min	4	1453	IDX
unknown	raw_batch4_07302021_MT___MT_20210729_068	90060_2_249157_G7_002	2	D:\IDX_Data\Maheshwor\Proj-201-Li-20210607-ZosterVac_ImmunoMetabolomics\HILICposRPneg\Batch 4	C:\Xcalibur\methods\MT\Metabolomics_Method\20210212_MT_RPneg120Kres5min		R:E1	2	/Users/mitchjo/Documents/pcpfm_submission/supplemental/RO1_plasma_mzml/raw_batch4_07302021_MT___MT_20210729_068.mzML	C:\Xcalibur\methods\MT\Metabolomics_Method\20210212_MT_RPneg120Kres5min	4	1454	IDX
unknown	raw_batch4_07302021_MT___MT_20210729_069	90060_7_249149_H1_001	2	D:\IDX_Data\Maheshwor\Proj-201-Li-20210607-ZosterVac_ImmunoMetabolomics\HILICposRPneg\Batch 4	C:\Xcalibur\methods\MT\Metabolomics_Method\20210212_MT_HILICpos120Kres5min		R:E2	2	/Users/mitchjo/Documents/pcpfm_submission/supplemental/RO1_plasma_mzml/raw_batch4_07302021_MT___MT_20210729_069.mzML	C:\Xcalibur\methods\MT\Metabolomics_Method\20210212_MT_HILICpos120Kres5min	4	1455	IDX
unknown	raw_batch4_07302021_MT___MT_20210729_070	90060_7_249149_H1_002	2	D:\IDX_Data\Maheshwor\Proj-201-Li-20210607-ZosterVac_ImmunoMetabolomics\HILICposRPneg\Batch 4	C:\Xcalibur\methods\MT\Metabolomics_Method\20210212_MT_RPneg120Kres5min		R:E2	2	/Users/mitchjo/Documents/pcpfm_submission/supplemental/RO1_plasma_mzml/raw_batch4_07302021_MT___MT_20210729_070.mzML	C:\Xcalibur\methods\MT\Metabolomics_Method\20210212_MT_RPneg120Kres5min	4	1456	IDX
unknown	raw_batch4_07302021_MT___MT_20210729_071	90060_1_249157_I4_001	2	D:\IDX_Data\Maheshwor\Proj-201-Li-20210607-ZosterVac_ImmunoMetabolomics\HILICposRPneg\Batch 4	C:\Xcalibur\methods\MT\Metabolomics_Method\20210212_MT_HILICpos120Kres5min		R:E3	2	/Users/mitchjo/Documents/pcpfm_submission/supplemental/RO1_plasma_mzml/raw_batch4_07302021_MT___MT_20210729_071.mzML	C:\Xcalibur\methods\MT\Metabolomics_Method\20210212_MT_HILICpos120Kres5min	4	1457	IDX
unknown	raw_batch4_07302021_MT___MT_20210729_072	90060_1_249157_I4_002	2	D:\IDX_Data\Maheshwor\Proj-201-Li-20210607-ZosterVac_ImmunoMetabolomics\HILICposRPneg\Batch 4	C:\Xcalibur\methods\MT\Metabolomics_Method\20210212_MT_RPneg120Kres5min		R:E3	2	/Users/mitchjo/Documents/pcpfm_submission/supplemental/RO1_plasma_mzml/raw_batch4_07302021_MT___MT_20210729_072.mzML	C:\Xcalibur\methods\MT\Metabolomics_Method\20210212_MT_RPneg120Kres5min	4	1458	IDX
unknown	raw_batch4_07302021_MT___MT_20210729_073	90060_3_249161_A2_001	2	D:\IDX_Data\Maheshwor\Proj-201-Li-20210607-ZosterVac_ImmunoMetabolomics\HILICposRPneg\Batch 4	C:\Xcalibur\methods\MT\Metabolomics_Method\20210212_MT_HILICpos120Kres5min		R:E4	2	/Users/mitchjo/Documents/pcpfm_submission/supplemental/RO1_plasma_mzml/raw_batch4_07302021_MT___MT_20210729_073.mzML	C:\Xcalibur\methods\MT\Metabolomics_Method\20210212_MT_HILICpos120Kres5min	4	1459	IDX
unknown	raw_batch4_07302021_MT___MT_20210729_074	90060_3_249161_A2_002	2	D:\IDX_Data\Maheshwor\Proj-201-Li-20210607-ZosterVac_ImmunoMetabolomics\HILICposRPneg\Batch 4	C:\Xcalibur\methods\MT\Metabolomics_Method\20210212_MT_RPneg120Kres5min		R:E4	2	/Users/mitchjo/Documents/pcpfm_submission/supplemental/RO1_plasma_mzml/raw_batch4_07302021_MT___MT_20210729_074.mzML	C:\Xcalibur\methods\MT\Metabolomics_Method\20210212_MT_RPneg120Kres5min	4	1460	IDX
unknown	raw_batch4_07302021_MT___MT_20210729_075	90060_6_249148_G9_001	2	D:\IDX_Data\Maheshwor\Proj-201-Li-20210607-ZosterVac_ImmunoMetabolomics\HILICposRPneg\Batch 4	C:\Xcalibur\methods\MT\Metabolomics_Method\20210212_MT_HILICpos120Kres5min		R:E5	2	/Users/mitchjo/Documents/pcpfm_submission/supplemental/RO1_plasma_mzml/raw_batch4_07302021_MT___MT_20210729_075.mzML	C:\Xcalibur\methods\MT\Metabolomics_Method\20210212_MT_HILICpos120Kres5min	4	1461	IDX
unknown	raw_batch4_07302021_MT___MT_20210729_076	90060_6_249148_G9_002	2	D:\IDX_Data\Maheshwor\Proj-201-Li-20210607-ZosterVac_ImmunoMetabolomics\HILICposRPneg\Batch 4	C:\Xcalibur\methods\MT\Metabolomics_Method\20210212_MT_RPneg120Kres5min		R:E5	2	/Users/mitchjo/Documents/pcpfm_submission/supplemental/RO1_plasma_mzml/raw_batch4_07302021_MT___MT_20210729_076.mzML	C:\Xcalibur\methods\MT\Metabolomics_Method\20210212_MT_RPneg120Kres5min	4	1462	IDX
unknown	raw_batch4_07302021_MT___MT_20210729_077	90078_1_249153_A9_001	2	D:\IDX_Data\Maheshwor\Proj-201-Li-20210607-ZosterVac_ImmunoMetabolomics\HILICposRPneg\Batch 4	C:\Xcalibur\methods\MT\Metabolomics_Method\20210212_MT_HILICpos120Kres5min		R:E6	2	/Users/mitchjo/Documents/pcpfm_submission/supplemental/RO1_plasma_mzml/raw_batch4_07302021_MT___MT_20210729_077.mzML	C:\Xcalibur\methods\MT\Metabolomics_Method\20210212_MT_HILICpos120Kres5min	4	1463	IDX
unknown	raw_batch4_07302021_MT___MT_20210729_078	90078_1_249153_A9_002	2	D:\IDX_Data\Maheshwor\Proj-201-Li-20210607-ZosterVac_ImmunoMetabolomics\HILICposRPneg\Batch 4	C:\Xcalibur\methods\MT\Metabolomics_Method\20210212_MT_RPneg120Kres5min		R:E6	2	/Users/mitchjo/Documents/pcpfm_submission/supplemental/RO1_plasma_mzml/raw_batch4_07302021_MT___MT_20210729_078.mzML	C:\Xcalibur\methods\MT\Metabolomics_Method\20210212_MT_RPneg120Kres5min	4	1464	IDX
unknown	raw_batch4_07302021_MT___MT_20210729_079	90078_2_249146_D4_001	2	D:\IDX_Data\Maheshwor\Proj-201-Li-20210607-ZosterVac_ImmunoMetabolomics\HILICposRPneg\Batch 4	C:\Xcalibur\methods\MT\Metabolomics_Method\20210212_MT_HILICpos120Kres5min		R:E7	2	/Users/mitchjo/Documents/pcpfm_submission/supplemental/RO1_plasma_mzml/raw_batch4_07302021_MT___MT_20210729_079.mzML	C:\Xcalibur\methods\MT\Metabolomics_Method\20210212_MT_HILICpos120Kres5min	4	1465	IDX
unknown	raw_batch4_07302021_MT___MT_20210729_080	90078_2_249146_D4_002	2	D:\IDX_Data\Maheshwor\Proj-201-Li-20210607-ZosterVac_ImmunoMetabolomics\HILICposRPneg\Batch 4	C:\Xcalibur\methods\MT\Metabolomics_Method\20210212_MT_RPneg120Kres5min		R:E7	2	/Users/mitchjo/Documents/pcpfm_submission/supplemental/RO1_plasma_mzml/raw_batch4_07302021_MT___MT_20210729_080.mzML	C:\Xcalibur\methods\MT\Metabolomics_Method\20210212_MT_RPneg120Kres5min	4	1466	IDX
unknown	raw_batch4_07302021_MT___MT_20210729_081	90078_6_249159_I9_001	2	D:\IDX_Data\Maheshwor\Proj-201-Li-20210607-ZosterVac_ImmunoMetabolomics\HILICposRPneg\Batch 4	C:\Xcalibur\methods\MT\Metabolomics_Method\20210212_MT_HILICpos120Kres5min		R:E8	2	/Users/mitchjo/Documents/pcpfm_submission/supplemental/RO1_plasma_mzml/raw_batch4_07302021_MT___MT_20210729_081.mzML	C:\Xcalibur\methods\MT\Metabolomics_Method\20210212_MT_HILICpos120Kres5min	4	1467	IDX
unknown	raw_batch4_07302021_MT___MT_20210729_082	90078_6_249159_I9_002	2	D:\IDX_Data\Maheshwor\Proj-201-Li-20210607-ZosterVac_ImmunoMetabolomics\HILICposRPneg\Batch 4	C:\Xcalibur\methods\MT\Metabolomics_Method\20210212_MT_RPneg120Kres5min		R:E8	2	/Users/mitchjo/Documents/pcpfm_submission/supplemental/RO1_plasma_mzml/raw_batch4_07302021_MT___MT_20210729_082.mzML	C:\Xcalibur\methods\MT\Metabolomics_Method\20210212_MT_RPneg120Kres5min	4	1468	IDX
unknown	raw_batch4_07302021_MT___MT_20210729_083	90078_3_249153_B4_001	2	D:\IDX_Data\Maheshwor\Proj-201-Li-20210607-ZosterVac_ImmunoMetabolomics\HILICposRPneg\Batch 4	C:\Xcalibur\methods\MT\Metabolomics_Method\20210212_MT_HILICpos120Kres5min		R:E9	2	/Users/mitchjo/Documents/pcpfm_submission/supplemental/RO1_plasma_mzml/raw_batch4_07302021_MT___MT_20210729_083.mzML	C:\Xcalibur\methods\MT\Metabolomics_Method\20210212_MT_HILICpos120Kres5min	4	1469	IDX
unknown	raw_batch4_07302021_MT___MT_20210729_084	90078_3_249153_B4_002	2	D:\IDX_Data\Maheshwor\Proj-201-Li-20210607-ZosterVac_ImmunoMetabolomics\HILICposRPneg\Batch 4	C:\Xcalibur\methods\MT\Metabolomics_Method\20210212_MT_RPneg120Kres5min		R:E9	2	/Users/mitchjo/Documents/pcpfm_submission/supplemental/RO1_plasma_mzml/raw_batch4_07302021_MT___MT_20210729_084.mzML	C:\Xcalibur\methods\MT\Metabolomics_Method\20210212_MT_RPneg120Kres5min	4	1470	IDX
unknown	raw_batch4_07302021_MT___MT_20210729_085	90090_2_249156_G9_001	2	D:\IDX_Data\Maheshwor\Proj-201-Li-20210607-ZosterVac_ImmunoMetabolomics\HILICposRPneg\Batch 4	C:\Xcalibur\methods\MT\Metabolomics_Method\20210212_MT_HILICpos120Kres5min		R:F1	2	/Users/mitchjo/Documents/pcpfm_submission/supplemental/RO1_plasma_mzml/raw_batch4_07302021_MT___MT_20210729_085.mzML	C:\Xcalibur\methods\MT\Metabolomics_Method\20210212_MT_HILICpos120Kres5min	4	1471	IDX
unknown	raw_batch4_07302021_MT___MT_20210729_086	90090_2_249156_G9_002	2	D:\IDX_Data\Maheshwor\Proj-201-Li-20210607-ZosterVac_ImmunoMetabolomics\HILICposRPneg\Batch 4	C:\Xcalibur\methods\MT\Metabolomics_Method\20210212_MT_RPneg120Kres5min		R:F1	2	/Users/mitchjo/Documents/pcpfm_submission/supplemental/RO1_plasma_mzml/raw_batch4_07302021_MT___MT_20210729_086.mzML	C:\Xcalibur\methods\MT\Metabolomics_Method\20210212_MT_RPneg120Kres5min	4	1472	IDX
qstd_standard	raw_batch4_07302021_MT___MT_20210729_087	Qstd_20210729_1_005	2	D:\IDX_Data\Maheshwor\Proj-201-Li-20210607-ZosterVac_ImmunoMetabolomics\HILICposRPneg\Batch 4	C:\Xcalibur\methods\MT\Metabolomics_Method\20210212_MT_HILICpos120Kres5min		R:A3	2	/Users/mitchjo/Documents/pcpfm_submission/supplemental/RO1_plasma_mzml/raw_batch4_07302021_MT___MT_20210729_087.mzML	C:\Xcalibur\methods\MT\Metabolomics_Method\20210212_MT_HILICpos120Kres5min	4	1473	IDX
qstd_standard	raw_batch4_07302021_MT___MT_20210729_088	Qstd_20210729_1_006	2	D:\IDX_Data\Maheshwor\Proj-201-Li-20210607-ZosterVac_ImmunoMetabolomics\HILICposRPneg\Batch 4	C:\Xcalibur\methods\MT\Metabolomics_Method\20210212_MT_RPneg120Kres5min		R:A3	2	/Users/mitchjo/Documents/pcpfm_submission/supplemental/RO1_plasma_mzml/raw_batch4_07302021_MT___MT_20210729_088.mzML	C:\Xcalibur\methods\MT\Metabolomics_Method\20210212_MT_RPneg120Kres5min	4	1474	IDX
qstd_standard	raw_batch4_07302021_MT___MT_20210729_089	Qstd_20210729_1_007	2	D:\IDX_Data\Maheshwor\Proj-201-Li-20210607-ZosterVac_ImmunoMetabolomics\HILICposRPneg\Batch 4	C:\Xcalibur\methods\MT\Metabolomics_Method\20210212_MT_HILICpos120Kres5min		R:A3	2	/Users/mitchjo/Documents/pcpfm_submission/supplemental/RO1_plasma_mzml/raw_batch4_07302021_MT___MT_20210729_089.mzML	C:\Xcalibur\methods\MT\Metabolomics_Method\20210212_MT_HILICpos120Kres5min	4	1475	IDX
qstd_standard	raw_batch4_07302021_MT___MT_20210729_090	Qstd_20210729_1_008	2	D:\IDX_Data\Maheshwor\Proj-201-Li-20210607-ZosterVac_ImmunoMetabolomics\HILICposRPneg\Batch 4	C:\Xcalibur\methods\MT\Metabolomics_Method\20210212_MT_RPneg120Kres5min		R:A3	2	/Users/mitchjo/Documents/pcpfm_submission/supplemental/RO1_plasma_mzml/raw_batch4_07302021_MT___MT_20210729_090.mzML	C:\Xcalibur\methods\MT\Metabolomics_Method\20210212_MT_RPneg120Kres5min	4	1476	IDX
qstd_standard	raw_batch4_07302021_MT___MT_20210729_001E	Qstd_20210729_4_001E	2	D:\IDX_Data\Maheshwor\Proj-201-Li-20210607-ZosterVac_ImmunoMetabolomics\HILICposRPneg\Batch 4	C:\Xcalibur\methods\MT\Metabolomics_Method\20210212_MT_HILICpos120Kres5min		Y:A6	2	/Users/mitchjo/Documents/pcpfm_submission/supplemental/RO1_plasma_mzml/raw_batch4_07302021_MT___MT_20210729_001E.mzML	C:\Xcalibur\methods\MT\Metabolomics_Method\20210212_MT_HILICpos120Kres5min	4	1477	IDX
qstd_standard	raw_batch4_07302021_MT___MT_20210729_002F	Qstd_20210729_4_002F	2	D:\IDX_Data\Maheshwor\Proj-201-Li-20210607-ZosterVac_ImmunoMetabolomics\HILICposRPneg\Batch 4	C:\Xcalibur\methods\MT\Metabolomics_Method\20210212_MT_RPneg120Kres5min		Y:A6	2	/Users/mitchjo/Documents/pcpfm_submission/supplemental/RO1_plasma_mzml/raw_batch4_07302021_MT___MT_20210729_002F.mzML	C:\Xcalibur\methods\MT\Metabolomics_Method\20210212_MT_RPneg120Kres5min	4	1478	IDX
qstd_standard	raw_batch4_07302021_MT___MT_20210729_003G	Qstd_20210729_4_003G	2	D:\IDX_Data\Maheshwor\Proj-201-Li-20210607-ZosterVac_ImmunoMetabolomics\HILICposRPneg\Batch 4	C:\Xcalibur\methods\MT\Metabolomics_Method\20210212_MT_HILICpos120Kres5min		Y:A6	2	/Users/mitchjo/Documents/pcpfm_submission/supplemental/RO1_plasma_mzml/raw_batch4_07302021_MT___MT_20210729_003G.mzML	C:\Xcalibur\methods\MT\Metabolomics_Method\20210212_MT_HILICpos120Kres5min	4	1479	IDX
qstd_standard	raw_batch4_07302021_MT___MT_20210729_004H	Qstd_20210729_4_004H	2	D:\IDX_Data\Maheshwor\Proj-201-Li-20210607-ZosterVac_ImmunoMetabolomics\HILICposRPneg\Batch 4	C:\Xcalibur\methods\MT\Metabolomics_Method\20210212_MT_RPneg120Kres5min		Y:A6	2	/Users/mitchjo/Documents/pcpfm_submission/supplemental/RO1_plasma_mzml/raw_batch4_07302021_MT___MT_20210729_004H.mzML	C:\Xcalibur\methods\MT\Metabolomics_Method\20210212_MT_RPneg120Kres5min	4	1480	IDX
blank	raw_batch4_07302021_MT___Blank_20210729_003	Blank_20210729_4_003	2	D:\IDX_Data\Maheshwor\Proj-201-Li-20210607-ZosterVac_ImmunoMetabolomics\HILICposRPneg\Batch 4	C:\Xcalibur\methods\MT\Metabolomics_Method\20210212_MT_HILICpos120Kres5min		R:A1	2	/Users/mitchjo/Documents/pcpfm_submission/supplemental/RO1_plasma_mzml/raw_batch4_07302021_MT___Blank_20210729_003.mzML	C:\Xcalibur\methods\MT\Metabolomics_Method\20210212_MT_HILICpos120Kres5min	4	1481	IDX
blank	raw_batch4_07302021_MT___Blank_20210729_004	Blank_20210729_4_004	2	D:\IDX_Data\Maheshwor\Proj-201-Li-20210607-ZosterVac_ImmunoMetabolomics\HILICposRPneg\Batch 4	C:\Xcalibur\methods\MT\Metabolomics_Method\20210212_MT_RPneg120Kres5min		R:A1	2	/Users/mitchjo/Documents/pcpfm_submission/supplemental/RO1_plasma_mzml/raw_batch4_07302021_MT___Blank_20210729_004.mzML	C:\Xcalibur\methods\MT\Metabolomics_Method\20210212_MT_RPneg120Kres5min	4	1482	IDX
pooled	raw_batch4_07302021_MT___MT_20210729_091	Pooled_Sample_20210729_4_005	2	D:\IDX_Data\Maheshwor\Proj-201-Li-20210607-ZosterVac_ImmunoMetabolomics\HILICposRPneg\Batch 4	C:\Xcalibur\methods\MT\Metabolomics_Method\20210212_MT_HILICpos120Kres5min		R:A5	2	/Users/mitchjo/Documents/pcpfm_submission/supplemental/RO1_plasma_mzml/raw_batch4_07302021_MT___MT_20210729_091.mzML	C:\Xcalibur\methods\MT\Metabolomics_Method\20210212_MT_HILICpos120Kres5min	4	1483	IDX
pooled	raw_batch4_07302021_MT___MT_20210729_092	Pooled_Sample_20210729_4_006	2	D:\IDX_Data\Maheshwor\Proj-201-Li-20210607-ZosterVac_ImmunoMetabolomics\HILICposRPneg\Batch 4	C:\Xcalibur\methods\MT\Metabolomics_Method\20210212_MT_RPneg120Kres5min		R:A5	2	/Users/mitchjo/Documents/pcpfm_submission/supplemental/RO1_plasma_mzml/raw_batch4_07302021_MT___MT_20210729_092.mzML	C:\Xcalibur\methods\MT\Metabolomics_Method\20210212_MT_RPneg120Kres5min	4	1484	IDX
unknown	raw_batch4_07302021_MT___MT_20210729_093	90090_1_249145_F4_001	2	D:\IDX_Data\Maheshwor\Proj-201-Li-20210607-ZosterVac_ImmunoMetabolomics\HILICposRPneg\Batch 4	C:\Xcalibur\methods\MT\Metabolomics_Method\20210212_MT_HILICpos120Kres5min		R:F2	2	/Users/mitchjo/Documents/pcpfm_submission/supplemental/RO1_plasma_mzml/raw_batch4_07302021_MT___MT_20210729_093.mzML	C:\Xcalibur\methods\MT\Metabolomics_Method\20210212_MT_HILICpos120Kres5min	4	1485	IDX
unknown	raw_batch4_07302021_MT___MT_20210729_094	90090_1_249145_F4_002	2	D:\IDX_Data\Maheshwor\Proj-201-Li-20210607-ZosterVac_ImmunoMetabolomics\HILICposRPneg\Batch 4	C:\Xcalibur\methods\MT\Metabolomics_Method\20210212_MT_RPneg120Kres5min		R:F2	2	/Users/mitchjo/Documents/pcpfm_submission/supplemental/RO1_plasma_mzml/raw_batch4_07302021_MT___MT_20210729_094.mzML	C:\Xcalibur\methods\MT\Metabolomics_Method\20210212_MT_RPneg120Kres5min	4	1486	IDX
unknown	raw_batch4_07302021_MT___MT_20210729_095	90090_3_249156_E5_001	2	D:\IDX_Data\Maheshwor\Proj-201-Li-20210607-ZosterVac_ImmunoMetabolomics\HILICposRPneg\Batch 4	C:\Xcalibur\methods\MT\Metabolomics_Method\20210212_MT_HILICpos120Kres5min		R:F3	2	/Users/mitchjo/Documents/pcpfm_submission/supplemental/RO1_plasma_mzml/raw_batch4_07302021_MT___MT_20210729_095.mzML	C:\Xcalibur\methods\MT\Metabolomics_Method\20210212_MT_HILICpos120Kres5min	4	1487	IDX
unknown	raw_batch4_07302021_MT___MT_20210729_096	90090_3_249156_E5_002	2	D:\IDX_Data\Maheshwor\Proj-201-Li-20210607-ZosterVac_ImmunoMetabolomics\HILICposRPneg\Batch 4	C:\Xcalibur\methods\MT\Metabolomics_Method\20210212_MT_RPneg120Kres5min		R:F3	2	/Users/mitchjo/Documents/pcpfm_submission/supplemental/RO1_plasma_mzml/raw_batch4_07302021_MT___MT_20210729_096.mzML	C:\Xcalibur\methods\MT\Metabolomics_Method\20210212_MT_RPneg120Kres5min	4	1488	IDX
unknown	raw_batch4_07302021_MT___MT_20210729_097	90090_6_249160_A5_001	2	D:\IDX_Data\Maheshwor\Proj-201-Li-20210607-ZosterVac_ImmunoMetabolomics\HILICposRPneg\Batch 4	C:\Xcalibur\methods\MT\Metabolomics_Method\20210212_MT_HILICpos120Kres5min		R:F4	2	/Users/mitchjo/Documents/pcpfm_submission/supplemental/RO1_plasma_mzml/raw_batch4_07302021_MT___MT_20210729_097.mzML	C:\Xcalibur\methods\MT\Metabolomics_Method\20210212_MT_HILICpos120Kres5min	4	1489	IDX
unknown	raw_batch4_07302021_MT___MT_20210729_098	90090_6_249160_A5_002	2	D:\IDX_Data\Maheshwor\Proj-201-Li-20210607-ZosterVac_ImmunoMetabolomics\HILICposRPneg\Batch 4	C:\Xcalibur\methods\MT\Metabolomics_Method\20210212_MT_RPneg120Kres5min		R:F4	2	/Users/mitchjo/Documents/pcpfm_submission/supplemental/RO1_plasma_mzml/raw_batch4_07302021_MT___MT_20210729_098.mzML	C:\Xcalibur\methods\MT\Metabolomics_Method\20210212_MT_RPneg120Kres5min	4	1490	IDX
unknown	raw_batch4_07302021_MT___MT_20210729_099	90103_7_249154_B7_001	2	D:\IDX_Data\Maheshwor\Proj-201-Li-20210607-ZosterVac_ImmunoMetabolomics\HILICposRPneg\Batch 4	C:\Xcalibur\methods\MT\Metabolomics_Method\20210212_MT_HILICpos120Kres5min		R:F5	2	/Users/mitchjo/Documents/pcpfm_submission/supplemental/RO1_plasma_mzml/raw_batch4_07302021_MT___MT_20210729_099.mzML	C:\Xcalibur\methods\MT\Metabolomics_Method\20210212_MT_HILICpos120Kres5min	4	1491	IDX
unknown	raw_batch4_07302021_MT___MT_20210729_100	90103_7_249154_B7_002	2	D:\IDX_Data\Maheshwor\Proj-201-Li-20210607-ZosterVac_ImmunoMetabolomics\HILICposRPneg\Batch 4	C:\Xcalibur\methods\MT\Metabolomics_Method\20210212_MT_RPneg120Kres5min		R:F5	2	/Users/mitchjo/Documents/pcpfm_submission/supplemental/RO1_plasma_mzml/raw_batch4_07302021_MT___MT_20210729_100.mzML	C:\Xcalibur\methods\MT\Metabolomics_Method\20210212_MT_RPneg120Kres5min	4	1492	IDX
unknown	raw_batch4_07302021_MT___MT_20210729_101	90103_6_249143_I6_001	2	D:\IDX_Data\Maheshwor\Proj-201-Li-20210607-ZosterVac_ImmunoMetabolomics\HILICposRPneg\Batch 4	C:\Xcalibur\methods\MT\Metabolomics_Method\20210212_MT_HILICpos120Kres5min		R:F6	2	/Users/mitchjo/Documents/pcpfm_submission/supplemental/RO1_plasma_mzml/raw_batch4_07302021_MT___MT_20210729_101.mzML	C:\Xcalibur\methods\MT\Metabolomics_Method\20210212_MT_HILICpos120Kres5min	4	1493	IDX
unknown	raw_batch4_07302021_MT___MT_20210729_102	90103_6_249143_I6_002	2	D:\IDX_Data\Maheshwor\Proj-201-Li-20210607-ZosterVac_ImmunoMetabolomics\HILICposRPneg\Batch 4	C:\Xcalibur\methods\MT\Metabolomics_Method\20210212_MT_RPneg120Kres5min		R:F6	2	/Users/mitchjo/Documents/pcpfm_submission/supplemental/RO1_plasma_mzml/raw_batch4_07302021_MT___MT_20210729_102.mzML	C:\Xcalibur\methods\MT\Metabolomics_Method\20210212_MT_RPneg120Kres5min	4	1494	IDX
unknown	raw_batch4_07302021_MT___MT_20210729_103	90103_3_249147_G4_001	2	D:\IDX_Data\Maheshwor\Proj-201-Li-20210607-ZosterVac_ImmunoMetabolomics\HILICposRPneg\Batch 4	C:\Xcalibur\methods\MT\Metabolomics_Method\20210212_MT_HILICpos120Kres5min		R:F7	2	/Users/mitchjo/Documents/pcpfm_submission/supplemental/RO1_plasma_mzml/raw_batch4_07302021_MT___MT_20210729_103.mzML	C:\Xcalibur\methods\MT\Metabolomics_Method\20210212_MT_HILICpos120Kres5min	4	1495	IDX
unknown	raw_batch4_07302021_MT___MT_20210729_104	90103_3_249147_G4_002	2	D:\IDX_Data\Maheshwor\Proj-201-Li-20210607-ZosterVac_ImmunoMetabolomics\HILICposRPneg\Batch 4	C:\Xcalibur\methods\MT\Metabolomics_Method\20210212_MT_RPneg120Kres5min		R:F7	2	/Users/mitchjo/Documents/pcpfm_submission/supplemental/RO1_plasma_mzml/raw_batch4_07302021_MT___MT_20210729_104.mzML	C:\Xcalibur\methods\MT\Metabolomics_Method\20210212_MT_RPneg120Kres5min	4	1496	IDX
unknown	raw_batch4_07302021_MT___MT_20210729_105_20210730061053	90103_2_249157_C2_001	2	D:\IDX_Data\Maheshwor\Proj-201-Li-20210607-ZosterVac_ImmunoMetabolomics\HILICposRPneg\Batch 4	C:\Xcalibur\methods\MT\Metabolomics_Method\20210212_MT_HILICpos120Kres5min		R:F8	2	/Users/mitchjo/Documents/pcpfm_submission/supplemental/RO1_plasma_mzml/raw_batch4_07302021_MT___MT_20210729_105_20210730061053.mzML	C:\Xcalibur\methods\MT\Metabolomics_Method\20210212_MT_HILICpos120Kres5min	4	1497	IDX
unknown	raw_batch4_07302021_MT___MT_20210729_106	90103_2_249157_C2_002	2	D:\IDX_Data\Maheshwor\Proj-201-Li-20210607-ZosterVac_ImmunoMetabolomics\HILICposRPneg\Batch 4	C:\Xcalibur\methods\MT\Metabolomics_Method\20210212_MT_RPneg120Kres5min		R:F8	2	/Users/mitchjo/Documents/pcpfm_submission/supplemental/RO1_plasma_mzml/raw_batch4_07302021_MT___MT_20210729_106.mzML	C:\Xcalibur\methods\MT\Metabolomics_Method\20210212_MT_RPneg120Kres5min	4	1498	IDX
unknown	raw_batch4_07302021_MT___MT_20210729_107	90103_1_249153_F3_001	2	D:\IDX_Data\Maheshwor\Proj-201-Li-20210607-ZosterVac_ImmunoMetabolomics\HILICposRPneg\Batch 4	C:\Xcalibur\methods\MT\Metabolomics_Method\20210212_MT_HILICpos120Kres5min		R:F9	2	/Users/mitchjo/Documents/pcpfm_submission/supplemental/RO1_plasma_mzml/raw_batch4_07302021_MT___MT_20210729_107.mzML	C:\Xcalibur\methods\MT\Metabolomics_Method\20210212_MT_HILICpos120Kres5min	4	1499	IDX
unknown	raw_batch4_07302021_MT___MT_20210729_108	90103_1_249153_F3_002	2	D:\IDX_Data\Maheshwor\Proj-201-Li-20210607-ZosterVac_ImmunoMetabolomics\HILICposRPneg\Batch 4	C:\Xcalibur\methods\MT\Metabolomics_Method\20210212_MT_RPneg120Kres5min		R:F9	2	/Users/mitchjo/Documents/pcpfm_submission/supplemental/RO1_plasma_mzml/raw_batch4_07302021_MT___MT_20210729_108.mzML	C:\Xcalibur\methods\MT\Metabolomics_Method\20210212_MT_RPneg120Kres5min	4	1500	IDX
unknown	raw_batch4_07302021_MT___MT_20210729_109	90127_1_249152_F4_001	2	D:\IDX_Data\Maheshwor\Proj-201-Li-20210607-ZosterVac_ImmunoMetabolomics\HILICposRPneg\Batch 4	C:\Xcalibur\methods\MT\Metabolomics_Method\20210212_MT_HILICpos120Kres5min		B:A1	2	/Users/mitchjo/Documents/pcpfm_submission/supplemental/RO1_plasma_mzml/raw_batch4_07302021_MT___MT_20210729_109.mzML	C:\Xcalibur\methods\MT\Metabolomics_Method\20210212_MT_HILICpos120Kres5min	4	1501	IDX
unknown	raw_batch4_07302021_MT___MT_20210729_110	90127_1_249152_F4_002	2	D:\IDX_Data\Maheshwor\Proj-201-Li-20210607-ZosterVac_ImmunoMetabolomics\HILICposRPneg\Batch 4	C:\Xcalibur\methods\MT\Metabolomics_Method\20210212_MT_RPneg120Kres5min		B:A1	2	/Users/mitchjo/Documents/pcpfm_submission/supplemental/RO1_plasma_mzml/raw_batch4_07302021_MT___MT_20210729_110.mzML	C:\Xcalibur\methods\MT\Metabolomics_Method\20210212_MT_RPneg120Kres5min	4	1502	IDX
unknown	raw_batch4_07302021_MT___MT_20210729_111	90127_3_249146_A8_001	2	D:\IDX_Data\Maheshwor\Proj-201-Li-20210607-ZosterVac_ImmunoMetabolomics\HILICposRPneg\Batch 4	C:\Xcalibur\methods\MT\Metabolomics_Method\20210212_MT_HILICpos120Kres5min		B:A2	2	/Users/mitchjo/Documents/pcpfm_submission/supplemental/RO1_plasma_mzml/raw_batch4_07302021_MT___MT_20210729_111.mzML	C:\Xcalibur\methods\MT\Metabolomics_Method\20210212_MT_HILICpos120Kres5min	4	1503	IDX
unknown	raw_batch4_07302021_MT___MT_20210729_112	90127_3_249146_A8_002	2	D:\IDX_Data\Maheshwor\Proj-201-Li-20210607-ZosterVac_ImmunoMetabolomics\HILICposRPneg\Batch 4	C:\Xcalibur\methods\MT\Metabolomics_Method\20210212_MT_RPneg120Kres5min		B:A2	2	/Users/mitchjo/Documents/pcpfm_submission/supplemental/RO1_plasma_mzml/raw_batch4_07302021_MT___MT_20210729_112.mzML	C:\Xcalibur\methods\MT\Metabolomics_Method\20210212_MT_RPneg120Kres5min	4	1504	IDX
unknown	raw_batch4_07302021_MT___MT_20210729_113	90127_2_249152_D8_001	2	D:\IDX_Data\Maheshwor\Proj-201-Li-20210607-ZosterVac_ImmunoMetabolomics\HILICposRPneg\Batch 4	C:\Xcalibur\methods\MT\Metabolomics_Method\20210212_MT_HILICpos120Kres5min		B:A3	2	/Users/mitchjo/Documents/pcpfm_submission/supplemental/RO1_plasma_mzml/raw_batch4_07302021_MT___MT_20210729_113.mzML	C:\Xcalibur\methods\MT\Metabolomics_Method\20210212_MT_HILICpos120Kres5min	4	1505	IDX
unknown	raw_batch4_07302021_MT___MT_20210729_114	90127_2_249152_D8_002	2	D:\IDX_Data\Maheshwor\Proj-201-Li-20210607-ZosterVac_ImmunoMetabolomics\HILICposRPneg\Batch 4	C:\Xcalibur\methods\MT\Metabolomics_Method\20210212_MT_RPneg120Kres5min		B:A3	2	/Users/mitchjo/Documents/pcpfm_submission/supplemental/RO1_plasma_mzml/raw_batch4_07302021_MT___MT_20210729_114.mzML	C:\Xcalibur\methods\MT\Metabolomics_Method\20210212_MT_RPneg120Kres5min	4	1506	IDX
unknown	raw_batch4_07302021_MT___MT_20210729_115	90127_7_249149_H4_001	2	D:\IDX_Data\Maheshwor\Proj-201-Li-20210607-ZosterVac_ImmunoMetabolomics\HILICposRPneg\Batch 4	C:\Xcalibur\methods\MT\Metabolomics_Method\20210212_MT_HILICpos120Kres5min		B:A4	2	/Users/mitchjo/Documents/pcpfm_submission/supplemental/RO1_plasma_mzml/raw_batch4_07302021_MT___MT_20210729_115.mzML	C:\Xcalibur\methods\MT\Metabolomics_Method\20210212_MT_HILICpos120Kres5min	4	1507	IDX
unknown	raw_batch4_07302021_MT___MT_20210729_116	90127_7_249149_H4_002	2	D:\IDX_Data\Maheshwor\Proj-201-Li-20210607-ZosterVac_ImmunoMetabolomics\HILICposRPneg\Batch 4	C:\Xcalibur\methods\MT\Metabolomics_Method\20210212_MT_RPneg120Kres5min		B:A4	2	/Users/mitchjo/Documents/pcpfm_submission/supplemental/RO1_plasma_mzml/raw_batch4_07302021_MT___MT_20210729_116.mzML	C:\Xcalibur\methods\MT\Metabolomics_Method\20210212_MT_RPneg120Kres5min	4	1508	IDX
unknown	raw_batch4_07302021_MT___MT_20210729_117	90127_6_249160_A3_001	2	D:\IDX_Data\Maheshwor\Proj-201-Li-20210607-ZosterVac_ImmunoMetabolomics\HILICposRPneg\Batch 4	C:\Xcalibur\methods\MT\Metabolomics_Method\20210212_MT_HILICpos120Kres5min		B:A5	2	/Users/mitchjo/Documents/pcpfm_submission/supplemental/RO1_plasma_mzml/raw_batch4_07302021_MT___MT_20210729_117.mzML	C:\Xcalibur\methods\MT\Metabolomics_Method\20210212_MT_HILICpos120Kres5min	4	1509	IDX
unknown	raw_batch4_07302021_MT___MT_20210729_118	90127_6_249160_A3_002	2	D:\IDX_Data\Maheshwor\Proj-201-Li-20210607-ZosterVac_ImmunoMetabolomics\HILICposRPneg\Batch 4	C:\Xcalibur\methods\MT\Metabolomics_Method\20210212_MT_RPneg120Kres5min		B:A5	2	/Users/mitchjo/Documents/pcpfm_submission/supplemental/RO1_plasma_mzml/raw_batch4_07302021_MT___MT_20210729_118.mzML	C:\Xcalibur\methods\MT\Metabolomics_Method\20210212_MT_RPneg120Kres5min	4	1510	IDX
unknown	raw_batch4_07302021_MT___MT_20210729_119	90162_2_249141_F9_001	2	D:\IDX_Data\Maheshwor\Proj-201-Li-20210607-ZosterVac_ImmunoMetabolomics\HILICposRPneg\Batch 4	C:\Xcalibur\methods\MT\Metabolomics_Method\20210212_MT_HILICpos120Kres5min		B:A6	2	/Users/mitchjo/Documents/pcpfm_submission/supplemental/RO1_plasma_mzml/raw_batch4_07302021_MT___MT_20210729_119.mzML	C:\Xcalibur\methods\MT\Metabolomics_Method\20210212_MT_HILICpos120Kres5min	4	1511	IDX
unknown	raw_batch4_07302021_MT___MT_20210729_120	90162_2_249141_F9_002	2	D:\IDX_Data\Maheshwor\Proj-201-Li-20210607-ZosterVac_ImmunoMetabolomics\HILICposRPneg\Batch 4	C:\Xcalibur\methods\MT\Metabolomics_Method\20210212_MT_RPneg120Kres5min		B:A6	2	/Users/mitchjo/Documents/pcpfm_submission/supplemental/RO1_plasma_mzml/raw_batch4_07302021_MT___MT_20210729_120.mzML	C:\Xcalibur\methods\MT\Metabolomics_Method\20210212_MT_RPneg120Kres5min	4	1512	IDX
unknown	raw_batch4_07302021_MT___MT_20210729_121	90162_1_249145_D8_001	2	D:\IDX_Data\Maheshwor\Proj-201-Li-20210607-ZosterVac_ImmunoMetabolomics\HILICposRPneg\Batch 4	C:\Xcalibur\methods\MT\Metabolomics_Method\20210212_MT_HILICpos120Kres5min		B:A7	2	/Users/mitchjo/Documents/pcpfm_submission/supplemental/RO1_plasma_mzml/raw_batch4_07302021_MT___MT_20210729_121.mzML	C:\Xcalibur\methods\MT\Metabolomics_Method\20210212_MT_HILICpos120Kres5min	4	1513	IDX
unknown	raw_batch4_07302021_MT___MT_20210729_122	90162_1_249145_D8_002	2	D:\IDX_Data\Maheshwor\Proj-201-Li-20210607-ZosterVac_ImmunoMetabolomics\HILICposRPneg\Batch 4	C:\Xcalibur\methods\MT\Metabolomics_Method\20210212_MT_RPneg120Kres5min		B:A7	2	/Users/mitchjo/Documents/pcpfm_submission/supplemental/RO1_plasma_mzml/raw_batch4_07302021_MT___MT_20210729_122.mzML	C:\Xcalibur\methods\MT\Metabolomics_Method\20210212_MT_RPneg120Kres5min	4	1514	IDX
unknown	raw_batch4_07302021_MT___MT_20210729_123	90162_6_249148_G4_001	2	D:\IDX_Data\Maheshwor\Proj-201-Li-20210607-ZosterVac_ImmunoMetabolomics\HILICposRPneg\Batch 4	C:\Xcalibur\methods\MT\Metabolomics_Method\20210212_MT_HILICpos120Kres5min		B:A8	2	/Users/mitchjo/Documents/pcpfm_submission/supplemental/RO1_plasma_mzml/raw_batch4_07302021_MT___MT_20210729_123.mzML	C:\Xcalibur\methods\MT\Metabolomics_Method\20210212_MT_HILICpos120Kres5min	4	1515	IDX
unknown	raw_batch4_07302021_MT___MT_20210729_124	90162_6_249148_G4_002	2	D:\IDX_Data\Maheshwor\Proj-201-Li-20210607-ZosterVac_ImmunoMetabolomics\HILICposRPneg\Batch 4	C:\Xcalibur\methods\MT\Metabolomics_Method\20210212_MT_RPneg120Kres5min		B:A8	2	/Users/mitchjo/Documents/pcpfm_submission/supplemental/RO1_plasma_mzml/raw_batch4_07302021_MT___MT_20210729_124.mzML	C:\Xcalibur\methods\MT\Metabolomics_Method\20210212_MT_RPneg120Kres5min	4	1516	IDX
unknown	raw_batch4_07302021_MT___MT_20210729_125	90162_7_249154_H6_001	2	D:\IDX_Data\Maheshwor\Proj-201-Li-20210607-ZosterVac_ImmunoMetabolomics\HILICposRPneg\Batch 4	C:\Xcalibur\methods\MT\Metabolomics_Method\20210212_MT_HILICpos120Kres5min		B:A9	2	/Users/mitchjo/Documents/pcpfm_submission/supplemental/RO1_plasma_mzml/raw_batch4_07302021_MT___MT_20210729_125.mzML	C:\Xcalibur\methods\MT\Metabolomics_Method\20210212_MT_HILICpos120Kres5min	4	1517	IDX
unknown	raw_batch4_07302021_MT___MT_20210729_126	90162_7_249154_H6_002	2	D:\IDX_Data\Maheshwor\Proj-201-Li-20210607-ZosterVac_ImmunoMetabolomics\HILICposRPneg\Batch 4	C:\Xcalibur\methods\MT\Metabolomics_Method\20210212_MT_RPneg120Kres5min		B:A9	2	/Users/mitchjo/Documents/pcpfm_submission/supplemental/RO1_plasma_mzml/raw_batch4_07302021_MT___MT_20210729_126.mzML	C:\Xcalibur\methods\MT\Metabolomics_Method\20210212_MT_RPneg120Kres5min	4	1518	IDX
unknown	raw_batch4_07302021_MT___MT_20210729_127	90162_3_249158_C8_001	2	D:\IDX_Data\Maheshwor\Proj-201-Li-20210607-ZosterVac_ImmunoMetabolomics\HILICposRPneg\Batch 4	C:\Xcalibur\methods\MT\Metabolomics_Method\20210212_MT_HILICpos120Kres5min		B:B1	2	/Users/mitchjo/Documents/pcpfm_submission/supplemental/RO1_plasma_mzml/raw_batch4_07302021_MT___MT_20210729_127.mzML	C:\Xcalibur\methods\MT\Metabolomics_Method\20210212_MT_HILICpos120Kres5min	4	1519	IDX
unknown	raw_batch4_07302021_MT___MT_20210729_128	90162_3_249158_C8_002	2	D:\IDX_Data\Maheshwor\Proj-201-Li-20210607-ZosterVac_ImmunoMetabolomics\HILICposRPneg\Batch 4	C:\Xcalibur\methods\MT\Metabolomics_Method\20210212_MT_RPneg120Kres5min		B:B1	2	/Users/mitchjo/Documents/pcpfm_submission/supplemental/RO1_plasma_mzml/raw_batch4_07302021_MT___MT_20210729_128.mzML	C:\Xcalibur\methods\MT\Metabolomics_Method\20210212_MT_RPneg120Kres5min	4	1520	IDX
unknown	raw_batch4_07302021_MT___MT_20210729_129	90175_1_249137_A8_001	2	D:\IDX_Data\Maheshwor\Proj-201-Li-20210607-ZosterVac_ImmunoMetabolomics\HILICposRPneg\Batch 4	C:\Xcalibur\methods\MT\Metabolomics_Method\20210212_MT_HILICpos120Kres5min		B:B2	2	/Users/mitchjo/Documents/pcpfm_submission/supplemental/RO1_plasma_mzml/raw_batch4_07302021_MT___MT_20210729_129.mzML	C:\Xcalibur\methods\MT\Metabolomics_Method\20210212_MT_HILICpos120Kres5min	4	1521	IDX
unknown	raw_batch4_07302021_MT___MT_20210729_130	90175_1_249137_A8_002	2	D:\IDX_Data\Maheshwor\Proj-201-Li-20210607-ZosterVac_ImmunoMetabolomics\HILICposRPneg\Batch 4	C:\Xcalibur\methods\MT\Metabolomics_Method\20210212_MT_RPneg120Kres5min		B:B2	2	/Users/mitchjo/Documents/pcpfm_submission/supplemental/RO1_plasma_mzml/raw_batch4_07302021_MT___MT_20210729_130.mzML	C:\Xcalibur\methods\MT\Metabolomics_Method\20210212_MT_RPneg120Kres5min	4	1522	IDX
unknown	raw_batch4_07302021_MT___MT_20210729_131	90175_3_249143_H6_001	2	D:\IDX_Data\Maheshwor\Proj-201-Li-20210607-ZosterVac_ImmunoMetabolomics\HILICposRPneg\Batch 4	C:\Xcalibur\methods\MT\Metabolomics_Method\20210212_MT_HILICpos120Kres5min		B:B3	2	/Users/mitchjo/Documents/pcpfm_submission/supplemental/RO1_plasma_mzml/raw_batch4_07302021_MT___MT_20210729_131.mzML	C:\Xcalibur\methods\MT\Metabolomics_Method\20210212_MT_HILICpos120Kres5min	4	1523	IDX
unknown	raw_batch4_07302021_MT___MT_20210729_132	90175_3_249143_H6_002	2	D:\IDX_Data\Maheshwor\Proj-201-Li-20210607-ZosterVac_ImmunoMetabolomics\HILICposRPneg\Batch 4	C:\Xcalibur\methods\MT\Metabolomics_Method\20210212_MT_RPneg120Kres5min		B:B3	2	/Users/mitchjo/Documents/pcpfm_submission/supplemental/RO1_plasma_mzml/raw_batch4_07302021_MT___MT_20210729_132.mzML	C:\Xcalibur\methods\MT\Metabolomics_Method\20210212_MT_RPneg120Kres5min	4	1524	IDX
unknown	raw_batch4_07302021_MT___MT_20210729_133	90175_7_249142_I9_001	2	D:\IDX_Data\Maheshwor\Proj-201-Li-20210607-ZosterVac_ImmunoMetabolomics\HILICposRPneg\Batch 4	C:\Xcalibur\methods\MT\Metabolomics_Method\20210212_MT_HILICpos120Kres5min		B:B4	2	/Users/mitchjo/Documents/pcpfm_submission/supplemental/RO1_plasma_mzml/raw_batch4_07302021_MT___MT_20210729_133.mzML	C:\Xcalibur\methods\MT\Metabolomics_Method\20210212_MT_HILICpos120Kres5min	4	1525	IDX
unknown	raw_batch4_07302021_MT___MT_20210729_134	90175_7_249142_I9_002	2	D:\IDX_Data\Maheshwor\Proj-201-Li-20210607-ZosterVac_ImmunoMetabolomics\HILICposRPneg\Batch 4	C:\Xcalibur\methods\MT\Metabolomics_Method\20210212_MT_RPneg120Kres5min		B:B4	2	/Users/mitchjo/Documents/pcpfm_submission/supplemental/RO1_plasma_mzml/raw_batch4_07302021_MT___MT_20210729_134.mzML	C:\Xcalibur\methods\MT\Metabolomics_Method\20210212_MT_RPneg120Kres5min	4	1526	IDX
unknown	raw_batch4_07302021_MT___MT_20210729_135	90175_6_249138_F2_001	2	D:\IDX_Data\Maheshwor\Proj-201-Li-20210607-ZosterVac_ImmunoMetabolomics\HILICposRPneg\Batch 4	C:\Xcalibur\methods\MT\Metabolomics_Method\20210212_MT_HILICpos120Kres5min		B:B5	2	/Users/mitchjo/Documents/pcpfm_submission/supplemental/RO1_plasma_mzml/raw_batch4_07302021_MT___MT_20210729_135.mzML	C:\Xcalibur\methods\MT\Metabolomics_Method\20210212_MT_HILICpos120Kres5min	4	1527	IDX
unknown	raw_batch4_07302021_MT___MT_20210729_136	90175_6_249138_F2_002	2	D:\IDX_Data\Maheshwor\Proj-201-Li-20210607-ZosterVac_ImmunoMetabolomics\HILICposRPneg\Batch 4	C:\Xcalibur\methods\MT\Metabolomics_Method\20210212_MT_RPneg120Kres5min		B:B5	2	/Users/mitchjo/Documents/pcpfm_submission/supplemental/RO1_plasma_mzml/raw_batch4_07302021_MT___MT_20210729_136.mzML	C:\Xcalibur\methods\MT\Metabolomics_Method\20210212_MT_RPneg120Kres5min	4	1528	IDX
unknown	raw_batch4_07302021_MT___MT_20210729_137	90175_2_249137_H9_001	2	D:\IDX_Data\Maheshwor\Proj-201-Li-20210607-ZosterVac_ImmunoMetabolomics\HILICposRPneg\Batch 4	C:\Xcalibur\methods\MT\Metabolomics_Method\20210212_MT_HILICpos120Kres5min		B:B6	2	/Users/mitchjo/Documents/pcpfm_submission/supplemental/RO1_plasma_mzml/raw_batch4_07302021_MT___MT_20210729_137.mzML	C:\Xcalibur\methods\MT\Metabolomics_Method\20210212_MT_HILICpos120Kres5min	4	1529	IDX
unknown	raw_batch4_07302021_MT___MT_20210729_138	90175_2_249137_H9_002	2	D:\IDX_Data\Maheshwor\Proj-201-Li-20210607-ZosterVac_ImmunoMetabolomics\HILICposRPneg\Batch 4	C:\Xcalibur\methods\MT\Metabolomics_Method\20210212_MT_RPneg120Kres5min		B:B6	2	/Users/mitchjo/Documents/pcpfm_submission/supplemental/RO1_plasma_mzml/raw_batch4_07302021_MT___MT_20210729_138.mzML	C:\Xcalibur\methods\MT\Metabolomics_Method\20210212_MT_RPneg120Kres5min	4	1530	IDX
pooled	raw_batch4_07302021_MT___MT_20210729_139	Pooled_Sample_20210729_4_007	2	D:\IDX_Data\Maheshwor\Proj-201-Li-20210607-ZosterVac_ImmunoMetabolomics\HILICposRPneg\Batch 4	C:\Xcalibur\methods\MT\Metabolomics_Method\20210212_MT_HILICpos120Kres5min		R:A5	2	/Users/mitchjo/Documents/pcpfm_submission/supplemental/RO1_plasma_mzml/raw_batch4_07302021_MT___MT_20210729_139.mzML	C:\Xcalibur\methods\MT\Metabolomics_Method\20210212_MT_HILICpos120Kres5min	4	1531	IDX
pooled	raw_batch4_07302021_MT___MT_20210729_140	Pooled_Sample_20210729_4_008	2	D:\IDX_Data\Maheshwor\Proj-201-Li-20210607-ZosterVac_ImmunoMetabolomics\HILICposRPneg\Batch 4	C:\Xcalibur\methods\MT\Metabolomics_Method\20210212_MT_RPneg120Kres5min		R:A5	2	/Users/mitchjo/Documents/pcpfm_submission/supplemental/RO1_plasma_mzml/raw_batch4_07302021_MT___MT_20210729_140.mzML	C:\Xcalibur\methods\MT\Metabolomics_Method\20210212_MT_RPneg120Kres5min	4	1532	IDX
unknown	raw_batch4_07302021_MT___MT_20210729_141	90199_7_249143_B6_001	2	D:\IDX_Data\Maheshwor\Proj-201-Li-20210607-ZosterVac_ImmunoMetabolomics\HILICposRPneg\Batch 4	C:\Xcalibur\methods\MT\Metabolomics_Method\20210212_MT_HILICpos120Kres5min		B:B7	2	/Users/mitchjo/Documents/pcpfm_submission/supplemental/RO1_plasma_mzml/raw_batch4_07302021_MT___MT_20210729_141.mzML	C:\Xcalibur\methods\MT\Metabolomics_Method\20210212_MT_HILICpos120Kres5min	4	1533	IDX
unknown	raw_batch4_07302021_MT___MT_20210729_142	90199_7_249143_B6_002	2	D:\IDX_Data\Maheshwor\Proj-201-Li-20210607-ZosterVac_ImmunoMetabolomics\HILICposRPneg\Batch 4	C:\Xcalibur\methods\MT\Metabolomics_Method\20210212_MT_RPneg120Kres5min		B:B7	2	/Users/mitchjo/Documents/pcpfm_submission/supplemental/RO1_plasma_mzml/raw_batch4_07302021_MT___MT_20210729_142.mzML	C:\Xcalibur\methods\MT\Metabolomics_Method\20210212_MT_RPneg120Kres5min	4	1534	IDX
unknown	raw_batch4_07302021_MT___MT_20210729_143	90199_2_249137_I3_001	2	D:\IDX_Data\Maheshwor\Proj-201-Li-20210607-ZosterVac_ImmunoMetabolomics\HILICposRPneg\Batch 4	C:\Xcalibur\methods\MT\Metabolomics_Method\20210212_MT_HILICpos120Kres5min		B:B8	2	/Users/mitchjo/Documents/pcpfm_submission/supplemental/RO1_plasma_mzml/raw_batch4_07302021_MT___MT_20210729_143.mzML	C:\Xcalibur\methods\MT\Metabolomics_Method\20210212_MT_HILICpos120Kres5min	4	1535	IDX
unknown	raw_batch4_07302021_MT___MT_20210729_144	90199_2_249137_I3_002	2	D:\IDX_Data\Maheshwor\Proj-201-Li-20210607-ZosterVac_ImmunoMetabolomics\HILICposRPneg\Batch 4	C:\Xcalibur\methods\MT\Metabolomics_Method\20210212_MT_RPneg120Kres5min		B:B8	2	/Users/mitchjo/Documents/pcpfm_submission/supplemental/RO1_plasma_mzml/raw_batch4_07302021_MT___MT_20210729_144.mzML	C:\Xcalibur\methods\MT\Metabolomics_Method\20210212_MT_RPneg120Kres5min	4	1536	IDX
unknown	raw_batch4_07302021_MT___MT_20210729_145	90199_6_249138_E7_001	2	D:\IDX_Data\Maheshwor\Proj-201-Li-20210607-ZosterVac_ImmunoMetabolomics\HILICposRPneg\Batch 4	C:\Xcalibur\methods\MT\Metabolomics_Method\20210212_MT_HILICpos120Kres5min		B:B9	2	/Users/mitchjo/Documents/pcpfm_submission/supplemental/RO1_plasma_mzml/raw_batch4_07302021_MT___MT_20210729_145.mzML	C:\Xcalibur\methods\MT\Metabolomics_Method\20210212_MT_HILICpos120Kres5min	4	1537	IDX
unknown	raw_batch4_07302021_MT___MT_20210729_146	90199_6_249138_E7_002	2	D:\IDX_Data\Maheshwor\Proj-201-Li-20210607-ZosterVac_ImmunoMetabolomics\HILICposRPneg\Batch 4	C:\Xcalibur\methods\MT\Metabolomics_Method\20210212_MT_RPneg120Kres5min		B:B9	2	/Users/mitchjo/Documents/pcpfm_submission/supplemental/RO1_plasma_mzml/raw_batch4_07302021_MT___MT_20210729_146.mzML	C:\Xcalibur\methods\MT\Metabolomics_Method\20210212_MT_RPneg120Kres5min	4	1538	IDX
unknown	raw_batch4_07302021_MT___MT_20210729_147	90199_3_249150_A1_001	2	D:\IDX_Data\Maheshwor\Proj-201-Li-20210607-ZosterVac_ImmunoMetabolomics\HILICposRPneg\Batch 4	C:\Xcalibur\methods\MT\Metabolomics_Method\20210212_MT_HILICpos120Kres5min		B:C1	2	/Users/mitchjo/Documents/pcpfm_submission/supplemental/RO1_plasma_mzml/raw_batch4_07302021_MT___MT_20210729_147.mzML	C:\Xcalibur\methods\MT\Metabolomics_Method\20210212_MT_HILICpos120Kres5min	4	1539	IDX
unknown	raw_batch4_07302021_MT___MT_20210729_148	90199_3_249150_A1_002	2	D:\IDX_Data\Maheshwor\Proj-201-Li-20210607-ZosterVac_ImmunoMetabolomics\HILICposRPneg\Batch 4	C:\Xcalibur\methods\MT\Metabolomics_Method\20210212_MT_RPneg120Kres5min		B:C1	2	/Users/mitchjo/Documents/pcpfm_submission/supplemental/RO1_plasma_mzml/raw_batch4_07302021_MT___MT_20210729_148.mzML	C:\Xcalibur\methods\MT\Metabolomics_Method\20210212_MT_RPneg120Kres5min	4	1540	IDX
unknown	raw_batch4_07302021_MT___MT_20210729_149	90199_1_249137_D2_001	2	D:\IDX_Data\Maheshwor\Proj-201-Li-20210607-ZosterVac_ImmunoMetabolomics\HILICposRPneg\Batch 4	C:\Xcalibur\methods\MT\Metabolomics_Method\20210212_MT_HILICpos120Kres5min		B:C2	2	/Users/mitchjo/Documents/pcpfm_submission/supplemental/RO1_plasma_mzml/raw_batch4_07302021_MT___MT_20210729_149.mzML	C:\Xcalibur\methods\MT\Metabolomics_Method\20210212_MT_HILICpos120Kres5min	4	1541	IDX
unknown	raw_batch4_07302021_MT___MT_20210729_150	90199_1_249137_D2_002	2	D:\IDX_Data\Maheshwor\Proj-201-Li-20210607-ZosterVac_ImmunoMetabolomics\HILICposRPneg\Batch 4	C:\Xcalibur\methods\MT\Metabolomics_Method\20210212_MT_RPneg120Kres5min		B:C2	2	/Users/mitchjo/Documents/pcpfm_submission/supplemental/RO1_plasma_mzml/raw_batch4_07302021_MT___MT_20210729_150.mzML	C:\Xcalibur\methods\MT\Metabolomics_Method\20210212_MT_RPneg120Kres5min	4	1542	IDX
unknown	raw_batch4_07302021_MT___MT_20210729_151	90202_3_249146_F8_001	2	D:\IDX_Data\Maheshwor\Proj-201-Li-20210607-ZosterVac_ImmunoMetabolomics\HILICposRPneg\Batch 4	C:\Xcalibur\methods\MT\Metabolomics_Method\20210212_MT_HILICpos120Kres5min		B:C3	2	/Users/mitchjo/Documents/pcpfm_submission/supplemental/RO1_plasma_mzml/raw_batch4_07302021_MT___MT_20210729_151.mzML	C:\Xcalibur\methods\MT\Metabolomics_Method\20210212_MT_HILICpos120Kres5min	4	1543	IDX
unknown	raw_batch4_07302021_MT___MT_20210729_152	90202_3_249146_F8_002	2	D:\IDX_Data\Maheshwor\Proj-201-Li-20210607-ZosterVac_ImmunoMetabolomics\HILICposRPneg\Batch 4	C:\Xcalibur\methods\MT\Metabolomics_Method\20210212_MT_RPneg120Kres5min		B:C3	2	/Users/mitchjo/Documents/pcpfm_submission/supplemental/RO1_plasma_mzml/raw_batch4_07302021_MT___MT_20210729_152.mzML	C:\Xcalibur\methods\MT\Metabolomics_Method\20210212_MT_RPneg120Kres5min	4	1544	IDX
unknown	raw_batch4_07302021_MT___MT_20210729_153	90202_2_249161_F4_001	2	D:\IDX_Data\Maheshwor\Proj-201-Li-20210607-ZosterVac_ImmunoMetabolomics\HILICposRPneg\Batch 4	C:\Xcalibur\methods\MT\Metabolomics_Method\20210212_MT_HILICpos120Kres5min		B:C4	2	/Users/mitchjo/Documents/pcpfm_submission/supplemental/RO1_plasma_mzml/raw_batch4_07302021_MT___MT_20210729_153.mzML	C:\Xcalibur\methods\MT\Metabolomics_Method\20210212_MT_HILICpos120Kres5min	4	1545	IDX
unknown	raw_batch4_07302021_MT___MT_20210729_154	90202_2_249161_F4_002	2	D:\IDX_Data\Maheshwor\Proj-201-Li-20210607-ZosterVac_ImmunoMetabolomics\HILICposRPneg\Batch 4	C:\Xcalibur\methods\MT\Metabolomics_Method\20210212_MT_RPneg120Kres5min		B:C4	2	/Users/mitchjo/Documents/pcpfm_submission/supplemental/RO1_plasma_mzml/raw_batch4_07302021_MT___MT_20210729_154.mzML	C:\Xcalibur\methods\MT\Metabolomics_Method\20210212_MT_RPneg120Kres5min	4	1546	IDX
unknown	raw_batch4_07302021_MT___MT_20210729_155	90202_7_249142_H8_001	2	D:\IDX_Data\Maheshwor\Proj-201-Li-20210607-ZosterVac_ImmunoMetabolomics\HILICposRPneg\Batch 4	C:\Xcalibur\methods\MT\Metabolomics_Method\20210212_MT_HILICpos120Kres5min		B:C5	2	/Users/mitchjo/Documents/pcpfm_submission/supplemental/RO1_plasma_mzml/raw_batch4_07302021_MT___MT_20210729_155.mzML	C:\Xcalibur\methods\MT\Metabolomics_Method\20210212_MT_HILICpos120Kres5min	4	1547	IDX
unknown	raw_batch4_07302021_MT___MT_20210729_156	90202_7_249142_H8_002	2	D:\IDX_Data\Maheshwor\Proj-201-Li-20210607-ZosterVac_ImmunoMetabolomics\HILICposRPneg\Batch 4	C:\Xcalibur\methods\MT\Metabolomics_Method\20210212_MT_RPneg120Kres5min		B:C5	2	/Users/mitchjo/Documents/pcpfm_submission/supplemental/RO1_plasma_mzml/raw_batch4_07302021_MT___MT_20210729_156.mzML	C:\Xcalibur\methods\MT\Metabolomics_Method\20210212_MT_RPneg120Kres5min	4	1548	IDX
unknown	raw_batch4_07302021_MT___MT_20210729_157	90202_6_249148_D8_001	2	D:\IDX_Data\Maheshwor\Proj-201-Li-20210607-ZosterVac_ImmunoMetabolomics\HILICposRPneg\Batch 4	C:\Xcalibur\methods\MT\Metabolomics_Method\20210212_MT_HILICpos120Kres5min		B:C6	2	/Users/mitchjo/Documents/pcpfm_submission/supplemental/RO1_plasma_mzml/raw_batch4_07302021_MT___MT_20210729_157.mzML	C:\Xcalibur\methods\MT\Metabolomics_Method\20210212_MT_HILICpos120Kres5min	4	1549	IDX
unknown	raw_batch4_07302021_MT___MT_20210729_158	90202_6_249148_D8_002	2	D:\IDX_Data\Maheshwor\Proj-201-Li-20210607-ZosterVac_ImmunoMetabolomics\HILICposRPneg\Batch 4	C:\Xcalibur\methods\MT\Metabolomics_Method\20210212_MT_RPneg120Kres5min		B:C6	2	/Users/mitchjo/Documents/pcpfm_submission/supplemental/RO1_plasma_mzml/raw_batch4_07302021_MT___MT_20210729_158.mzML	C:\Xcalibur\methods\MT\Metabolomics_Method\20210212_MT_RPneg120Kres5min	4	1550	IDX
unknown	raw_batch4_07302021_MT___MT_20210729_159	90202_1_249161_E9_001	2	D:\IDX_Data\Maheshwor\Proj-201-Li-20210607-ZosterVac_ImmunoMetabolomics\HILICposRPneg\Batch 4	C:\Xcalibur\methods\MT\Metabolomics_Method\20210212_MT_HILICpos120Kres5min		B:C7	2	/Users/mitchjo/Documents/pcpfm_submission/supplemental/RO1_plasma_mzml/raw_batch4_07302021_MT___MT_20210729_159.mzML	C:\Xcalibur\methods\MT\Metabolomics_Method\20210212_MT_HILICpos120Kres5min	4	1551	IDX
unknown	raw_batch4_07302021_MT___MT_20210729_160	90202_1_249161_E9_002	2	D:\IDX_Data\Maheshwor\Proj-201-Li-20210607-ZosterVac_ImmunoMetabolomics\HILICposRPneg\Batch 4	C:\Xcalibur\methods\MT\Metabolomics_Method\20210212_MT_RPneg120Kres5min		B:C7	2	/Users/mitchjo/Documents/pcpfm_submission/supplemental/RO1_plasma_mzml/raw_batch4_07302021_MT___MT_20210729_160.mzML	C:\Xcalibur\methods\MT\Metabolomics_Method\20210212_MT_RPneg120Kres5min	4	1552	IDX
unknown	raw_batch4_07302021_MT___MT_20210729_161	90238_7_249142_H6_001	2	D:\IDX_Data\Maheshwor\Proj-201-Li-20210607-ZosterVac_ImmunoMetabolomics\HILICposRPneg\Batch 4	C:\Xcalibur\methods\MT\Metabolomics_Method\20210212_MT_HILICpos120Kres5min		B:C8	2	/Users/mitchjo/Documents/pcpfm_submission/supplemental/RO1_plasma_mzml/raw_batch4_07302021_MT___MT_20210729_161.mzML	C:\Xcalibur\methods\MT\Metabolomics_Method\20210212_MT_HILICpos120Kres5min	4	1553	IDX
unknown	raw_batch4_07302021_MT___MT_20210729_162	90238_7_249142_H6_002	2	D:\IDX_Data\Maheshwor\Proj-201-Li-20210607-ZosterVac_ImmunoMetabolomics\HILICposRPneg\Batch 4	C:\Xcalibur\methods\MT\Metabolomics_Method\20210212_MT_RPneg120Kres5min		B:C8	2	/Users/mitchjo/Documents/pcpfm_submission/supplemental/RO1_plasma_mzml/raw_batch4_07302021_MT___MT_20210729_162.mzML	C:\Xcalibur\methods\MT\Metabolomics_Method\20210212_MT_RPneg120Kres5min	4	1554	IDX
unknown	raw_batch4_07302021_MT___MT_20210729_163	90238_2_249146_I3_001	2	D:\IDX_Data\Maheshwor\Proj-201-Li-20210607-ZosterVac_ImmunoMetabolomics\HILICposRPneg\Batch 4	C:\Xcalibur\methods\MT\Metabolomics_Method\20210212_MT_HILICpos120Kres5min		B:C9	2	/Users/mitchjo/Documents/pcpfm_submission/supplemental/RO1_plasma_mzml/raw_batch4_07302021_MT___MT_20210729_163.mzML	C:\Xcalibur\methods\MT\Metabolomics_Method\20210212_MT_HILICpos120Kres5min	4	1555	IDX
unknown	raw_batch4_07302021_MT___MT_20210729_164	90238_2_249146_I3_002	2	D:\IDX_Data\Maheshwor\Proj-201-Li-20210607-ZosterVac_ImmunoMetabolomics\HILICposRPneg\Batch 4	C:\Xcalibur\methods\MT\Metabolomics_Method\20210212_MT_RPneg120Kres5min		B:C9	2	/Users/mitchjo/Documents/pcpfm_submission/supplemental/RO1_plasma_mzml/raw_batch4_07302021_MT___MT_20210729_164.mzML	C:\Xcalibur\methods\MT\Metabolomics_Method\20210212_MT_RPneg120Kres5min	4	1556	IDX
unknown	raw_batch4_07302021_MT___MT_20210729_165	90238_3_249151_F4_001	2	D:\IDX_Data\Maheshwor\Proj-201-Li-20210607-ZosterVac_ImmunoMetabolomics\HILICposRPneg\Batch 4	C:\Xcalibur\methods\MT\Metabolomics_Method\20210212_MT_HILICpos120Kres5min		B:D1	2	/Users/mitchjo/Documents/pcpfm_submission/supplemental/RO1_plasma_mzml/raw_batch4_07302021_MT___MT_20210729_165.mzML	C:\Xcalibur\methods\MT\Metabolomics_Method\20210212_MT_HILICpos120Kres5min	4	1557	IDX
unknown	raw_batch4_07302021_MT___MT_20210729_166	90238_3_249151_F4_002	2	D:\IDX_Data\Maheshwor\Proj-201-Li-20210607-ZosterVac_ImmunoMetabolomics\HILICposRPneg\Batch 4	C:\Xcalibur\methods\MT\Metabolomics_Method\20210212_MT_RPneg120Kres5min		B:D1	2	/Users/mitchjo/Documents/pcpfm_submission/supplemental/RO1_plasma_mzml/raw_batch4_07302021_MT___MT_20210729_166.mzML	C:\Xcalibur\methods\MT\Metabolomics_Method\20210212_MT_RPneg120Kres5min	4	1558	IDX
unknown	raw_batch4_07302021_MT___MT_20210729_167	90238_6_249142_B9_001	2	D:\IDX_Data\Maheshwor\Proj-201-Li-20210607-ZosterVac_ImmunoMetabolomics\HILICposRPneg\Batch 4	C:\Xcalibur\methods\MT\Metabolomics_Method\20210212_MT_HILICpos120Kres5min		B:D2	2	/Users/mitchjo/Documents/pcpfm_submission/supplemental/RO1_plasma_mzml/raw_batch4_07302021_MT___MT_20210729_167.mzML	C:\Xcalibur\methods\MT\Metabolomics_Method\20210212_MT_HILICpos120Kres5min	4	1559	IDX
unknown	raw_batch4_07302021_MT___MT_20210729_168	90238_6_249142_B9_002	2	D:\IDX_Data\Maheshwor\Proj-201-Li-20210607-ZosterVac_ImmunoMetabolomics\HILICposRPneg\Batch 4	C:\Xcalibur\methods\MT\Metabolomics_Method\20210212_MT_RPneg120Kres5min		B:D2	2	/Users/mitchjo/Documents/pcpfm_submission/supplemental/RO1_plasma_mzml/raw_batch4_07302021_MT___MT_20210729_168.mzML	C:\Xcalibur\methods\MT\Metabolomics_Method\20210212_MT_RPneg120Kres5min	4	1560	IDX
unknown	raw_batch4_07302021_MT___MT_20210729_169	90238_1_249147_B5_001	2	D:\IDX_Data\Maheshwor\Proj-201-Li-20210607-ZosterVac_ImmunoMetabolomics\HILICposRPneg\Batch 4	C:\Xcalibur\methods\MT\Metabolomics_Method\20210212_MT_HILICpos120Kres5min		B:D3	2	/Users/mitchjo/Documents/pcpfm_submission/supplemental/RO1_plasma_mzml/raw_batch4_07302021_MT___MT_20210729_169.mzML	C:\Xcalibur\methods\MT\Metabolomics_Method\20210212_MT_HILICpos120Kres5min	4	1561	IDX
unknown	raw_batch4_07302021_MT___MT_20210729_170	90238_1_249147_B5_002	2	D:\IDX_Data\Maheshwor\Proj-201-Li-20210607-ZosterVac_ImmunoMetabolomics\HILICposRPneg\Batch 4	C:\Xcalibur\methods\MT\Metabolomics_Method\20210212_MT_RPneg120Kres5min		B:D3	2	/Users/mitchjo/Documents/pcpfm_submission/supplemental/RO1_plasma_mzml/raw_batch4_07302021_MT___MT_20210729_170.mzML	C:\Xcalibur\methods\MT\Metabolomics_Method\20210212_MT_RPneg120Kres5min	4	1562	IDX
unknown	raw_batch4_07302021_MT___MT_20210729_171	90250_6_249139_A1_001	2	D:\IDX_Data\Maheshwor\Proj-201-Li-20210607-ZosterVac_ImmunoMetabolomics\HILICposRPneg\Batch 4	C:\Xcalibur\methods\MT\Metabolomics_Method\20210212_MT_HILICpos120Kres5min		B:D4	2	/Users/mitchjo/Documents/pcpfm_submission/supplemental/RO1_plasma_mzml/raw_batch4_07302021_MT___MT_20210729_171.mzML	C:\Xcalibur\methods\MT\Metabolomics_Method\20210212_MT_HILICpos120Kres5min	4	1563	IDX
unknown	raw_batch4_07302021_MT___MT_20210729_172	90250_6_249139_A1_002	2	D:\IDX_Data\Maheshwor\Proj-201-Li-20210607-ZosterVac_ImmunoMetabolomics\HILICposRPneg\Batch 4	C:\Xcalibur\methods\MT\Metabolomics_Method\20210212_MT_RPneg120Kres5min		B:D4	2	/Users/mitchjo/Documents/pcpfm_submission/supplemental/RO1_plasma_mzml/raw_batch4_07302021_MT___MT_20210729_172.mzML	C:\Xcalibur\methods\MT\Metabolomics_Method\20210212_MT_RPneg120Kres5min	4	1564	IDX
unknown	raw_batch4_07302021_MT___MT_20210729_173	90250_2_249155_H2_001	2	D:\IDX_Data\Maheshwor\Proj-201-Li-20210607-ZosterVac_ImmunoMetabolomics\HILICposRPneg\Batch 4	C:\Xcalibur\methods\MT\Metabolomics_Method\20210212_MT_HILICpos120Kres5min		B:D5	2	/Users/mitchjo/Documents/pcpfm_submission/supplemental/RO1_plasma_mzml/raw_batch4_07302021_MT___MT_20210729_173.mzML	C:\Xcalibur\methods\MT\Metabolomics_Method\20210212_MT_HILICpos120Kres5min	4	1565	IDX
unknown	raw_batch4_07302021_MT___MT_20210729_174	90250_2_249155_H2_002	2	D:\IDX_Data\Maheshwor\Proj-201-Li-20210607-ZosterVac_ImmunoMetabolomics\HILICposRPneg\Batch 4	C:\Xcalibur\methods\MT\Metabolomics_Method\20210212_MT_RPneg120Kres5min		B:D5	2	/Users/mitchjo/Documents/pcpfm_submission/supplemental/RO1_plasma_mzml/raw_batch4_07302021_MT___MT_20210729_174.mzML	C:\Xcalibur\methods\MT\Metabolomics_Method\20210212_MT_RPneg120Kres5min	4	1566	IDX
unknown	raw_batch4_07302021_MT___MT_20210729_175	90250_1_249140_I5_001	2	D:\IDX_Data\Maheshwor\Proj-201-Li-20210607-ZosterVac_ImmunoMetabolomics\HILICposRPneg\Batch 4	C:\Xcalibur\methods\MT\Metabolomics_Method\20210212_MT_HILICpos120Kres5min		B:D6	2	/Users/mitchjo/Documents/pcpfm_submission/supplemental/RO1_plasma_mzml/raw_batch4_07302021_MT___MT_20210729_175.mzML	C:\Xcalibur\methods\MT\Metabolomics_Method\20210212_MT_HILICpos120Kres5min	4	1567	IDX
unknown	raw_batch4_07302021_MT___MT_20210729_176	90250_1_249140_I5_002	2	D:\IDX_Data\Maheshwor\Proj-201-Li-20210607-ZosterVac_ImmunoMetabolomics\HILICposRPneg\Batch 4	C:\Xcalibur\methods\MT\Metabolomics_Method\20210212_MT_RPneg120Kres5min		B:D6	2	/Users/mitchjo/Documents/pcpfm_submission/supplemental/RO1_plasma_mzml/raw_batch4_07302021_MT___MT_20210729_176.mzML	C:\Xcalibur\methods\MT\Metabolomics_Method\20210212_MT_RPneg120Kres5min	4	1568	IDX
unknown	raw_batch4_07302021_MT___MT_20210729_177	90250_3_249160_I1_001	2	D:\IDX_Data\Maheshwor\Proj-201-Li-20210607-ZosterVac_ImmunoMetabolomics\HILICposRPneg\Batch 4	C:\Xcalibur\methods\MT\Metabolomics_Method\20210212_MT_HILICpos120Kres5min		B:D7	2	/Users/mitchjo/Documents/pcpfm_submission/supplemental/RO1_plasma_mzml/raw_batch4_07302021_MT___MT_20210729_177.mzML	C:\Xcalibur\methods\MT\Metabolomics_Method\20210212_MT_HILICpos120Kres5min	4	1569	IDX
unknown	raw_batch4_07302021_MT___MT_20210729_178	90250_3_249160_I1_002	2	D:\IDX_Data\Maheshwor\Proj-201-Li-20210607-ZosterVac_ImmunoMetabolomics\HILICposRPneg\Batch 4	C:\Xcalibur\methods\MT\Metabolomics_Method\20210212_MT_RPneg120Kres5min		B:D7	2	/Users/mitchjo/Documents/pcpfm_submission/supplemental/RO1_plasma_mzml/raw_batch4_07302021_MT___MT_20210729_178.mzML	C:\Xcalibur\methods\MT\Metabolomics_Method\20210212_MT_RPneg120Kres5min	4	1570	IDX
unknown	raw_batch4_07302021_MT___MT_20210729_179	90260_3_249160_I6_001	2	D:\IDX_Data\Maheshwor\Proj-201-Li-20210607-ZosterVac_ImmunoMetabolomics\HILICposRPneg\Batch 4	C:\Xcalibur\methods\MT\Metabolomics_Method\20210212_MT_HILICpos120Kres5min		B:D8	2	/Users/mitchjo/Documents/pcpfm_submission/supplemental/RO1_plasma_mzml/raw_batch4_07302021_MT___MT_20210729_179.mzML	C:\Xcalibur\methods\MT\Metabolomics_Method\20210212_MT_HILICpos120Kres5min	4	1571	IDX
unknown	raw_batch4_07302021_MT___MT_20210729_180	90260_3_249160_I6_002	2	D:\IDX_Data\Maheshwor\Proj-201-Li-20210607-ZosterVac_ImmunoMetabolomics\HILICposRPneg\Batch 4	C:\Xcalibur\methods\MT\Metabolomics_Method\20210212_MT_RPneg120Kres5min		B:D8	2	/Users/mitchjo/Documents/pcpfm_submission/supplemental/RO1_plasma_mzml/raw_batch4_07302021_MT___MT_20210729_180.mzML	C:\Xcalibur\methods\MT\Metabolomics_Method\20210212_MT_RPneg120Kres5min	4	1572	IDX
unknown	raw_batch4_07302021_MT___MT_20210729_181	90260_2_249150_B6_001	2	D:\IDX_Data\Maheshwor\Proj-201-Li-20210607-ZosterVac_ImmunoMetabolomics\HILICposRPneg\Batch 4	C:\Xcalibur\methods\MT\Metabolomics_Method\20210212_MT_HILICpos120Kres5min		B:D9	2	/Users/mitchjo/Documents/pcpfm_submission/supplemental/RO1_plasma_mzml/raw_batch4_07302021_MT___MT_20210729_181.mzML	C:\Xcalibur\methods\MT\Metabolomics_Method\20210212_MT_HILICpos120Kres5min	4	1573	IDX
unknown	raw_batch4_07302021_MT___MT_20210729_182	90260_2_249150_B6_002	2	D:\IDX_Data\Maheshwor\Proj-201-Li-20210607-ZosterVac_ImmunoMetabolomics\HILICposRPneg\Batch 4	C:\Xcalibur\methods\MT\Metabolomics_Method\20210212_MT_RPneg120Kres5min		B:D9	2	/Users/mitchjo/Documents/pcpfm_submission/supplemental/RO1_plasma_mzml/raw_batch4_07302021_MT___MT_20210729_182.mzML	C:\Xcalibur\methods\MT\Metabolomics_Method\20210212_MT_RPneg120Kres5min	4	1574	IDX
unknown	raw_batch4_07302021_MT___MT_20210729_183	90260_1_249143_I3_001	2	D:\IDX_Data\Maheshwor\Proj-201-Li-20210607-ZosterVac_ImmunoMetabolomics\HILICposRPneg\Batch 4	C:\Xcalibur\methods\MT\Metabolomics_Method\20210212_MT_HILICpos120Kres5min		B:E1	2	/Users/mitchjo/Documents/pcpfm_submission/supplemental/RO1_plasma_mzml/raw_batch4_07302021_MT___MT_20210729_183.mzML	C:\Xcalibur\methods\MT\Metabolomics_Method\20210212_MT_HILICpos120Kres5min	4	1575	IDX
unknown	raw_batch4_07302021_MT___MT_20210729_184	90260_1_249143_I3_002	2	D:\IDX_Data\Maheshwor\Proj-201-Li-20210607-ZosterVac_ImmunoMetabolomics\HILICposRPneg\Batch 4	C:\Xcalibur\methods\MT\Metabolomics_Method\20210212_MT_RPneg120Kres5min		B:E1	2	/Users/mitchjo/Documents/pcpfm_submission/supplemental/RO1_plasma_mzml/raw_batch4_07302021_MT___MT_20210729_184.mzML	C:\Xcalibur\methods\MT\Metabolomics_Method\20210212_MT_RPneg120Kres5min	4	1576	IDX
unknown	raw_batch4_07302021_MT___MT_20210729_185	90260_6_249139_C6_001	2	D:\IDX_Data\Maheshwor\Proj-201-Li-20210607-ZosterVac_ImmunoMetabolomics\HILICposRPneg\Batch 4	C:\Xcalibur\methods\MT\Metabolomics_Method\20210212_MT_HILICpos120Kres5min		B:E2	2	/Users/mitchjo/Documents/pcpfm_submission/supplemental/RO1_plasma_mzml/raw_batch4_07302021_MT___MT_20210729_185.mzML	C:\Xcalibur\methods\MT\Metabolomics_Method\20210212_MT_HILICpos120Kres5min	4	1577	IDX
unknown	raw_batch4_07302021_MT___MT_20210729_186	90260_6_249139_C6_002	2	D:\IDX_Data\Maheshwor\Proj-201-Li-20210607-ZosterVac_ImmunoMetabolomics\HILICposRPneg\Batch 4	C:\Xcalibur\methods\MT\Metabolomics_Method\20210212_MT_RPneg120Kres5min		B:E2	2	/Users/mitchjo/Documents/pcpfm_submission/supplemental/RO1_plasma_mzml/raw_batch4_07302021_MT___MT_20210729_186.mzML	C:\Xcalibur\methods\MT\Metabolomics_Method\20210212_MT_RPneg120Kres5min	4	1578	IDX
pooled	raw_batch4_07302021_MT___MT_20210729_187	Pooled_Sample_20210729_4_009	2	D:\IDX_Data\Maheshwor\Proj-201-Li-20210607-ZosterVac_ImmunoMetabolomics\HILICposRPneg\Batch 4	C:\Xcalibur\methods\MT\Metabolomics_Method\20210212_MT_HILICpos120Kres5min		R:A5	2	/Users/mitchjo/Documents/pcpfm_submission/supplemental/RO1_plasma_mzml/raw_batch4_07302021_MT___MT_20210729_187.mzML	C:\Xcalibur\methods\MT\Metabolomics_Method\20210212_MT_HILICpos120Kres5min	4	1579	IDX
pooled	raw_batch4_07302021_MT___MT_20210729_188	Pooled_Sample_20210729_4_010	2	D:\IDX_Data\Maheshwor\Proj-201-Li-20210607-ZosterVac_ImmunoMetabolomics\HILICposRPneg\Batch 4	C:\Xcalibur\methods\MT\Metabolomics_Method\20210212_MT_RPneg120Kres5min		R:A5	2	/Users/mitchjo/Documents/pcpfm_submission/supplemental/RO1_plasma_mzml/raw_batch4_07302021_MT___MT_20210729_188.mzML	C:\Xcalibur\methods\MT\Metabolomics_Method\20210212_MT_RPneg120Kres5min	4	1580	IDX
qstd_standard	raw_batch4_07302021_MT___MT_20210729_189	Qstd_20210729_4_009	2	D:\IDX_Data\Maheshwor\Proj-201-Li-20210607-ZosterVac_ImmunoMetabolomics\HILICposRPneg\Batch 4	C:\Xcalibur\methods\MT\Metabolomics_Method\20210212_MT_HILICpos120Kres5min		R:A3	2	/Users/mitchjo/Documents/pcpfm_submission/supplemental/RO1_plasma_mzml/raw_batch4_07302021_MT___MT_20210729_189.mzML	C:\Xcalibur\methods\MT\Metabolomics_Method\20210212_MT_HILICpos120Kres5min	4	1581	IDX
qstd_standard	raw_batch4_07302021_MT___MT_20210729_190	Qstd_20210729_4_010	2	D:\IDX_Data\Maheshwor\Proj-201-Li-20210607-ZosterVac_ImmunoMetabolomics\HILICposRPneg\Batch 4	C:\Xcalibur\methods\MT\Metabolomics_Method\20210212_MT_RPneg120Kres5min		R:A3	2	/Users/mitchjo/Documents/pcpfm_submission/supplemental/RO1_plasma_mzml/raw_batch4_07302021_MT___MT_20210729_190.mzML	C:\Xcalibur\methods\MT\Metabolomics_Method\20210212_MT_RPneg120Kres5min	4	1582	IDX
qstd_standard	raw_batch4_07302021_MT___MT_20210729_191	Qstd_20210729_4_011	2	D:\IDX_Data\Maheshwor\Proj-201-Li-20210607-ZosterVac_ImmunoMetabolomics\HILICposRPneg\Batch 4	C:\Xcalibur\methods\MT\Metabolomics_Method\20210212_MT_HILICpos120Kres5min		R:A3	2	/Users/mitchjo/Documents/pcpfm_submission/supplemental/RO1_plasma_mzml/raw_batch4_07302021_MT___MT_20210729_191.mzML	C:\Xcalibur\methods\MT\Metabolomics_Method\20210212_MT_HILICpos120Kres5min	4	1583	IDX
qstd_standard	raw_batch4_07302021_MT___MT_20210729_192	Qstd_20210729_4_012	2	D:\IDX_Data\Maheshwor\Proj-201-Li-20210607-ZosterVac_ImmunoMetabolomics\HILICposRPneg\Batch 4	C:\Xcalibur\methods\MT\Metabolomics_Method\20210212_MT_RPneg120Kres5min		R:A3	2	/Users/mitchjo/Documents/pcpfm_submission/supplemental/RO1_plasma_mzml/raw_batch4_07302021_MT___MT_20210729_192.mzML	C:\Xcalibur\methods\MT\Metabolomics_Method\20210212_MT_RPneg120Kres5min	4	1584	IDX
qstd_standard	raw_batch4_07302021_MT___MT_20210729_001I	Qstd_20210729_4_001I	2	D:\IDX_Data\Maheshwor\Proj-201-Li-20210607-ZosterVac_ImmunoMetabolomics\HILICposRPneg\Batch 4	C:\Xcalibur\methods\MT\Metabolomics_Method\20210212_MT_HILICpos120Kres5min		Y:A6	2	/Users/mitchjo/Documents/pcpfm_submission/supplemental/RO1_plasma_mzml/raw_batch4_07302021_MT___MT_20210729_001I.mzML	C:\Xcalibur\methods\MT\Metabolomics_Method\20210212_MT_HILICpos120Kres5min	4	1585	IDX
qstd_standard	raw_batch4_07302021_MT___MT_20210729_002J	Qstd_20210729_4_002J	2	D:\IDX_Data\Maheshwor\Proj-201-Li-20210607-ZosterVac_ImmunoMetabolomics\HILICposRPneg\Batch 4	C:\Xcalibur\methods\MT\Metabolomics_Method\20210212_MT_RPneg120Kres5min		Y:A6	2	/Users/mitchjo/Documents/pcpfm_submission/supplemental/RO1_plasma_mzml/raw_batch4_07302021_MT___MT_20210729_002J.mzML	C:\Xcalibur\methods\MT\Metabolomics_Method\20210212_MT_RPneg120Kres5min	4	1586	IDX
qstd_standard	raw_batch4_07302021_MT___MT_20210729_003K	Qstd_20210729_4_003K	2	D:\IDX_Data\Maheshwor\Proj-201-Li-20210607-ZosterVac_ImmunoMetabolomics\HILICposRPneg\Batch 4	C:\Xcalibur\methods\MT\Metabolomics_Method\20210212_MT_HILICpos120Kres5min		Y:A6	2	/Users/mitchjo/Documents/pcpfm_submission/supplemental/RO1_plasma_mzml/raw_batch4_07302021_MT___MT_20210729_003K.mzML	C:\Xcalibur\methods\MT\Metabolomics_Method\20210212_MT_HILICpos120Kres5min	4	1587	IDX
qstd_standard	raw_batch4_07302021_MT___MT_20210729_004	Qstd_20210729_4_004L	2	D:\IDX_Data\Maheshwor\Proj-201-Li-20210607-ZosterVac_ImmunoMetabolomics\HILICposRPneg\Batch 4	C:\Xcalibur\methods\MT\Metabolomics_Method\20210212_MT_RPneg120Kres5min		Y:A6	2	/Users/mitchjo/Documents/pcpfm_submission/supplemental/RO1_plasma_mzml/raw_batch4_07302021_MT___MT_20210729_004L.mzML	C:\Xcalibur\methods\MT\Metabolomics_Method\20210212_MT_RPneg120Kres5min	4	1588	IDX
blank	raw_batch4_07302021_MT___Blank_20210729_005	Blank_20210729_4_005	2	D:\IDX_Data\Maheshwor\Proj-201-Li-20210607-ZosterVac_ImmunoMetabolomics\HILICposRPneg\Batch 4	C:\Xcalibur\methods\MT\Metabolomics_Method\20210212_MT_HILICpos120Kres5min		R:A1	2	/Users/mitchjo/Documents/pcpfm_submission/supplemental/RO1_plasma_mzml/raw_batch4_07302021_MT___Blank_20210729_005.mzML	C:\Xcalibur\methods\MT\Metabolomics_Method\20210212_MT_HILICpos120Kres5min	4	1589	IDX
blank	raw_batch4_07302021_MT___Blank_20210729_006	Blank_20210729_4_006	2	D:\IDX_Data\Maheshwor\Proj-201-Li-20210607-ZosterVac_ImmunoMetabolomics\HILICposRPneg\Batch 4	C:\Xcalibur\methods\MT\Metabolomics_Method\20210212_MT_RPneg120Kres5min		R:A1	2	/Users/mitchjo/Documents/pcpfm_submission/supplemental/RO1_plasma_mzml/raw_batch4_07302021_MT___Blank_20210729_006.mzML	C:\Xcalibur\methods\MT\Metabolomics_Method\20210212_MT_RPneg120Kres5min	4	1590	IDX
blank	raw_batch5_07302021_MT___Blank_20210730_001	Blank_20210730_5_001	1	D:\IDX_Data\Maheshwor\Proj-201-Li-20210607-ZosterVac_ImmunoMetabolomics\HILICposRPneg\Batch 5	C:\Xcalibur\methods\MT\Metabolomics_Method\20210212_MT_HILICpos120Kres5min		Y:A1	2	/Users/mitchjo/Documents/pcpfm_submission/supplemental/RO1_plasma_mzml/raw_batch5_07302021_MT___Blank_20210730_001.mzML	C:\Xcalibur\methods\MT\Metabolomics_Method\20210212_MT_HILICpos120Kres5min	5	3023	IDX
blank	raw_batch5_07302021_MT___Blank_20210730_002	Blank_20210730_5_002	1	D:\IDX_Data\Maheshwor\Proj-201-Li-20210607-ZosterVac_ImmunoMetabolomics\HILICposRPneg\Batch 5	C:\Xcalibur\methods\MT\Metabolomics_Method\20210212_MT_RPneg120Kres5min		Y:A1	2	/Users/mitchjo/Documents/pcpfm_submission/supplemental/RO1_plasma_mzml/raw_batch5_07302021_MT___Blank_20210730_002.mzML	C:\Xcalibur\methods\MT\Metabolomics_Method\20210212_MT_RPneg120Kres5min	5	3024	IDX
blank_standard	raw_batch5_07302021_MT___Blank_std_20210730_5_001	Blank_std_20210730_5_001	1	D:\IDX_Data\Maheshwor\Proj-201-Li-20210607-ZosterVac_ImmunoMetabolomics\HILICposRPneg\Batch 5	C:\Xcalibur\methods\MT\Metabolomics_Method\20210212_MT_HILICpos120Kres5min		Y:A2	2	/Users/mitchjo/Documents/pcpfm_submission/supplemental/RO1_plasma_mzml/raw_batch5_07302021_MT___Blank_std_20210730_5_001.mzML	C:\Xcalibur\methods\MT\Metabolomics_Method\20210212_MT_HILICpos120Kres5min	5	3025	IDX
blank_standard	raw_batch5_07302021_MT___Blank_std_20210730_5_002	Blank_std_20210730_5_002	1	D:\IDX_Data\Maheshwor\Proj-201-Li-20210607-ZosterVac_ImmunoMetabolomics\HILICposRPneg\Batch 5	C:\Xcalibur\methods\MT\Metabolomics_Method\20210212_MT_RPneg120Kres5min		Y:A2	2	/Users/mitchjo/Documents/pcpfm_submission/supplemental/RO1_plasma_mzml/raw_batch5_07302021_MT___Blank_std_20210730_5_002.mzML	C:\Xcalibur\methods\MT\Metabolomics_Method\20210212_MT_RPneg120Kres5min	5	3026	IDX
qstd_standard	raw_batch5_07302021_MT___MT_20210730_001	Qstd_20210730_5_001	1	D:\IDX_Data\Maheshwor\Proj-201-Li-20210607-ZosterVac_ImmunoMetabolomics\HILICposRPneg\Batch 5	C:\Xcalibur\methods\MT\Metabolomics_Method\20210212_MT_HILICpos120Kres5min		Y:A3	2	/Users/mitchjo/Documents/pcpfm_submission/supplemental/RO1_plasma_mzml/raw_batch5_07302021_MT___MT_20210730_001.mzML	C:\Xcalibur\methods\MT\Metabolomics_Method\20210212_MT_HILICpos120Kres5min	5	3027	IDX
qstd_standard	raw_batch5_07302021_MT___MT_20210730_002	Qstd_20210730_5_002	1	D:\IDX_Data\Maheshwor\Proj-201-Li-20210607-ZosterVac_ImmunoMetabolomics\HILICposRPneg\Batch 5	C:\Xcalibur\methods\MT\Metabolomics_Method\20210212_MT_RPneg120Kres5min		Y:A3	2	/Users/mitchjo/Documents/pcpfm_submission/supplemental/RO1_plasma_mzml/raw_batch5_07302021_MT___MT_20210730_002.mzML	C:\Xcalibur\methods\MT\Metabolomics_Method\20210212_MT_RPneg120Kres5min	5	3028	IDX
qstd_standard	raw_batch5_07302021_MT___MT_20210730_003	Qstd_20210730_5_003	1	D:\IDX_Data\Maheshwor\Proj-201-Li-20210607-ZosterVac_ImmunoMetabolomics\HILICposRPneg\Batch 5	C:\Xcalibur\methods\MT\Metabolomics_Method\20210212_MT_HILICpos120Kres5min		Y:A3	2	/Users/mitchjo/Documents/pcpfm_submission/supplemental/RO1_plasma_mzml/raw_batch5_07302021_MT___MT_20210730_003.mzML	C:\Xcalibur\methods\MT\Metabolomics_Method\20210212_MT_HILICpos120Kres5min	5	3029	IDX
qstd_standard	raw_batch5_07302021_MT___MT_20210730_004	Qstd_20210730_5_004	1	D:\IDX_Data\Maheshwor\Proj-201-Li-20210607-ZosterVac_ImmunoMetabolomics\HILICposRPneg\Batch 5	C:\Xcalibur\methods\MT\Metabolomics_Method\20210212_MT_RPneg120Kres5min		Y:A3	2	/Users/mitchjo/Documents/pcpfm_submission/supplemental/RO1_plasma_mzml/raw_batch5_07302021_MT___MT_20210730_004.mzML	C:\Xcalibur\methods\MT\Metabolomics_Method\20210212_MT_RPneg120Kres5min	5	3030	IDX
nist	raw_batch5_07302021_MT___MT_20210730_005	NIST_20210730_5_001	1	D:\IDX_Data\Maheshwor\Proj-201-Li-20210607-ZosterVac_ImmunoMetabolomics\HILICposRPneg\Batch 5	C:\Xcalibur\methods\MT\Metabolomics_Method\20210212_MT_HILICpos120Kres5min		Y:A4	2	/Users/mitchjo/Documents/pcpfm_submission/supplemental/RO1_plasma_mzml/raw_batch5_07302021_MT___MT_20210730_005.mzML	C:\Xcalibur\methods\MT\Metabolomics_Method\20210212_MT_HILICpos120Kres5min	5	3031	IDX
nist	raw_batch5_07302021_MT___MT_20210730_006	NIST_20210730_5_002	1	D:\IDX_Data\Maheshwor\Proj-201-Li-20210607-ZosterVac_ImmunoMetabolomics\HILICposRPneg\Batch 5	C:\Xcalibur\methods\MT\Metabolomics_Method\20210212_MT_RPneg120Kres5min		Y:A4	2	/Users/mitchjo/Documents/pcpfm_submission/supplemental/RO1_plasma_mzml/raw_batch5_07302021_MT___MT_20210730_006.mzML	C:\Xcalibur\methods\MT\Metabolomics_Method\20210212_MT_RPneg120Kres5min	5	3032	IDX
qstd_standard	raw_batch5_07302021_MT___MT_20210729_001A	Qstd_20210730_4_001A	2	D:\IDX_Data\Maheshwor\Proj-201-Li-20210607-ZosterVac_ImmunoMetabolomics\HILICposRPneg\Batch 5	C:\Xcalibur\methods\MT\Metabolomics_Method\20210212_MT_HILICpos120Kres5min		Y:A6	2	/Users/mitchjo/Documents/pcpfm_submission/supplemental/RO1_plasma_mzml/raw_batch5_07302021_MT___MT_20210729_001A.mzML	C:\Xcalibur\methods\MT\Metabolomics_Method\20210212_MT_HILICpos120Kres5min	5	3033	IDX
qstd_standard	raw_batch5_07302021_MT___MT_20210729_002B	Qstd_20210730_4_002B	2	D:\IDX_Data\Maheshwor\Proj-201-Li-20210607-ZosterVac_ImmunoMetabolomics\HILICposRPneg\Batch 5	C:\Xcalibur\methods\MT\Metabolomics_Method\20210212_MT_RPneg120Kres5min		Y:A6	2	/Users/mitchjo/Documents/pcpfm_submission/supplemental/RO1_plasma_mzml/raw_batch5_07302021_MT___MT_20210729_002B.mzML	C:\Xcalibur\methods\MT\Metabolomics_Method\20210212_MT_RPneg120Kres5min	5	3034	IDX
qstd_standard	raw_batch5_07302021_MT___MT_20210729_003C	Qstd_20210730_4_003C	2	D:\IDX_Data\Maheshwor\Proj-201-Li-20210607-ZosterVac_ImmunoMetabolomics\HILICposRPneg\Batch 5	C:\Xcalibur\methods\MT\Metabolomics_Method\20210212_MT_HILICpos120Kres5min		Y:A6	2	/Users/mitchjo/Documents/pcpfm_submission/supplemental/RO1_plasma_mzml/raw_batch5_07302021_MT___MT_20210729_003C.mzML	C:\Xcalibur\methods\MT\Metabolomics_Method\20210212_MT_HILICpos120Kres5min	5	3035	IDX
qstd_standard	raw_batch5_07302021_MT___MT_20210729_004D	Qstd_20210730_4_004D	2	D:\IDX_Data\Maheshwor\Proj-201-Li-20210607-ZosterVac_ImmunoMetabolomics\HILICposRPneg\Batch 5	C:\Xcalibur\methods\MT\Metabolomics_Method\20210212_MT_RPneg120Kres5min		Y:A6	2	/Users/mitchjo/Documents/pcpfm_submission/supplemental/RO1_plasma_mzml/raw_batch5_07302021_MT___MT_20210729_004D.mzML	C:\Xcalibur\methods\MT\Metabolomics_Method\20210212_MT_RPneg120Kres5min	5	3036	IDX
pooled	raw_batch5_07302021_MT___MT_20210730_007	Pooled_Sample_20210730_5_001	1	D:\IDX_Data\Maheshwor\Proj-201-Li-20210607-ZosterVac_ImmunoMetabolomics\HILICposRPneg\Batch 5	C:\Xcalibur\methods\MT\Metabolomics_Method\20210212_MT_HILICpos120Kres5min		Y:A5	2	/Users/mitchjo/Documents/pcpfm_submission/supplemental/RO1_plasma_mzml/raw_batch5_07302021_MT___MT_20210730_007.mzML	C:\Xcalibur\methods\MT\Metabolomics_Method\20210212_MT_HILICpos120Kres5min	5	3037	IDX
pooled	raw_batch5_07302021_MT___MT_20210730_008	Pooled_Sample_20210730_5_002	1	D:\IDX_Data\Maheshwor\Proj-201-Li-20210607-ZosterVac_ImmunoMetabolomics\HILICposRPneg\Batch 5	C:\Xcalibur\methods\MT\Metabolomics_Method\20210212_MT_RPneg120Kres5min		Y:A5	2	/Users/mitchjo/Documents/pcpfm_submission/supplemental/RO1_plasma_mzml/raw_batch5_07302021_MT___MT_20210730_008.mzML	C:\Xcalibur\methods\MT\Metabolomics_Method\20210212_MT_RPneg120Kres5min	5	3038	IDX
pooled_dda	raw_batch5_07302021_MT___MT_20210730_009	Pooled_Sample_DDA_20210730_5_001	1	D:\IDX_Data\Maheshwor\Proj-201-Li-20210607-ZosterVac_ImmunoMetabolomics\HILICposRPneg\Batch 5	C:\Xcalibur\methods\MT\Metabolomics_Method\20210212_MT_HILICpos_5min_DDA		Y:A5	2	/Users/mitchjo/Documents/pcpfm_submission/supplemental/RO1_plasma_mzml/raw_batch5_07302021_MT___MT_20210730_009.mzML	C:\Xcalibur\methods\MT\Metabolomics_Method\20210212_MT_HILICpos_5min_DDA	5	3039	IDX
pooled_dda	raw_batch5_07302021_MT___MT_20210730_010	Pooled_Sample_DDA_20210730_5_002	1	D:\IDX_Data\Maheshwor\Proj-201-Li-20210607-ZosterVac_ImmunoMetabolomics\HILICposRPneg\Batch 5	C:\Xcalibur\methods\MT\Metabolomics_Method\20210212_MT_RPneg_5min_DDA		Y:A5	2	/Users/mitchjo/Documents/pcpfm_submission/supplemental/RO1_plasma_mzml/raw_batch5_07302021_MT___MT_20210730_010.mzML	C:\Xcalibur\methods\MT\Metabolomics_Method\20210212_MT_RPneg_5min_DDA	5	3040	IDX
unknown	raw_batch5_07302021_MT___MT_20210730_011	90051_3_249159_G5_001	1	D:\IDX_Data\Maheshwor\Proj-201-Li-20210607-ZosterVac_ImmunoMetabolomics\HILICposRPneg\Batch 5	C:\Xcalibur\methods\MT\Metabolomics_Method\20210212_MT_HILICpos120Kres5min		Y:B1	2	/Users/mitchjo/Documents/pcpfm_submission/supplemental/RO1_plasma_mzml/raw_batch5_07302021_MT___MT_20210730_011.mzML	C:\Xcalibur\methods\MT\Metabolomics_Method\20210212_MT_HILICpos120Kres5min	5	3041	IDX
unknown	raw_batch5_07302021_MT___MT_20210730_012	90051_3_249159_G5_002	1	D:\IDX_Data\Maheshwor\Proj-201-Li-20210607-ZosterVac_ImmunoMetabolomics\HILICposRPneg\Batch 5	C:\Xcalibur\methods\MT\Metabolomics_Method\20210212_MT_RPneg120Kres5min		Y:B1	2	/Users/mitchjo/Documents/pcpfm_submission/supplemental/RO1_plasma_mzml/raw_batch5_07302021_MT___MT_20210730_012.mzML	C:\Xcalibur\methods\MT\Metabolomics_Method\20210212_MT_RPneg120Kres5min	5	3042	IDX
unknown	raw_batch5_07302021_MT___MT_20210730_013	90051_1_249158_C7_001	1	D:\IDX_Data\Maheshwor\Proj-201-Li-20210607-ZosterVac_ImmunoMetabolomics\HILICposRPneg\Batch 5	C:\Xcalibur\methods\MT\Metabolomics_Method\20210212_MT_HILICpos120Kres5min		Y:B2	2	/Users/mitchjo/Documents/pcpfm_submission/supplemental/RO1_plasma_mzml/raw_batch5_07302021_MT___MT_20210730_013.mzML	C:\Xcalibur\methods\MT\Metabolomics_Method\20210212_MT_HILICpos120Kres5min	5	3043	IDX
unknown	raw_batch5_07302021_MT___MT_20210730_014	90051_1_249158_C7_002	1	D:\IDX_Data\Maheshwor\Proj-201-Li-20210607-ZosterVac_ImmunoMetabolomics\HILICposRPneg\Batch 5	C:\Xcalibur\methods\MT\Metabolomics_Method\20210212_MT_RPneg120Kres5min		Y:B2	2	/Users/mitchjo/Documents/pcpfm_submission/supplemental/RO1_plasma_mzml/raw_batch5_07302021_MT___MT_20210730_014.mzML	C:\Xcalibur\methods\MT\Metabolomics_Method\20210212_MT_RPneg120Kres5min	5	3044	IDX
unknown	raw_batch5_07302021_MT___MT_20210730_015	90051_2_249157_F8_001	1	D:\IDX_Data\Maheshwor\Proj-201-Li-20210607-ZosterVac_ImmunoMetabolomics\HILICposRPneg\Batch 5	C:\Xcalibur\methods\MT\Metabolomics_Method\20210212_MT_HILICpos120Kres5min		Y:B3	2	/Users/mitchjo/Documents/pcpfm_submission/supplemental/RO1_plasma_mzml/raw_batch5_07302021_MT___MT_20210730_015.mzML	C:\Xcalibur\methods\MT\Metabolomics_Method\20210212_MT_HILICpos120Kres5min	5	3045	IDX
unknown	raw_batch5_07302021_MT___MT_20210730_016	90051_2_249157_F8_002	1	D:\IDX_Data\Maheshwor\Proj-201-Li-20210607-ZosterVac_ImmunoMetabolomics\HILICposRPneg\Batch 5	C:\Xcalibur\methods\MT\Metabolomics_Method\20210212_MT_RPneg120Kres5min		Y:B3	2	/Users/mitchjo/Documents/pcpfm_submission/supplemental/RO1_plasma_mzml/raw_batch5_07302021_MT___MT_20210730_016.mzML	C:\Xcalibur\methods\MT\Metabolomics_Method\20210212_MT_RPneg120Kres5min	5	3046	IDX
unknown	raw_batch5_07302021_MT___MT_20210730_017	90051_6_249148_C5_001	1	D:\IDX_Data\Maheshwor\Proj-201-Li-20210607-ZosterVac_ImmunoMetabolomics\HILICposRPneg\Batch 5	C:\Xcalibur\methods\MT\Metabolomics_Method\20210212_MT_HILICpos120Kres5min		Y:B4	2	/Users/mitchjo/Documents/pcpfm_submission/supplemental/RO1_plasma_mzml/raw_batch5_07302021_MT___MT_20210730_017.mzML	C:\Xcalibur\methods\MT\Metabolomics_Method\20210212_MT_HILICpos120Kres5min	5	3047	IDX
unknown	raw_batch5_07302021_MT___MT_20210730_018	90051_6_249148_C5_002	1	D:\IDX_Data\Maheshwor\Proj-201-Li-20210607-ZosterVac_ImmunoMetabolomics\HILICposRPneg\Batch 5	C:\Xcalibur\methods\MT\Metabolomics_Method\20210212_MT_RPneg120Kres5min		Y:B4	2	/Users/mitchjo/Documents/pcpfm_submission/supplemental/RO1_plasma_mzml/raw_batch5_07302021_MT___MT_20210730_018.mzML	C:\Xcalibur\methods\MT\Metabolomics_Method\20210212_MT_RPneg120Kres5min	5	3048	IDX
unknown	raw_batch5_07302021_MT___MT_20210730_019	90058_6_249149_C7_001	1	D:\IDX_Data\Maheshwor\Proj-201-Li-20210607-ZosterVac_ImmunoMetabolomics\HILICposRPneg\Batch 5	C:\Xcalibur\methods\MT\Metabolomics_Method\20210212_MT_HILICpos120Kres5min		Y:B5	2	/Users/mitchjo/Documents/pcpfm_submission/supplemental/RO1_plasma_mzml/raw_batch5_07302021_MT___MT_20210730_019.mzML	C:\Xcalibur\methods\MT\Metabolomics_Method\20210212_MT_HILICpos120Kres5min	5	3049	IDX
unknown	raw_batch5_07302021_MT___MT_20210730_020	90058_6_249149_C7_002	1	D:\IDX_Data\Maheshwor\Proj-201-Li-20210607-ZosterVac_ImmunoMetabolomics\HILICposRPneg\Batch 5	C:\Xcalibur\methods\MT\Metabolomics_Method\20210212_MT_RPneg120Kres5min		Y:B5	2	/Users/mitchjo/Documents/pcpfm_submission/supplemental/RO1_plasma_mzml/raw_batch5_07302021_MT___MT_20210730_020.mzML	C:\Xcalibur\methods\MT\Metabolomics_Method\20210212_MT_RPneg120Kres5min	5	3050	IDX
unknown	raw_batch5_07302021_MT___MT_20210730_021	90058_7_249154_C4_001	1	D:\IDX_Data\Maheshwor\Proj-201-Li-20210607-ZosterVac_ImmunoMetabolomics\HILICposRPneg\Batch 5	C:\Xcalibur\methods\MT\Metabolomics_Method\20210212_MT_HILICpos120Kres5min		Y:B6	2	/Users/mitchjo/Documents/pcpfm_submission/supplemental/RO1_plasma_mzml/raw_batch5_07302021_MT___MT_20210730_021.mzML	C:\Xcalibur\methods\MT\Metabolomics_Method\20210212_MT_HILICpos120Kres5min	5	3051	IDX
unknown	raw_batch5_07302021_MT___MT_20210730_022	90058_7_249154_C4_002	1	D:\IDX_Data\Maheshwor\Proj-201-Li-20210607-ZosterVac_ImmunoMetabolomics\HILICposRPneg\Batch 5	C:\Xcalibur\methods\MT\Metabolomics_Method\20210212_MT_RPneg120Kres5min		Y:B6	2	/Users/mitchjo/Documents/pcpfm_submission/supplemental/RO1_plasma_mzml/raw_batch5_07302021_MT___MT_20210730_022.mzML	C:\Xcalibur\methods\MT\Metabolomics_Method\20210212_MT_RPneg120Kres5min	5	3052	IDX
unknown	raw_batch5_07302021_MT___MT_20210730_023	90058_2_249157_G3_001	1	D:\IDX_Data\Maheshwor\Proj-201-Li-20210607-ZosterVac_ImmunoMetabolomics\HILICposRPneg\Batch 5	C:\Xcalibur\methods\MT\Metabolomics_Method\20210212_MT_HILICpos120Kres5min		Y:B7	2	/Users/mitchjo/Documents/pcpfm_submission/supplemental/RO1_plasma_mzml/raw_batch5_07302021_MT___MT_20210730_023.mzML	C:\Xcalibur\methods\MT\Metabolomics_Method\20210212_MT_HILICpos120Kres5min	5	3053	IDX
unknown	raw_batch5_07302021_MT___MT_20210730_024	90058_2_249157_G3_002	1	D:\IDX_Data\Maheshwor\Proj-201-Li-20210607-ZosterVac_ImmunoMetabolomics\HILICposRPneg\Batch 5	C:\Xcalibur\methods\MT\Metabolomics_Method\20210212_MT_RPneg120Kres5min		Y:B7	2	/Users/mitchjo/Documents/pcpfm_submission/supplemental/RO1_plasma_mzml/raw_batch5_07302021_MT___MT_20210730_024.mzML	C:\Xcalibur\methods\MT\Metabolomics_Method\20210212_MT_RPneg120Kres5min	5	3054	IDX
unknown	raw_batch5_07302021_MT___MT_20210730_025	90058_3_249159_G2_001	1	D:\IDX_Data\Maheshwor\Proj-201-Li-20210607-ZosterVac_ImmunoMetabolomics\HILICposRPneg\Batch 5	C:\Xcalibur\methods\MT\Metabolomics_Method\20210212_MT_HILICpos120Kres5min		Y:B8	2	/Users/mitchjo/Documents/pcpfm_submission/supplemental/RO1_plasma_mzml/raw_batch5_07302021_MT___MT_20210730_025.mzML	C:\Xcalibur\methods\MT\Metabolomics_Method\20210212_MT_HILICpos120Kres5min	5	3055	IDX
unknown	raw_batch5_07302021_MT___MT_20210730_026	90058_3_249159_G2_002	1	D:\IDX_Data\Maheshwor\Proj-201-Li-20210607-ZosterVac_ImmunoMetabolomics\HILICposRPneg\Batch 5	C:\Xcalibur\methods\MT\Metabolomics_Method\20210212_MT_RPneg120Kres5min		Y:B8	2	/Users/mitchjo/Documents/pcpfm_submission/supplemental/RO1_plasma_mzml/raw_batch5_07302021_MT___MT_20210730_026.mzML	C:\Xcalibur\methods\MT\Metabolomics_Method\20210212_MT_RPneg120Kres5min	5	3056	IDX
unknown	raw_batch5_07302021_MT___MT_20210730_027	90058_1_249158_A9_001	1	D:\IDX_Data\Maheshwor\Proj-201-Li-20210607-ZosterVac_ImmunoMetabolomics\HILICposRPneg\Batch 5	C:\Xcalibur\methods\MT\Metabolomics_Method\20210212_MT_HILICpos120Kres5min		Y:B9	2	/Users/mitchjo/Documents/pcpfm_submission/supplemental/RO1_plasma_mzml/raw_batch5_07302021_MT___MT_20210730_027.mzML	C:\Xcalibur\methods\MT\Metabolomics_Method\20210212_MT_HILICpos120Kres5min	5	3057	IDX
unknown	raw_batch5_07302021_MT___MT_20210730_028	90058_1_249158_A9_002	1	D:\IDX_Data\Maheshwor\Proj-201-Li-20210607-ZosterVac_ImmunoMetabolomics\HILICposRPneg\Batch 5	C:\Xcalibur\methods\MT\Metabolomics_Method\20210212_MT_RPneg120Kres5min		Y:B9	2	/Users/mitchjo/Documents/pcpfm_submission/supplemental/RO1_plasma_mzml/raw_batch5_07302021_MT___MT_20210730_028.mzML	C:\Xcalibur\methods\MT\Metabolomics_Method\20210212_MT_RPneg120Kres5min	5	3058	IDX
unknown	raw_batch5_07302021_MT___MT_20210730_029	90059_3_249146_B2_001	1	D:\IDX_Data\Maheshwor\Proj-201-Li-20210607-ZosterVac_ImmunoMetabolomics\HILICposRPneg\Batch 5	C:\Xcalibur\methods\MT\Metabolomics_Method\20210212_MT_HILICpos120Kres5min		Y:C1	2	/Users/mitchjo/Documents/pcpfm_submission/supplemental/RO1_plasma_mzml/raw_batch5_07302021_MT___MT_20210730_029.mzML	C:\Xcalibur\methods\MT\Metabolomics_Method\20210212_MT_HILICpos120Kres5min	5	3059	IDX
unknown	raw_batch5_07302021_MT___MT_20210730_030	90059_3_249146_B2_002	1	D:\IDX_Data\Maheshwor\Proj-201-Li-20210607-ZosterVac_ImmunoMetabolomics\HILICposRPneg\Batch 5	C:\Xcalibur\methods\MT\Metabolomics_Method\20210212_MT_RPneg120Kres5min		Y:C1	2	/Users/mitchjo/Documents/pcpfm_submission/supplemental/RO1_plasma_mzml/raw_batch5_07302021_MT___MT_20210730_030.mzML	C:\Xcalibur\methods\MT\Metabolomics_Method\20210212_MT_RPneg120Kres5min	5	3060	IDX
unknown	raw_batch5_07302021_MT___MT_20210730_031	90059_1_249152_G8_001	1	D:\IDX_Data\Maheshwor\Proj-201-Li-20210607-ZosterVac_ImmunoMetabolomics\HILICposRPneg\Batch 5	C:\Xcalibur\methods\MT\Metabolomics_Method\20210212_MT_HILICpos120Kres5min		Y:C2	2	/Users/mitchjo/Documents/pcpfm_submission/supplemental/RO1_plasma_mzml/raw_batch5_07302021_MT___MT_20210730_031.mzML	C:\Xcalibur\methods\MT\Metabolomics_Method\20210212_MT_HILICpos120Kres5min	5	3061	IDX
unknown	raw_batch5_07302021_MT___MT_20210730_032	90059_1_249152_G8_002	1	D:\IDX_Data\Maheshwor\Proj-201-Li-20210607-ZosterVac_ImmunoMetabolomics\HILICposRPneg\Batch 5	C:\Xcalibur\methods\MT\Metabolomics_Method\20210212_MT_RPneg120Kres5min		Y:C2	2	/Users/mitchjo/Documents/pcpfm_submission/supplemental/RO1_plasma_mzml/raw_batch5_07302021_MT___MT_20210730_032.mzML	C:\Xcalibur\methods\MT\Metabolomics_Method\20210212_MT_RPneg120Kres5min	5	3062	IDX
unknown	raw_batch5_07302021_MT___MT_20210730_033	90059_6_249160_B4_001	1	D:\IDX_Data\Maheshwor\Proj-201-Li-20210607-ZosterVac_ImmunoMetabolomics\HILICposRPneg\Batch 5	C:\Xcalibur\methods\MT\Metabolomics_Method\20210212_MT_HILICpos120Kres5min		Y:C3	2	/Users/mitchjo/Documents/pcpfm_submission/supplemental/RO1_plasma_mzml/raw_batch5_07302021_MT___MT_20210730_033.mzML	C:\Xcalibur\methods\MT\Metabolomics_Method\20210212_MT_HILICpos120Kres5min	5	3063	IDX
unknown	raw_batch5_07302021_MT___MT_20210730_034	90059_6_249160_B4_002	1	D:\IDX_Data\Maheshwor\Proj-201-Li-20210607-ZosterVac_ImmunoMetabolomics\HILICposRPneg\Batch 5	C:\Xcalibur\methods\MT\Metabolomics_Method\20210212_MT_RPneg120Kres5min		Y:C3	2	/Users/mitchjo/Documents/pcpfm_submission/supplemental/RO1_plasma_mzml/raw_batch5_07302021_MT___MT_20210730_034.mzML	C:\Xcalibur\methods\MT\Metabolomics_Method\20210212_MT_RPneg120Kres5min	5	3064	IDX
unknown	raw_batch5_07302021_MT___MT_20210730_035	90059_2_249152_E8_001	1	D:\IDX_Data\Maheshwor\Proj-201-Li-20210607-ZosterVac_ImmunoMetabolomics\HILICposRPneg\Batch 5	C:\Xcalibur\methods\MT\Metabolomics_Method\20210212_MT_HILICpos120Kres5min		Y:C4	2	/Users/mitchjo/Documents/pcpfm_submission/supplemental/RO1_plasma_mzml/raw_batch5_07302021_MT___MT_20210730_035.mzML	C:\Xcalibur\methods\MT\Metabolomics_Method\20210212_MT_HILICpos120Kres5min	5	3065	IDX
unknown	raw_batch5_07302021_MT___MT_20210730_036	90059_2_249152_E8_002	1	D:\IDX_Data\Maheshwor\Proj-201-Li-20210607-ZosterVac_ImmunoMetabolomics\HILICposRPneg\Batch 5	C:\Xcalibur\methods\MT\Metabolomics_Method\20210212_MT_RPneg120Kres5min		Y:C4	2	/Users/mitchjo/Documents/pcpfm_submission/supplemental/RO1_plasma_mzml/raw_batch5_07302021_MT___MT_20210730_036.mzML	C:\Xcalibur\methods\MT\Metabolomics_Method\20210212_MT_RPneg120Kres5min	5	3066	IDX
unknown	raw_batch5_07302021_MT___MT_20210730_037	90073_1_249151_C9_001	1	D:\IDX_Data\Maheshwor\Proj-201-Li-20210607-ZosterVac_ImmunoMetabolomics\HILICposRPneg\Batch 5	C:\Xcalibur\methods\MT\Metabolomics_Method\20210212_MT_HILICpos120Kres5min		Y:C5	2	/Users/mitchjo/Documents/pcpfm_submission/supplemental/RO1_plasma_mzml/raw_batch5_07302021_MT___MT_20210730_037.mzML	C:\Xcalibur\methods\MT\Metabolomics_Method\20210212_MT_HILICpos120Kres5min	5	3067	IDX
unknown	raw_batch5_07302021_MT___MT_20210730_038	90073_1_249151_C9_002	1	D:\IDX_Data\Maheshwor\Proj-201-Li-20210607-ZosterVac_ImmunoMetabolomics\HILICposRPneg\Batch 5	C:\Xcalibur\methods\MT\Metabolomics_Method\20210212_MT_RPneg120Kres5min		Y:C5	2	/Users/mitchjo/Documents/pcpfm_submission/supplemental/RO1_plasma_mzml/raw_batch5_07302021_MT___MT_20210730_038.mzML	C:\Xcalibur\methods\MT\Metabolomics_Method\20210212_MT_RPneg120Kres5min	5	3068	IDX
unknown	raw_batch5_07302021_MT___MT_20210730_039	90073_2_249151_F9_001	1	D:\IDX_Data\Maheshwor\Proj-201-Li-20210607-ZosterVac_ImmunoMetabolomics\HILICposRPneg\Batch 5	C:\Xcalibur\methods\MT\Metabolomics_Method\20210212_MT_HILICpos120Kres5min		Y:C6	2	/Users/mitchjo/Documents/pcpfm_submission/supplemental/RO1_plasma_mzml/raw_batch5_07302021_MT___MT_20210730_039.mzML	C:\Xcalibur\methods\MT\Metabolomics_Method\20210212_MT_HILICpos120Kres5min	5	3069	IDX
unknown	raw_batch5_07302021_MT___MT_20210730_040	90073_2_249151_F9_002	1	D:\IDX_Data\Maheshwor\Proj-201-Li-20210607-ZosterVac_ImmunoMetabolomics\HILICposRPneg\Batch 5	C:\Xcalibur\methods\MT\Metabolomics_Method\20210212_MT_RPneg120Kres5min		Y:C6	2	/Users/mitchjo/Documents/pcpfm_submission/supplemental/RO1_plasma_mzml/raw_batch5_07302021_MT___MT_20210730_040.mzML	C:\Xcalibur\methods\MT\Metabolomics_Method\20210212_MT_RPneg120Kres5min	5	3070	IDX
unknown	raw_batch5_07302021_MT___MT_20210730_041	90073_6_249156_B5_001	1	D:\IDX_Data\Maheshwor\Proj-201-Li-20210607-ZosterVac_ImmunoMetabolomics\HILICposRPneg\Batch 5	C:\Xcalibur\methods\MT\Metabolomics_Method\20210212_MT_HILICpos120Kres5min		Y:C7	2	/Users/mitchjo/Documents/pcpfm_submission/supplemental/RO1_plasma_mzml/raw_batch5_07302021_MT___MT_20210730_041.mzML	C:\Xcalibur\methods\MT\Metabolomics_Method\20210212_MT_HILICpos120Kres5min	5	3071	IDX
unknown	raw_batch5_07302021_MT___MT_20210730_042	90073_6_249156_B5_002	1	D:\IDX_Data\Maheshwor\Proj-201-Li-20210607-ZosterVac_ImmunoMetabolomics\HILICposRPneg\Batch 5	C:\Xcalibur\methods\MT\Metabolomics_Method\20210212_MT_RPneg120Kres5min		Y:C7	2	/Users/mitchjo/Documents/pcpfm_submission/supplemental/RO1_plasma_mzml/raw_batch5_07302021_MT___MT_20210730_042.mzML	C:\Xcalibur\methods\MT\Metabolomics_Method\20210212_MT_RPneg120Kres5min	5	3072	IDX
unknown	raw_batch5_07302021_MT___MT_20210730_043	90073_3_249159_D7_001	1	D:\IDX_Data\Maheshwor\Proj-201-Li-20210607-ZosterVac_ImmunoMetabolomics\HILICposRPneg\Batch 5	C:\Xcalibur\methods\MT\Metabolomics_Method\20210212_MT_HILICpos120Kres5min		Y:C8	2	/Users/mitchjo/Documents/pcpfm_submission/supplemental/RO1_plasma_mzml/raw_batch5_07302021_MT___MT_20210730_043.mzML	C:\Xcalibur\methods\MT\Metabolomics_Method\20210212_MT_HILICpos120Kres5min	5	3073	IDX
unknown	raw_batch5_07302021_MT___MT_20210730_044	90073_3_249159_D7_002	1	D:\IDX_Data\Maheshwor\Proj-201-Li-20210607-ZosterVac_ImmunoMetabolomics\HILICposRPneg\Batch 5	C:\Xcalibur\methods\MT\Metabolomics_Method\20210212_MT_RPneg120Kres5min		Y:C8	2	/Users/mitchjo/Documents/pcpfm_submission/supplemental/RO1_plasma_mzml/raw_batch5_07302021_MT___MT_20210730_044.mzML	C:\Xcalibur\methods\MT\Metabolomics_Method\20210212_MT_RPneg120Kres5min	5	3074	IDX
unknown	raw_batch5_07302021_MT___MT_20210730_045	90080_7_249143_A8_001	1	D:\IDX_Data\Maheshwor\Proj-201-Li-20210607-ZosterVac_ImmunoMetabolomics\HILICposRPneg\Batch 5	C:\Xcalibur\methods\MT\Metabolomics_Method\20210212_MT_HILICpos120Kres5min		Y:C9	2	/Users/mitchjo/Documents/pcpfm_submission/supplemental/RO1_plasma_mzml/raw_batch5_07302021_MT___MT_20210730_045.mzML	C:\Xcalibur\methods\MT\Metabolomics_Method\20210212_MT_HILICpos120Kres5min	5	3075	IDX
unknown	raw_batch5_07302021_MT___MT_20210730_046	90080_7_249143_A8_002	1	D:\IDX_Data\Maheshwor\Proj-201-Li-20210607-ZosterVac_ImmunoMetabolomics\HILICposRPneg\Batch 5	C:\Xcalibur\methods\MT\Metabolomics_Method\20210212_MT_RPneg120Kres5min		Y:C9	2	/Users/mitchjo/Documents/pcpfm_submission/supplemental/RO1_plasma_mzml/raw_batch5_07302021_MT___MT_20210730_046.mzML	C:\Xcalibur\methods\MT\Metabolomics_Method\20210212_MT_RPneg120Kres5min	5	3076	IDX
unknown	raw_batch5_07302021_MT___MT_20210730_047	90080_2_249152_B7_001	1	D:\IDX_Data\Maheshwor\Proj-201-Li-20210607-ZosterVac_ImmunoMetabolomics\HILICposRPneg\Batch 5	C:\Xcalibur\methods\MT\Metabolomics_Method\20210212_MT_HILICpos120Kres5min		Y:D1	2	/Users/mitchjo/Documents/pcpfm_submission/supplemental/RO1_plasma_mzml/raw_batch5_07302021_MT___MT_20210730_047.mzML	C:\Xcalibur\methods\MT\Metabolomics_Method\20210212_MT_HILICpos120Kres5min	5	3077	IDX
unknown	raw_batch5_07302021_MT___MT_20210730_048	90080_2_249152_B7_002	1	D:\IDX_Data\Maheshwor\Proj-201-Li-20210607-ZosterVac_ImmunoMetabolomics\HILICposRPneg\Batch 5	C:\Xcalibur\methods\MT\Metabolomics_Method\20210212_MT_RPneg120Kres5min		Y:D1	2	/Users/mitchjo/Documents/pcpfm_submission/supplemental/RO1_plasma_mzml/raw_batch5_07302021_MT___MT_20210730_048.mzML	C:\Xcalibur\methods\MT\Metabolomics_Method\20210212_MT_RPneg120Kres5min	5	3078	IDX
unknown	raw_batch5_07302021_MT___MT_20210730_049_20210731084553	90080_3_249137_B6_001	1	D:\IDX_Data\Maheshwor\Proj-201-Li-20210607-ZosterVac_ImmunoMetabolomics\HILICposRPneg\Batch 5	C:\Xcalibur\methods\MT\Metabolomics_Method\20210212_MT_HILICpos120Kres5min		Y:D2	2	/Users/mitchjo/Documents/pcpfm_submission/supplemental/RO1_plasma_mzml/raw_batch5_07302021_MT___MT_20210730_049_20210731084553.mzML	C:\Xcalibur\methods\MT\Metabolomics_Method\20210212_MT_HILICpos120Kres5min	5	3079	IDX
unknown	raw_batch5_07302021_MT___MT_20210730_050_20210731085113	90080_3_249137_B6_002	1	D:\IDX_Data\Maheshwor\Proj-201-Li-20210607-ZosterVac_ImmunoMetabolomics\HILICposRPneg\Batch 5	C:\Xcalibur\methods\MT\Metabolomics_Method\20210212_MT_RPneg120Kres5min		Y:D2	2	/Users/mitchjo/Documents/pcpfm_submission/supplemental/RO1_plasma_mzml/raw_batch5_07302021_MT___MT_20210730_050_20210731085113.mzML	C:\Xcalibur\methods\MT\Metabolomics_Method\20210212_MT_RPneg120Kres5min	5	3080	IDX
pooled	raw_batch5_07302021_MT___MT_20210730_051	Pooled_Sample_20210730_5_003	1	D:\IDX_Data\Maheshwor\Proj-201-Li-20210607-ZosterVac_ImmunoMetabolomics\HILICposRPneg\Batch 5	C:\Xcalibur\methods\MT\Metabolomics_Method\20210212_MT_HILICpos120Kres5min		Y:A5	2	/Users/mitchjo/Documents/pcpfm_submission/supplemental/RO1_plasma_mzml/raw_batch5_07302021_MT___MT_20210730_051.mzML	C:\Xcalibur\methods\MT\Metabolomics_Method\20210212_MT_HILICpos120Kres5min	5	3081	IDX
pooled	raw_batch5_07302021_MT___MT_20210730_052	Pooled_Sample_20210730_5_004	1	D:\IDX_Data\Maheshwor\Proj-201-Li-20210607-ZosterVac_ImmunoMetabolomics\HILICposRPneg\Batch 5	C:\Xcalibur\methods\MT\Metabolomics_Method\20210212_MT_RPneg120Kres5min		Y:A5	2	/Users/mitchjo/Documents/pcpfm_submission/supplemental/RO1_plasma_mzml/raw_batch5_07302021_MT___MT_20210730_052.mzML	C:\Xcalibur\methods\MT\Metabolomics_Method\20210212_MT_RPneg120Kres5min	5	3082	IDX
unknown	raw_batch5_07302021_MT___MT_20210730_053	90080_1_249151_C8_001	1	D:\IDX_Data\Maheshwor\Proj-201-Li-20210607-ZosterVac_ImmunoMetabolomics\HILICposRPneg\Batch 5	C:\Xcalibur\methods\MT\Metabolomics_Method\20210212_MT_HILICpos120Kres5min		Y:D3	2	/Users/mitchjo/Documents/pcpfm_submission/supplemental/RO1_plasma_mzml/raw_batch5_07302021_MT___MT_20210730_053.mzML	C:\Xcalibur\methods\MT\Metabolomics_Method\20210212_MT_HILICpos120Kres5min	5	3083	IDX
unknown	raw_batch5_07302021_MT___MT_20210730_054	90080_1_249151_C8_002	1	D:\IDX_Data\Maheshwor\Proj-201-Li-20210607-ZosterVac_ImmunoMetabolomics\HILICposRPneg\Batch 5	C:\Xcalibur\methods\MT\Metabolomics_Method\20210212_MT_RPneg120Kres5min		Y:D3	2	/Users/mitchjo/Documents/pcpfm_submission/supplemental/RO1_plasma_mzml/raw_batch5_07302021_MT___MT_20210730_054.mzML	C:\Xcalibur\methods\MT\Metabolomics_Method\20210212_MT_RPneg120Kres5min	5	3084	IDX
unknown	raw_batch5_07302021_MT___MT_20210730_055	90080_6_249142_C8_001	1	D:\IDX_Data\Maheshwor\Proj-201-Li-20210607-ZosterVac_ImmunoMetabolomics\HILICposRPneg\Batch 5	C:\Xcalibur\methods\MT\Metabolomics_Method\20210212_MT_HILICpos120Kres5min		Y:D4	2	/Users/mitchjo/Documents/pcpfm_submission/supplemental/RO1_plasma_mzml/raw_batch5_07302021_MT___MT_20210730_055.mzML	C:\Xcalibur\methods\MT\Metabolomics_Method\20210212_MT_HILICpos120Kres5min	5	3085	IDX
unknown	raw_batch5_07302021_MT___MT_20210730_056	90080_6_249142_C8_002	1	D:\IDX_Data\Maheshwor\Proj-201-Li-20210607-ZosterVac_ImmunoMetabolomics\HILICposRPneg\Batch 5	C:\Xcalibur\methods\MT\Metabolomics_Method\20210212_MT_RPneg120Kres5min		Y:D4	2	/Users/mitchjo/Documents/pcpfm_submission/supplemental/RO1_plasma_mzml/raw_batch5_07302021_MT___MT_20210730_056.mzML	C:\Xcalibur\methods\MT\Metabolomics_Method\20210212_MT_RPneg120Kres5min	5	3086	IDX
unknown	raw_batch5_07302021_MT___MT_20210730_057	90110_1_249145_E4_001	1	D:\IDX_Data\Maheshwor\Proj-201-Li-20210607-ZosterVac_ImmunoMetabolomics\HILICposRPneg\Batch 5	C:\Xcalibur\methods\MT\Metabolomics_Method\20210212_MT_HILICpos120Kres5min		Y:D5	2	/Users/mitchjo/Documents/pcpfm_submission/supplemental/RO1_plasma_mzml/raw_batch5_07302021_MT___MT_20210730_057.mzML	C:\Xcalibur\methods\MT\Metabolomics_Method\20210212_MT_HILICpos120Kres5min	5	3087	IDX
unknown	raw_batch5_07302021_MT___MT_20210730_058	90110_1_249145_E4_002	1	D:\IDX_Data\Maheshwor\Proj-201-Li-20210607-ZosterVac_ImmunoMetabolomics\HILICposRPneg\Batch 5	C:\Xcalibur\methods\MT\Metabolomics_Method\20210212_MT_RPneg120Kres5min		Y:D5	2	/Users/mitchjo/Documents/pcpfm_submission/supplemental/RO1_plasma_mzml/raw_batch5_07302021_MT___MT_20210730_058.mzML	C:\Xcalibur\methods\MT\Metabolomics_Method\20210212_MT_RPneg120Kres5min	5	3088	IDX
unknown	raw_batch5_07302021_MT___MT_20210730_059	90110_3_249158_D4_001	1	D:\IDX_Data\Maheshwor\Proj-201-Li-20210607-ZosterVac_ImmunoMetabolomics\HILICposRPneg\Batch 5	C:\Xcalibur\methods\MT\Metabolomics_Method\20210212_MT_HILICpos120Kres5min		Y:D6	2	/Users/mitchjo/Documents/pcpfm_submission/supplemental/RO1_plasma_mzml/raw_batch5_07302021_MT___MT_20210730_059.mzML	C:\Xcalibur\methods\MT\Metabolomics_Method\20210212_MT_HILICpos120Kres5min	5	3089	IDX
unknown	raw_batch5_07302021_MT___MT_20210730_060	90110_3_249158_D4_002	1	D:\IDX_Data\Maheshwor\Proj-201-Li-20210607-ZosterVac_ImmunoMetabolomics\HILICposRPneg\Batch 5	C:\Xcalibur\methods\MT\Metabolomics_Method\20210212_MT_RPneg120Kres5min		Y:D6	2	/Users/mitchjo/Documents/pcpfm_submission/supplemental/RO1_plasma_mzml/raw_batch5_07302021_MT___MT_20210730_060.mzML	C:\Xcalibur\methods\MT\Metabolomics_Method\20210212_MT_RPneg120Kres5min	5	3090	IDX
[truncated: 2,534 more rows]
