# Supplementary material for: Common data models to streamline metabolomics processing and annotation, and implementation in a Python pipeline
Source: PLoS Comput Biol. 2024 Jun 6;20(6):e1011912. doi: 10.1371/journal.pcbi.1011912 (PMC11185459; doi:10.1371/journal.pcbi.1011912)
Supplement: S4 File — (ZIP) [file pcbi.1011912.s006.zip › examples/workflows/bash_workflows/manuscript/sequence_files/checkmate_orbi_full.csv]

Sample Type	Filepath	File Name	Method
unknown	/Users/mitchjo/Datasets/ForPCPFM/CHECKMATE/Orbi/1081_Marios_PD1_Inhib2_HP-E9124110-6.mzML	1081_Marios_PD1_Inhib2_HP-E9124110-6	Unknown
unknown	/Users/mitchjo/Datasets/ForPCPFM/CHECKMATE/Orbi/0442_Marios_PD1_Inhib2_HP-S3877147-6.mzML	0442_Marios_PD1_Inhib2_HP-S3877147-6	Unknown
unknown	/Users/mitchjo/Datasets/ForPCPFM/CHECKMATE/Orbi/1222bb_Marios_PD1_Inhib2_HP-PREFB63.mzML	1222bb_Marios_PD1_Inhib2_HP-PREFB63	Unknown
unknown	/Users/mitchjo/Datasets/ForPCPFM/CHECKMATE/Orbi/0008_Marios_PD1_Inhib2_HP-E9130960-6.mzML	0008_Marios_PD1_Inhib2_HP-E9130960-6	Unknown
unknown	/Users/mitchjo/Datasets/ForPCPFM/CHECKMATE/Orbi/0198_Marios_PD1_Inhib2_HP-L1379647-7.mzML	0198_Marios_PD1_Inhib2_HP-L1379647-7	Unknown
unknown	/Users/mitchjo/Datasets/ForPCPFM/CHECKMATE/Orbi/1065_Marios_PD1_Inhib2_HP-AD783000-7.mzML	1065_Marios_PD1_Inhib2_HP-AD783000-7	Unknown
unknown	/Users/mitchjo/Datasets/ForPCPFM/CHECKMATE/Orbi/0330_Marios_PD1_Inhib2_HP-AE091510-8.mzML	0330_Marios_PD1_Inhib2_HP-AE091510-8	Unknown
unknown	/Users/mitchjo/Datasets/ForPCPFM/CHECKMATE/Orbi/0894_Marios_PD1_Inhib2_HP-L1376089-6.mzML	0894_Marios_PD1_Inhib2_HP-L1376089-6	Unknown
unknown	/Users/mitchjo/Datasets/ForPCPFM/CHECKMATE/Orbi/0556_Marios_PD1_Inhib2_HP-L1453006-10.mzML	0556_Marios_PD1_Inhib2_HP-L1453006-10	Unknown
unknown	/Users/mitchjo/Datasets/ForPCPFM/CHECKMATE/Orbi/1043_Marios_PD1_Inhib2_HP-L1305560-7.mzML	1043_Marios_PD1_Inhib2_HP-L1305560-7	Unknown
unknown	/Users/mitchjo/Datasets/ForPCPFM/CHECKMATE/Orbi/0144_Marios_PD1_Inhib2_HP-AE354856-10.mzML	0144_Marios_PD1_Inhib2_HP-AE354856-10	Unknown
unknown	/Users/mitchjo/Datasets/ForPCPFM/CHECKMATE/Orbi/1022_Marios_PD1_Inhib2_HP-E9432884-7.mzML	1022_Marios_PD1_Inhib2_HP-E9432884-7	Unknown
unknown	/Users/mitchjo/Datasets/ForPCPFM/CHECKMATE/Orbi/0207_Marios_PD1_Inhib2_HP-S4038602-7.mzML	0207_Marios_PD1_Inhib2_HP-S4038602-7	Unknown
unknown	/Users/mitchjo/Datasets/ForPCPFM/CHECKMATE/Orbi/0463_Marios_PD1_Inhib2_HP-E9778361-7.mzML	0463_Marios_PD1_Inhib2_HP-E9778361-7	Unknown
unknown	/Users/mitchjo/Datasets/ForPCPFM/CHECKMATE/Orbi/0254_Marios_PD1_Inhib2_HP-E9101725-5.mzML	0254_Marios_PD1_Inhib2_HP-E9101725-5	Unknown
unknown	/Users/mitchjo/Datasets/ForPCPFM/CHECKMATE/Orbi/0504_Marios_PD1_Inhib2_HP-E9563929-7.mzML	0504_Marios_PD1_Inhib2_HP-E9563929-7	Unknown
unknown	/Users/mitchjo/Datasets/ForPCPFM/CHECKMATE/Orbi/1020b_Marios_PD1_Inhib2_HP-PREFB53.mzML	1020b_Marios_PD1_Inhib2_HP-PREFB53	Unknown
unknown	/Users/mitchjo/Datasets/ForPCPFM/CHECKMATE/Orbi/1015_Marios_PD1_Inhib2_HP-L1497981-11.mzML	1015_Marios_PD1_Inhib2_HP-L1497981-11	Unknown
unknown	/Users/mitchjo/Datasets/ForPCPFM/CHECKMATE/Orbi/0377_Marios_PD1_Inhib2_HP-E9073425-7.mzML	0377_Marios_PD1_Inhib2_HP-E9073425-7	Unknown
unknown	/Users/mitchjo/Datasets/ForPCPFM/CHECKMATE/Orbi/0293_Marios_PD1_Inhib2_HP-E9101785-7.mzML	0293_Marios_PD1_Inhib2_HP-E9101785-7	Unknown
unknown	/Users/mitchjo/Datasets/ForPCPFM/CHECKMATE/Orbi/0350_Marios_PD1_Inhib2_HP-E9164126-7.mzML	0350_Marios_PD1_Inhib2_HP-E9164126-7	Unknown
unknown	/Users/mitchjo/Datasets/ForPCPFM/CHECKMATE/Orbi/1048_Marios_PD1_Inhib2_HP-E9774680-7.mzML	1048_Marios_PD1_Inhib2_HP-E9774680-7	Unknown
unknown	/Users/mitchjo/Datasets/ForPCPFM/CHECKMATE/Orbi/0709_Marios_PD1_Inhib2_HP-E9649573-7.mzML	0709_Marios_PD1_Inhib2_HP-E9649573-7	Unknown
unknown	/Users/mitchjo/Datasets/ForPCPFM/CHECKMATE/Orbi/0158_Marios_PD1_Inhib2_HP-EA344248-6.mzML	0158_Marios_PD1_Inhib2_HP-EA344248-6	Unknown
unknown	/Users/mitchjo/Datasets/ForPCPFM/CHECKMATE/Orbi/0058_Marios_PD1_Inhib2_HP-EA103410-7.mzML	0058_Marios_PD1_Inhib2_HP-EA103410-7	Unknown
unknown	/Users/mitchjo/Datasets/ForPCPFM/CHECKMATE/Orbi/0914_Marios_PD1_Inhib2_HP-E9717899-7.mzML	0914_Marios_PD1_Inhib2_HP-E9717899-7	Unknown
unknown	/Users/mitchjo/Datasets/ForPCPFM/CHECKMATE/Orbi/0110_Marios_PD1_Inhib2_HP-AE886504-6.mzML	0110_Marios_PD1_Inhib2_HP-AE886504-6	Unknown
unknown	/Users/mitchjo/Datasets/ForPCPFM/CHECKMATE/Orbi/1113_Marios_PD1_Inhib2_HP-AD780393-7.mzML	1113_Marios_PD1_Inhib2_HP-AD780393-7	Unknown
unknown	/Users/mitchjo/Datasets/ForPCPFM/CHECKMATE/Orbi/1181_Marios_PD1_Inhib2_HP-E9099290-6.mzML	1181_Marios_PD1_Inhib2_HP-E9099290-6	Unknown
unknown	/Users/mitchjo/Datasets/ForPCPFM/CHECKMATE/Orbi/0389_Marios_PD1_Inhib2_HP-S3947233-6.mzML	0389_Marios_PD1_Inhib2_HP-S3947233-6	Unknown
unknown	/Users/mitchjo/Datasets/ForPCPFM/CHECKMATE/Orbi/0060b_Marios_PD1_Inhib2_HP-PREFB4.mzML	0060b_Marios_PD1_Inhib2_HP-PREFB4	Unknown
unknown	/Users/mitchjo/Datasets/ForPCPFM/CHECKMATE/Orbi/0227_Marios_PD1_Inhib2_HP-AF439758-9.mzML	0227_Marios_PD1_Inhib2_HP-AF439758-9	Unknown
unknown	/Users/mitchjo/Datasets/ForPCPFM/CHECKMATE/Orbi/0680a_Marios_PD1_Inhib2_HP-PREFA36.mzML	0680a_Marios_PD1_Inhib2_HP-PREFA36	Unknown
unknown	/Users/mitchjo/Datasets/ForPCPFM/CHECKMATE/Orbi/1149_Marios_PD1_Inhib2_HP-AF002675-9.mzML	1149_Marios_PD1_Inhib2_HP-AF002675-9	Unknown
unknown	/Users/mitchjo/Datasets/ForPCPFM/CHECKMATE/Orbi/0000zz_Marios_PD1_Inhib2_HP-PREFA1.mzML	0000zz_Marios_PD1_Inhib2_HP-PREFA1	Unknown
unknown	/Users/mitchjo/Datasets/ForPCPFM/CHECKMATE/Orbi/0613_Marios_PD1_Inhib2_HP-E9073336-7.mzML	0613_Marios_PD1_Inhib2_HP-E9073336-7	Unknown
unknown	/Users/mitchjo/Datasets/ForPCPFM/CHECKMATE/Orbi/0742_Marios_PD1_Inhib2_HP-AE471831-6.mzML	0742_Marios_PD1_Inhib2_HP-AE471831-6	Unknown
unknown	/Users/mitchjo/Datasets/ForPCPFM/CHECKMATE/Orbi/1155_Marios_PD1_Inhib2_HP-S4107200-9.mzML	1155_Marios_PD1_Inhib2_HP-S4107200-9	Unknown
unknown	/Users/mitchjo/Datasets/ForPCPFM/CHECKMATE/Orbi/0165_Marios_PD1_Inhib2_HP-AF015543-8.mzML	0165_Marios_PD1_Inhib2_HP-AF015543-8	Unknown
unknown	/Users/mitchjo/Datasets/ForPCPFM/CHECKMATE/Orbi/0925_Marios_PD1_Inhib2_HP-AE673799-7.mzML	0925_Marios_PD1_Inhib2_HP-AE673799-7	Unknown
unknown	/Users/mitchjo/Datasets/ForPCPFM/CHECKMATE/Orbi/0620_Marios_PD1_Inhib2_HP-AE645251-7.mzML	0620_Marios_PD1_Inhib2_HP-AE645251-7	Unknown
unknown	/Users/mitchjo/Datasets/ForPCPFM/CHECKMATE/Orbi/0133_Marios_PD1_Inhib2_HP-AE206903-7.mzML	0133_Marios_PD1_Inhib2_HP-AE206903-7	Unknown
unknown	/Users/mitchjo/Datasets/ForPCPFM/CHECKMATE/Orbi/1180a_Marios_PD1_Inhib2_HP-PREFA61.mzML	1180a_Marios_PD1_Inhib2_HP-PREFA61	Unknown
unknown	/Users/mitchjo/Datasets/ForPCPFM/CHECKMATE/Orbi/0380_Marios_PD1_Inhib2_HP-AG392084-34.mzML	0380_Marios_PD1_Inhib2_HP-AG392084-34	Unknown
unknown	/Users/mitchjo/Datasets/ForPCPFM/CHECKMATE/Orbi/0892_Marios_PD1_Inhib2_HP-AF063576-9.mzML	0892_Marios_PD1_Inhib2_HP-AF063576-9	Unknown
unknown	/Users/mitchjo/Datasets/ForPCPFM/CHECKMATE/Orbi/0400a_Marios_PD1_Inhib2_HP-PREFA21.mzML	0400a_Marios_PD1_Inhib2_HP-PREFA21	Unknown
unknown	/Users/mitchjo/Datasets/ForPCPFM/CHECKMATE/Orbi/0991_Marios_PD1_Inhib2_HP-E9717741-7.mzML	0991_Marios_PD1_Inhib2_HP-E9717741-7	Unknown
unknown	/Users/mitchjo/Datasets/ForPCPFM/CHECKMATE/Orbi/0283_Marios_PD1_Inhib2_HP-S3474403-6.mzML	0283_Marios_PD1_Inhib2_HP-S3474403-6	Unknown
unknown	/Users/mitchjo/Datasets/ForPCPFM/CHECKMATE/Orbi/1131_Marios_PD1_Inhib2_HP-S3486353-7.mzML	1131_Marios_PD1_Inhib2_HP-S3486353-7	Unknown
unknown	/Users/mitchjo/Datasets/ForPCPFM/CHECKMATE/Orbi/0520b_Marios_PD1_Inhib2_HP-PREFB27.mzML	0520b_Marios_PD1_Inhib2_HP-PREFB27	Unknown
unknown	/Users/mitchjo/Datasets/ForPCPFM/CHECKMATE/Orbi/0838_Marios_PD1_Inhib2_HP-AF048328-8.mzML	0838_Marios_PD1_Inhib2_HP-AF048328-8	Unknown
unknown	/Users/mitchjo/Datasets/ForPCPFM/CHECKMATE/Orbi/0530_Marios_PD1_Inhib2_HP-EB335385-8.mzML	0530_Marios_PD1_Inhib2_HP-EB335385-8	Unknown
unknown	/Users/mitchjo/Datasets/ForPCPFM/CHECKMATE/Orbi/0269_Marios_PD1_Inhib2_HP-S4107197-8.mzML	0269_Marios_PD1_Inhib2_HP-S4107197-8	Unknown
unknown	/Users/mitchjo/Datasets/ForPCPFM/CHECKMATE/Orbi/0664_Marios_PD1_Inhib2_HP-S3940117-6.mzML	0664_Marios_PD1_Inhib2_HP-S3940117-6	Unknown
unknown	/Users/mitchjo/Datasets/ForPCPFM/CHECKMATE/Orbi/0591_Marios_PD1_Inhib2_HP-EA720994-8.mzML	0591_Marios_PD1_Inhib2_HP-EA720994-8	Unknown
unknown	/Users/mitchjo/Datasets/ForPCPFM/CHECKMATE/Orbi/0357_Marios_PD1_Inhib2_HP-E9657510-7.mzML	0357_Marios_PD1_Inhib2_HP-E9657510-7	Unknown
unknown	/Users/mitchjo/Datasets/ForPCPFM/CHECKMATE/Orbi/1080a_Marios_PD1_Inhib2_HP-PREFA56.mzML	1080a_Marios_PD1_Inhib2_HP-PREFA56	Unknown
unknown	/Users/mitchjo/Datasets/ForPCPFM/CHECKMATE/Orbi/0595_Marios_PD1_Inhib2_HP-AD452609-7.mzML	0595_Marios_PD1_Inhib2_HP-AD452609-7	Unknown
unknown	/Users/mitchjo/Datasets/ForPCPFM/CHECKMATE/Orbi/1143_Marios_PD1_Inhib2_HP-S3907410-7.mzML	1143_Marios_PD1_Inhib2_HP-S3907410-7	Unknown
unknown	/Users/mitchjo/Datasets/ForPCPFM/CHECKMATE/Orbi/0385_Marios_PD1_Inhib2_HP-AF009311-9.mzML	0385_Marios_PD1_Inhib2_HP-AF009311-9	Unknown
unknown	/Users/mitchjo/Datasets/ForPCPFM/CHECKMATE/Orbi/0976_Marios_PD1_Inhib2_HP-AD783027-6.mzML	0976_Marios_PD1_Inhib2_HP-AD783027-6	Unknown
unknown	/Users/mitchjo/Datasets/ForPCPFM/CHECKMATE/Orbi/1189_Marios_PD1_Inhib2_HP-AE428478-7.mzML	1189_Marios_PD1_Inhib2_HP-AE428478-7	Unknown
unknown	/Users/mitchjo/Datasets/ForPCPFM/CHECKMATE/Orbi/0980b_Marios_PD1_Inhib2_HP-PREFB51.mzML	0980b_Marios_PD1_Inhib2_HP-PREFB51	Unknown
unknown	/Users/mitchjo/Datasets/ForPCPFM/CHECKMATE/Orbi/0097_Marios_PD1_Inhib2_HP-AF016222-8.mzML	0097_Marios_PD1_Inhib2_HP-AF016222-8	Unknown
unknown	/Users/mitchjo/Datasets/ForPCPFM/CHECKMATE/Orbi/0761_Marios_PD1_Inhib2_HP-E9786646-7.mzML	0761_Marios_PD1_Inhib2_HP-E9786646-7	Unknown
unknown	/Users/mitchjo/Datasets/ForPCPFM/CHECKMATE/Orbi/0339_Marios_PD1_Inhib2_HP-AD673733-6.mzML	0339_Marios_PD1_Inhib2_HP-AD673733-6	Unknown
unknown	/Users/mitchjo/Datasets/ForPCPFM/CHECKMATE/Orbi/0420_Marios_PD1_Inhib2_HP-AF002778-9.mzML	0420_Marios_PD1_Inhib2_HP-AF002778-9	Unknown
unknown	/Users/mitchjo/Datasets/ForPCPFM/CHECKMATE/Orbi/0585_Marios_PD1_Inhib2_HP-E9190486-6.mzML	0585_Marios_PD1_Inhib2_HP-E9190486-6	Unknown
unknown	/Users/mitchjo/Datasets/ForPCPFM/CHECKMATE/Orbi/0779_Marios_PD1_Inhib2_HP-AE070739-7.mzML	0779_Marios_PD1_Inhib2_HP-AE070739-7	Unknown
unknown	/Users/mitchjo/Datasets/ForPCPFM/CHECKMATE/Orbi/1141_Marios_PD1_Inhib2_HP-EA677539-8.mzML	1141_Marios_PD1_Inhib2_HP-EA677539-8	Unknown
unknown	/Users/mitchjo/Datasets/ForPCPFM/CHECKMATE/Orbi/0842_Marios_PD1_Inhib2_HP-S3606414-7.mzML	0842_Marios_PD1_Inhib2_HP-S3606414-7	Unknown
unknown	/Users/mitchjo/Datasets/ForPCPFM/CHECKMATE/Orbi/0299_Marios_PD1_Inhib2_HP-L1379655-6.mzML	0299_Marios_PD1_Inhib2_HP-L1379655-6	Unknown
unknown	/Users/mitchjo/Datasets/ForPCPFM/CHECKMATE/Orbi/0900a_Marios_PD1_Inhib2_HP-PREFA47.mzML	0900a_Marios_PD1_Inhib2_HP-PREFA47	Unknown
unknown	/Users/mitchjo/Datasets/ForPCPFM/CHECKMATE/Orbi/0922_Marios_PD1_Inhib2_HP-AF268551-8.mzML	0922_Marios_PD1_Inhib2_HP-AF268551-8	Unknown
unknown	/Users/mitchjo/Datasets/ForPCPFM/CHECKMATE/Orbi/0029_Marios_PD1_Inhib2_HP-S3877148-7.mzML	0029_Marios_PD1_Inhib2_HP-S3877148-7	Unknown
unknown	/Users/mitchjo/Datasets/ForPCPFM/CHECKMATE/Orbi/0451_Marios_PD1_Inhib2_HP-AF146082-8.mzML	0451_Marios_PD1_Inhib2_HP-AF146082-8	Unknown
unknown	/Users/mitchjo/Datasets/ForPCPFM/CHECKMATE/Orbi/0320_Marios_PD1_Inhib2_HP-AE383169-7.mzML	0320_Marios_PD1_Inhib2_HP-AE383169-7	Unknown
unknown	/Users/mitchjo/Datasets/ForPCPFM/CHECKMATE/Orbi/0351_Marios_PD1_Inhib2_HP-EA088438-7.mzML	0351_Marios_PD1_Inhib2_HP-EA088438-7	Unknown
unknown	/Users/mitchjo/Datasets/ForPCPFM/CHECKMATE/Orbi/0600bb_Marios_PD1_Inhib2_HP-PREFB31.mzML	0600bb_Marios_PD1_Inhib2_HP-PREFB31	Unknown
unknown	/Users/mitchjo/Datasets/ForPCPFM/CHECKMATE/Orbi/0887_Marios_PD1_Inhib2_HP-EA715964-8.mzML	0887_Marios_PD1_Inhib2_HP-EA715964-8	Unknown
unknown	/Users/mitchjo/Datasets/ForPCPFM/CHECKMATE/Orbi/0909_Marios_PD1_Inhib2_HP-AE471828-6.mzML	0909_Marios_PD1_Inhib2_HP-AE471828-6	Unknown
unknown	/Users/mitchjo/Datasets/ForPCPFM/CHECKMATE/Orbi/0617_Marios_PD1_Inhib2_HP-E9791865-7.mzML	0617_Marios_PD1_Inhib2_HP-E9791865-7	Unknown
unknown	/Users/mitchjo/Datasets/ForPCPFM/CHECKMATE/Orbi/0830_Marios_PD1_Inhib2_HP-E9106996-6.mzML	0830_Marios_PD1_Inhib2_HP-E9106996-6	Unknown
unknown	/Users/mitchjo/Datasets/ForPCPFM/CHECKMATE/Orbi/0680_Marios_PD1_Inhib2_HP-AF008936-8.mzML	0680_Marios_PD1_Inhib2_HP-AF008936-8	Unknown
unknown	/Users/mitchjo/Datasets/ForPCPFM/CHECKMATE/Orbi/0541_Marios_PD1_Inhib2_HP-E9070705-7.mzML	0541_Marios_PD1_Inhib2_HP-E9070705-7	Unknown
unknown	/Users/mitchjo/Datasets/ForPCPFM/CHECKMATE/Orbi/0947_Marios_PD1_Inhib2_HP-AE052722-7.mzML	0947_Marios_PD1_Inhib2_HP-AE052722-7	Unknown
unknown	/Users/mitchjo/Datasets/ForPCPFM/CHECKMATE/Orbi/0818_Marios_PD1_Inhib2_HP-S3472031-6.mzML	0818_Marios_PD1_Inhib2_HP-S3472031-6	Unknown
unknown	/Users/mitchjo/Datasets/ForPCPFM/CHECKMATE/Orbi/0620b_Marios_PD1_Inhib2_HP-PREFB33.mzML	0620b_Marios_PD1_Inhib2_HP-PREFB33	Unknown
unknown	/Users/mitchjo/Datasets/ForPCPFM/CHECKMATE/Orbi/0232_Marios_PD1_Inhib2_HP-AF009274-8.mzML	0232_Marios_PD1_Inhib2_HP-AF009274-8	Unknown
unknown	/Users/mitchjo/Datasets/ForPCPFM/CHECKMATE/Orbi/0539_Marios_PD1_Inhib2_HP-AF009316-8.mzML	0539_Marios_PD1_Inhib2_HP-AF009316-8	Unknown
unknown	/Users/mitchjo/Datasets/ForPCPFM/CHECKMATE/Orbi/0812_Marios_PD1_Inhib2_HP-L1392381-7.mzML	0812_Marios_PD1_Inhib2_HP-L1392381-7	Unknown
unknown	/Users/mitchjo/Datasets/ForPCPFM/CHECKMATE/Orbi/0219_Marios_PD1_Inhib2_HP-EA003799-7.mzML	0219_Marios_PD1_Inhib2_HP-EA003799-7	Unknown
unknown	/Users/mitchjo/Datasets/ForPCPFM/CHECKMATE/Orbi/0780_Marios_PD1_Inhib2_HP-S3447224-6.mzML	0780_Marios_PD1_Inhib2_HP-S3447224-6	Unknown
unknown	/Users/mitchjo/Datasets/ForPCPFM/CHECKMATE/Orbi/1207_Marios_PD1_Inhib2_HP-S4107175-8.mzML	1207_Marios_PD1_Inhib2_HP-S4107175-8	Unknown
unknown	/Users/mitchjo/Datasets/ForPCPFM/CHECKMATE/Orbi/0337_Marios_PD1_Inhib2_HP-AF252764-9.mzML	0337_Marios_PD1_Inhib2_HP-AF252764-9	Unknown
unknown	/Users/mitchjo/Datasets/ForPCPFM/CHECKMATE/Orbi/0044_Marios_PD1_Inhib2_HP-AF009261-8.mzML	0044_Marios_PD1_Inhib2_HP-AF009261-8	Unknown
unknown	/Users/mitchjo/Datasets/ForPCPFM/CHECKMATE/Orbi/0408_Marios_PD1_Inhib2_HP-AE861579-7.mzML	0408_Marios_PD1_Inhib2_HP-AE861579-7	Unknown
unknown	/Users/mitchjo/Datasets/ForPCPFM/CHECKMATE/Orbi/0113_Marios_PD1_Inhib2_HP-AF015778-8.mzML	0113_Marios_PD1_Inhib2_HP-AF015778-8	Unknown
unknown	/Users/mitchjo/Datasets/ForPCPFM/CHECKMATE/Orbi/0598_Marios_PD1_Inhib2_HP-S4251325-7.mzML	0598_Marios_PD1_Inhib2_HP-S4251325-7	Unknown
unknown	/Users/mitchjo/Datasets/ForPCPFM/CHECKMATE/Orbi/0457_Marios_PD1_Inhib2_HP-AE302635-6.mzML	0457_Marios_PD1_Inhib2_HP-AE302635-6	Unknown
unknown	/Users/mitchjo/Datasets/ForPCPFM/CHECKMATE/Orbi/0690_Marios_PD1_Inhib2_HP-EA214041-6.mzML	0690_Marios_PD1_Inhib2_HP-EA214041-6	Unknown
unknown	/Users/mitchjo/Datasets/ForPCPFM/CHECKMATE/Orbi/1011_Marios_PD1_Inhib2_HP-E9210506-6.mzML	1011_Marios_PD1_Inhib2_HP-E9210506-6	Unknown
unknown	/Users/mitchjo/Datasets/ForPCPFM/CHECKMATE/Orbi/0216_Marios_PD1_Inhib2_HP-AD601337-7.mzML	0216_Marios_PD1_Inhib2_HP-AD601337-7	Unknown
unknown	/Users/mitchjo/Datasets/ForPCPFM/CHECKMATE/Orbi/0093_Marios_PD1_Inhib2_HP-AE622887-10.mzML	0093_Marios_PD1_Inhib2_HP-AE622887-10	Unknown
unknown	/Users/mitchjo/Datasets/ForPCPFM/CHECKMATE/Orbi/0575_Marios_PD1_Inhib2_HP-AE436649-7.mzML	0575_Marios_PD1_Inhib2_HP-AE436649-7	Unknown
unknown	/Users/mitchjo/Datasets/ForPCPFM/CHECKMATE/Orbi/1218_Marios_PD1_Inhib2_HP-E9618949-7.mzML	1218_Marios_PD1_Inhib2_HP-E9618949-7	Unknown
unknown	/Users/mitchjo/Datasets/ForPCPFM/CHECKMATE/Orbi/0820a_Marios_PD1_Inhib2_HP-PREFA43.mzML	0820a_Marios_PD1_Inhib2_HP-PREFA43	Unknown
unknown	/Users/mitchjo/Datasets/ForPCPFM/CHECKMATE/Orbi/0670_Marios_PD1_Inhib2_HP-AE902413-6.mzML	0670_Marios_PD1_Inhib2_HP-AE902413-6	Unknown
unknown	/Users/mitchjo/Datasets/ForPCPFM/CHECKMATE/Orbi/0697_Marios_PD1_Inhib2_HP-EA495437-7.mzML	0697_Marios_PD1_Inhib2_HP-EA495437-7	Unknown
unknown	/Users/mitchjo/Datasets/ForPCPFM/CHECKMATE/Orbi/0520_Marios_PD1_Inhib2_HP-E9125189-7.mzML	0520_Marios_PD1_Inhib2_HP-E9125189-7	Unknown
unknown	/Users/mitchjo/Datasets/ForPCPFM/CHECKMATE/Orbi/1138_Marios_PD1_Inhib2_HP-AF002696-9.mzML	1138_Marios_PD1_Inhib2_HP-AF002696-9	Unknown
unknown	/Users/mitchjo/Datasets/ForPCPFM/CHECKMATE/Orbi/1171_Marios_PD1_Inhib2_HP-AE556393-6.mzML	1171_Marios_PD1_Inhib2_HP-AE556393-6	Unknown
unknown	/Users/mitchjo/Datasets/ForPCPFM/CHECKMATE/Orbi/0952_Marios_PD1_Inhib2_HP-EA002606-7.mzML	0952_Marios_PD1_Inhib2_HP-EA002606-7	Unknown
unknown	/Users/mitchjo/Datasets/ForPCPFM/CHECKMATE/Orbi/1028_Marios_PD1_Inhib2_HP-E9130937-7.mzML	1028_Marios_PD1_Inhib2_HP-E9130937-7	Unknown
unknown	/Users/mitchjo/Datasets/ForPCPFM/CHECKMATE/Orbi/0513_Marios_PD1_Inhib2_HP-AF002787-8.mzML	0513_Marios_PD1_Inhib2_HP-AF002787-8	Unknown
unknown	/Users/mitchjo/Datasets/ForPCPFM/CHECKMATE/Orbi/0140_Marios_PD1_Inhib2_HP-AE726357-6.mzML	0140_Marios_PD1_Inhib2_HP-AE726357-6	Unknown
unknown	/Users/mitchjo/Datasets/ForPCPFM/CHECKMATE/Orbi/0021_Marios_PD1_Inhib2_HP-E9630285-7.mzML	0021_Marios_PD1_Inhib2_HP-E9630285-7	Unknown
unknown	/Users/mitchjo/Datasets/ForPCPFM/CHECKMATE/Orbi/0562_Marios_PD1_Inhib2_HP-AD829004-7.mzML	0562_Marios_PD1_Inhib2_HP-AD829004-7	Unknown
unknown	/Users/mitchjo/Datasets/ForPCPFM/CHECKMATE/Orbi/0363_Marios_PD1_Inhib2_HP-AE462189-7.mzML	0363_Marios_PD1_Inhib2_HP-AE462189-7	Unknown
unknown	/Users/mitchjo/Datasets/ForPCPFM/CHECKMATE/Orbi/0970_Marios_PD1_Inhib2_HP-S4211190-9.mzML	0970_Marios_PD1_Inhib2_HP-S4211190-9	Unknown
unknown	/Users/mitchjo/Datasets/ForPCPFM/CHECKMATE/Orbi/0086_Marios_PD1_Inhib2_HP-AD673742-6.mzML	0086_Marios_PD1_Inhib2_HP-AD673742-6	Unknown
unknown	/Users/mitchjo/Datasets/ForPCPFM/CHECKMATE/Orbi/0271_Marios_PD1_Inhib2_HP-AF002687-9.mzML	0271_Marios_PD1_Inhib2_HP-AF002687-9	Unknown
unknown	/Users/mitchjo/Datasets/ForPCPFM/CHECKMATE/Orbi/0622_Marios_PD1_Inhib2_HP-EA039695-7.mzML	0622_Marios_PD1_Inhib2_HP-EA039695-7	Unknown
unknown	/Users/mitchjo/Datasets/ForPCPFM/CHECKMATE/Orbi/0241_Marios_PD1_Inhib2_HP-E9657509-7.mzML	0241_Marios_PD1_Inhib2_HP-E9657509-7	Unknown
unknown	/Users/mitchjo/Datasets/ForPCPFM/CHECKMATE/Orbi/1170_Marios_PD1_Inhib2_HP-S4107215-8.mzML	1170_Marios_PD1_Inhib2_HP-S4107215-8	Unknown
unknown	/Users/mitchjo/Datasets/ForPCPFM/CHECKMATE/Orbi/0243_Marios_PD1_Inhib2_HP-E9097391-7.mzML	0243_Marios_PD1_Inhib2_HP-E9097391-7	Unknown
unknown	/Users/mitchjo/Datasets/ForPCPFM/CHECKMATE/Orbi/0700b_Marios_PD1_Inhib2_HP-PREFB37.mzML	0700b_Marios_PD1_Inhib2_HP-PREFB37	Unknown
unknown	/Users/mitchjo/Datasets/ForPCPFM/CHECKMATE/Orbi/0252_Marios_PD1_Inhib2_HP-AE506729-6.mzML	0252_Marios_PD1_Inhib2_HP-AE506729-6	Unknown
unknown	/Users/mitchjo/Datasets/ForPCPFM/CHECKMATE/Orbi/0885_Marios_PD1_Inhib2_HP-EA350191-7.mzML	0885_Marios_PD1_Inhib2_HP-EA350191-7	Unknown
unknown	/Users/mitchjo/Datasets/ForPCPFM/CHECKMATE/Orbi/0935_Marios_PD1_Inhib2_HP-AF146084-8.mzML	0935_Marios_PD1_Inhib2_HP-AF146084-8	Unknown
unknown	/Users/mitchjo/Datasets/ForPCPFM/CHECKMATE/Orbi/0523_Marios_PD1_Inhib2_HP-S4110494-8.mzML	0523_Marios_PD1_Inhib2_HP-S4110494-8	Unknown
unknown	/Users/mitchjo/Datasets/ForPCPFM/CHECKMATE/Orbi/0880b_Marios_PD1_Inhib2_HP-PREFB46.mzML	0880b_Marios_PD1_Inhib2_HP-PREFB46	Unknown
unknown	/Users/mitchjo/Datasets/ForPCPFM/CHECKMATE/Orbi/0286_Marios_PD1_Inhib2_HP-AF002825-8.mzML	0286_Marios_PD1_Inhib2_HP-AF002825-8	Unknown
unknown	/Users/mitchjo/Datasets/ForPCPFM/CHECKMATE/Orbi/1190_Marios_PD1_Inhib2_HP-AE726356-6.mzML	1190_Marios_PD1_Inhib2_HP-AE726356-6	Unknown
unknown	/Users/mitchjo/Datasets/ForPCPFM/CHECKMATE/Orbi/1116_Marios_PD1_Inhib2_HP-AE586110-7.mzML	1116_Marios_PD1_Inhib2_HP-AE586110-7	Unknown
unknown	/Users/mitchjo/Datasets/ForPCPFM/CHECKMATE/Orbi/0813_Marios_PD1_Inhib2_HP-L1426709-6.mzML	0813_Marios_PD1_Inhib2_HP-L1426709-6	Unknown
unknown	/Users/mitchjo/Datasets/ForPCPFM/CHECKMATE/Orbi/0708_Marios_PD1_Inhib2_HP-S4107204-8.mzML	0708_Marios_PD1_Inhib2_HP-S4107204-8	Unknown
unknown	/Users/mitchjo/Datasets/ForPCPFM/CHECKMATE/Orbi/0923_Marios_PD1_Inhib2_HP-E9104439-7.mzML	0923_Marios_PD1_Inhib2_HP-E9104439-7	Unknown
unknown	/Users/mitchjo/Datasets/ForPCPFM/CHECKMATE/Orbi/0578_Marios_PD1_Inhib2_HP-E9097390-7.mzML	0578_Marios_PD1_Inhib2_HP-E9097390-7	Unknown
unknown	/Users/mitchjo/Datasets/ForPCPFM/CHECKMATE/Orbi/0815_Marios_PD1_Inhib2_HP-AD195647-7.mzML	0815_Marios_PD1_Inhib2_HP-AD195647-7	Unknown
unknown	/Users/mitchjo/Datasets/ForPCPFM/CHECKMATE/Orbi/1146_Marios_PD1_Inhib2_HP-AF015782-8.mzML	1146_Marios_PD1_Inhib2_HP-AF015782-8	Unknown
unknown	/Users/mitchjo/Datasets/ForPCPFM/CHECKMATE/Orbi/0653_Marios_PD1_Inhib2_HP-E9097314-7.mzML	0653_Marios_PD1_Inhib2_HP-E9097314-7	Unknown
unknown	/Users/mitchjo/Datasets/ForPCPFM/CHECKMATE/Orbi/0768_Marios_PD1_Inhib2_HP-AF268546-8.mzML	0768_Marios_PD1_Inhib2_HP-AF268546-8	Unknown
unknown	/Users/mitchjo/Datasets/ForPCPFM/CHECKMATE/Orbi/1117_Marios_PD1_Inhib2_HP-AF003951-8.mzML	1117_Marios_PD1_Inhib2_HP-AF003951-8	Unknown
unknown	/Users/mitchjo/Datasets/ForPCPFM/CHECKMATE/Orbi/0285_Marios_PD1_Inhib2_HP-AE710608-7.mzML	0285_Marios_PD1_Inhib2_HP-AE710608-7	Unknown
unknown	/Users/mitchjo/Datasets/ForPCPFM/CHECKMATE/Orbi/0743_Marios_PD1_Inhib2_HP-AE724953-6.mzML	0743_Marios_PD1_Inhib2_HP-AE724953-6	Unknown
unknown	/Users/mitchjo/Datasets/ForPCPFM/CHECKMATE/Orbi/0839_Marios_PD1_Inhib2_HP-AF126071-9.mzML	0839_Marios_PD1_Inhib2_HP-AF126071-9	Unknown
unknown	/Users/mitchjo/Datasets/ForPCPFM/CHECKMATE/Orbi/1100b_Marios_PD1_Inhib2_HP-PREFB57.mzML	1100b_Marios_PD1_Inhib2_HP-PREFB57	Unknown
unknown	/Users/mitchjo/Datasets/ForPCPFM/CHECKMATE/Orbi/0316_Marios_PD1_Inhib2_HP-AD610057-7.mzML	0316_Marios_PD1_Inhib2_HP-AD610057-7	Unknown
unknown	/Users/mitchjo/Datasets/ForPCPFM/CHECKMATE/Orbi/0560_Marios_PD1_Inhib2_HP-AE354851-10.mzML	0560_Marios_PD1_Inhib2_HP-AE354851-10	Unknown
unknown	/Users/mitchjo/Datasets/ForPCPFM/CHECKMATE/Orbi/1209_Marios_PD1_Inhib2_HP-AE601506-7.mzML	1209_Marios_PD1_Inhib2_HP-AE601506-7	Unknown
unknown	/Users/mitchjo/Datasets/ForPCPFM/CHECKMATE/Orbi/0331_Marios_PD1_Inhib2_HP-AE562609-7.mzML	0331_Marios_PD1_Inhib2_HP-AE562609-7	Unknown
unknown	/Users/mitchjo/Datasets/ForPCPFM/CHECKMATE/Orbi/0930_Marios_PD1_Inhib2_HP-AF015791-8.mzML	0930_Marios_PD1_Inhib2_HP-AF015791-8	Unknown
unknown	/Users/mitchjo/Datasets/ForPCPFM/CHECKMATE/Orbi/0764_Marios_PD1_Inhib2_HP-S3792628-6.mzML	0764_Marios_PD1_Inhib2_HP-S3792628-6	Unknown
unknown	/Users/mitchjo/Datasets/ForPCPFM/CHECKMATE/Orbi/0095_Marios_PD1_Inhib2_HP-E9064316-18.mzML	0095_Marios_PD1_Inhib2_HP-E9064316-18	Unknown
unknown	/Users/mitchjo/Datasets/ForPCPFM/CHECKMATE/Orbi/1185_Marios_PD1_Inhib2_HP-AE302623-7.mzML	1185_Marios_PD1_Inhib2_HP-AE302623-7	Unknown
unknown	/Users/mitchjo/Datasets/ForPCPFM/CHECKMATE/Orbi/1019_Marios_PD1_Inhib2_HP-AD424474-7.mzML	1019_Marios_PD1_Inhib2_HP-AD424474-7	Unknown
unknown	/Users/mitchjo/Datasets/ForPCPFM/CHECKMATE/Orbi/1002_Marios_PD1_Inhib2_HP-AD195648-7.mzML	1002_Marios_PD1_Inhib2_HP-AD195648-7	Unknown
unknown	/Users/mitchjo/Datasets/ForPCPFM/CHECKMATE/Orbi/1139_Marios_PD1_Inhib2_HP-AF146081-8.mzML	1139_Marios_PD1_Inhib2_HP-AF146081-8	Unknown
unknown	/Users/mitchjo/Datasets/ForPCPFM/CHECKMATE/Orbi/0140b_Marios_PD1_Inhib2_HP-PREFB8.mzML	0140b_Marios_PD1_Inhib2_HP-PREFB8	Unknown
unknown	/Users/mitchjo/Datasets/ForPCPFM/CHECKMATE/Orbi/0515_Marios_PD1_Inhib2_HP-AD461620-6.mzML	0515_Marios_PD1_Inhib2_HP-AD461620-6	Unknown
unknown	/Users/mitchjo/Datasets/ForPCPFM/CHECKMATE/Orbi/1176_Marios_PD1_Inhib2_HP-AE902414-7.mzML	1176_Marios_PD1_Inhib2_HP-AE902414-7	Unknown
unknown	/Users/mitchjo/Datasets/ForPCPFM/CHECKMATE/Orbi/0340a_Marios_PD1_Inhib2_HP-PREFA18.mzML	0340a_Marios_PD1_Inhib2_HP-PREFA18	Unknown
unknown	/Users/mitchjo/Datasets/ForPCPFM/CHECKMATE/Orbi/0816_Marios_PD1_Inhib2_HP-AD490513-6.mzML	0816_Marios_PD1_Inhib2_HP-AD490513-6	Unknown
unknown	/Users/mitchjo/Datasets/ForPCPFM/CHECKMATE/Orbi/0882_Marios_PD1_Inhib2_HP-S3862083-7.mzML	0882_Marios_PD1_Inhib2_HP-S3862083-7	Unknown
unknown	/Users/mitchjo/Datasets/ForPCPFM/CHECKMATE/Orbi/0800_Marios_PD1_Inhib2_HP-AD185796-7.mzML	0800_Marios_PD1_Inhib2_HP-AD185796-7	Unknown
unknown	/Users/mitchjo/Datasets/ForPCPFM/CHECKMATE/Orbi/0126_Marios_PD1_Inhib2_HP-AF016224-8.mzML	0126_Marios_PD1_Inhib2_HP-AF016224-8	Unknown
unknown	/Users/mitchjo/Datasets/ForPCPFM/CHECKMATE/Orbi/0260_Marios_PD1_Inhib2_HP-AE442058-6.mzML	0260_Marios_PD1_Inhib2_HP-AE442058-6	Unknown
unknown	/Users/mitchjo/Datasets/ForPCPFM/CHECKMATE/Orbi/0911_Marios_PD1_Inhib2_HP-AF016138-8.mzML	0911_Marios_PD1_Inhib2_HP-AF016138-8	Unknown
unknown	/Users/mitchjo/Datasets/ForPCPFM/CHECKMATE/Orbi/0466_Marios_PD1_Inhib2_HP-AD827408-7.mzML	0466_Marios_PD1_Inhib2_HP-AD827408-7	Unknown
unknown	/Users/mitchjo/Datasets/ForPCPFM/CHECKMATE/Orbi/1206_Marios_PD1_Inhib2_HP-S3949116-7.mzML	1206_Marios_PD1_Inhib2_HP-S3949116-7	Unknown
unknown	/Users/mitchjo/Datasets/ForPCPFM/CHECKMATE/Orbi/0027_Marios_PD1_Inhib2_HP-E9674321-7.mzML	0027_Marios_PD1_Inhib2_HP-E9674321-7	Unknown
unknown	/Users/mitchjo/Datasets/ForPCPFM/CHECKMATE/Orbi/0161_Marios_PD1_Inhib2_HP-S3508687-7.mzML	0161_Marios_PD1_Inhib2_HP-S3508687-7	Unknown
unknown	/Users/mitchjo/Datasets/ForPCPFM/CHECKMATE/Orbi/1041_Marios_PD1_Inhib2_HP-E9133655-7.mzML	1041_Marios_PD1_Inhib2_HP-E9133655-7	Unknown
unknown	/Users/mitchjo/Datasets/ForPCPFM/CHECKMATE/Orbi/0004_Marios_PD1_Inhib2_HP-AF015773-8.mzML	0004_Marios_PD1_Inhib2_HP-AF015773-8	Unknown
unknown	/Users/mitchjo/Datasets/ForPCPFM/CHECKMATE/Orbi/0824_Marios_PD1_Inhib2_HP-L1497970-10.mzML	0824_Marios_PD1_Inhib2_HP-L1497970-10	Unknown
unknown	/Users/mitchjo/Datasets/ForPCPFM/CHECKMATE/Orbi/1195_Marios_PD1_Inhib2_HP-EA344251-6.mzML	1195_Marios_PD1_Inhib2_HP-EA344251-6	Unknown
unknown	/Users/mitchjo/Datasets/ForPCPFM/CHECKMATE/Orbi/0850_Marios_PD1_Inhib2_HP-AF337224-9.mzML	0850_Marios_PD1_Inhib2_HP-AF337224-9	Unknown
unknown	/Users/mitchjo/Datasets/ForPCPFM/CHECKMATE/Orbi/0990_Marios_PD1_Inhib2_HP-E9123616-6.mzML	0990_Marios_PD1_Inhib2_HP-E9123616-6	Unknown
unknown	/Users/mitchjo/Datasets/ForPCPFM/CHECKMATE/Orbi/0213_Marios_PD1_Inhib2_HP-E9103992-7.mzML	0213_Marios_PD1_Inhib2_HP-E9103992-7	Unknown
unknown	/Users/mitchjo/Datasets/ForPCPFM/CHECKMATE/Orbi/1203_Marios_PD1_Inhib2_HP-S3795568-6.mzML	1203_Marios_PD1_Inhib2_HP-S3795568-6	Unknown
unknown	/Users/mitchjo/Datasets/ForPCPFM/CHECKMATE/Orbi/0740b_Marios_PD1_Inhib2_HP-PREFB39.mzML	0740b_Marios_PD1_Inhib2_HP-PREFB39	Unknown
unknown	/Users/mitchjo/Datasets/ForPCPFM/CHECKMATE/Orbi/0904_Marios_PD1_Inhib2_HP-AE104726-6.mzML	0904_Marios_PD1_Inhib2_HP-AE104726-6	Unknown
unknown	/Users/mitchjo/Datasets/ForPCPFM/CHECKMATE/Orbi/0600aaaaaa_Marios_PD1_Inhib2_HP-000900074-3.mzML	0600aaaaaa_Marios_PD1_Inhib2_HP-000900074-3	Unknown
unknown	/Users/mitchjo/Datasets/ForPCPFM/CHECKMATE/Orbi/0370_Marios_PD1_Inhib2_HP-AE710607-7.mzML	0370_Marios_PD1_Inhib2_HP-AE710607-7	Unknown
unknown	/Users/mitchjo/Datasets/ForPCPFM/CHECKMATE/Orbi/0280a_Marios_PD1_Inhib2_HP-PREFA15.mzML	0280a_Marios_PD1_Inhib2_HP-PREFA15	Unknown
unknown	/Users/mitchjo/Datasets/ForPCPFM/CHECKMATE/Orbi/0678_Marios_PD1_Inhib2_HP-AF008928-9.mzML	0678_Marios_PD1_Inhib2_HP-AF008928-9	Unknown
unknown	/Users/mitchjo/Datasets/ForPCPFM/CHECKMATE/Orbi/1074_Marios_PD1_Inhib2_HP-E9103840-7.mzML	1074_Marios_PD1_Inhib2_HP-E9103840-7	Unknown
unknown	/Users/mitchjo/Datasets/ForPCPFM/CHECKMATE/Orbi/0373_Marios_PD1_Inhib2_HP-E9784759-7.mzML	0373_Marios_PD1_Inhib2_HP-E9784759-7	Unknown
unknown	/Users/mitchjo/Datasets/ForPCPFM/CHECKMATE/Orbi/0475_Marios_PD1_Inhib2_HP-AF616669-8.mzML	0475_Marios_PD1_Inhib2_HP-AF616669-8	Unknown
unknown	/Users/mitchjo/Datasets/ForPCPFM/CHECKMATE/Orbi/0075_Marios_PD1_Inhib2_HP-E9099272-7.mzML	0075_Marios_PD1_Inhib2_HP-E9099272-7	Unknown
unknown	/Users/mitchjo/Datasets/ForPCPFM/CHECKMATE/Orbi/0456_Marios_PD1_Inhib2_HP-AD451701-6.mzML	0456_Marios_PD1_Inhib2_HP-AD451701-6	Unknown
unknown	/Users/mitchjo/Datasets/ForPCPFM/CHECKMATE/Orbi/0517_Marios_PD1_Inhib2_HP-S4103669-8.mzML	0517_Marios_PD1_Inhib2_HP-S4103669-8	Unknown
unknown	/Users/mitchjo/Datasets/ForPCPFM/CHECKMATE/Orbi/1079_Marios_PD1_Inhib2_HP-AF002683-8.mzML	1079_Marios_PD1_Inhib2_HP-AF002683-8	Unknown
unknown	/Users/mitchjo/Datasets/ForPCPFM/CHECKMATE/Orbi/1056_Marios_PD1_Inhib2_HP-E9474282-7.mzML	1056_Marios_PD1_Inhib2_HP-E9474282-7	Unknown
unknown	/Users/mitchjo/Datasets/ForPCPFM/CHECKMATE/Orbi/1168_Marios_PD1_Inhib2_HP-S3681808-7.mzML	1168_Marios_PD1_Inhib2_HP-S3681808-7	Unknown
unknown	/Users/mitchjo/Datasets/ForPCPFM/CHECKMATE/Orbi/0755_Marios_PD1_Inhib2_HP-AF132622-8.mzML	0755_Marios_PD1_Inhib2_HP-AF132622-8	Unknown
unknown	/Users/mitchjo/Datasets/ForPCPFM/CHECKMATE/Orbi/0196_Marios_PD1_Inhib2_HP-E9123617-6.mzML	0196_Marios_PD1_Inhib2_HP-E9123617-6	Unknown
unknown	/Users/mitchjo/Datasets/ForPCPFM/CHECKMATE/Orbi/0489_Marios_PD1_Inhib2_HP-L1448925-10.mzML	0489_Marios_PD1_Inhib2_HP-L1448925-10	Unknown
unknown	/Users/mitchjo/Datasets/ForPCPFM/CHECKMATE/Orbi/0726_Marios_PD1_Inhib2_HP-AD424475-8.mzML	0726_Marios_PD1_Inhib2_HP-AD424475-8	Unknown
unknown	/Users/mitchjo/Datasets/ForPCPFM/CHECKMATE/Orbi/0188_Marios_PD1_Inhib2_HP-AD185807-6.mzML	0188_Marios_PD1_Inhib2_HP-AD185807-6	Unknown
unknown	/Users/mitchjo/Datasets/ForPCPFM/CHECKMATE/Orbi/0640b_Marios_PD1_Inhib2_HP-PREFB34.mzML	0640b_Marios_PD1_Inhib2_HP-PREFB34	Unknown
unknown	/Users/mitchjo/Datasets/ForPCPFM/CHECKMATE/Orbi/1094_Marios_PD1_Inhib2_HP-AF004073-8.mzML	1094_Marios_PD1_Inhib2_HP-AF004073-8	Unknown
unknown	/Users/mitchjo/Datasets/ForPCPFM/CHECKMATE/Orbi/0369_Marios_PD1_Inhib2_HP-AD452581-6.mzML	0369_Marios_PD1_Inhib2_HP-AD452581-6	Unknown
unknown	/Users/mitchjo/Datasets/ForPCPFM/CHECKMATE/Orbi/0171_Marios_PD1_Inhib2_HP-AE613362-6.mzML	0171_Marios_PD1_Inhib2_HP-AE613362-6	Unknown
unknown	/Users/mitchjo/Datasets/ForPCPFM/CHECKMATE/Orbi/0148_Marios_PD1_Inhib2_HP-E9648565-7.mzML	0148_Marios_PD1_Inhib2_HP-E9648565-7	Unknown
unknown	/Users/mitchjo/Datasets/ForPCPFM/CHECKMATE/Orbi/0106_Marios_PD1_Inhib2_HP-EA185598-6.mzML	0106_Marios_PD1_Inhib2_HP-EA185598-6	Unknown
unknown	/Users/mitchjo/Datasets/ForPCPFM/CHECKMATE/Orbi/0600a_Marios_PD1_Inhib2_HP-001400087-3.mzML	0600a_Marios_PD1_Inhib2_HP-001400087-3	Unknown
unknown	/Users/mitchjo/Datasets/ForPCPFM/CHECKMATE/Orbi/0810_Marios_PD1_Inhib2_HP-AF008957-8.mzML	0810_Marios_PD1_Inhib2_HP-AF008957-8	Unknown
unknown	/Users/mitchjo/Datasets/ForPCPFM/CHECKMATE/Orbi/0138_Marios_PD1_Inhib2_HP-AE435301-6.mzML	0138_Marios_PD1_Inhib2_HP-AE435301-6	Unknown
unknown	/Users/mitchjo/Datasets/ForPCPFM/CHECKMATE/Orbi/0960_Marios_PD1_Inhib2_HP-E9483502-7.mzML	0960_Marios_PD1_Inhib2_HP-E9483502-7	Unknown
unknown	/Users/mitchjo/Datasets/ForPCPFM/CHECKMATE/Orbi/0594_Marios_PD1_Inhib2_HP-E9073335-7.mzML	0594_Marios_PD1_Inhib2_HP-E9073335-7	Unknown
unknown	/Users/mitchjo/Datasets/ForPCPFM/CHECKMATE/Orbi/0811_Marios_PD1_Inhib2_HP-AF126072-9.mzML	0811_Marios_PD1_Inhib2_HP-AF126072-9	Unknown
unknown	/Users/mitchjo/Datasets/ForPCPFM/CHECKMATE/Orbi/0393_Marios_PD1_Inhib2_HP-AF016235-8.mzML	0393_Marios_PD1_Inhib2_HP-AF016235-8	Unknown
unknown	/Users/mitchjo/Datasets/ForPCPFM/CHECKMATE/Orbi/0043_Marios_PD1_Inhib2_HP-AF009259-8.mzML	0043_Marios_PD1_Inhib2_HP-AF009259-8	Unknown
unknown	/Users/mitchjo/Datasets/ForPCPFM/CHECKMATE/Orbi/1040b_Marios_PD1_Inhib2_HP-PREFB54.mzML	1040b_Marios_PD1_Inhib2_HP-PREFB54	Unknown
unknown	/Users/mitchjo/Datasets/ForPCPFM/CHECKMATE/Orbi/0084_Marios_PD1_Inhib2_HP-AD601338-7.mzML	0084_Marios_PD1_Inhib2_HP-AD601338-7	Unknown
unknown	/Users/mitchjo/Datasets/ForPCPFM/CHECKMATE/Orbi/0300a_Marios_PD1_Inhib2_HP-PREFA16.mzML	0300a_Marios_PD1_Inhib2_HP-PREFA16	Unknown
unknown	/Users/mitchjo/Datasets/ForPCPFM/CHECKMATE/Orbi/0184_Marios_PD1_Inhib2_HP-AF002762-8.mzML	0184_Marios_PD1_Inhib2_HP-AF002762-8	Unknown
unknown	/Users/mitchjo/Datasets/ForPCPFM/CHECKMATE/Orbi/0625_Marios_PD1_Inhib2_HP-E9145492-6.mzML	0625_Marios_PD1_Inhib2_HP-E9145492-6	Unknown
unknown	/Users/mitchjo/Datasets/ForPCPFM/CHECKMATE/Orbi/1212_Marios_PD1_Inhib2_HP-AF565867-8.mzML	1212_Marios_PD1_Inhib2_HP-AF565867-8	Unknown
unknown	/Users/mitchjo/Datasets/ForPCPFM/CHECKMATE/Orbi/0920_Marios_PD1_Inhib2_HP-AF003923-9.mzML	0920_Marios_PD1_Inhib2_HP-AF003923-9	Unknown
unknown	/Users/mitchjo/Datasets/ForPCPFM/CHECKMATE/Orbi/1157_Marios_PD1_Inhib2_HP-S4107205-8.mzML	1157_Marios_PD1_Inhib2_HP-S4107205-8	Unknown
unknown	/Users/mitchjo/Datasets/ForPCPFM/CHECKMATE/Orbi/0663_Marios_PD1_Inhib2_HP-S3675224-7.mzML	0663_Marios_PD1_Inhib2_HP-S3675224-7	Unknown
unknown	/Users/mitchjo/Datasets/ForPCPFM/CHECKMATE/Orbi/0060a_Marios_PD1_Inhib2_HP-PREFA4.mzML	0060a_Marios_PD1_Inhib2_HP-PREFA4	Unknown
unknown	/Users/mitchjo/Datasets/ForPCPFM/CHECKMATE/Orbi/0888_Marios_PD1_Inhib2_HP-AD709256-6.mzML	0888_Marios_PD1_Inhib2_HP-AD709256-6	Unknown
unknown	/Users/mitchjo/Datasets/ForPCPFM/CHECKMATE/Orbi/0270_Marios_PD1_Inhib2_HP-AF002674-9.mzML	0270_Marios_PD1_Inhib2_HP-AF002674-9	Unknown
unknown	/Users/mitchjo/Datasets/ForPCPFM/CHECKMATE/Orbi/0191_Marios_PD1_Inhib2_HP-AD645855-7.mzML	0191_Marios_PD1_Inhib2_HP-AD645855-7	Unknown
unknown	/Users/mitchjo/Datasets/ForPCPFM/CHECKMATE/Orbi/0383_Marios_PD1_Inhib2_HP-E9103087-7.mzML	0383_Marios_PD1_Inhib2_HP-E9103087-7	Unknown
unknown	/Users/mitchjo/Datasets/ForPCPFM/CHECKMATE/Orbi/0303_Marios_PD1_Inhib2_HP-AF015792-8.mzML	0303_Marios_PD1_Inhib2_HP-AF015792-8	Unknown
unknown	/Users/mitchjo/Datasets/ForPCPFM/CHECKMATE/Orbi/1140b_Marios_PD1_Inhib2_HP-PREFB59.mzML	1140b_Marios_PD1_Inhib2_HP-PREFB59	Unknown
unknown	/Users/mitchjo/Datasets/ForPCPFM/CHECKMATE/Orbi/0961_Marios_PD1_Inhib2_HP-S3447249-7.mzML	0961_Marios_PD1_Inhib2_HP-S3447249-7	Unknown
unknown	/Users/mitchjo/Datasets/ForPCPFM/CHECKMATE/Orbi/0790_Marios_PD1_Inhib2_HP-AG020731-2.mzML	0790_Marios_PD1_Inhib2_HP-AG020731-2	Unknown
unknown	/Users/mitchjo/Datasets/ForPCPFM/CHECKMATE/Orbi/0354_Marios_PD1_Inhib2_HP-S4093204-9.mzML	0354_Marios_PD1_Inhib2_HP-S4093204-9	Unknown
unknown	/Users/mitchjo/Datasets/ForPCPFM/CHECKMATE/Orbi/0139_Marios_PD1_Inhib2_HP-AE428477-7.mzML	0139_Marios_PD1_Inhib2_HP-AE428477-7	Unknown
unknown	/Users/mitchjo/Datasets/ForPCPFM/CHECKMATE/Orbi/0823_Marios_PD1_Inhib2_HP-AE726358-6.mzML	0823_Marios_PD1_Inhib2_HP-AE726358-6	Unknown
unknown	/Users/mitchjo/Datasets/ForPCPFM/CHECKMATE/Orbi/0581_Marios_PD1_Inhib2_HP-E9124688-6.mzML	0581_Marios_PD1_Inhib2_HP-E9124688-6	Unknown
unknown	/Users/mitchjo/Datasets/ForPCPFM/CHECKMATE/Orbi/0684_Marios_PD1_Inhib2_HP-AD601336-7.mzML	0684_Marios_PD1_Inhib2_HP-AD601336-7	Unknown
unknown	/Users/mitchjo/Datasets/ForPCPFM/CHECKMATE/Orbi/1098_Marios_PD1_Inhib2_HP-AD611931-7.mzML	1098_Marios_PD1_Inhib2_HP-AD611931-7	Unknown
unknown	/Users/mitchjo/Datasets/ForPCPFM/CHECKMATE/Orbi/0636_Marios_PD1_Inhib2_HP-AD604542-7.mzML	0636_Marios_PD1_Inhib2_HP-AD604542-7	Unknown
unknown	/Users/mitchjo/Datasets/ForPCPFM/CHECKMATE/Orbi/0858_Marios_PD1_Inhib2_HP-AE428482-6.mzML	0858_Marios_PD1_Inhib2_HP-AE428482-6	Unknown
unknown	/Users/mitchjo/Datasets/ForPCPFM/CHECKMATE/Orbi/0713_Marios_PD1_Inhib2_HP-AE630797-8.mzML	0713_Marios_PD1_Inhib2_HP-AE630797-8	Unknown
unknown	/Users/mitchjo/Datasets/ForPCPFM/CHECKMATE/Orbi/0242_Marios_PD1_Inhib2_HP-E9103990-7.mzML	0242_Marios_PD1_Inhib2_HP-E9103990-7	Unknown
unknown	/Users/mitchjo/Datasets/ForPCPFM/CHECKMATE/Orbi/0440a_Marios_PD1_Inhib2_HP-PREFA23.mzML	0440a_Marios_PD1_Inhib2_HP-PREFA23	Unknown
unknown	/Users/mitchjo/Datasets/ForPCPFM/CHECKMATE/Orbi/0310_Marios_PD1_Inhib2_HP-E9474280-7.mzML	0310_Marios_PD1_Inhib2_HP-E9474280-7	Unknown
unknown	/Users/mitchjo/Datasets/ForPCPFM/CHECKMATE/Orbi/0569_Marios_PD1_Inhib2_HP-E9656485-7.mzML	0569_Marios_PD1_Inhib2_HP-E9656485-7	Unknown
unknown	/Users/mitchjo/Datasets/ForPCPFM/CHECKMATE/Orbi/0837_Marios_PD1_Inhib2_HP-AE645252-7.mzML	0837_Marios_PD1_Inhib2_HP-AE645252-7	Unknown
unknown	/Users/mitchjo/Datasets/ForPCPFM/CHECKMATE/Orbi/0064_Marios_PD1_Inhib2_HP-E9656483-7.mzML	0064_Marios_PD1_Inhib2_HP-E9656483-7	Unknown
unknown	/Users/mitchjo/Datasets/ForPCPFM/CHECKMATE/Orbi/0780a_Marios_PD1_Inhib2_HP-PREFA41.mzML	0780a_Marios_PD1_Inhib2_HP-PREFA41	Unknown
unknown	/Users/mitchjo/Datasets/ForPCPFM/CHECKMATE/Orbi/0220a_Marios_PD1_Inhib2_HP-PREFA12.mzML	0220a_Marios_PD1_Inhib2_HP-PREFA12	Unknown
unknown	/Users/mitchjo/Datasets/ForPCPFM/CHECKMATE/Orbi/1106_Marios_PD1_Inhib2_HP-AF016210-8.mzML	1106_Marios_PD1_Inhib2_HP-AF016210-8	Unknown
unknown	/Users/mitchjo/Datasets/ForPCPFM/CHECKMATE/Orbi/0117_Marios_PD1_Inhib2_HP-S3653085-7.mzML	0117_Marios_PD1_Inhib2_HP-S3653085-7	Unknown
unknown	/Users/mitchjo/Datasets/ForPCPFM/CHECKMATE/Orbi/0706_Marios_PD1_Inhib2_HP-E9240792-6.mzML	0706_Marios_PD1_Inhib2_HP-E9240792-6	Unknown
unknown	/Users/mitchjo/Datasets/ForPCPFM/CHECKMATE/Orbi/0341_Marios_PD1_Inhib2_HP-E9108731-7.mzML	0341_Marios_PD1_Inhib2_HP-E9108731-7	Unknown
unknown	/Users/mitchjo/Datasets/ForPCPFM/CHECKMATE/Orbi/0396_Marios_PD1_Inhib2_HP-AD709258-7.mzML	0396_Marios_PD1_Inhib2_HP-AD709258-7	Unknown
unknown	/Users/mitchjo/Datasets/ForPCPFM/CHECKMATE/Orbi/0140a_Marios_PD1_Inhib2_HP-PREFA8.mzML	0140a_Marios_PD1_Inhib2_HP-PREFA8	Unknown
unknown	/Users/mitchjo/Datasets/ForPCPFM/CHECKMATE/Orbi/0628_Marios_PD1_Inhib2_HP-AF015798-9.mzML	0628_Marios_PD1_Inhib2_HP-AF015798-9	Unknown
unknown	/Users/mitchjo/Datasets/ForPCPFM/CHECKMATE/Orbi/0036_Marios_PD1_Inhib2_HP-AE710609-7.mzML	0036_Marios_PD1_Inhib2_HP-AE710609-7	Unknown
unknown	/Users/mitchjo/Datasets/ForPCPFM/CHECKMATE/Orbi/0919_Marios_PD1_Inhib2_HP-E9106380-6.mzML	0919_Marios_PD1_Inhib2_HP-E9106380-6	Unknown
unknown	/Users/mitchjo/Datasets/ForPCPFM/CHECKMATE/Orbi/0324_Marios_PD1_Inhib2_HP-E9241872-7.mzML	0324_Marios_PD1_Inhib2_HP-E9241872-7	Unknown
unknown	/Users/mitchjo/Datasets/ForPCPFM/CHECKMATE/Orbi/0629_Marios_PD1_Inhib2_HP-AF015803-8.mzML	0629_Marios_PD1_Inhib2_HP-AF015803-8	Unknown
unknown	/Users/mitchjo/Datasets/ForPCPFM/CHECKMATE/Orbi/0866_Marios_PD1_Inhib2_HP-AE487826-6.mzML	0866_Marios_PD1_Inhib2_HP-AE487826-6	Unknown
unknown	/Users/mitchjo/Datasets/ForPCPFM/CHECKMATE/Orbi/0083_Marios_PD1_Inhib2_HP-AE471827-7.mzML	0083_Marios_PD1_Inhib2_HP-AE471827-7	Unknown
unknown	/Users/mitchjo/Datasets/ForPCPFM/CHECKMATE/Orbi/0608_Marios_PD1_Inhib2_HP-L1381828-7.mzML	0608_Marios_PD1_Inhib2_HP-L1381828-7	Unknown
unknown	/Users/mitchjo/Datasets/ForPCPFM/CHECKMATE/Orbi/0208_Marios_PD1_Inhib2_HP-E9070703-27.mzML	0208_Marios_PD1_Inhib2_HP-E9070703-27	Unknown
unknown	/Users/mitchjo/Datasets/ForPCPFM/CHECKMATE/Orbi/0193_Marios_PD1_Inhib2_HP-AF009253-9.mzML	0193_Marios_PD1_Inhib2_HP-AF009253-9	Unknown
unknown	/Users/mitchjo/Datasets/ForPCPFM/CHECKMATE/Orbi/1151_Marios_PD1_Inhib2_HP-E9172289-6.mzML	1151_Marios_PD1_Inhib2_HP-E9172289-6	Unknown
unknown	/Users/mitchjo/Datasets/ForPCPFM/CHECKMATE/Orbi/0741_Marios_PD1_Inhib2_HP-EA716458-8.mzML	0741_Marios_PD1_Inhib2_HP-EA716458-8	Unknown
unknown	/Users/mitchjo/Datasets/ForPCPFM/CHECKMATE/Orbi/0356_Marios_PD1_Inhib2_HP-S4093211-8.mzML	0356_Marios_PD1_Inhib2_HP-S4093211-8	Unknown
unknown	/Users/mitchjo/Datasets/ForPCPFM/CHECKMATE/Orbi/0506_Marios_PD1_Inhib2_HP-EA720987-9.mzML	0506_Marios_PD1_Inhib2_HP-EA720987-9	Unknown
unknown	/Users/mitchjo/Datasets/ForPCPFM/CHECKMATE/Orbi/0280_Marios_PD1_Inhib2_HP-E9483500-7.mzML	0280_Marios_PD1_Inhib2_HP-E9483500-7	Unknown
unknown	/Users/mitchjo/Datasets/ForPCPFM/CHECKMATE/Orbi/0652_Marios_PD1_Inhib2_HP-EA015429-8.mzML	0652_Marios_PD1_Inhib2_HP-EA015429-8	Unknown
unknown	/Users/mitchjo/Datasets/ForPCPFM/CHECKMATE/Orbi/0756_Marios_PD1_Inhib2_HP-AE613962-7.mzML	0756_Marios_PD1_Inhib2_HP-AE613962-7	Unknown
unknown	/Users/mitchjo/Datasets/ForPCPFM/CHECKMATE/Orbi/0239_Marios_PD1_Inhib2_HP-E9204601-7.mzML	0239_Marios_PD1_Inhib2_HP-E9204601-7	Unknown
unknown	/Users/mitchjo/Datasets/ForPCPFM/CHECKMATE/Orbi/0832_Marios_PD1_Inhib2_HP-AE630786-7.mzML	0832_Marios_PD1_Inhib2_HP-AE630786-7	Unknown
unknown	/Users/mitchjo/Datasets/ForPCPFM/CHECKMATE/Orbi/0783_Marios_PD1_Inhib2_HP-AE622889-10.mzML	0783_Marios_PD1_Inhib2_HP-AE622889-10	Unknown
unknown	/Users/mitchjo/Datasets/ForPCPFM/CHECKMATE/Orbi/0284_Marios_PD1_Inhib2_HP-S3672129-7.mzML	0284_Marios_PD1_Inhib2_HP-S3672129-7	Unknown
unknown	/Users/mitchjo/Datasets/ForPCPFM/CHECKMATE/Orbi/0996_Marios_PD1_Inhib2_HP-EA003794-7.mzML	0996_Marios_PD1_Inhib2_HP-EA003794-7	Unknown
unknown	/Users/mitchjo/Datasets/ForPCPFM/CHECKMATE/Orbi/0380b_Marios_PD1_Inhib2_HP-PREFB20.mzML	0380b_Marios_PD1_Inhib2_HP-PREFB20	Unknown
unknown	/Users/mitchjo/Datasets/ForPCPFM/CHECKMATE/Orbi/0333_Marios_PD1_Inhib2_HP-L1366503-6.mzML	0333_Marios_PD1_Inhib2_HP-L1366503-6	Unknown
unknown	/Users/mitchjo/Datasets/ForPCPFM/CHECKMATE/Orbi/0998_Marios_PD1_Inhib2_HP-AE488975-6.mzML	0998_Marios_PD1_Inhib2_HP-AE488975-6	Unknown
unknown	/Users/mitchjo/Datasets/ForPCPFM/CHECKMATE/Orbi/0223_Marios_PD1_Inhib2_HP-E9425294-7.mzML	0223_Marios_PD1_Inhib2_HP-E9425294-7	Unknown
unknown	/Users/mitchjo/Datasets/ForPCPFM/CHECKMATE/Orbi/0939_Marios_PD1_Inhib2_HP-AE588066-7.mzML	0939_Marios_PD1_Inhib2_HP-AE588066-7	Unknown
unknown	/Users/mitchjo/Datasets/ForPCPFM/CHECKMATE/Orbi/0177_Marios_PD1_Inhib2_HP-EA246338-6.mzML	0177_Marios_PD1_Inhib2_HP-EA246338-6	Unknown
unknown	/Users/mitchjo/Datasets/ForPCPFM/CHECKMATE/Orbi/0421_Marios_PD1_Inhib2_HP-AF032141-8.mzML	0421_Marios_PD1_Inhib2_HP-AF032141-8	Unknown
unknown	/Users/mitchjo/Datasets/ForPCPFM/CHECKMATE/Orbi/0828_Marios_PD1_Inhib2_HP-AE490133-6.mzML	0828_Marios_PD1_Inhib2_HP-AE490133-6	Unknown
unknown	/Users/mitchjo/Datasets/ForPCPFM/CHECKMATE/Orbi/0665_Marios_PD1_Inhib2_HP-E9774329-7.mzML	0665_Marios_PD1_Inhib2_HP-E9774329-7	Unknown
unknown	/Users/mitchjo/Datasets/ForPCPFM/CHECKMATE/Orbi/0340_Marios_PD1_Inhib2_HP-AE294679-7.mzML	0340_Marios_PD1_Inhib2_HP-AE294679-7	Unknown
unknown	/Users/mitchjo/Datasets/ForPCPFM/CHECKMATE/Orbi/0440_Marios_PD1_Inhib2_HP-AF009300-8.mzML	0440_Marios_PD1_Inhib2_HP-AF009300-8	Unknown
unknown	/Users/mitchjo/Datasets/ForPCPFM/CHECKMATE/Orbi/0182_Marios_PD1_Inhib2_HP-AE795128-4.mzML	0182_Marios_PD1_Inhib2_HP-AE795128-4	Unknown
unknown	/Users/mitchjo/Datasets/ForPCPFM/CHECKMATE/Orbi/1030_Marios_PD1_Inhib2_HP-S3509157-6.mzML	1030_Marios_PD1_Inhib2_HP-S3509157-6	Unknown
unknown	/Users/mitchjo/Datasets/ForPCPFM/CHECKMATE/Orbi/1061_Marios_PD1_Inhib2_HP-E9108955-7.mzML	1061_Marios_PD1_Inhib2_HP-E9108955-7	Unknown
unknown	/Users/mitchjo/Datasets/ForPCPFM/CHECKMATE/Orbi/0228_Marios_PD1_Inhib2_HP-EA000634-7.mzML	0228_Marios_PD1_Inhib2_HP-EA000634-7	Unknown
unknown	/Users/mitchjo/Datasets/ForPCPFM/CHECKMATE/Orbi/0501_Marios_PD1_Inhib2_HP-S4008628-7.mzML	0501_Marios_PD1_Inhib2_HP-S4008628-7	Unknown
unknown	/Users/mitchjo/Datasets/ForPCPFM/CHECKMATE/Orbi/0222_Marios_PD1_Inhib2_HP-E9526838-7.mzML	0222_Marios_PD1_Inhib2_HP-E9526838-7	Unknown
unknown	/Users/mitchjo/Datasets/ForPCPFM/CHECKMATE/Orbi/0315_Marios_PD1_Inhib2_HP-S3447248-7.mzML	0315_Marios_PD1_Inhib2_HP-S3447248-7	Unknown
unknown	/Users/mitchjo/Datasets/ForPCPFM/CHECKMATE/Orbi/1136_Marios_PD1_Inhib2_HP-EA277675-6.mzML	1136_Marios_PD1_Inhib2_HP-EA277675-6	Unknown
unknown	/Users/mitchjo/Datasets/ForPCPFM/CHECKMATE/Orbi/0491_Marios_PD1_Inhib2_HP-AE438256-7.mzML	0491_Marios_PD1_Inhib2_HP-AE438256-7	Unknown
unknown	/Users/mitchjo/Datasets/ForPCPFM/CHECKMATE/Orbi/0840a_Marios_PD1_Inhib2_HP-PREFA44.mzML	0840a_Marios_PD1_Inhib2_HP-PREFA44	Unknown
unknown	/Users/mitchjo/Datasets/ForPCPFM/CHECKMATE/Orbi/0460b_Marios_PD1_Inhib2_HP-PREFB24.mzML	0460b_Marios_PD1_Inhib2_HP-PREFB24	Unknown
unknown	/Users/mitchjo/Datasets/ForPCPFM/CHECKMATE/Orbi/0600zz_Marios_PD1_Inhib2_HP-000900074-3.mzML	0600zz_Marios_PD1_Inhib2_HP-000900074-3	Unknown
unknown	/Users/mitchjo/Datasets/ForPCPFM/CHECKMATE/Orbi/0486_Marios_PD1_Inhib2_HP-AD577697-6.mzML	0486_Marios_PD1_Inhib2_HP-AD577697-6	Unknown
unknown	/Users/mitchjo/Datasets/ForPCPFM/CHECKMATE/Orbi/0168_Marios_PD1_Inhib2_HP-E9754089-7.mzML	0168_Marios_PD1_Inhib2_HP-E9754089-7	Unknown
unknown	/Users/mitchjo/Datasets/ForPCPFM/CHECKMATE/Orbi/0025_Marios_PD1_Inhib2_HP-EA000635-7.mzML	0025_Marios_PD1_Inhib2_HP-EA000635-7	Unknown
unknown	/Users/mitchjo/Datasets/ForPCPFM/CHECKMATE/Orbi/0596_Marios_PD1_Inhib2_HP-S4110168-9.mzML	0596_Marios_PD1_Inhib2_HP-S4110168-9	Unknown
unknown	/Users/mitchjo/Datasets/ForPCPFM/CHECKMATE/Orbi/0633_Marios_PD1_Inhib2_HP-AD577684-6.mzML	0633_Marios_PD1_Inhib2_HP-AD577684-6	Unknown
unknown	/Users/mitchjo/Datasets/ForPCPFM/CHECKMATE/Orbi/0855_Marios_PD1_Inhib2_HP-EA412066-6.mzML	0855_Marios_PD1_Inhib2_HP-EA412066-6	Unknown
unknown	/Users/mitchjo/Datasets/ForPCPFM/CHECKMATE/Orbi/0966_Marios_PD1_Inhib2_HP-EA044581-7.mzML	0966_Marios_PD1_Inhib2_HP-EA044581-7	Unknown
unknown	/Users/mitchjo/Datasets/ForPCPFM/CHECKMATE/Orbi/0309_Marios_PD1_Inhib2_HP-E9124112-6.mzML	0309_Marios_PD1_Inhib2_HP-E9124112-6	Unknown
unknown	/Users/mitchjo/Datasets/ForPCPFM/CHECKMATE/Orbi/0509_Marios_PD1_Inhib2_HP-AE062796-7.mzML	0509_Marios_PD1_Inhib2_HP-AE062796-7	Unknown
unknown	/Users/mitchjo/Datasets/ForPCPFM/CHECKMATE/Orbi/0197_Marios_PD1_Inhib2_HP-E9717742-7.mzML	0197_Marios_PD1_Inhib2_HP-E9717742-7	Unknown
unknown	/Users/mitchjo/Datasets/ForPCPFM/CHECKMATE/Orbi/0118_Marios_PD1_Inhib2_HP-S3713043-7.mzML	0118_Marios_PD1_Inhib2_HP-S3713043-7	Unknown
unknown	/Users/mitchjo/Datasets/ForPCPFM/CHECKMATE/Orbi/0282_Marios_PD1_Inhib2_HP-E9540033-7.mzML	0282_Marios_PD1_Inhib2_HP-E9540033-7	Unknown
unknown	/Users/mitchjo/Datasets/ForPCPFM/CHECKMATE/Orbi/0825_Marios_PD1_Inhib2_HP-L1497978-11.mzML	0825_Marios_PD1_Inhib2_HP-L1497978-11	Unknown
unknown	/Users/mitchjo/Datasets/ForPCPFM/CHECKMATE/Orbi/0570_Marios_PD1_Inhib2_HP-AD452590-7.mzML	0570_Marios_PD1_Inhib2_HP-AD452590-7	Unknown
unknown	/Users/mitchjo/Datasets/ForPCPFM/CHECKMATE/Orbi/0940a_Marios_PD1_Inhib2_HP-PREFA49.mzML	0940a_Marios_PD1_Inhib2_HP-PREFA49	Unknown
unknown	/Users/mitchjo/Datasets/ForPCPFM/CHECKMATE/Orbi/0860_Marios_PD1_Inhib2_HP-AE371901-6.mzML	0860_Marios_PD1_Inhib2_HP-AE371901-6	Unknown
unknown	/Users/mitchjo/Datasets/ForPCPFM/CHECKMATE/Orbi/0055_Marios_PD1_Inhib2_HP-E9103088-7.mzML	0055_Marios_PD1_Inhib2_HP-E9103088-7	Unknown
unknown	/Users/mitchjo/Datasets/ForPCPFM/CHECKMATE/Orbi/0560b_Marios_PD1_Inhib2_HP-PREFB29.mzML	0560b_Marios_PD1_Inhib2_HP-PREFB29	Unknown
unknown	/Users/mitchjo/Datasets/ForPCPFM/CHECKMATE/Orbi/0704_Marios_PD1_Inhib2_HP-E9124674-7.mzML	0704_Marios_PD1_Inhib2_HP-E9124674-7	Unknown
unknown	/Users/mitchjo/Datasets/ForPCPFM/CHECKMATE/Orbi/0233_Marios_PD1_Inhib2_HP-AE355053-6.mzML	0233_Marios_PD1_Inhib2_HP-AE355053-6	Unknown
unknown	/Users/mitchjo/Datasets/ForPCPFM/CHECKMATE/Orbi/0073_Marios_PD1_Inhib2_HP-E9782205-7.mzML	0073_Marios_PD1_Inhib2_HP-E9782205-7	Unknown
unknown	/Users/mitchjo/Datasets/ForPCPFM/CHECKMATE/Orbi/0355_Marios_PD1_Inhib2_HP-S4093208-8.mzML	0355_Marios_PD1_Inhib2_HP-S4093208-8	Unknown
unknown	/Users/mitchjo/Datasets/ForPCPFM/CHECKMATE/Orbi/0669_Marios_PD1_Inhib2_HP-E9479246-6.mzML	0669_Marios_PD1_Inhib2_HP-E9479246-6	Unknown
unknown	/Users/mitchjo/Datasets/ForPCPFM/CHECKMATE/Orbi/1133_Marios_PD1_Inhib2_HP-E9210504-6.mzML	1133_Marios_PD1_Inhib2_HP-E9210504-6	Unknown
unknown	/Users/mitchjo/Datasets/ForPCPFM/CHECKMATE/Orbi/0852_Marios_PD1_Inhib2_HP-AF438576-8.mzML	0852_Marios_PD1_Inhib2_HP-AF438576-8	Unknown
unknown	/Users/mitchjo/Datasets/ForPCPFM/CHECKMATE/Orbi/1200b_Marios_PD1_Inhib2_HP-PREFB62.mzML	1200b_Marios_PD1_Inhib2_HP-PREFB62	Unknown
unknown	/Users/mitchjo/Datasets/ForPCPFM/CHECKMATE/Orbi/0619_Marios_PD1_Inhib2_HP-L1479330-11.mzML	0619_Marios_PD1_Inhib2_HP-L1479330-11	Unknown
unknown	/Users/mitchjo/Datasets/ForPCPFM/CHECKMATE/Orbi/0449_Marios_PD1_Inhib2_HP-AD461621-6.mzML	0449_Marios_PD1_Inhib2_HP-AD461621-6	Unknown
unknown	/Users/mitchjo/Datasets/ForPCPFM/CHECKMATE/Orbi/0262_Marios_PD1_Inhib2_HP-S4110448-8.mzML	0262_Marios_PD1_Inhib2_HP-S4110448-8	Unknown
unknown	/Users/mitchjo/Datasets/ForPCPFM/CHECKMATE/Orbi/0066_Marios_PD1_Inhib2_HP-AF016223-8.mzML	0066_Marios_PD1_Inhib2_HP-AF016223-8	Unknown
unknown	/Users/mitchjo/Datasets/ForPCPFM/CHECKMATE/Orbi/0050_Marios_PD1_Inhib2_HP-AF002688-13.mzML	0050_Marios_PD1_Inhib2_HP-AF002688-13	Unknown
unknown	/Users/mitchjo/Datasets/ForPCPFM/CHECKMATE/Orbi/0602_Marios_PD1_Inhib2_HP-E9167415-7.mzML	0602_Marios_PD1_Inhib2_HP-E9167415-7	Unknown
unknown	/Users/mitchjo/Datasets/ForPCPFM/CHECKMATE/Orbi/0054_Marios_PD1_Inhib2_HP-E9133654-7.mzML	0054_Marios_PD1_Inhib2_HP-E9133654-7	Unknown
unknown	/Users/mitchjo/Datasets/ForPCPFM/CHECKMATE/Orbi/0614_Marios_PD1_Inhib2_HP-AD645863-9.mzML	0614_Marios_PD1_Inhib2_HP-AD645863-9	Unknown
unknown	/Users/mitchjo/Datasets/ForPCPFM/CHECKMATE/Orbi/0245_Marios_PD1_Inhib2_HP-AF008952-9.mzML	0245_Marios_PD1_Inhib2_HP-AF008952-9	Unknown
unknown	/Users/mitchjo/Datasets/ForPCPFM/CHECKMATE/Orbi/1211_Marios_PD1_Inhib2_HP-AF233273-8.mzML	1211_Marios_PD1_Inhib2_HP-AF233273-8	Unknown
unknown	/Users/mitchjo/Datasets/ForPCPFM/CHECKMATE/Orbi/1093_Marios_PD1_Inhib2_HP-AE726342-7.mzML	1093_Marios_PD1_Inhib2_HP-AE726342-7	Unknown
unknown	/Users/mitchjo/Datasets/ForPCPFM/CHECKMATE/Orbi/0949_Marios_PD1_Inhib2_HP-E9123120-7.mzML	0949_Marios_PD1_Inhib2_HP-E9123120-7	Unknown
unknown	/Users/mitchjo/Datasets/ForPCPFM/CHECKMATE/Orbi/1078_Marios_PD1_Inhib2_HP-AF002676-10.mzML	1078_Marios_PD1_Inhib2_HP-AF002676-10	Unknown
unknown	/Users/mitchjo/Datasets/ForPCPFM/CHECKMATE/Orbi/1001_Marios_PD1_Inhib2_HP-EA813062-6.mzML	1001_Marios_PD1_Inhib2_HP-EA813062-6	Unknown
unknown	/Users/mitchjo/Datasets/ForPCPFM/CHECKMATE/Orbi/0367_Marios_PD1_Inhib2_HP-E9667539-6.mzML	0367_Marios_PD1_Inhib2_HP-E9667539-6	Unknown
unknown	/Users/mitchjo/Datasets/ForPCPFM/CHECKMATE/Orbi/0000ttttt_Marios_PD1_Inhib2_HP-RCC-Pool2.mzML	0000ttttt_Marios_PD1_Inhib2_HP-RCC-Pool2	Unknown
unknown	/Users/mitchjo/Datasets/ForPCPFM/CHECKMATE/Orbi/0115_Marios_PD1_Inhib2_HP-E9073344-7.mzML	0115_Marios_PD1_Inhib2_HP-E9073344-7	Unknown
unknown	/Users/mitchjo/Datasets/ForPCPFM/CHECKMATE/Orbi/0142_Marios_PD1_Inhib2_HP-AE427606-7.mzML	0142_Marios_PD1_Inhib2_HP-AE427606-7	Unknown
unknown	/Users/mitchjo/Datasets/ForPCPFM/CHECKMATE/Orbi/0525_Marios_PD1_Inhib2_HP-E9811948-6.mzML	0525_Marios_PD1_Inhib2_HP-E9811948-6	Unknown
unknown	/Users/mitchjo/Datasets/ForPCPFM/CHECKMATE/Orbi/0290_Marios_PD1_Inhib2_HP-L1381843-5.mzML	0290_Marios_PD1_Inhib2_HP-L1381843-5	Unknown
unknown	/Users/mitchjo/Datasets/ForPCPFM/CHECKMATE/Orbi/0797_Marios_PD1_Inhib2_HP-L1376090-7.mzML	0797_Marios_PD1_Inhib2_HP-L1376090-7	Unknown
unknown	/Users/mitchjo/Datasets/ForPCPFM/CHECKMATE/Orbi/1140_Marios_PD1_Inhib2_HP-E9099304-2.mzML	1140_Marios_PD1_Inhib2_HP-E9099304-2	Unknown
unknown	/Users/mitchjo/Datasets/ForPCPFM/CHECKMATE/Orbi/0296_Marios_PD1_Inhib2_HP-EA088436-7.mzML	0296_Marios_PD1_Inhib2_HP-EA088436-7	Unknown
unknown	/Users/mitchjo/Datasets/ForPCPFM/CHECKMATE/Orbi/0267_Marios_PD1_Inhib2_HP-S3717262-7.mzML	0267_Marios_PD1_Inhib2_HP-S3717262-7	Unknown
unknown	/Users/mitchjo/Datasets/ForPCPFM/CHECKMATE/Orbi/0683_Marios_PD1_Inhib2_HP-S3722551-7.mzML	0683_Marios_PD1_Inhib2_HP-S3722551-7	Unknown
unknown	/Users/mitchjo/Datasets/ForPCPFM/CHECKMATE/Orbi/0151_Marios_PD1_Inhib2_HP-AF048313-9.mzML	0151_Marios_PD1_Inhib2_HP-AF048313-9	Unknown
unknown	/Users/mitchjo/Datasets/ForPCPFM/CHECKMATE/Orbi/0732_Marios_PD1_Inhib2_HP-AD577685-7.mzML	0732_Marios_PD1_Inhib2_HP-AD577685-7	Unknown
unknown	/Users/mitchjo/Datasets/ForPCPFM/CHECKMATE/Orbi/1090_Marios_PD1_Inhib2_HP-E9123055-7.mzML	1090_Marios_PD1_Inhib2_HP-E9123055-7	Unknown
unknown	/Users/mitchjo/Datasets/ForPCPFM/CHECKMATE/Orbi/0265_Marios_PD1_Inhib2_HP-E9241183-6.mzML	0265_Marios_PD1_Inhib2_HP-E9241183-6	Unknown
unknown	/Users/mitchjo/Datasets/ForPCPFM/CHECKMATE/Orbi/0916_Marios_PD1_Inhib2_HP-E9103752-7.mzML	0916_Marios_PD1_Inhib2_HP-E9103752-7	Unknown
unknown	/Users/mitchjo/Datasets/ForPCPFM/CHECKMATE/Orbi/1164_Marios_PD1_Inhib2_HP-E9097389-7.mzML	1164_Marios_PD1_Inhib2_HP-E9097389-7	Unknown
unknown	/Users/mitchjo/Datasets/ForPCPFM/CHECKMATE/Orbi/0313_Marios_PD1_Inhib2_HP-L1381859-7.mzML	0313_Marios_PD1_Inhib2_HP-L1381859-7	Unknown
unknown	/Users/mitchjo/Datasets/ForPCPFM/CHECKMATE/Orbi/0445_Marios_PD1_Inhib2_HP-AD780266-7.mzML	0445_Marios_PD1_Inhib2_HP-AD780266-7	Unknown
unknown	/Users/mitchjo/Datasets/ForPCPFM/CHECKMATE/Orbi/0639_Marios_PD1_Inhib2_HP-AE506716-7.mzML	0639_Marios_PD1_Inhib2_HP-AE506716-7	Unknown
unknown	/Users/mitchjo/Datasets/ForPCPFM/CHECKMATE/Orbi/0580_Marios_PD1_Inhib2_HP-E9124673-7.mzML	0580_Marios_PD1_Inhib2_HP-E9124673-7	Unknown
unknown	/Users/mitchjo/Datasets/ForPCPFM/CHECKMATE/Orbi/1023_Marios_PD1_Inhib2_HP-AD185798-7.mzML	1023_Marios_PD1_Inhib2_HP-AD185798-7	Unknown
unknown	/Users/mitchjo/Datasets/ForPCPFM/CHECKMATE/Orbi/0674_Marios_PD1_Inhib2_HP-E9703917-6.mzML	0674_Marios_PD1_Inhib2_HP-E9703917-6	Unknown
unknown	/Users/mitchjo/Datasets/ForPCPFM/CHECKMATE/Orbi/0605_Marios_PD1_Inhib2_HP-E9101838-7.mzML	0605_Marios_PD1_Inhib2_HP-E9101838-7	Unknown
unknown	/Users/mitchjo/Datasets/ForPCPFM/CHECKMATE/Orbi/0984_Marios_PD1_Inhib2_HP-S4107176-8.mzML	0984_Marios_PD1_Inhib2_HP-S4107176-8	Unknown
unknown	/Users/mitchjo/Datasets/ForPCPFM/CHECKMATE/Orbi/0403_Marios_PD1_Inhib2_HP-E9337921-7.mzML	0403_Marios_PD1_Inhib2_HP-E9337921-7	Unknown
unknown	/Users/mitchjo/Datasets/ForPCPFM/CHECKMATE/Orbi/1103_Marios_PD1_Inhib2_HP-L1497969-9.mzML	1103_Marios_PD1_Inhib2_HP-L1497969-9	Unknown
unknown	/Users/mitchjo/Datasets/ForPCPFM/CHECKMATE/Orbi/0488_Marios_PD1_Inhib2_HP-L1443430-8.mzML	0488_Marios_PD1_Inhib2_HP-L1443430-8	Unknown
unknown	/Users/mitchjo/Datasets/ForPCPFM/CHECKMATE/Orbi/0910_Marios_PD1_Inhib2_HP-AE606326-6.mzML	0910_Marios_PD1_Inhib2_HP-AE606326-6	Unknown
unknown	/Users/mitchjo/Datasets/ForPCPFM/CHECKMATE/Orbi/1012_Marios_PD1_Inhib2_HP-E9108732-7.mzML	1012_Marios_PD1_Inhib2_HP-E9108732-7	Unknown
unknown	/Users/mitchjo/Datasets/ForPCPFM/CHECKMATE/Orbi/0920a_Marios_PD1_Inhib2_HP-PREFA48.mzML	0920a_Marios_PD1_Inhib2_HP-PREFA48	Unknown
unknown	/Users/mitchjo/Datasets/ForPCPFM/CHECKMATE/Orbi/0480a_Marios_PD1_Inhib2_HP-PREFA25.mzML	0480a_Marios_PD1_Inhib2_HP-PREFA25	Unknown
unknown	/Users/mitchjo/Datasets/ForPCPFM/CHECKMATE/Orbi/0028_Marios_PD1_Inhib2_HP-EA344247-6.mzML	0028_Marios_PD1_Inhib2_HP-EA344247-6	Unknown
unknown	/Users/mitchjo/Datasets/ForPCPFM/CHECKMATE/Orbi/1153_Marios_PD1_Inhib2_HP-AD452695-6.mzML	1153_Marios_PD1_Inhib2_HP-AD452695-6	Unknown
unknown	/Users/mitchjo/Datasets/ForPCPFM/CHECKMATE/Orbi/0024_Marios_PD1_Inhib2_HP-AF009298-8.mzML	0024_Marios_PD1_Inhib2_HP-AF009298-8	Unknown
unknown	/Users/mitchjo/Datasets/ForPCPFM/CHECKMATE/Orbi/0808_Marios_PD1_Inhib2_HP-E9134600-7.mzML	0808_Marios_PD1_Inhib2_HP-E9134600-7	Unknown
unknown	/Users/mitchjo/Datasets/ForPCPFM/CHECKMATE/Orbi/1000a_Marios_PD1_Inhib2_HP-PREFA52.mzML	1000a_Marios_PD1_Inhib2_HP-PREFA52	Unknown
unknown	/Users/mitchjo/Datasets/ForPCPFM/CHECKMATE/Orbi/1058_Marios_PD1_Inhib2_HP-AF015807-8.mzML	1058_Marios_PD1_Inhib2_HP-AF015807-8	Unknown
unknown	/Users/mitchjo/Datasets/ForPCPFM/CHECKMATE/Orbi/0503_Marios_PD1_Inhib2_HP-AD612901-7.mzML	0503_Marios_PD1_Inhib2_HP-AD612901-7	Unknown
unknown	/Users/mitchjo/Datasets/ForPCPFM/CHECKMATE/Orbi/0548_Marios_PD1_Inhib2_HP-AD452684-7.mzML	0548_Marios_PD1_Inhib2_HP-AD452684-7	Unknown
unknown	/Users/mitchjo/Datasets/ForPCPFM/CHECKMATE/Orbi/0178_Marios_PD1_Inhib2_HP-L1361774-10.mzML	0178_Marios_PD1_Inhib2_HP-L1361774-10	Unknown
unknown	/Users/mitchjo/Datasets/ForPCPFM/CHECKMATE/Orbi/0974_Marios_PD1_Inhib2_HP-AD810796-7.mzML	0974_Marios_PD1_Inhib2_HP-AD810796-7	Unknown
unknown	/Users/mitchjo/Datasets/ForPCPFM/CHECKMATE/Orbi/0074_Marios_PD1_Inhib2_HP-AD362184-7.mzML	0074_Marios_PD1_Inhib2_HP-AD362184-7	Unknown
unknown	/Users/mitchjo/Datasets/ForPCPFM/CHECKMATE/Orbi/0192_Marios_PD1_Inhib2_HP-AE077157-6.mzML	0192_Marios_PD1_Inhib2_HP-AE077157-6	Unknown
unknown	/Users/mitchjo/Datasets/ForPCPFM/CHECKMATE/Orbi/0435_Marios_PD1_Inhib2_HP-AD604108-7.mzML	0435_Marios_PD1_Inhib2_HP-AD604108-7	Unknown
unknown	/Users/mitchjo/Datasets/ForPCPFM/CHECKMATE/Orbi/1222bc_Marios_PD1_Inhib2_HP-RCC-Pool10.mzML	1222bc_Marios_PD1_Inhib2_HP-RCC-Pool10	Unknown
unknown	/Users/mitchjo/Datasets/ForPCPFM/CHECKMATE/Orbi/0593_Marios_PD1_Inhib2_HP-L1448902-11.mzML	0593_Marios_PD1_Inhib2_HP-L1448902-11	Unknown
unknown	/Users/mitchjo/Datasets/ForPCPFM/CHECKMATE/Orbi/0533_Marios_PD1_Inhib2_HP-S3510221-9.mzML	0533_Marios_PD1_Inhib2_HP-S3510221-9	Unknown
unknown	/Users/mitchjo/Datasets/ForPCPFM/CHECKMATE/Orbi/0957_Marios_PD1_Inhib2_HP-E9108719-7.mzML	0957_Marios_PD1_Inhib2_HP-E9108719-7	Unknown
unknown	/Users/mitchjo/Datasets/ForPCPFM/CHECKMATE/Orbi/0000tttttt_Marios_PD1_Inhib2_HP-RCC-Pool3.mzML	0000tttttt_Marios_PD1_Inhib2_HP-RCC-Pool3	Unknown
unknown	/Users/mitchjo/Datasets/ForPCPFM/CHECKMATE/Orbi/0162_Marios_PD1_Inhib2_HP-S3508698-6.mzML	0162_Marios_PD1_Inhib2_HP-S3508698-6	Unknown
unknown	/Users/mitchjo/Datasets/ForPCPFM/CHECKMATE/Orbi/0226_Marios_PD1_Inhib2_HP-AF365618-8.mzML	0226_Marios_PD1_Inhib2_HP-AF365618-8	Unknown
unknown	/Users/mitchjo/Datasets/ForPCPFM/CHECKMATE/Orbi/0874_Marios_PD1_Inhib2_HP-AF048312-8.mzML	0874_Marios_PD1_Inhib2_HP-AF048312-8	Unknown
unknown	/Users/mitchjo/Datasets/ForPCPFM/CHECKMATE/Orbi/0087_Marios_PD1_Inhib2_HP-AE710610-7.mzML	0087_Marios_PD1_Inhib2_HP-AE710610-7	Unknown
unknown	/Users/mitchjo/Datasets/ForPCPFM/CHECKMATE/Orbi/0240a_Marios_PD1_Inhib2_HP-PREFA13.mzML	0240a_Marios_PD1_Inhib2_HP-PREFA13	Unknown
unknown	/Users/mitchjo/Datasets/ForPCPFM/CHECKMATE/Orbi/0638_Marios_PD1_Inhib2_HP-EA044582-7.mzML	0638_Marios_PD1_Inhib2_HP-EA044582-7	Unknown
unknown	/Users/mitchjo/Datasets/ForPCPFM/CHECKMATE/Orbi/0580b_Marios_PD1_Inhib2_HP-PREFB30.mzML	0580b_Marios_PD1_Inhib2_HP-PREFB30	Unknown
unknown	/Users/mitchjo/Datasets/ForPCPFM/CHECKMATE/Orbi/0760b_Marios_PD1_Inhib2_HP-PREFB40.mzML	0760b_Marios_PD1_Inhib2_HP-PREFB40	Unknown
unknown	/Users/mitchjo/Datasets/ForPCPFM/CHECKMATE/Orbi/0826_Marios_PD1_Inhib2_HP-L1497987-11.mzML	0826_Marios_PD1_Inhib2_HP-L1497987-11	Unknown
unknown	/Users/mitchjo/Datasets/ForPCPFM/CHECKMATE/Orbi/1174_Marios_PD1_Inhib2_HP-S3475115-7.mzML	1174_Marios_PD1_Inhib2_HP-S3475115-7	Unknown
unknown	/Users/mitchjo/Datasets/ForPCPFM/CHECKMATE/Orbi/0261_Marios_PD1_Inhib2_HP-S4008627-7.mzML	0261_Marios_PD1_Inhib2_HP-S4008627-7	Unknown
unknown	/Users/mitchjo/Datasets/ForPCPFM/CHECKMATE/Orbi/0492_Marios_PD1_Inhib2_HP-AF003894-8.mzML	0492_Marios_PD1_Inhib2_HP-AF003894-8	Unknown
unknown	/Users/mitchjo/Datasets/ForPCPFM/CHECKMATE/Orbi/1175_Marios_PD1_Inhib2_HP-S3667134-6.mzML	1175_Marios_PD1_Inhib2_HP-S3667134-6	Unknown
unknown	/Users/mitchjo/Datasets/ForPCPFM/CHECKMATE/Orbi/0872_Marios_PD1_Inhib2_HP-E9784261-7.mzML	0872_Marios_PD1_Inhib2_HP-E9784261-7	Unknown
unknown	/Users/mitchjo/Datasets/ForPCPFM/CHECKMATE/Orbi/0477_Marios_PD1_Inhib2_HP-EA088456-6.mzML	0477_Marios_PD1_Inhib2_HP-EA088456-6	Unknown
unknown	/Users/mitchjo/Datasets/ForPCPFM/CHECKMATE/Orbi/0500a_Marios_PD1_Inhib2_HP-PREFA26.mzML	0500a_Marios_PD1_Inhib2_HP-PREFA26	Unknown
unknown	/Users/mitchjo/Datasets/ForPCPFM/CHECKMATE/Orbi/1013_Marios_PD1_Inhib2_HP-E9125205-6.mzML	1013_Marios_PD1_Inhib2_HP-E9125205-6	Unknown
unknown	/Users/mitchjo/Datasets/ForPCPFM/CHECKMATE/Orbi/0005_Marios_PD1_Inhib2_HP-AF008971-8.mzML	0005_Marios_PD1_Inhib2_HP-AF008971-8	Unknown
unknown	/Users/mitchjo/Datasets/ForPCPFM/CHECKMATE/Orbi/0368_Marios_PD1_Inhib2_HP-AE427607-7.mzML	0368_Marios_PD1_Inhib2_HP-AE427607-7	Unknown
unknown	/Users/mitchjo/Datasets/ForPCPFM/CHECKMATE/Orbi/0407_Marios_PD1_Inhib2_HP-E9778360-7.mzML	0407_Marios_PD1_Inhib2_HP-E9778360-7	Unknown
unknown	/Users/mitchjo/Datasets/ForPCPFM/CHECKMATE/Orbi/0180a_Marios_PD1_Inhib2_HP-PREFA10.mzML	0180a_Marios_PD1_Inhib2_HP-PREFA10	Unknown
unknown	/Users/mitchjo/Datasets/ForPCPFM/CHECKMATE/Orbi/0805_Marios_PD1_Inhib2_HP-S3670414-7.mzML	0805_Marios_PD1_Inhib2_HP-S3670414-7	Unknown
unknown	/Users/mitchjo/Datasets/ForPCPFM/CHECKMATE/Orbi/0854_Marios_PD1_Inhib2_HP-S4103654-7.mzML	0854_Marios_PD1_Inhib2_HP-S4103654-7	Unknown
unknown	/Users/mitchjo/Datasets/ForPCPFM/CHECKMATE/Orbi/0035_Marios_PD1_Inhib2_HP-S3475421-6.mzML	0035_Marios_PD1_Inhib2_HP-S3475421-6	Unknown
unknown	/Users/mitchjo/Datasets/ForPCPFM/CHECKMATE/Orbi/0893_Marios_PD1_Inhib2_HP-AF412017-8.mzML	0893_Marios_PD1_Inhib2_HP-AF412017-8	Unknown
unknown	/Users/mitchjo/Datasets/ForPCPFM/CHECKMATE/Orbi/0734_Marios_PD1_Inhib2_HP-AD267739-7.mzML	0734_Marios_PD1_Inhib2_HP-AD267739-7	Unknown
unknown	/Users/mitchjo/Datasets/ForPCPFM/CHECKMATE/Orbi/0648_Marios_PD1_Inhib2_HP-E9433488-6.mzML	0648_Marios_PD1_Inhib2_HP-E9433488-6	Unknown
unknown	/Users/mitchjo/Datasets/ForPCPFM/CHECKMATE/Orbi/0725_Marios_PD1_Inhib2_HP-AE070746-6.mzML	0725_Marios_PD1_Inhib2_HP-AE070746-6	Unknown
unknown	/Users/mitchjo/Datasets/ForPCPFM/CHECKMATE/Orbi/0862_Marios_PD1_Inhib2_HP-AD612912-6.mzML	0862_Marios_PD1_Inhib2_HP-AD612912-6	Unknown
unknown	/Users/mitchjo/Datasets/ForPCPFM/CHECKMATE/Orbi/0748_Marios_PD1_Inhib2_HP-AE283074-7.mzML	0748_Marios_PD1_Inhib2_HP-AE283074-7	Unknown
unknown	/Users/mitchjo/Datasets/ForPCPFM/CHECKMATE/Orbi/0374_Marios_PD1_Inhib2_HP-E9784769-6.mzML	0374_Marios_PD1_Inhib2_HP-E9784769-6	Unknown
unknown	/Users/mitchjo/Datasets/ForPCPFM/CHECKMATE/Orbi/1120_Marios_PD1_Inhib2_HP-AE886502-6.mzML	1120_Marios_PD1_Inhib2_HP-AE886502-6	Unknown
unknown	/Users/mitchjo/Datasets/ForPCPFM/CHECKMATE/Orbi/0415_Marios_PD1_Inhib2_HP-AF002677-9.mzML	0415_Marios_PD1_Inhib2_HP-AF002677-9	Unknown
unknown	/Users/mitchjo/Datasets/ForPCPFM/CHECKMATE/Orbi/1222bcb_Marios_PD1_Inhib2_HP-RCC-Pool11.mzML	1222bcb_Marios_PD1_Inhib2_HP-RCC-Pool11	Unknown
unknown	/Users/mitchjo/Datasets/ForPCPFM/CHECKMATE/Orbi/0026_Marios_PD1_Inhib2_HP-E9103841-7.mzML	0026_Marios_PD1_Inhib2_HP-E9103841-7	Unknown
unknown	/Users/mitchjo/Datasets/ForPCPFM/CHECKMATE/Orbi/0174_Marios_PD1_Inhib2_HP-AF337221-9.mzML	0174_Marios_PD1_Inhib2_HP-AF337221-9	Unknown
unknown	/Users/mitchjo/Datasets/ForPCPFM/CHECKMATE/Orbi/0527_Marios_PD1_Inhib2_HP-E9241873-7.mzML	0527_Marios_PD1_Inhib2_HP-E9241873-7	Unknown
unknown	/Users/mitchjo/Datasets/ForPCPFM/CHECKMATE/Orbi/0950_Marios_PD1_Inhib2_HP-E9124113-6.mzML	0950_Marios_PD1_Inhib2_HP-E9124113-6	Unknown
unknown	/Users/mitchjo/Datasets/ForPCPFM/CHECKMATE/Orbi/0968_Marios_PD1_Inhib2_HP-AF004076-8.mzML	0968_Marios_PD1_Inhib2_HP-AF004076-8	Unknown
unknown	/Users/mitchjo/Datasets/ForPCPFM/CHECKMATE/Orbi/0766_Marios_PD1_Inhib2_HP-E9528379-7.mzML	0766_Marios_PD1_Inhib2_HP-E9528379-7	Unknown
unknown	/Users/mitchjo/Datasets/ForPCPFM/CHECKMATE/Orbi/0682_Marios_PD1_Inhib2_HP-AE459920-7.mzML	0682_Marios_PD1_Inhib2_HP-AE459920-7	Unknown
unknown	/Users/mitchjo/Datasets/ForPCPFM/CHECKMATE/Orbi/0446_Marios_PD1_Inhib2_HP-AE794300-7.mzML	0446_Marios_PD1_Inhib2_HP-AE794300-7	Unknown
unknown	/Users/mitchjo/Datasets/ForPCPFM/CHECKMATE/Orbi/0053_Marios_PD1_Inhib2_HP-E9101787-7.mzML	0053_Marios_PD1_Inhib2_HP-E9101787-7	Unknown
unknown	/Users/mitchjo/Datasets/ForPCPFM/CHECKMATE/Orbi/1219_Marios_PD1_Inhib2_HP-S4102905-9.mzML	1219_Marios_PD1_Inhib2_HP-S4102905-9	Unknown
unknown	/Users/mitchjo/Datasets/ForPCPFM/CHECKMATE/Orbi/0963_Marios_PD1_Inhib2_HP-AD780265-7.mzML	0963_Marios_PD1_Inhib2_HP-AD780265-7	Unknown
unknown	/Users/mitchjo/Datasets/ForPCPFM/CHECKMATE/Orbi/1070_Marios_PD1_Inhib2_HP-AF032140-8.mzML	1070_Marios_PD1_Inhib2_HP-AF032140-8	Unknown
unknown	/Users/mitchjo/Datasets/ForPCPFM/CHECKMATE/Orbi/0022_Marios_PD1_Inhib2_HP-EA395245-6.mzML	0022_Marios_PD1_Inhib2_HP-EA395245-6	Unknown
unknown	/Users/mitchjo/Datasets/ForPCPFM/CHECKMATE/Orbi/0557_Marios_PD1_Inhib2_HP-E9703899-8.mzML	0557_Marios_PD1_Inhib2_HP-E9703899-8	Unknown
unknown	/Users/mitchjo/Datasets/ForPCPFM/CHECKMATE/Orbi/0856_Marios_PD1_Inhib2_HP-E9123327-7.mzML	0856_Marios_PD1_Inhib2_HP-E9123327-7	Unknown
unknown	/Users/mitchjo/Datasets/ForPCPFM/CHECKMATE/Orbi/0876_Marios_PD1_Inhib2_HP-AF438575-8.mzML	0876_Marios_PD1_Inhib2_HP-AF438575-8	Unknown
unknown	/Users/mitchjo/Datasets/ForPCPFM/CHECKMATE/Orbi/0279_Marios_PD1_Inhib2_HP-EA722886-8.mzML	0279_Marios_PD1_Inhib2_HP-EA722886-8	Unknown
unknown	/Users/mitchjo/Datasets/ForPCPFM/CHECKMATE/Orbi/1072_Marios_PD1_Inhib2_HP-AE663606-7.mzML	1072_Marios_PD1_Inhib2_HP-AE663606-7	Unknown
unknown	/Users/mitchjo/Datasets/ForPCPFM/CHECKMATE/Orbi/0762_Marios_PD1_Inhib2_HP-E9786657-6.mzML	0762_Marios_PD1_Inhib2_HP-E9786657-6	Unknown
unknown	/Users/mitchjo/Datasets/ForPCPFM/CHECKMATE/Orbi/1220_Marios_PD1_Inhib2_HP-E9241319-6.mzML	1220_Marios_PD1_Inhib2_HP-E9241319-6	Unknown
unknown	/Users/mitchjo/Datasets/ForPCPFM/CHECKMATE/Orbi/1033_Marios_PD1_Inhib2_HP-S4152611-8.mzML	1033_Marios_PD1_Inhib2_HP-S4152611-8	Unknown
unknown	/Users/mitchjo/Datasets/ForPCPFM/CHECKMATE/Orbi/0420a_Marios_PD1_Inhib2_HP-PREFA22.mzML	0420a_Marios_PD1_Inhib2_HP-PREFA22	Unknown
unknown	/Users/mitchjo/Datasets/ForPCPFM/CHECKMATE/Orbi/0039_Marios_PD1_Inhib2_HP-AD782999-7.mzML	0039_Marios_PD1_Inhib2_HP-AD782999-7	Unknown
unknown	/Users/mitchjo/Datasets/ForPCPFM/CHECKMATE/Orbi/0000z_Marios_PD1_Inhib2_HP-000900074-3.mzML	0000z_Marios_PD1_Inhib2_HP-000900074-3	Unknown
unknown	/Users/mitchjo/Datasets/ForPCPFM/CHECKMATE/Orbi/0430_Marios_PD1_Inhib2_HP-E9103839-7.mzML	0430_Marios_PD1_Inhib2_HP-E9103839-7	Unknown
unknown	/Users/mitchjo/Datasets/ForPCPFM/CHECKMATE/Orbi/1099_Marios_PD1_Inhib2_HP-AE556392-7.mzML	1099_Marios_PD1_Inhib2_HP-AE556392-7	Unknown
unknown	/Users/mitchjo/Datasets/ForPCPFM/CHECKMATE/Orbi/1127_Marios_PD1_Inhib2_HP-AF252767-9.mzML	1127_Marios_PD1_Inhib2_HP-AF252767-9	Unknown
unknown	/Users/mitchjo/Datasets/ForPCPFM/CHECKMATE/Orbi/0928_Marios_PD1_Inhib2_HP-EA495435-7.mzML	0928_Marios_PD1_Inhib2_HP-EA495435-7	Unknown
unknown	/Users/mitchjo/Datasets/ForPCPFM/CHECKMATE/Orbi/0500_Marios_PD1_Inhib2_HP-S3722563-6.mzML	0500_Marios_PD1_Inhib2_HP-S3722563-6	Unknown
unknown	/Users/mitchjo/Datasets/ForPCPFM/CHECKMATE/Orbi/0705_Marios_PD1_Inhib2_HP-E9124691-6.mzML	0705_Marios_PD1_Inhib2_HP-E9124691-6	Unknown
unknown	/Users/mitchjo/Datasets/ForPCPFM/CHECKMATE/Orbi/1067_Marios_PD1_Inhib2_HP-E9314436-7.mzML	1067_Marios_PD1_Inhib2_HP-E9314436-7	Unknown
unknown	/Users/mitchjo/Datasets/ForPCPFM/CHECKMATE/Orbi/0615_Marios_PD1_Inhib2_HP-AE459919-6.mzML	0615_Marios_PD1_Inhib2_HP-AE459919-6	Unknown
unknown	/Users/mitchjo/Datasets/ForPCPFM/CHECKMATE/Orbi/1120b_Marios_PD1_Inhib2_HP-PREFB58.mzML	1120b_Marios_PD1_Inhib2_HP-PREFB58	Unknown
unknown	/Users/mitchjo/Datasets/ForPCPFM/CHECKMATE/Orbi/0738_Marios_PD1_Inhib2_HP-E9096030-7.mzML	0738_Marios_PD1_Inhib2_HP-E9096030-7	Unknown
unknown	/Users/mitchjo/Datasets/ForPCPFM/CHECKMATE/Orbi/0612_Marios_PD1_Inhib2_HP-AE428483-6.mzML	0612_Marios_PD1_Inhib2_HP-AE428483-6	Unknown
unknown	/Users/mitchjo/Datasets/ForPCPFM/CHECKMATE/Orbi/0982_Marios_PD1_Inhib2_HP-S4107168-9.mzML	0982_Marios_PD1_Inhib2_HP-S4107168-9	Unknown
unknown	/Users/mitchjo/Datasets/ForPCPFM/CHECKMATE/Orbi/0212_Marios_PD1_Inhib2_HP-AE302162-8.mzML	0212_Marios_PD1_Inhib2_HP-AE302162-8	Unknown
unknown	/Users/mitchjo/Datasets/ForPCPFM/CHECKMATE/Orbi/0753_Marios_PD1_Inhib2_HP-AE691891-6.mzML	0753_Marios_PD1_Inhib2_HP-AE691891-6	Unknown
unknown	/Users/mitchjo/Datasets/ForPCPFM/CHECKMATE/Orbi/0601_Marios_PD1_Inhib2_HP-AF132628-8.mzML	0601_Marios_PD1_Inhib2_HP-AF132628-8	Unknown
unknown	/Users/mitchjo/Datasets/ForPCPFM/CHECKMATE/Orbi/0505_Marios_PD1_Inhib2_HP-EA175154-6.mzML	0505_Marios_PD1_Inhib2_HP-EA175154-6	Unknown
unknown	/Users/mitchjo/Datasets/ForPCPFM/CHECKMATE/Orbi/0536_Marios_PD1_Inhib2_HP-E9101728-6.mzML	0536_Marios_PD1_Inhib2_HP-E9101728-6	Unknown
unknown	/Users/mitchjo/Datasets/ForPCPFM/CHECKMATE/Orbi/0645_Marios_PD1_Inhib2_HP-EA002604-7.mzML	0645_Marios_PD1_Inhib2_HP-EA002604-7	Unknown
unknown	/Users/mitchjo/Datasets/ForPCPFM/CHECKMATE/Orbi/0800b_Marios_PD1_Inhib2_HP-PREFB42.mzML	0800b_Marios_PD1_Inhib2_HP-PREFB42	Unknown
unknown	/Users/mitchjo/Datasets/ForPCPFM/CHECKMATE/Orbi/0332_Marios_PD1_Inhib2_HP-AF015893-8.mzML	0332_Marios_PD1_Inhib2_HP-AF015893-8	Unknown
unknown	/Users/mitchjo/Datasets/ForPCPFM/CHECKMATE/Orbi/0439_Marios_PD1_Inhib2_HP-AE302092-6.mzML	0439_Marios_PD1_Inhib2_HP-AE302092-6	Unknown
unknown	/Users/mitchjo/Datasets/ForPCPFM/CHECKMATE/Orbi/0100a_Marios_PD1_Inhib2_HP-PREFA6.mzML	0100a_Marios_PD1_Inhib2_HP-PREFA6	Unknown
unknown	/Users/mitchjo/Datasets/ForPCPFM/CHECKMATE/Orbi/0042_Marios_PD1_Inhib2_HP-AF009251-9.mzML	0042_Marios_PD1_Inhib2_HP-AF009251-9	Unknown
unknown	/Users/mitchjo/Datasets/ForPCPFM/CHECKMATE/Orbi/0798_Marios_PD1_Inhib2_HP-L1479331-12.mzML	0798_Marios_PD1_Inhib2_HP-L1479331-12	Unknown
unknown	/Users/mitchjo/Datasets/ForPCPFM/CHECKMATE/Orbi/0898_Marios_PD1_Inhib2_HP-AD577641-7.mzML	0898_Marios_PD1_Inhib2_HP-AD577641-7	Unknown
unknown	/Users/mitchjo/Datasets/ForPCPFM/CHECKMATE/Orbi/0425_Marios_PD1_Inhib2_HP-AE206905-7.mzML	0425_Marios_PD1_Inhib2_HP-AE206905-7	Unknown
unknown	/Users/mitchjo/Datasets/ForPCPFM/CHECKMATE/Orbi/0679_Marios_PD1_Inhib2_HP-AF008932-8.mzML	0679_Marios_PD1_Inhib2_HP-AF008932-8	Unknown
unknown	/Users/mitchjo/Datasets/ForPCPFM/CHECKMATE/Orbi/0452_Marios_PD1_Inhib2_HP-AF667456-8.mzML	0452_Marios_PD1_Inhib2_HP-AF667456-8	Unknown
unknown	/Users/mitchjo/Datasets/ForPCPFM/CHECKMATE/Orbi/0325_Marios_PD1_Inhib2_HP-E9241889-6.mzML	0325_Marios_PD1_Inhib2_HP-E9241889-6	Unknown
unknown	/Users/mitchjo/Datasets/ForPCPFM/CHECKMATE/Orbi/1055_Marios_PD1_Inhib2_HP-AE331982-7.mzML	1055_Marios_PD1_Inhib2_HP-AE331982-7	Unknown
unknown	/Users/mitchjo/Datasets/ForPCPFM/CHECKMATE/Orbi/0835_Marios_PD1_Inhib2_HP-S3470295-7.mzML	0835_Marios_PD1_Inhib2_HP-S3470295-7	Unknown
unknown	/Users/mitchjo/Datasets/ForPCPFM/CHECKMATE/Orbi/0745_Marios_PD1_Inhib2_HP-E9125345-7.mzML	0745_Marios_PD1_Inhib2_HP-E9125345-7	Unknown
unknown	/Users/mitchjo/Datasets/ForPCPFM/CHECKMATE/Orbi/1119_Marios_PD1_Inhib2_HP-AE795125-9.mzML	1119_Marios_PD1_Inhib2_HP-AE795125-9	Unknown
unknown	/Users/mitchjo/Datasets/ForPCPFM/CHECKMATE/Orbi/0345_Marios_PD1_Inhib2_HP-AE525983-24.mzML	0345_Marios_PD1_Inhib2_HP-AE525983-24	Unknown
unknown	/Users/mitchjo/Datasets/ForPCPFM/CHECKMATE/Orbi/0317_Marios_PD1_Inhib2_HP-AD610067-6.mzML	0317_Marios_PD1_Inhib2_HP-AD610067-6	Unknown
unknown	/Users/mitchjo/Datasets/ForPCPFM/CHECKMATE/Orbi/0220_Marios_PD1_Inhib2_HP-EA717427-8.mzML	0220_Marios_PD1_Inhib2_HP-EA717427-8	Unknown
unknown	/Users/mitchjo/Datasets/ForPCPFM/CHECKMATE/Orbi/0020_Marios_PD1_Inhib2_HP-AE198219-6.mzML	0020_Marios_PD1_Inhib2_HP-AE198219-6	Unknown
unknown	/Users/mitchjo/Datasets/ForPCPFM/CHECKMATE/Orbi/0111_Marios_PD1_Inhib2_HP-AF002758-8.mzML	0111_Marios_PD1_Inhib2_HP-AF002758-8	Unknown
unknown	/Users/mitchjo/Datasets/ForPCPFM/CHECKMATE/Orbi/0390_Marios_PD1_Inhib2_HP-S3474788-7.mzML	0390_Marios_PD1_Inhib2_HP-S3474788-7	Unknown
unknown	/Users/mitchjo/Datasets/ForPCPFM/CHECKMATE/Orbi/1200_Marios_PD1_Inhib2_HP-AF002793-8.mzML	1200_Marios_PD1_Inhib2_HP-AF002793-8	Unknown
unknown	/Users/mitchjo/Datasets/ForPCPFM/CHECKMATE/Orbi/0030_Marios_PD1_Inhib2_HP-S4035150-7.mzML	0030_Marios_PD1_Inhib2_HP-S4035150-7	Unknown
unknown	/Users/mitchjo/Datasets/ForPCPFM/CHECKMATE/Orbi/0244_Marios_PD1_Inhib2_HP-AE601514-6.mzML	0244_Marios_PD1_Inhib2_HP-AE601514-6	Unknown
unknown	/Users/mitchjo/Datasets/ForPCPFM/CHECKMATE/Orbi/0360b_Marios_PD1_Inhib2_HP-PREFB19.mzML	0360b_Marios_PD1_Inhib2_HP-PREFB19	Unknown
unknown	/Users/mitchjo/Datasets/ForPCPFM/CHECKMATE/Orbi/0883_Marios_PD1_Inhib2_HP-S3862099-7.mzML	0883_Marios_PD1_Inhib2_HP-S3862099-7	Unknown
unknown	/Users/mitchjo/Datasets/ForPCPFM/CHECKMATE/Orbi/0587_Marios_PD1_Inhib2_HP-L1357306-7.mzML	0587_Marios_PD1_Inhib2_HP-L1357306-7	Unknown
unknown	/Users/mitchjo/Datasets/ForPCPFM/CHECKMATE/Orbi/1104_Marios_PD1_Inhib2_HP-AD783001-7.mzML	1104_Marios_PD1_Inhib2_HP-AD783001-7	Unknown
unknown	/Users/mitchjo/Datasets/ForPCPFM/CHECKMATE/Orbi/0720b_Marios_PD1_Inhib2_HP-PREFB38.mzML	0720b_Marios_PD1_Inhib2_HP-PREFB38	Unknown
unknown	/Users/mitchjo/Datasets/ForPCPFM/CHECKMATE/Orbi/1156_Marios_PD1_Inhib2_HP-S4107203-8.mzML	1156_Marios_PD1_Inhib2_HP-S4107203-8	Unknown
unknown	/Users/mitchjo/Datasets/ForPCPFM/CHECKMATE/Orbi/0660_Marios_PD1_Inhib2_HP-AE133962-7.mzML	0660_Marios_PD1_Inhib2_HP-AE133962-7	Unknown
unknown	/Users/mitchjo/Datasets/ForPCPFM/CHECKMATE/Orbi/0573_Marios_PD1_Inhib2_HP-S3907411-7.mzML	0573_Marios_PD1_Inhib2_HP-S3907411-7	Unknown
unknown	/Users/mitchjo/Datasets/ForPCPFM/CHECKMATE/Orbi/1051_Marios_PD1_Inhib2_HP-S4124108-8.mzML	1051_Marios_PD1_Inhib2_HP-S4124108-8	Unknown
unknown	/Users/mitchjo/Datasets/ForPCPFM/CHECKMATE/Orbi/0000v_Marios_PD1_Inhib2_HP-000500041-3.mzML	0000v_Marios_PD1_Inhib2_HP-000500041-3	Unknown
unknown	/Users/mitchjo/Datasets/ForPCPFM/CHECKMATE/Orbi/0599_Marios_PD1_Inhib2_HP-AF003942-9.mzML	0599_Marios_PD1_Inhib2_HP-AF003942-9	Unknown
unknown	/Users/mitchjo/Datasets/ForPCPFM/CHECKMATE/Orbi/0000x_Marios_PD1_Inhib2_HP-000900066-3.mzML	0000x_Marios_PD1_Inhib2_HP-000900066-3	Unknown
unknown	/Users/mitchjo/Datasets/ForPCPFM/CHECKMATE/Orbi/0752_Marios_PD1_Inhib2_HP-AD744030-7.mzML	0752_Marios_PD1_Inhib2_HP-AD744030-7	Unknown
unknown	/Users/mitchjo/Datasets/ForPCPFM/CHECKMATE/Orbi/0450_Marios_PD1_Inhib2_HP-AF002693-9.mzML	0450_Marios_PD1_Inhib2_HP-AF002693-9	Unknown
unknown	/Users/mitchjo/Datasets/ForPCPFM/CHECKMATE/Orbi/0052_Marios_PD1_Inhib2_HP-AF581651-8.mzML	0052_Marios_PD1_Inhib2_HP-AF581651-8	Unknown
unknown	/Users/mitchjo/Datasets/ForPCPFM/CHECKMATE/Orbi/1006_Marios_PD1_Inhib2_HP-AF008976-8.mzML	1006_Marios_PD1_Inhib2_HP-AF008976-8	Unknown
unknown	/Users/mitchjo/Datasets/ForPCPFM/CHECKMATE/Orbi/0600aaaa_Marios_PD1_Inhib2_HP-000900066-3.mzML	0600aaaa_Marios_PD1_Inhib2_HP-000900066-3	Unknown
unknown	/Users/mitchjo/Datasets/ForPCPFM/CHECKMATE/Orbi/1089_Marios_PD1_Inhib2_HP-L1305559-7.mzML	1089_Marios_PD1_Inhib2_HP-L1305559-7	Unknown
unknown	/Users/mitchjo/Datasets/ForPCPFM/CHECKMATE/Orbi/0248_Marios_PD1_Inhib2_HP-AF004075-8.mzML	0248_Marios_PD1_Inhib2_HP-AF004075-8	Unknown
unknown	/Users/mitchjo/Datasets/ForPCPFM/CHECKMATE/Orbi/0476_Marios_PD1_Inhib2_HP-EA088439-7.mzML	0476_Marios_PD1_Inhib2_HP-EA088439-7	Unknown
unknown	/Users/mitchjo/Datasets/ForPCPFM/CHECKMATE/Orbi/0796_Marios_PD1_Inhib2_HP-E9618951-7.mzML	0796_Marios_PD1_Inhib2_HP-E9618951-7	Unknown
unknown	/Users/mitchjo/Datasets/ForPCPFM/CHECKMATE/Orbi/1213_Marios_PD1_Inhib2_HP-E9758912-7.mzML	1213_Marios_PD1_Inhib2_HP-E9758912-7	Unknown
unknown	/Users/mitchjo/Datasets/ForPCPFM/CHECKMATE/Orbi/0347_Marios_PD1_Inhib2_HP-E9124391-5.mzML	0347_Marios_PD1_Inhib2_HP-E9124391-5	Unknown
unknown	/Users/mitchjo/Datasets/ForPCPFM/CHECKMATE/Orbi/0260b_Marios_PD1_Inhib2_HP-PREFB14.mzML	0260b_Marios_PD1_Inhib2_HP-PREFB14	Unknown
unknown	/Users/mitchjo/Datasets/ForPCPFM/CHECKMATE/Orbi/0611_Marios_PD1_Inhib2_HP-AE133960-7.mzML	0611_Marios_PD1_Inhib2_HP-AE133960-7	Unknown
unknown	/Users/mitchjo/Datasets/ForPCPFM/CHECKMATE/Orbi/0654_Marios_PD1_Inhib2_HP-E9425623-5.mzML	0654_Marios_PD1_Inhib2_HP-E9425623-5	Unknown
unknown	/Users/mitchjo/Datasets/ForPCPFM/CHECKMATE/Orbi/0065_Marios_PD1_Inhib2_HP-AF016218-9.mzML	0065_Marios_PD1_Inhib2_HP-AF016218-9	Unknown
unknown	/Users/mitchjo/Datasets/ForPCPFM/CHECKMATE/Orbi/0143_Marios_PD1_Inhib2_HP-AD577640-7.mzML	0143_Marios_PD1_Inhib2_HP-AD577640-7	Unknown
unknown	/Users/mitchjo/Datasets/ForPCPFM/CHECKMATE/Orbi/1027_Marios_PD1_Inhib2_HP-AD783025-6.mzML	1027_Marios_PD1_Inhib2_HP-AD783025-6	Unknown
unknown	/Users/mitchjo/Datasets/ForPCPFM/CHECKMATE/Orbi/0169_Marios_PD1_Inhib2_HP-AE294677-7.mzML	0169_Marios_PD1_Inhib2_HP-AE294677-7	Unknown
unknown	/Users/mitchjo/Datasets/ForPCPFM/CHECKMATE/Orbi/0785_Marios_PD1_Inhib2_HP-AF002709-8.mzML	0785_Marios_PD1_Inhib2_HP-AF002709-8	Unknown
unknown	/Users/mitchjo/Datasets/ForPCPFM/CHECKMATE/Orbi/0692_Marios_PD1_Inhib2_HP-S3862084-7.mzML	0692_Marios_PD1_Inhib2_HP-S3862084-7	Unknown
unknown	/Users/mitchjo/Datasets/ForPCPFM/CHECKMATE/Orbi/1163_Marios_PD1_Inhib2_HP-AF002684-9.mzML	1163_Marios_PD1_Inhib2_HP-AF002684-9	Unknown
unknown	/Users/mitchjo/Datasets/ForPCPFM/CHECKMATE/Orbi/0114_Marios_PD1_Inhib2_HP-AF015781-8.mzML	0114_Marios_PD1_Inhib2_HP-AF015781-8	Unknown
unknown	/Users/mitchjo/Datasets/ForPCPFM/CHECKMATE/Orbi/0063_Marios_PD1_Inhib2_HP-AE302160-7.mzML	0063_Marios_PD1_Inhib2_HP-AE302160-7	Unknown
unknown	/Users/mitchjo/Datasets/ForPCPFM/CHECKMATE/Orbi/0848_Marios_PD1_Inhib2_HP-EA532286-9.mzML	0848_Marios_PD1_Inhib2_HP-EA532286-9	Unknown
unknown	/Users/mitchjo/Datasets/ForPCPFM/CHECKMATE/Orbi/0660a_Marios_PD1_Inhib2_HP-PREFA35.mzML	0660a_Marios_PD1_Inhib2_HP-PREFA35	Unknown
unknown	/Users/mitchjo/Datasets/ForPCPFM/CHECKMATE/Orbi/1161_Marios_PD1_Inhib2_HP-E9108720-7.mzML	1161_Marios_PD1_Inhib2_HP-E9108720-7	Unknown
unknown	/Users/mitchjo/Datasets/ForPCPFM/CHECKMATE/Orbi/0288_Marios_PD1_Inhib2_HP-S3977260-6.mzML	0288_Marios_PD1_Inhib2_HP-S3977260-6	Unknown
unknown	/Users/mitchjo/Datasets/ForPCPFM/CHECKMATE/Orbi/0013_Marios_PD1_Inhib2_HP-S3470296-7.mzML	0013_Marios_PD1_Inhib2_HP-S3470296-7	Unknown
unknown	/Users/mitchjo/Datasets/ForPCPFM/CHECKMATE/Orbi/0718_Marios_PD1_Inhib2_HP-AF002792-8.mzML	0718_Marios_PD1_Inhib2_HP-AF002792-8	Unknown
unknown	/Users/mitchjo/Datasets/ForPCPFM/CHECKMATE/Orbi/0561_Marios_PD1_Inhib2_HP-EA341119-7.mzML	0561_Marios_PD1_Inhib2_HP-EA341119-7	Unknown
unknown	/Users/mitchjo/Datasets/ForPCPFM/CHECKMATE/Orbi/0009_Marios_PD1_Inhib2_HP-E9425293-7.mzML	0009_Marios_PD1_Inhib2_HP-E9425293-7	Unknown
unknown	/Users/mitchjo/Datasets/ForPCPFM/CHECKMATE/Orbi/0429_Marios_PD1_Inhib2_HP-AD452648-7.mzML	0429_Marios_PD1_Inhib2_HP-AD452648-7	Unknown
unknown	/Users/mitchjo/Datasets/ForPCPFM/CHECKMATE/Orbi/0037_Marios_PD1_Inhib2_HP-AF252783-8.mzML	0037_Marios_PD1_Inhib2_HP-AF252783-8	Unknown
unknown	/Users/mitchjo/Datasets/ForPCPFM/CHECKMATE/Orbi/0217_Marios_PD1_Inhib2_HP-AD424476-7.mzML	0217_Marios_PD1_Inhib2_HP-AD424476-7	Unknown
unknown	/Users/mitchjo/Datasets/ForPCPFM/CHECKMATE/Orbi/0723_Marios_PD1_Inhib2_HP-E9774328-7.mzML	0723_Marios_PD1_Inhib2_HP-E9774328-7	Unknown
unknown	/Users/mitchjo/Datasets/ForPCPFM/CHECKMATE/Orbi/0485_Marios_PD1_Inhib2_HP-AD577686-7.mzML	0485_Marios_PD1_Inhib2_HP-AD577686-7	Unknown
unknown	/Users/mitchjo/Datasets/ForPCPFM/CHECKMATE/Orbi/0905_Marios_PD1_Inhib2_HP-E9125254-7.mzML	0905_Marios_PD1_Inhib2_HP-E9125254-7	Unknown
unknown	/Users/mitchjo/Datasets/ForPCPFM/CHECKMATE/Orbi/0693_Marios_PD1_Inhib2_HP-S4110018-8.mzML	0693_Marios_PD1_Inhib2_HP-S4110018-8	Unknown
unknown	/Users/mitchjo/Datasets/ForPCPFM/CHECKMATE/Orbi/1178_Marios_PD1_Inhib2_HP-AD193616-7.mzML	1178_Marios_PD1_Inhib2_HP-AD193616-7	Unknown
unknown	/Users/mitchjo/Datasets/ForPCPFM/CHECKMATE/Orbi/0067_Marios_PD1_Inhib2_HP-EA048753-6.mzML	0067_Marios_PD1_Inhib2_HP-EA048753-6	Unknown
unknown	/Users/mitchjo/Datasets/ForPCPFM/CHECKMATE/Orbi/0419_Marios_PD1_Inhib2_HP-S3575911-7.mzML	0419_Marios_PD1_Inhib2_HP-S3575911-7	Unknown
unknown	/Users/mitchjo/Datasets/ForPCPFM/CHECKMATE/Orbi/0364_Marios_PD1_Inhib2_HP-L1443408-8.mzML	0364_Marios_PD1_Inhib2_HP-L1443408-8	Unknown
unknown	/Users/mitchjo/Datasets/ForPCPFM/CHECKMATE/Orbi/1025_Marios_PD1_Inhib2_HP-AD452591-7.mzML	1025_Marios_PD1_Inhib2_HP-AD452591-7	Unknown
unknown	/Users/mitchjo/Datasets/ForPCPFM/CHECKMATE/Orbi/1115_Marios_PD1_Inhib2_HP-E9717900-7.mzML	1115_Marios_PD1_Inhib2_HP-E9717900-7	Unknown
unknown	/Users/mitchjo/Datasets/ForPCPFM/CHECKMATE/Orbi/0146_Marios_PD1_Inhib2_HP-E9657535-6.mzML	0146_Marios_PD1_Inhib2_HP-E9657535-6	Unknown
unknown	/Users/mitchjo/Datasets/ForPCPFM/CHECKMATE/Orbi/0059_Marios_PD1_Inhib2_HP-E9433498-6.mzML	0059_Marios_PD1_Inhib2_HP-E9433498-6	Unknown
unknown	/Users/mitchjo/Datasets/ForPCPFM/CHECKMATE/Orbi/0190_Marios_PD1_Inhib2_HP-E9240778-6.mzML	0190_Marios_PD1_Inhib2_HP-E9240778-6	Unknown
unknown	/Users/mitchjo/Datasets/ForPCPFM/CHECKMATE/Orbi/0478_Marios_PD1_Inhib2_HP-E9540032-7.mzML	0478_Marios_PD1_Inhib2_HP-E9540032-7	Unknown
unknown	/Users/mitchjo/Datasets/ForPCPFM/CHECKMATE/Orbi/0328_Marios_PD1_Inhib2_HP-AE330678-6.mzML	0328_Marios_PD1_Inhib2_HP-AE330678-6	Unknown
unknown	/Users/mitchjo/Datasets/ForPCPFM/CHECKMATE/Orbi/1148_Marios_PD1_Inhib2_HP-E9774341-19.mzML	1148_Marios_PD1_Inhib2_HP-E9774341-19	Unknown
unknown	/Users/mitchjo/Datasets/ForPCPFM/CHECKMATE/Orbi/1076_Marios_PD1_Inhib2_HP-AE586111-7.mzML	1076_Marios_PD1_Inhib2_HP-AE586111-7	Unknown
unknown	/Users/mitchjo/Datasets/ForPCPFM/CHECKMATE/Orbi/0305_Marios_PD1_Inhib2_HP-EA251059-6.mzML	0305_Marios_PD1_Inhib2_HP-EA251059-6	Unknown
unknown	/Users/mitchjo/Datasets/ForPCPFM/CHECKMATE/Orbi/0352_Marios_PD1_Inhib2_HP-EA088460-6.mzML	0352_Marios_PD1_Inhib2_HP-EA088460-6	Unknown
unknown	/Users/mitchjo/Datasets/ForPCPFM/CHECKMATE/Orbi/0131_Marios_PD1_Inhib2_HP-AE710606-7.mzML	0131_Marios_PD1_Inhib2_HP-AE710606-7	Unknown
unknown	/Users/mitchjo/Datasets/ForPCPFM/CHECKMATE/Orbi/0851_Marios_PD1_Inhib2_HP-AF438569-8.mzML	0851_Marios_PD1_Inhib2_HP-AF438569-8	Unknown
unknown	/Users/mitchjo/Datasets/ForPCPFM/CHECKMATE/Orbi/0600_Marios_PD1_Inhib2_HP-AF003952-8.mzML	0600_Marios_PD1_Inhib2_HP-AF003952-8	Unknown
unknown	/Users/mitchjo/Datasets/ForPCPFM/CHECKMATE/Orbi/0273_Marios_PD1_Inhib2_HP-AD498710-7.mzML	0273_Marios_PD1_Inhib2_HP-AD498710-7	Unknown
unknown	/Users/mitchjo/Datasets/ForPCPFM/CHECKMATE/Orbi/0211_Marios_PD1_Inhib2_HP-AE302153-9.mzML	0211_Marios_PD1_Inhib2_HP-AE302153-9	Unknown
unknown	/Users/mitchjo/Datasets/ForPCPFM/CHECKMATE/Orbi/0481_Marios_PD1_Inhib2_HP-E9125208-6.mzML	0481_Marios_PD1_Inhib2_HP-E9125208-6	Unknown
unknown	/Users/mitchjo/Datasets/ForPCPFM/CHECKMATE/Orbi/0518_Marios_PD1_Inhib2_HP-S4144272-8.mzML	0518_Marios_PD1_Inhib2_HP-S4144272-8	Unknown
unknown	/Users/mitchjo/Datasets/ForPCPFM/CHECKMATE/Orbi/0694_Marios_PD1_Inhib2_HP-L1443409-9.mzML	0694_Marios_PD1_Inhib2_HP-L1443409-9	Unknown
unknown	/Users/mitchjo/Datasets/ForPCPFM/CHECKMATE/Orbi/0695_Marios_PD1_Inhib2_HP-L1443412-7.mzML	0695_Marios_PD1_Inhib2_HP-L1443412-7	Unknown
unknown	/Users/mitchjo/Datasets/ForPCPFM/CHECKMATE/Orbi/0378_Marios_PD1_Inhib2_HP-AE613960-7.mzML	0378_Marios_PD1_Inhib2_HP-AE613960-7	Unknown
unknown	/Users/mitchjo/Datasets/ForPCPFM/CHECKMATE/Orbi/0320b_Marios_PD1_Inhib2_HP-PREFB17.mzML	0320b_Marios_PD1_Inhib2_HP-PREFB17	Unknown
unknown	/Users/mitchjo/Datasets/ForPCPFM/CHECKMATE/Orbi/1060a_Marios_PD1_Inhib2_HP-PREFA55.mzML	1060a_Marios_PD1_Inhib2_HP-PREFA55	Unknown
unknown	/Users/mitchjo/Datasets/ForPCPFM/CHECKMATE/Orbi/0247_Marios_PD1_Inhib2_HP-AF004066-9.mzML	0247_Marios_PD1_Inhib2_HP-AF004066-9	Unknown
unknown	/Users/mitchjo/Datasets/ForPCPFM/CHECKMATE/Orbi/0200a_Marios_PD1_Inhib2_HP-PREFA11.mzML	0200a_Marios_PD1_Inhib2_HP-PREFA11	Unknown
unknown	/Users/mitchjo/Datasets/ForPCPFM/CHECKMATE/Orbi/0458_Marios_PD1_Inhib2_HP-AD645853-7.mzML	0458_Marios_PD1_Inhib2_HP-AD645853-7	Unknown
unknown	/Users/mitchjo/Datasets/ForPCPFM/CHECKMATE/Orbi/0098_Marios_PD1_Inhib2_HP-AF016227-8.mzML	0098_Marios_PD1_Inhib2_HP-AF016227-8	Unknown
unknown	/Users/mitchjo/Datasets/ForPCPFM/CHECKMATE/Orbi/0544_Marios_PD1_Inhib2_HP-E9540031-7.mzML	0544_Marios_PD1_Inhib2_HP-E9540031-7	Unknown
unknown	/Users/mitchjo/Datasets/ForPCPFM/CHECKMATE/Orbi/0225_Marios_PD1_Inhib2_HP-S3473953-7.mzML	0225_Marios_PD1_Inhib2_HP-S3473953-7	Unknown
unknown	/Users/mitchjo/Datasets/ForPCPFM/CHECKMATE/Orbi/0895_Marios_PD1_Inhib2_HP-AF004064-9.mzML	0895_Marios_PD1_Inhib2_HP-AF004064-9	Unknown
unknown	/Users/mitchjo/Datasets/ForPCPFM/CHECKMATE/Orbi/1159_Marios_PD1_Inhib2_HP-E9106364-6.mzML	1159_Marios_PD1_Inhib2_HP-E9106364-6	Unknown
unknown	/Users/mitchjo/Datasets/ForPCPFM/CHECKMATE/Orbi/0600z_Marios_PD1_Inhib2_HP-000100072-3.mzML	0600z_Marios_PD1_Inhib2_HP-000100072-3	Unknown
unknown	/Users/mitchjo/Datasets/ForPCPFM/CHECKMATE/Orbi/0422_Marios_PD1_Inhib2_HP-S3884097-7.mzML	0422_Marios_PD1_Inhib2_HP-S3884097-7	Unknown
unknown	/Users/mitchjo/Datasets/ForPCPFM/CHECKMATE/Orbi/0335_Marios_PD1_Inhib2_HP-AE052725-7.mzML	0335_Marios_PD1_Inhib2_HP-AE052725-7	Unknown
unknown	/Users/mitchjo/Datasets/ForPCPFM/CHECKMATE/Orbi/0297_Marios_PD1_Inhib2_HP-EA088461-6.mzML	0297_Marios_PD1_Inhib2_HP-EA088461-6	Unknown
unknown	/Users/mitchjo/Datasets/ForPCPFM/CHECKMATE/Orbi/1196_Marios_PD1_Inhib2_HP-AE062797-7.mzML	1196_Marios_PD1_Inhib2_HP-AE062797-7	Unknown
unknown	/Users/mitchjo/Datasets/ForPCPFM/CHECKMATE/Orbi/0395_Marios_PD1_Inhib2_HP-E9589114-7.mzML	0395_Marios_PD1_Inhib2_HP-E9589114-7	Unknown
unknown	/Users/mitchjo/Datasets/ForPCPFM/CHECKMATE/Orbi/0554_Marios_PD1_Inhib2_HP-AE913730-7.mzML	0554_Marios_PD1_Inhib2_HP-AE913730-7	Unknown
unknown	/Users/mitchjo/Datasets/ForPCPFM/CHECKMATE/Orbi/0859_Marios_PD1_Inhib2_HP-AD775402-7.mzML	0859_Marios_PD1_Inhib2_HP-AD775402-7	Unknown
unknown	/Users/mitchjo/Datasets/ForPCPFM/CHECKMATE/Orbi/1114_Marios_PD1_Inhib2_HP-E9106381-6.mzML	1114_Marios_PD1_Inhib2_HP-E9106381-6	Unknown
unknown	/Users/mitchjo/Datasets/ForPCPFM/CHECKMATE/Orbi/0777_Marios_PD1_Inhib2_HP-S3474749-7.mzML	0777_Marios_PD1_Inhib2_HP-S3474749-7	Unknown
unknown	/Users/mitchjo/Datasets/ForPCPFM/CHECKMATE/Orbi/0453_Marios_PD1_Inhib2_HP-EA214039-7.mzML	0453_Marios_PD1_Inhib2_HP-EA214039-7	Unknown
unknown	/Users/mitchjo/Datasets/ForPCPFM/CHECKMATE/Orbi/1134_Marios_PD1_Inhib2_HP-E9432887-7.mzML	1134_Marios_PD1_Inhib2_HP-E9432887-7	Unknown
unknown	/Users/mitchjo/Datasets/ForPCPFM/CHECKMATE/Orbi/0202_Marios_PD1_Inhib2_HP-AF185748-9.mzML	0202_Marios_PD1_Inhib2_HP-AF185748-9	Unknown
unknown	/Users/mitchjo/Datasets/ForPCPFM/CHECKMATE/Orbi/0981_Marios_PD1_Inhib2_HP-AD610058-7.mzML	0981_Marios_PD1_Inhib2_HP-AD610058-7	Unknown
unknown	/Users/mitchjo/Datasets/ForPCPFM/CHECKMATE/Orbi/0802_Marios_PD1_Inhib2_HP-AF365621-8.mzML	0802_Marios_PD1_Inhib2_HP-AF365621-8	Unknown
unknown	/Users/mitchjo/Datasets/ForPCPFM/CHECKMATE/Orbi/0994_Marios_PD1_Inhib2_HP-L1443357-23.mzML	0994_Marios_PD1_Inhib2_HP-L1443357-23	Unknown
unknown	/Users/mitchjo/Datasets/ForPCPFM/CHECKMATE/Orbi/0774_Marios_PD1_Inhib2_HP-E9134933-6.mzML	0774_Marios_PD1_Inhib2_HP-E9134933-6	Unknown
unknown	/Users/mitchjo/Datasets/ForPCPFM/CHECKMATE/Orbi/0624_Marios_PD1_Inhib2_HP-E9145479-7.mzML	0624_Marios_PD1_Inhib2_HP-E9145479-7	Unknown
unknown	/Users/mitchjo/Datasets/ForPCPFM/CHECKMATE/Orbi/1183_Marios_PD1_Inhib2_HP-E9337920-7.mzML	1183_Marios_PD1_Inhib2_HP-E9337920-7	Unknown
unknown	/Users/mitchjo/Datasets/ForPCPFM/CHECKMATE/Orbi/0737_Marios_PD1_Inhib2_HP-AE822134-6.mzML	0737_Marios_PD1_Inhib2_HP-AE822134-6	Unknown
unknown	/Users/mitchjo/Datasets/ForPCPFM/CHECKMATE/Orbi/1180_Marios_PD1_Inhib2_HP-AD709259-7.mzML	1180_Marios_PD1_Inhib2_HP-AD709259-7	Unknown
unknown	/Users/mitchjo/Datasets/ForPCPFM/CHECKMATE/Orbi/1179_Marios_PD1_Inhib2_HP-AD577644-10.mzML	1179_Marios_PD1_Inhib2_HP-AD577644-10	Unknown
unknown	/Users/mitchjo/Datasets/ForPCPFM/CHECKMATE/Orbi/0091_Marios_PD1_Inhib2_HP-AF009257-8.mzML	0091_Marios_PD1_Inhib2_HP-AF009257-8	Unknown
unknown	/Users/mitchjo/Datasets/ForPCPFM/CHECKMATE/Orbi/0703_Marios_PD1_Inhib2_HP-AD452685-7.mzML	0703_Marios_PD1_Inhib2_HP-AD452685-7	Unknown
unknown	/Users/mitchjo/Datasets/ForPCPFM/CHECKMATE/Orbi/1039_Marios_PD1_Inhib2_HP-E9720046-7.mzML	1039_Marios_PD1_Inhib2_HP-E9720046-7	Unknown
unknown	/Users/mitchjo/Datasets/ForPCPFM/CHECKMATE/Orbi/0532_Marios_PD1_Inhib2_HP-E9135875-6.mzML	0532_Marios_PD1_Inhib2_HP-E9135875-6	Unknown
unknown	/Users/mitchjo/Datasets/ForPCPFM/CHECKMATE/Orbi/0000u_Marios_PD1_Inhib2_HP-001400087-3.mzML	0000u_Marios_PD1_Inhib2_HP-001400087-3	Unknown
unknown	/Users/mitchjo/Datasets/ForPCPFM/CHECKMATE/Orbi/0782_Marios_PD1_Inhib2_HP-L1366488-10.mzML	0782_Marios_PD1_Inhib2_HP-L1366488-10	Unknown
unknown	/Users/mitchjo/Datasets/ForPCPFM/CHECKMATE/Orbi/0447_Marios_PD1_Inhib2_HP-E9103769-7.mzML	0447_Marios_PD1_Inhib2_HP-E9103769-7	Unknown
unknown	/Users/mitchjo/Datasets/ForPCPFM/CHECKMATE/Orbi/0400_Marios_PD1_Inhib2_HP-EA305478-7.mzML	0400_Marios_PD1_Inhib2_HP-EA305478-7	Unknown
unknown	/Users/mitchjo/Datasets/ForPCPFM/CHECKMATE/Orbi/0431_Marios_PD1_Inhib2_HP-E9103858-6.mzML	0431_Marios_PD1_Inhib2_HP-E9103858-6	Unknown
unknown	/Users/mitchjo/Datasets/ForPCPFM/CHECKMATE/Orbi/1172_Marios_PD1_Inhib2_HP-L1379646-7.mzML	1172_Marios_PD1_Inhib2_HP-L1379646-7	Unknown
unknown	/Users/mitchjo/Datasets/ForPCPFM/CHECKMATE/Orbi/0878_Marios_PD1_Inhib2_HP-E9784760-7.mzML	0878_Marios_PD1_Inhib2_HP-E9784760-7	Unknown
unknown	/Users/mitchjo/Datasets/ForPCPFM/CHECKMATE/Orbi/0522_Marios_PD1_Inhib2_HP-S4025567-7.mzML	0522_Marios_PD1_Inhib2_HP-S4025567-7	Unknown
unknown	/Users/mitchjo/Datasets/ForPCPFM/CHECKMATE/Orbi/0514_Marios_PD1_Inhib2_HP-AF032147-8.mzML	0514_Marios_PD1_Inhib2_HP-AF032147-8	Unknown
unknown	/Users/mitchjo/Datasets/ForPCPFM/CHECKMATE/Orbi/0459_Marios_PD1_Inhib2_HP-AD645865-6.mzML	0459_Marios_PD1_Inhib2_HP-AD645865-6	Unknown
unknown	/Users/mitchjo/Datasets/ForPCPFM/CHECKMATE/Orbi/0938_Marios_PD1_Inhib2_HP-E9104437-7.mzML	0938_Marios_PD1_Inhib2_HP-E9104437-7	Unknown
unknown	/Users/mitchjo/Datasets/ForPCPFM/CHECKMATE/Orbi/0960a_Marios_PD1_Inhib2_HP-PREFA50.mzML	0960a_Marios_PD1_Inhib2_HP-PREFA50	Unknown
unknown	/Users/mitchjo/Datasets/ForPCPFM/CHECKMATE/Orbi/0304_Marios_PD1_Inhib2_HP-E9540922-7.mzML	0304_Marios_PD1_Inhib2_HP-E9540922-7	Unknown
unknown	/Users/mitchjo/Datasets/ForPCPFM/CHECKMATE/Orbi/0246_Marios_PD1_Inhib2_HP-AF008959-8.mzML	0246_Marios_PD1_Inhib2_HP-AF008959-8	Unknown
unknown	/Users/mitchjo/Datasets/ForPCPFM/CHECKMATE/Orbi/0455_Marios_PD1_Inhib2_HP-AE471844-6.mzML	0455_Marios_PD1_Inhib2_HP-AE471844-6	Unknown
unknown	/Users/mitchjo/Datasets/ForPCPFM/CHECKMATE/Orbi/1132_Marios_PD1_Inhib2_HP-S3733291-6.mzML	1132_Marios_PD1_Inhib2_HP-S3733291-6	Unknown
unknown	/Users/mitchjo/Datasets/ForPCPFM/CHECKMATE/Orbi/0307_Marios_PD1_Inhib2_HP-E9130956-5.mzML	0307_Marios_PD1_Inhib2_HP-E9130956-5	Unknown
unknown	/Users/mitchjo/Datasets/ForPCPFM/CHECKMATE/Orbi/0229_Marios_PD1_Inhib2_HP-S4025566-7.mzML	0229_Marios_PD1_Inhib2_HP-S4025566-7	Unknown
unknown	/Users/mitchjo/Datasets/ForPCPFM/CHECKMATE/Orbi/0102_Marios_PD1_Inhib2_HP-E9096038-7.mzML	0102_Marios_PD1_Inhib2_HP-E9096038-7	Unknown
unknown	/Users/mitchjo/Datasets/ForPCPFM/CHECKMATE/Orbi/0642_Marios_PD1_Inhib2_HP-AD610056-7.mzML	0642_Marios_PD1_Inhib2_HP-AD610056-7	Unknown
unknown	/Users/mitchjo/Datasets/ForPCPFM/CHECKMATE/Orbi/0843_Marios_PD1_Inhib2_HP-S3606424-7.mzML	0843_Marios_PD1_Inhib2_HP-S3606424-7	Unknown
unknown	/Users/mitchjo/Datasets/ForPCPFM/CHECKMATE/Orbi/0700_Marios_PD1_Inhib2_HP-EA088435-7.mzML	0700_Marios_PD1_Inhib2_HP-EA088435-7	Unknown
unknown	/Users/mitchjo/Datasets/ForPCPFM/CHECKMATE/Orbi/0751_Marios_PD1_Inhib2_HP-EA088437-7.mzML	0751_Marios_PD1_Inhib2_HP-EA088437-7	Unknown
unknown	/Users/mitchjo/Datasets/ForPCPFM/CHECKMATE/Orbi/0673_Marios_PD1_Inhib2_HP-E9145496-6.mzML	0673_Marios_PD1_Inhib2_HP-E9145496-6	Unknown
unknown	/Users/mitchjo/Datasets/ForPCPFM/CHECKMATE/Orbi/0568_Marios_PD1_Inhib2_HP-AF016172-8.mzML	0568_Marios_PD1_Inhib2_HP-AF016172-8	Unknown
unknown	/Users/mitchjo/Datasets/ForPCPFM/CHECKMATE/Orbi/0590_Marios_PD1_Inhib2_HP-E9786648-7.mzML	0590_Marios_PD1_Inhib2_HP-E9786648-7	Unknown
unknown	/Users/mitchjo/Datasets/ForPCPFM/CHECKMATE/Orbi/0604_Marios_PD1_Inhib2_HP-AE673154-6.mzML	0604_Marios_PD1_Inhib2_HP-AE673154-6	Unknown
unknown	/Users/mitchjo/Datasets/ForPCPFM/CHECKMATE/Orbi/0281_Marios_PD1_Inhib2_HP-EA350205-6.mzML	0281_Marios_PD1_Inhib2_HP-EA350205-6	Unknown
unknown	/Users/mitchjo/Datasets/ForPCPFM/CHECKMATE/Orbi/0841_Marios_PD1_Inhib2_HP-AD709268-6.mzML	0841_Marios_PD1_Inhib2_HP-AD709268-6	Unknown
unknown	/Users/mitchjo/Datasets/ForPCPFM/CHECKMATE/Orbi/0085_Marios_PD1_Inhib2_HP-AD673732-7.mzML	0085_Marios_PD1_Inhib2_HP-AD673732-7	Unknown
unknown	/Users/mitchjo/Datasets/ForPCPFM/CHECKMATE/Orbi/1215_Marios_PD1_Inhib2_HP-E9125191-7.mzML	1215_Marios_PD1_Inhib2_HP-E9125191-7	Unknown
unknown	/Users/mitchjo/Datasets/ForPCPFM/CHECKMATE/Orbi/0890_Marios_PD1_Inhib2_HP-E9665085-7.mzML	0890_Marios_PD1_Inhib2_HP-E9665085-7	Unknown
unknown	/Users/mitchjo/Datasets/ForPCPFM/CHECKMATE/Orbi/0100b_Marios_PD1_Inhib2_HP-PREFB6.mzML	0100b_Marios_PD1_Inhib2_HP-PREFB6	Unknown
unknown	/Users/mitchjo/Datasets/ForPCPFM/CHECKMATE/Orbi/0348_Marios_PD1_Inhib2_HP-EA341118-7.mzML	0348_Marios_PD1_Inhib2_HP-EA341118-7	Unknown
unknown	/Users/mitchjo/Datasets/ForPCPFM/CHECKMATE/Orbi/0880_Marios_PD1_Inhib2_HP-EA083054-6.mzML	0880_Marios_PD1_Inhib2_HP-EA083054-6	Unknown
unknown	/Users/mitchjo/Datasets/ForPCPFM/CHECKMATE/Orbi/0980_Marios_PD1_Inhib2_HP-E9784272-6.mzML	0980_Marios_PD1_Inhib2_HP-E9784272-6	Unknown
unknown	/Users/mitchjo/Datasets/ForPCPFM/CHECKMATE/Orbi/0203_Marios_PD1_Inhib2_HP-AD829005-7.mzML	0203_Marios_PD1_Inhib2_HP-AD829005-7	Unknown
unknown	/Users/mitchjo/Datasets/ForPCPFM/CHECKMATE/Orbi/0023_Marios_PD1_Inhib2_HP-AF009294-9.mzML	0023_Marios_PD1_Inhib2_HP-AF009294-9	Unknown
unknown	/Users/mitchjo/Datasets/ForPCPFM/CHECKMATE/Orbi/0846_Marios_PD1_Inhib2_HP-S4071079-7.mzML	0846_Marios_PD1_Inhib2_HP-S4071079-7	Unknown
unknown	/Users/mitchjo/Datasets/ForPCPFM/CHECKMATE/Orbi/0540a_Marios_PD1_Inhib2_HP-PREFA28.mzML	0540a_Marios_PD1_Inhib2_HP-PREFA28	Unknown
unknown	/Users/mitchjo/Datasets/ForPCPFM/CHECKMATE/Orbi/0535_Marios_PD1_Inhib2_HP-E9101710-8.mzML	0535_Marios_PD1_Inhib2_HP-E9101710-8	Unknown
unknown	/Users/mitchjo/Datasets/ForPCPFM/CHECKMATE/Orbi/1160b_Marios_PD1_Inhib2_HP-PREFB60.mzML	1160b_Marios_PD1_Inhib2_HP-PREFB60	Unknown
unknown	/Users/mitchjo/Datasets/ForPCPFM/CHECKMATE/Orbi/0666_Marios_PD1_Inhib2_HP-AF002708-8.mzML	0666_Marios_PD1_Inhib2_HP-AF002708-8	Unknown
unknown	/Users/mitchjo/Datasets/ForPCPFM/CHECKMATE/Orbi/0809_Marios_PD1_Inhib2_HP-EA456769-5.mzML	0809_Marios_PD1_Inhib2_HP-EA456769-5	Unknown
unknown	/Users/mitchjo/Datasets/ForPCPFM/CHECKMATE/Orbi/0342_Marios_PD1_Inhib2_HP-E9656487-7.mzML	0342_Marios_PD1_Inhib2_HP-E9656487-7	Unknown
unknown	/Users/mitchjo/Datasets/ForPCPFM/CHECKMATE/Orbi/0860b_Marios_PD1_Inhib2_HP-PREFB45.mzML	0860b_Marios_PD1_Inhib2_HP-PREFB45	Unknown
unknown	/Users/mitchjo/Datasets/ForPCPFM/CHECKMATE/Orbi/1031_Marios_PD1_Inhib2_HP-S4152606-9.mzML	1031_Marios_PD1_Inhib2_HP-S4152606-9	Unknown
unknown	/Users/mitchjo/Datasets/ForPCPFM/CHECKMATE/Orbi/0724_Marios_PD1_Inhib2_HP-AD490506-7.mzML	0724_Marios_PD1_Inhib2_HP-AD490506-7	Unknown
unknown	/Users/mitchjo/Datasets/ForPCPFM/CHECKMATE/Orbi/0268_Marios_PD1_Inhib2_HP-S4035312-7.mzML	0268_Marios_PD1_Inhib2_HP-S4035312-7	Unknown
unknown	/Users/mitchjo/Datasets/ForPCPFM/CHECKMATE/Orbi/0121_Marios_PD1_Inhib2_HP-AF003934-8.mzML	0121_Marios_PD1_Inhib2_HP-AF003934-8	Unknown
unknown	/Users/mitchjo/Datasets/ForPCPFM/CHECKMATE/Orbi/0767_Marios_PD1_Inhib2_HP-AF003924-9.mzML	0767_Marios_PD1_Inhib2_HP-AF003924-9	Unknown
unknown	/Users/mitchjo/Datasets/ForPCPFM/CHECKMATE/Orbi/1107_Marios_PD1_Inhib2_HP-L1381836-7.mzML	1107_Marios_PD1_Inhib2_HP-L1381836-7	Unknown
unknown	/Users/mitchjo/Datasets/ForPCPFM/CHECKMATE/Orbi/0361_Marios_PD1_Inhib2_HP-AD780352-7.mzML	0361_Marios_PD1_Inhib2_HP-AD780352-7	Unknown
unknown	/Users/mitchjo/Datasets/ForPCPFM/CHECKMATE/Orbi/1142_Marios_PD1_Inhib2_HP-S3792614-7.mzML	1142_Marios_PD1_Inhib2_HP-S3792614-7	Unknown
unknown	/Users/mitchjo/Datasets/ForPCPFM/CHECKMATE/Orbi/0886_Marios_PD1_Inhib2_HP-EA715962-8.mzML	0886_Marios_PD1_Inhib2_HP-EA715962-8	Unknown
unknown	/Users/mitchjo/Datasets/ForPCPFM/CHECKMATE/Orbi/0176_Marios_PD1_Inhib2_HP-E9108718-6.mzML	0176_Marios_PD1_Inhib2_HP-E9108718-6	Unknown
unknown	/Users/mitchjo/Datasets/ForPCPFM/CHECKMATE/Orbi/1050_Marios_PD1_Inhib2_HP-S4124106-9.mzML	1050_Marios_PD1_Inhib2_HP-S4124106-9	Unknown
unknown	/Users/mitchjo/Datasets/ForPCPFM/CHECKMATE/Orbi/0827_Marios_PD1_Inhib2_HP-AE052723-7.mzML	0827_Marios_PD1_Inhib2_HP-AE052723-7	Unknown
unknown	/Users/mitchjo/Datasets/ForPCPFM/CHECKMATE/Orbi/0685_Marios_PD1_Inhib2_HP-E9123042-7.mzML	0685_Marios_PD1_Inhib2_HP-E9123042-7	Unknown
unknown	/Users/mitchjo/Datasets/ForPCPFM/CHECKMATE/Orbi/0869_Marios_PD1_Inhib2_HP-AE861577-7.mzML	0869_Marios_PD1_Inhib2_HP-AE861577-7	Unknown
unknown	/Users/mitchjo/Datasets/ForPCPFM/CHECKMATE/Orbi/0495_Marios_PD1_Inhib2_HP-AD775401-7.mzML	0495_Marios_PD1_Inhib2_HP-AD775401-7	Unknown
unknown	/Users/mitchjo/Datasets/ForPCPFM/CHECKMATE/Orbi/0658_Marios_PD1_Inhib2_HP-AF002695-9.mzML	0658_Marios_PD1_Inhib2_HP-AF002695-9	Unknown
unknown	/Users/mitchjo/Datasets/ForPCPFM/CHECKMATE/Orbi/0152_Marios_PD1_Inhib2_HP-AF048322-8.mzML	0152_Marios_PD1_Inhib2_HP-AF048322-8	Unknown
unknown	/Users/mitchjo/Datasets/ForPCPFM/CHECKMATE/Orbi/0803_Marios_PD1_Inhib2_HP-AD749688-7.mzML	0803_Marios_PD1_Inhib2_HP-AD749688-7	Unknown
unknown	/Users/mitchjo/Datasets/ForPCPFM/CHECKMATE/Orbi/1040_Marios_PD1_Inhib2_HP-EA717425-8.mzML	1040_Marios_PD1_Inhib2_HP-EA717425-8	Unknown
unknown	/Users/mitchjo/Datasets/ForPCPFM/CHECKMATE/Orbi/1120a_Marios_PD1_Inhib2_HP-PREFA58.mzML	1120a_Marios_PD1_Inhib2_HP-PREFA58	Unknown
unknown	/Users/mitchjo/Datasets/ForPCPFM/CHECKMATE/Orbi/1029_Marios_PD1_Inhib2_HP-S3509147-7.mzML	1029_Marios_PD1_Inhib2_HP-S3509147-7	Unknown
unknown	/Users/mitchjo/Datasets/ForPCPFM/CHECKMATE/Orbi/1100_Marios_PD1_Inhib2_HP-AF002794-8.mzML	1100_Marios_PD1_Inhib2_HP-AF002794-8	Unknown
unknown	/Users/mitchjo/Datasets/ForPCPFM/CHECKMATE/Orbi/1063_Marios_PD1_Inhib2_HP-E9106244-6.mzML	1063_Marios_PD1_Inhib2_HP-E9106244-6	Unknown
unknown	/Users/mitchjo/Datasets/ForPCPFM/CHECKMATE/Orbi/1130_Marios_PD1_Inhib2_HP-L1478148-8.mzML	1130_Marios_PD1_Inhib2_HP-L1478148-8	Unknown
unknown	/Users/mitchjo/Datasets/ForPCPFM/CHECKMATE/Orbi/0550_Marios_PD1_Inhib2_HP-S4107213-8.mzML	0550_Marios_PD1_Inhib2_HP-S4107213-8	Unknown
unknown	/Users/mitchjo/Datasets/ForPCPFM/CHECKMATE/Orbi/0800a_Marios_PD1_Inhib2_HP-PREFA42.mzML	0800a_Marios_PD1_Inhib2_HP-PREFA42	Unknown
unknown	/Users/mitchjo/Datasets/ForPCPFM/CHECKMATE/Orbi/1216_Marios_PD1_Inhib2_HP-E9703902-7.mzML	1216_Marios_PD1_Inhib2_HP-E9703902-7	Unknown
unknown	/Users/mitchjo/Datasets/ForPCPFM/CHECKMATE/Orbi/0420b_Marios_PD1_Inhib2_HP-PREFB22.mzML	0420b_Marios_PD1_Inhib2_HP-PREFB22	Unknown
unknown	/Users/mitchjo/Datasets/ForPCPFM/CHECKMATE/Orbi/1202_Marios_PD1_Inhib2_HP-S3578238-7.mzML	1202_Marios_PD1_Inhib2_HP-S3578238-7	Unknown
unknown	/Users/mitchjo/Datasets/ForPCPFM/CHECKMATE/Orbi/0089_Marios_PD1_Inhib2_HP-E9241305-7.mzML	0089_Marios_PD1_Inhib2_HP-E9241305-7	Unknown
unknown	/Users/mitchjo/Datasets/ForPCPFM/CHECKMATE/Orbi/0572_Marios_PD1_Inhib2_HP-S3792616-7.mzML	0572_Marios_PD1_Inhib2_HP-S3792616-7	Unknown
unknown	/Users/mitchjo/Datasets/ForPCPFM/CHECKMATE/Orbi/0958_Marios_PD1_Inhib2_HP-AF002779-9.mzML	0958_Marios_PD1_Inhib2_HP-AF002779-9	Unknown
unknown	/Users/mitchjo/Datasets/ForPCPFM/CHECKMATE/Orbi/0932_Marios_PD1_Inhib2_HP-E9811947-6.mzML	0932_Marios_PD1_Inhib2_HP-E9811947-6	Unknown
unknown	/Users/mitchjo/Datasets/ForPCPFM/CHECKMATE/Orbi/0689_Marios_PD1_Inhib2_HP-E9791866-7.mzML	0689_Marios_PD1_Inhib2_HP-E9791866-7	Unknown
unknown	/Users/mitchjo/Datasets/ForPCPFM/CHECKMATE/Orbi/0789_Marios_PD1_Inhib2_HP-L1443435-8.mzML	0789_Marios_PD1_Inhib2_HP-L1443435-8	Unknown
unknown	/Users/mitchjo/Datasets/ForPCPFM/CHECKMATE/Orbi/1162_Marios_PD1_Inhib2_HP-AE846130-7.mzML	1162_Marios_PD1_Inhib2_HP-AE846130-7	Unknown
unknown	/Users/mitchjo/Datasets/ForPCPFM/CHECKMATE/Orbi/0068_Marios_PD1_Inhib2_HP-E9241306-7.mzML	0068_Marios_PD1_Inhib2_HP-E9241306-7	Unknown
unknown	/Users/mitchjo/Datasets/ForPCPFM/CHECKMATE/Orbi/0141_Marios_PD1_Inhib2_HP-AD783003-7.mzML	0141_Marios_PD1_Inhib2_HP-AD783003-7	Unknown
unknown	/Users/mitchjo/Datasets/ForPCPFM/CHECKMATE/Orbi/0801_Marios_PD1_Inhib2_HP-AF002673-9.mzML	0801_Marios_PD1_Inhib2_HP-AF002673-9	Unknown
unknown	/Users/mitchjo/Datasets/ForPCPFM/CHECKMATE/Orbi/1222b_Marios_PD1_Inhib2_HP-PREFA63.mzML	1222b_Marios_PD1_Inhib2_HP-PREFA63	Unknown
unknown	/Users/mitchjo/Datasets/ForPCPFM/CHECKMATE/Orbi/0954_Marios_PD1_Inhib2_HP-E9479242-8.mzML	0954_Marios_PD1_Inhib2_HP-E9479242-8	Unknown
unknown	/Users/mitchjo/Datasets/ForPCPFM/CHECKMATE/Orbi/0696_Marios_PD1_Inhib2_HP-L1443415-8.mzML	0696_Marios_PD1_Inhib2_HP-L1443415-8	Unknown
unknown	/Users/mitchjo/Datasets/ForPCPFM/CHECKMATE/Orbi/0444_Marios_PD1_Inhib2_HP-AE383168-7.mzML	0444_Marios_PD1_Inhib2_HP-AE383168-7	Unknown
unknown	/Users/mitchjo/Datasets/ForPCPFM/CHECKMATE/Orbi/0786_Marios_PD1_Inhib2_HP-E9703901-7.mzML	0786_Marios_PD1_Inhib2_HP-E9703901-7	Unknown
unknown	/Users/mitchjo/Datasets/ForPCPFM/CHECKMATE/Orbi/1021_Marios_PD1_Inhib2_HP-EA716002-8.mzML	1021_Marios_PD1_Inhib2_HP-EA716002-8	Unknown
unknown	/Users/mitchjo/Datasets/ForPCPFM/CHECKMATE/Orbi/0338_Marios_PD1_Inhib2_HP-AF252787-8.mzML	0338_Marios_PD1_Inhib2_HP-AF252787-8	Unknown
unknown	/Users/mitchjo/Datasets/ForPCPFM/CHECKMATE/Orbi/0897_Marios_PD1_Inhib2_HP-EA297778-7.mzML	0897_Marios_PD1_Inhib2_HP-EA297778-7	Unknown
unknown	/Users/mitchjo/Datasets/ForPCPFM/CHECKMATE/Orbi/1169_Marios_PD1_Inhib2_HP-S4035169-6.mzML	1169_Marios_PD1_Inhib2_HP-S4035169-6	Unknown
unknown	/Users/mitchjo/Datasets/ForPCPFM/CHECKMATE/Orbi/0441_Marios_PD1_Inhib2_HP-AF009301-8.mzML	0441_Marios_PD1_Inhib2_HP-AF009301-8	Unknown
unknown	/Users/mitchjo/Datasets/ForPCPFM/CHECKMATE/Orbi/1165_Marios_PD1_Inhib2_HP-AE302091-6.mzML	1165_Marios_PD1_Inhib2_HP-AE302091-6	Unknown
unknown	/Users/mitchjo/Datasets/ForPCPFM/CHECKMATE/Orbi/0606_Marios_PD1_Inhib2_HP-E9101855-6.mzML	0606_Marios_PD1_Inhib2_HP-E9101855-6	Unknown
unknown	/Users/mitchjo/Datasets/ForPCPFM/CHECKMATE/Orbi/1158_Marios_PD1_Inhib2_HP-E9655430-7.mzML	1158_Marios_PD1_Inhib2_HP-E9655430-7	Unknown
unknown	/Users/mitchjo/Datasets/ForPCPFM/CHECKMATE/Orbi/0861_Marios_PD1_Inhib2_HP-AD452646-6.mzML	0861_Marios_PD1_Inhib2_HP-AD452646-6	Unknown
unknown	/Users/mitchjo/Datasets/ForPCPFM/CHECKMATE/Orbi/0552_Marios_PD1_Inhib2_HP-E9485322-7.mzML	0552_Marios_PD1_Inhib2_HP-E9485322-7	Unknown
unknown	/Users/mitchjo/Datasets/ForPCPFM/CHECKMATE/Orbi/0224_Marios_PD1_Inhib2_HP-S3473954-7.mzML	0224_Marios_PD1_Inhib2_HP-S3473954-7	Unknown
unknown	/Users/mitchjo/Datasets/ForPCPFM/CHECKMATE/Orbi/1071_Marios_PD1_Inhib2_HP-AF032149-8.mzML	1071_Marios_PD1_Inhib2_HP-AF032149-8	Unknown
unknown	/Users/mitchjo/Datasets/ForPCPFM/CHECKMATE/Orbi/0260a_Marios_PD1_Inhib2_HP-PREFA14.mzML	0260a_Marios_PD1_Inhib2_HP-PREFA14	Unknown
unknown	/Users/mitchjo/Datasets/ForPCPFM/CHECKMATE/Orbi/0047_Marios_PD1_Inhib2_HP-AF008973-8.mzML	0047_Marios_PD1_Inhib2_HP-AF008973-8	Unknown
unknown	/Users/mitchjo/Datasets/ForPCPFM/CHECKMATE/Orbi/0088_Marios_PD1_Inhib2_HP-E9103732-7.mzML	0088_Marios_PD1_Inhib2_HP-E9103732-7	Unknown
unknown	/Users/mitchjo/Datasets/ForPCPFM/CHECKMATE/Orbi/1108_Marios_PD1_Inhib2_HP-L1381844-5.mzML	1108_Marios_PD1_Inhib2_HP-L1381844-5	Unknown
unknown	/Users/mitchjo/Datasets/ForPCPFM/CHECKMATE/Orbi/0372_Marios_PD1_Inhib2_HP-E9190484-6.mzML	0372_Marios_PD1_Inhib2_HP-E9190484-6	Unknown
unknown	/Users/mitchjo/Datasets/ForPCPFM/CHECKMATE/Orbi/0199_Marios_PD1_Inhib2_HP-L1379654-6.mzML	0199_Marios_PD1_Inhib2_HP-L1379654-6	Unknown
unknown	/Users/mitchjo/Datasets/ForPCPFM/CHECKMATE/Orbi/0763_Marios_PD1_Inhib2_HP-S3713044-7.mzML	0763_Marios_PD1_Inhib2_HP-S3713044-7	Unknown
unknown	/Users/mitchjo/Datasets/ForPCPFM/CHECKMATE/Orbi/0129_Marios_PD1_Inhib2_HP-AF003943-9.mzML	0129_Marios_PD1_Inhib2_HP-AF003943-9	Unknown
unknown	/Users/mitchjo/Datasets/ForPCPFM/CHECKMATE/Orbi/0566_Marios_PD1_Inhib2_HP-E9758923-6.mzML	0566_Marios_PD1_Inhib2_HP-E9758923-6	Unknown
unknown	/Users/mitchjo/Datasets/ForPCPFM/CHECKMATE/Orbi/0336_Marios_PD1_Inhib2_HP-L1370586-6.mzML	0336_Marios_PD1_Inhib2_HP-L1370586-6	Unknown
unknown	/Users/mitchjo/Datasets/ForPCPFM/CHECKMATE/Orbi/1080_Marios_PD1_Inhib2_HP-E9123119-7.mzML	1080_Marios_PD1_Inhib2_HP-E9123119-7	Unknown
unknown	/Users/mitchjo/Datasets/ForPCPFM/CHECKMATE/Orbi/0160a_Marios_PD1_Inhib2_HP-PREFA9.mzML	0160a_Marios_PD1_Inhib2_HP-PREFA9	Unknown
unknown	/Users/mitchjo/Datasets/ForPCPFM/CHECKMATE/Orbi/0701_Marios_PD1_Inhib2_HP-EA715505-8.mzML	0701_Marios_PD1_Inhib2_HP-EA715505-8	Unknown
unknown	/Users/mitchjo/Datasets/ForPCPFM/CHECKMATE/Orbi/0484_Marios_PD1_Inhib2_HP-AF360077-8.mzML	0484_Marios_PD1_Inhib2_HP-AF360077-8	Unknown
unknown	/Users/mitchjo/Datasets/ForPCPFM/CHECKMATE/Orbi/0720a_Marios_PD1_Inhib2_HP-PREFA38.mzML	0720a_Marios_PD1_Inhib2_HP-PREFA38	Unknown
unknown	/Users/mitchjo/Datasets/ForPCPFM/CHECKMATE/Orbi/0537_Marios_PD1_Inhib2_HP-E9097312-7.mzML	0537_Marios_PD1_Inhib2_HP-E9097312-7	Unknown
unknown	/Users/mitchjo/Datasets/ForPCPFM/CHECKMATE/Orbi/0360a_Marios_PD1_Inhib2_HP-PREFA19.mzML	0360a_Marios_PD1_Inhib2_HP-PREFA19	Unknown
unknown	/Users/mitchjo/Datasets/ForPCPFM/CHECKMATE/Orbi/1110_Marios_PD1_Inhib2_HP-AD827407-7.mzML	1110_Marios_PD1_Inhib2_HP-AD827407-7	Unknown
unknown	/Users/mitchjo/Datasets/ForPCPFM/CHECKMATE/Orbi/0776_Marios_PD1_Inhib2_HP-EA003800-7.mzML	0776_Marios_PD1_Inhib2_HP-EA003800-7	Unknown
unknown	/Users/mitchjo/Datasets/ForPCPFM/CHECKMATE/Orbi/1222aaa_Marios_PD1_Inhib2_HP-000900097-3.mzML	1222aaa_Marios_PD1_Inhib2_HP-000900097-3	Unknown
unknown	/Users/mitchjo/Datasets/ForPCPFM/CHECKMATE/Orbi/0771_Marios_PD1_Inhib2_HP-EA716174-8.mzML	0771_Marios_PD1_Inhib2_HP-EA716174-8	Unknown
unknown	/Users/mitchjo/Datasets/ForPCPFM/CHECKMATE/Orbi/1137_Marios_PD1_Inhib2_HP-AF063579-9.mzML	1137_Marios_PD1_Inhib2_HP-AF063579-9	Unknown
unknown	/Users/mitchjo/Datasets/ForPCPFM/CHECKMATE/Orbi/0834_Marios_PD1_Inhib2_HP-AF003916-8.mzML	0834_Marios_PD1_Inhib2_HP-AF003916-8	Unknown
unknown	/Users/mitchjo/Datasets/ForPCPFM/CHECKMATE/Orbi/0379_Marios_PD1_Inhib2_HP-AF565735-8.mzML	0379_Marios_PD1_Inhib2_HP-AF565735-8	Unknown
unknown	/Users/mitchjo/Datasets/ForPCPFM/CHECKMATE/Orbi/1188_Marios_PD1_Inhib2_HP-AE052720-7.mzML	1188_Marios_PD1_Inhib2_HP-AE052720-7	Unknown
unknown	/Users/mitchjo/Datasets/ForPCPFM/CHECKMATE/Orbi/0586_Marios_PD1_Inhib2_HP-E9703898-7.mzML	0586_Marios_PD1_Inhib2_HP-E9703898-7	Unknown
unknown	/Users/mitchjo/Datasets/ForPCPFM/CHECKMATE/Orbi/0125_Marios_PD1_Inhib2_HP-AF016216-9.mzML	0125_Marios_PD1_Inhib2_HP-AF016216-9	Unknown
unknown	/Users/mitchjo/Datasets/ForPCPFM/CHECKMATE/Orbi/0775_Marios_PD1_Inhib2_HP-EA295651-7.mzML	0775_Marios_PD1_Inhib2_HP-EA295651-7	Unknown
unknown	/Users/mitchjo/Datasets/ForPCPFM/CHECKMATE/Orbi/0715_Marios_PD1_Inhib2_HP-AF252784-8.mzML	0715_Marios_PD1_Inhib2_HP-AF252784-8	Unknown
unknown	/Users/mitchjo/Datasets/ForPCPFM/CHECKMATE/Orbi/0448_Marios_PD1_Inhib2_HP-AD195646-7.mzML	0448_Marios_PD1_Inhib2_HP-AD195646-7	Unknown
unknown	/Users/mitchjo/Datasets/ForPCPFM/CHECKMATE/Orbi/0311_Marios_PD1_Inhib2_HP-E9703897-7.mzML	0311_Marios_PD1_Inhib2_HP-E9703897-7	Unknown
unknown	/Users/mitchjo/Datasets/ForPCPFM/CHECKMATE/Orbi/0707_Marios_PD1_Inhib2_HP-S4107199-9.mzML	0707_Marios_PD1_Inhib2_HP-S4107199-9	Unknown
unknown	/Users/mitchjo/Datasets/ForPCPFM/CHECKMATE/Orbi/0483_Marios_PD1_Inhib2_HP-AF325370-8.mzML	0483_Marios_PD1_Inhib2_HP-AF325370-8	Unknown
unknown	/Users/mitchjo/Datasets/ForPCPFM/CHECKMATE/Orbi/0736_Marios_PD1_Inhib2_HP-AE600725-7.mzML	0736_Marios_PD1_Inhib2_HP-AE600725-7	Unknown
unknown	/Users/mitchjo/Datasets/ForPCPFM/CHECKMATE/Orbi/0081_Marios_PD1_Inhib2_HP-AF268550-8.mzML	0081_Marios_PD1_Inhib2_HP-AF268550-8	Unknown
unknown	/Users/mitchjo/Datasets/ForPCPFM/CHECKMATE/Orbi/0546_Marios_PD1_Inhib2_HP-E9099289-6.mzML	0546_Marios_PD1_Inhib2_HP-E9099289-6	Unknown
unknown	/Users/mitchjo/Datasets/ForPCPFM/CHECKMATE/Orbi/0360_Marios_PD1_Inhib2_HP-AE294698-2.mzML	0360_Marios_PD1_Inhib2_HP-AE294698-2	Unknown
unknown	/Users/mitchjo/Datasets/ForPCPFM/CHECKMATE/Orbi/0048_Marios_PD1_Inhib2_HP-AF008974-13.mzML	0048_Marios_PD1_Inhib2_HP-AF008974-13	Unknown
unknown	/Users/mitchjo/Datasets/ForPCPFM/CHECKMATE/Orbi/0677_Marios_PD1_Inhib2_HP-S3792613-7.mzML	0677_Marios_PD1_Inhib2_HP-S3792613-7	Unknown
unknown	/Users/mitchjo/Datasets/ForPCPFM/CHECKMATE/Orbi/0471_Marios_PD1_Inhib2_HP-AF015820-8.mzML	0471_Marios_PD1_Inhib2_HP-AF015820-8	Unknown
unknown	/Users/mitchjo/Datasets/ForPCPFM/CHECKMATE/Orbi/0090_Marios_PD1_Inhib2_HP-AF009252-9.mzML	0090_Marios_PD1_Inhib2_HP-AF009252-9	Unknown
unknown	/Users/mitchjo/Datasets/ForPCPFM/CHECKMATE/Orbi/0308_Marios_PD1_Inhib2_HP-E9618953-7.mzML	0308_Marios_PD1_Inhib2_HP-E9618953-7	Unknown
unknown	/Users/mitchjo/Datasets/ForPCPFM/CHECKMATE/Orbi/0497_Marios_PD1_Inhib2_HP-S4097411-8.mzML	0497_Marios_PD1_Inhib2_HP-S4097411-8	Unknown
unknown	/Users/mitchjo/Datasets/ForPCPFM/CHECKMATE/Orbi/1087_Marios_PD1_Inhib2_HP-E9811936-7.mzML	1087_Marios_PD1_Inhib2_HP-E9811936-7	Unknown
unknown	/Users/mitchjo/Datasets/ForPCPFM/CHECKMATE/Orbi/0116_Marios_PD1_Inhib2_HP-E9656500-6.mzML	0116_Marios_PD1_Inhib2_HP-E9656500-6	Unknown
unknown	/Users/mitchjo/Datasets/ForPCPFM/CHECKMATE/Orbi/0480b_Marios_PD1_Inhib2_HP-PREFB25.mzML	0480b_Marios_PD1_Inhib2_HP-PREFB25	Unknown
unknown	/Users/mitchjo/Datasets/ForPCPFM/CHECKMATE/Orbi/0498_Marios_PD1_Inhib2_HP-S4107189-8.mzML	0498_Marios_PD1_Inhib2_HP-S4107189-8	Unknown
unknown	/Users/mitchjo/Datasets/ForPCPFM/CHECKMATE/Orbi/0920b_Marios_PD1_Inhib2_HP-PREFB48.mzML	0920b_Marios_PD1_Inhib2_HP-PREFB48	Unknown
unknown	/Users/mitchjo/Datasets/ForPCPFM/CHECKMATE/Orbi/1000b_Marios_PD1_Inhib2_HP-PREFB52.mzML	1000b_Marios_PD1_Inhib2_HP-PREFB52	Unknown
unknown	/Users/mitchjo/Datasets/ForPCPFM/CHECKMATE/Orbi/1049_Marios_PD1_Inhib2_HP-AF002747-9.mzML	1049_Marios_PD1_Inhib2_HP-AF002747-9	Unknown
unknown	/Users/mitchjo/Datasets/ForPCPFM/CHECKMATE/Orbi/0698_Marios_PD1_Inhib2_HP-AE091504-7.mzML	0698_Marios_PD1_Inhib2_HP-AE091504-7	Unknown
unknown	/Users/mitchjo/Datasets/ForPCPFM/CHECKMATE/Orbi/1073_Marios_PD1_Inhib2_HP-AE724955-6.mzML	1073_Marios_PD1_Inhib2_HP-AE724955-6	Unknown
unknown	/Users/mitchjo/Datasets/ForPCPFM/CHECKMATE/Orbi/0012_Marios_PD1_Inhib2_HP-AE487819-7.mzML	0012_Marios_PD1_Inhib2_HP-AE487819-7	Unknown
unknown	/Users/mitchjo/Datasets/ForPCPFM/CHECKMATE/Orbi/0069_Marios_PD1_Inhib2_HP-E9778373-6.mzML	0069_Marios_PD1_Inhib2_HP-E9778373-6	Unknown
unknown	/Users/mitchjo/Datasets/ForPCPFM/CHECKMATE/Orbi/0793_Marios_PD1_Inhib2_HP-AE206901-7.mzML	0793_Marios_PD1_Inhib2_HP-AE206901-7	Unknown
unknown	/Users/mitchjo/Datasets/ForPCPFM/CHECKMATE/Orbi/0465_Marios_PD1_Inhib2_HP-AE355052-7.mzML	0465_Marios_PD1_Inhib2_HP-AE355052-7	Unknown
unknown	/Users/mitchjo/Datasets/ForPCPFM/CHECKMATE/Orbi/1003_Marios_PD1_Inhib2_HP-AD195657-6.mzML	1003_Marios_PD1_Inhib2_HP-AD195657-6	Unknown
unknown	/Users/mitchjo/Datasets/ForPCPFM/CHECKMATE/Orbi/1144_Marios_PD1_Inhib2_HP-AE602890-7.mzML	1144_Marios_PD1_Inhib2_HP-AE602890-7	Unknown
unknown	/Users/mitchjo/Datasets/ForPCPFM/CHECKMATE/Orbi/0432_Marios_PD1_Inhib2_HP-EA185078-17.mzML	0432_Marios_PD1_Inhib2_HP-EA185078-17	Unknown
unknown	/Users/mitchjo/Datasets/ForPCPFM/CHECKMATE/Orbi/0153_Marios_PD1_Inhib2_HP-AF048329-8.mzML	0153_Marios_PD1_Inhib2_HP-AF048329-8	Unknown
unknown	/Users/mitchjo/Datasets/ForPCPFM/CHECKMATE/Orbi/0626_Marios_PD1_Inhib2_HP-E9674322-7.mzML	0626_Marios_PD1_Inhib2_HP-E9674322-7	Unknown
unknown	/Users/mitchjo/Datasets/ForPCPFM/CHECKMATE/Orbi/0964_Marios_PD1_Inhib2_HP-AE613294-6.mzML	0964_Marios_PD1_Inhib2_HP-AE613294-6	Unknown
unknown	/Users/mitchjo/Datasets/ForPCPFM/CHECKMATE/Orbi/1186_Marios_PD1_Inhib2_HP-AF009273-8.mzML	1186_Marios_PD1_Inhib2_HP-AF009273-8	Unknown
unknown	/Users/mitchjo/Datasets/ForPCPFM/CHECKMATE/Orbi/0259_Marios_PD1_Inhib2_HP-AE442046-7.mzML	0259_Marios_PD1_Inhib2_HP-AE442046-7	Unknown
unknown	/Users/mitchjo/Datasets/ForPCPFM/CHECKMATE/Orbi/0840_Marios_PD1_Inhib2_HP-AD176329-7.mzML	0840_Marios_PD1_Inhib2_HP-AD176329-7	Unknown
unknown	/Users/mitchjo/Datasets/ForPCPFM/CHECKMATE/Orbi/0817_Marios_PD1_Inhib2_HP-S3472021-7.mzML	0817_Marios_PD1_Inhib2_HP-S3472021-7	Unknown
unknown	/Users/mitchjo/Datasets/ForPCPFM/CHECKMATE/Orbi/0728_Marios_PD1_Inhib2_HP-AF064096-8.mzML	0728_Marios_PD1_Inhib2_HP-AF064096-8	Unknown
unknown	/Users/mitchjo/Datasets/ForPCPFM/CHECKMATE/Orbi/0576_Marios_PD1_Inhib2_HP-E9108730-7.mzML	0576_Marios_PD1_Inhib2_HP-E9108730-7	Unknown
unknown	/Users/mitchjo/Datasets/ForPCPFM/CHECKMATE/Orbi/0972_Marios_PD1_Inhib2_HP-S4211196-8.mzML	0972_Marios_PD1_Inhib2_HP-S4211196-8	Unknown
unknown	/Users/mitchjo/Datasets/ForPCPFM/CHECKMATE/Orbi/0600w_Marios_PD1_Inhib2_HP-000500041-3.mzML	0600w_Marios_PD1_Inhib2_HP-000500041-3	Unknown
unknown	/Users/mitchjo/Datasets/ForPCPFM/CHECKMATE/Orbi/0386_Marios_PD1_Inhib2_HP-AF009315-8.mzML	0386_Marios_PD1_Inhib2_HP-AF009315-8	Unknown
unknown	/Users/mitchjo/Datasets/ForPCPFM/CHECKMATE/Orbi/0831_Marios_PD1_Inhib2_HP-AE052724-7.mzML	0831_Marios_PD1_Inhib2_HP-AE052724-7	Unknown
unknown	/Users/mitchjo/Datasets/ForPCPFM/CHECKMATE/Orbi/1042_Marios_PD1_Inhib2_HP-L1376088-6.mzML	1042_Marios_PD1_Inhib2_HP-L1376088-6	Unknown
unknown	/Users/mitchjo/Datasets/ForPCPFM/CHECKMATE/Orbi/0600y_Marios_PD1_Inhib2_HP-000900066-3.mzML	0600y_Marios_PD1_Inhib2_HP-000900066-3	Unknown
unknown	/Users/mitchjo/Datasets/ForPCPFM/CHECKMATE/Orbi/0889_Marios_PD1_Inhib2_HP-AE471842-6.mzML	0889_Marios_PD1_Inhib2_HP-AE471842-6	Unknown
unknown	/Users/mitchjo/Datasets/ForPCPFM/CHECKMATE/Orbi/0941_Marios_PD1_Inhib2_HP-AF003898-8.mzML	0941_Marios_PD1_Inhib2_HP-AF003898-8	Unknown
unknown	/Users/mitchjo/Datasets/ForPCPFM/CHECKMATE/Orbi/0582_Marios_PD1_Inhib2_HP-EA003798-7.mzML	0582_Marios_PD1_Inhib2_HP-EA003798-7	Unknown
unknown	/Users/mitchjo/Datasets/ForPCPFM/CHECKMATE/Orbi/0019_Marios_PD1_Inhib2_HP-AE331983-7.mzML	0019_Marios_PD1_Inhib2_HP-AE331983-7	Unknown
unknown	/Users/mitchjo/Datasets/ForPCPFM/CHECKMATE/Orbi/0424_Marios_PD1_Inhib2_HP-S4102914-8.mzML	0424_Marios_PD1_Inhib2_HP-S4102914-8	Unknown
unknown	/Users/mitchjo/Datasets/ForPCPFM/CHECKMATE/Orbi/0559_Marios_PD1_Inhib2_HP-AF002819-8.mzML	0559_Marios_PD1_Inhib2_HP-AF002819-8	Unknown
unknown	/Users/mitchjo/Datasets/ForPCPFM/CHECKMATE/Orbi/0656_Marios_PD1_Inhib2_HP-E9073424-7.mzML	0656_Marios_PD1_Inhib2_HP-E9073424-7	Unknown
unknown	/Users/mitchjo/Datasets/ForPCPFM/CHECKMATE/Orbi/0699_Marios_PD1_Inhib2_HP-AE562616-6.mzML	0699_Marios_PD1_Inhib2_HP-AE562616-6	Unknown
unknown	/Users/mitchjo/Datasets/ForPCPFM/CHECKMATE/Orbi/0215_Marios_PD1_Inhib2_HP-E9774340-6.mzML	0215_Marios_PD1_Inhib2_HP-E9774340-6	Unknown
unknown	/Users/mitchjo/Datasets/ForPCPFM/CHECKMATE/Orbi/0967_Marios_PD1_Inhib2_HP-AE726338-7.mzML	0967_Marios_PD1_Inhib2_HP-AE726338-7	Unknown
unknown	/Users/mitchjo/Datasets/ForPCPFM/CHECKMATE/Orbi/0746_Marios_PD1_Inhib2_HP-E9125363-6.mzML	0746_Marios_PD1_Inhib2_HP-E9125363-6	Unknown
unknown	/Users/mitchjo/Datasets/ForPCPFM/CHECKMATE/Orbi/0056_Marios_PD1_Inhib2_HP-AE206902-7.mzML	0056_Marios_PD1_Inhib2_HP-AE206902-7	Unknown
unknown	/Users/mitchjo/Datasets/ForPCPFM/CHECKMATE/Orbi/0034_Marios_PD1_Inhib2_HP-S3475410-7.mzML	0034_Marios_PD1_Inhib2_HP-S3475410-7	Unknown
unknown	/Users/mitchjo/Datasets/ForPCPFM/CHECKMATE/Orbi/1121_Marios_PD1_Inhib2_HP-AF002760-7.mzML	1121_Marios_PD1_Inhib2_HP-AF002760-7	Unknown
unknown	/Users/mitchjo/Datasets/ForPCPFM/CHECKMATE/Orbi/1150_Marios_PD1_Inhib2_HP-AF002686-8.mzML	1150_Marios_PD1_Inhib2_HP-AF002686-8	Unknown
unknown	/Users/mitchjo/Datasets/ForPCPFM/CHECKMATE/Orbi/0416_Marios_PD1_Inhib2_HP-AF002690-12.mzML	0416_Marios_PD1_Inhib2_HP-AF002690-12	Unknown
unknown	/Users/mitchjo/Datasets/ForPCPFM/CHECKMATE/Orbi/0101_Marios_PD1_Inhib2_HP-AE477281-7.mzML	0101_Marios_PD1_Inhib2_HP-AE477281-7	Unknown
unknown	/Users/mitchjo/Datasets/ForPCPFM/CHECKMATE/Orbi/0134_Marios_PD1_Inhib2_HP-AE206924-6.mzML	0134_Marios_PD1_Inhib2_HP-AE206924-6	Unknown
unknown	/Users/mitchjo/Datasets/ForPCPFM/CHECKMATE/Orbi/0877_Marios_PD1_Inhib2_HP-AD185797-7.mzML	0877_Marios_PD1_Inhib2_HP-AD185797-7	Unknown
unknown	/Users/mitchjo/Datasets/ForPCPFM/CHECKMATE/Orbi/0953_Marios_PD1_Inhib2_HP-E9104438-7.mzML	0953_Marios_PD1_Inhib2_HP-E9104438-7	Unknown
unknown	/Users/mitchjo/Datasets/ForPCPFM/CHECKMATE/Orbi/0014_Marios_PD1_Inhib2_HP-S3675225-7.mzML	0014_Marios_PD1_Inhib2_HP-S3675225-7	Unknown
unknown	/Users/mitchjo/Datasets/ForPCPFM/CHECKMATE/Orbi/1096_Marios_PD1_Inhib2_HP-S4035170-7.mzML	1096_Marios_PD1_Inhib2_HP-S4035170-7	Unknown
unknown	/Users/mitchjo/Datasets/ForPCPFM/CHECKMATE/Orbi/0927_Marios_PD1_Inhib2_HP-EA039957-7.mzML	0927_Marios_PD1_Inhib2_HP-EA039957-7	Unknown
unknown	/Users/mitchjo/Datasets/ForPCPFM/CHECKMATE/Orbi/0467_Marios_PD1_Inhib2_HP-AD827415-6.mzML	0467_Marios_PD1_Inhib2_HP-AD827415-6	Unknown
unknown	/Users/mitchjo/Datasets/ForPCPFM/CHECKMATE/Orbi/0760a_Marios_PD1_Inhib2_HP-PREFA40.mzML	0760a_Marios_PD1_Inhib2_HP-PREFA40	Unknown
unknown	/Users/mitchjo/Datasets/ForPCPFM/CHECKMATE/Orbi/0580a_Marios_PD1_Inhib2_HP-PREFA30.mzML	0580a_Marios_PD1_Inhib2_HP-PREFA30	Unknown
unknown	/Users/mitchjo/Datasets/ForPCPFM/CHECKMATE/Orbi/0382_Marios_PD1_Inhib2_HP-S4035153-7.mzML	0382_Marios_PD1_Inhib2_HP-S4035153-7	Unknown
unknown	/Users/mitchjo/Datasets/ForPCPFM/CHECKMATE/Orbi/0543_Marios_PD1_Inhib2_HP-E9124672-7.mzML	0543_Marios_PD1_Inhib2_HP-E9124672-7	Unknown
unknown	/Users/mitchjo/Datasets/ForPCPFM/CHECKMATE/Orbi/1077_Marios_PD1_Inhib2_HP-AF003959-8.mzML	1077_Marios_PD1_Inhib2_HP-AF003959-8	Unknown
unknown	/Users/mitchjo/Datasets/ForPCPFM/CHECKMATE/Orbi/0180b_Marios_PD1_Inhib2_HP-PREFB10.mzML	0180b_Marios_PD1_Inhib2_HP-PREFB10	Unknown
unknown	/Users/mitchjo/Datasets/ForPCPFM/CHECKMATE/Orbi/0080_Marios_PD1_Inhib2_HP-EA305477-7.mzML	0080_Marios_PD1_Inhib2_HP-EA305477-7	Unknown
unknown	/Users/mitchjo/Datasets/ForPCPFM/CHECKMATE/Orbi/1125_Marios_PD1_Inhib2_HP-E9721146-7.mzML	1125_Marios_PD1_Inhib2_HP-E9721146-7	Unknown
unknown	/Users/mitchjo/Datasets/ForPCPFM/CHECKMATE/Orbi/0500b_Marios_PD1_Inhib2_HP-PREFB26.mzML	0500b_Marios_PD1_Inhib2_HP-PREFB26	Unknown
unknown	/Users/mitchjo/Datasets/ForPCPFM/CHECKMATE/Orbi/0632_Marios_PD1_Inhib2_HP-AF337223-9.mzML	0632_Marios_PD1_Inhib2_HP-AF337223-9	Unknown
unknown	/Users/mitchjo/Datasets/ForPCPFM/CHECKMATE/Orbi/0995_Marios_PD1_Inhib2_HP-E9720055-8.mzML	0995_Marios_PD1_Inhib2_HP-E9720055-8	Unknown
unknown	/Users/mitchjo/Datasets/ForPCPFM/CHECKMATE/Orbi/0150_Marios_PD1_Inhib2_HP-S3681816-6.mzML	0150_Marios_PD1_Inhib2_HP-S3681816-6	Unknown
unknown	/Users/mitchjo/Datasets/ForPCPFM/CHECKMATE/Orbi/0135_Marios_PD1_Inhib2_HP-E9425295-7.mzML	0135_Marios_PD1_Inhib2_HP-E9425295-7	Unknown
unknown	/Users/mitchjo/Datasets/ForPCPFM/CHECKMATE/Orbi/0384_Marios_PD1_Inhib2_HP-E9103104-6.mzML	0384_Marios_PD1_Inhib2_HP-E9103104-6	Unknown
unknown	/Users/mitchjo/Datasets/ForPCPFM/CHECKMATE/Orbi/1092_Marios_PD1_Inhib2_HP-AF016234-8.mzML	1092_Marios_PD1_Inhib2_HP-AF016234-8	Unknown
unknown	/Users/mitchjo/Datasets/ForPCPFM/CHECKMATE/Orbi/0263_Marios_PD1_Inhib2_HP-S3472425-6.mzML	0263_Marios_PD1_Inhib2_HP-S3472425-6	Unknown
unknown	/Users/mitchjo/Datasets/ForPCPFM/CHECKMATE/Orbi/0240b_Marios_PD1_Inhib2_HP-PREFB13.mzML	0240b_Marios_PD1_Inhib2_HP-PREFB13	Unknown
unknown	/Users/mitchjo/Datasets/ForPCPFM/CHECKMATE/Orbi/0108_Marios_PD1_Inhib2_HP-AF002685-9.mzML	0108_Marios_PD1_Inhib2_HP-AF002685-9	Unknown
unknown	/Users/mitchjo/Datasets/ForPCPFM/CHECKMATE/Orbi/0016_Marios_PD1_Inhib2_HP-EA217029-6.mzML	0016_Marios_PD1_Inhib2_HP-EA217029-6	Unknown
unknown	/Users/mitchjo/Datasets/ForPCPFM/CHECKMATE/Orbi/0526_Marios_PD1_Inhib2_HP-S3746240-7.mzML	0526_Marios_PD1_Inhib2_HP-S3746240-7	Unknown
unknown	/Users/mitchjo/Datasets/ForPCPFM/CHECKMATE/Orbi/0003_Marios_PD1_Inhib2_HP-AE613290-7.mzML	0003_Marios_PD1_Inhib2_HP-AE613290-7	Unknown
unknown	/Users/mitchjo/Datasets/ForPCPFM/CHECKMATE/Orbi/0770_Marios_PD1_Inhib2_HP-EA214037-7.mzML	0770_Marios_PD1_Inhib2_HP-EA214037-7	Unknown
unknown	/Users/mitchjo/Datasets/ForPCPFM/CHECKMATE/Orbi/0082_Marios_PD1_Inhib2_HP-AF438543-9.mzML	0082_Marios_PD1_Inhib2_HP-AF438543-9	Unknown
unknown	/Users/mitchjo/Datasets/ForPCPFM/CHECKMATE/Orbi/0301_Marios_PD1_Inhib2_HP-AF015784-9.mzML	0301_Marios_PD1_Inhib2_HP-AF015784-9	Unknown
unknown	/Users/mitchjo/Datasets/ForPCPFM/CHECKMATE/Orbi/1222_Marios_PD1_Inhib2_HP-EA048754-7.mzML	1222_Marios_PD1_Inhib2_HP-EA048754-7	Unknown
unknown	/Users/mitchjo/Datasets/ForPCPFM/CHECKMATE/Orbi/0873_Marios_PD1_Inhib2_HP-EA715508-8.mzML	0873_Marios_PD1_Inhib2_HP-EA715508-8	Unknown
unknown	/Users/mitchjo/Datasets/ForPCPFM/CHECKMATE/Orbi/0512_Marios_PD1_Inhib2_HP-AE679322-8.mzML	0512_Marios_PD1_Inhib2_HP-AE679322-8	Unknown
unknown	/Users/mitchjo/Datasets/ForPCPFM/CHECKMATE/Orbi/0567_Marios_PD1_Inhib2_HP-AF016166-10.mzML	0567_Marios_PD1_Inhib2_HP-AF016166-10	Unknown
unknown	/Users/mitchjo/Datasets/ForPCPFM/CHECKMATE/Orbi/0577_Marios_PD1_Inhib2_HP-AE002908-7.mzML	0577_Marios_PD1_Inhib2_HP-AE002908-7	Unknown
unknown	/Users/mitchjo/Datasets/ForPCPFM/CHECKMATE/Orbi/0257_Marios_PD1_Inhib2_HP-AE428479-7.mzML	0257_Marios_PD1_Inhib2_HP-AE428479-7	Unknown
unknown	/Users/mitchjo/Datasets/ForPCPFM/CHECKMATE/Orbi/0062_Marios_PD1_Inhib2_HP-AD749690-7.mzML	0062_Marios_PD1_Inhib2_HP-AD749690-7	Unknown
unknown	/Users/mitchjo/Datasets/ForPCPFM/CHECKMATE/Orbi/1062_Marios_PD1_Inhib2_HP-E9106225-7.mzML	1062_Marios_PD1_Inhib2_HP-E9106225-7	Unknown
unknown	/Users/mitchjo/Datasets/ForPCPFM/CHECKMATE/Orbi/0200_Marios_PD1_Inhib2_HP-AF439757-9.mzML	0200_Marios_PD1_Inhib2_HP-AF439757-9	Unknown
unknown	/Users/mitchjo/Datasets/ForPCPFM/CHECKMATE/Orbi/0399_Marios_PD1_Inhib2_HP-AF581653-8.mzML	0399_Marios_PD1_Inhib2_HP-AF581653-8	Unknown
unknown	/Users/mitchjo/Datasets/ForPCPFM/CHECKMATE/Orbi/0960b_Marios_PD1_Inhib2_HP-PREFB50.mzML	0960b_Marios_PD1_Inhib2_HP-PREFB50	Unknown
unknown	/Users/mitchjo/Datasets/ForPCPFM/CHECKMATE/Orbi/1009_Marios_PD1_Inhib2_HP-AF016215-8.mzML	1009_Marios_PD1_Inhib2_HP-AF016215-8	Unknown
unknown	/Users/mitchjo/Datasets/ForPCPFM/CHECKMATE/Orbi/0479_Marios_PD1_Inhib2_HP-E9541294-7.mzML	0479_Marios_PD1_Inhib2_HP-E9541294-7	Unknown
unknown	/Users/mitchjo/Datasets/ForPCPFM/CHECKMATE/Orbi/0376_Marios_PD1_Inhib2_HP-S3862085-7.mzML	0376_Marios_PD1_Inhib2_HP-S3862085-7	Unknown
unknown	/Users/mitchjo/Datasets/ForPCPFM/CHECKMATE/Orbi/0249_Marios_PD1_Inhib2_HP-AF004081-8.mzML	0249_Marios_PD1_Inhib2_HP-AF004081-8	Unknown
unknown	/Users/mitchjo/Datasets/ForPCPFM/CHECKMATE/Orbi/1199_Marios_PD1_Inhib2_HP-AF002738-2.mzML	1199_Marios_PD1_Inhib2_HP-AF002738-2	Unknown
unknown	/Users/mitchjo/Datasets/ForPCPFM/CHECKMATE/Orbi/0993_Marios_PD1_Inhib2_HP-L1426707-9.mzML	0993_Marios_PD1_Inhib2_HP-L1426707-9	Unknown
unknown	/Users/mitchjo/Datasets/ForPCPFM/CHECKMATE/Orbi/0381_Marios_PD1_Inhib2_HP-S3746241-7.mzML	0381_Marios_PD1_Inhib2_HP-S3746241-7	Unknown
unknown	/Users/mitchjo/Datasets/ForPCPFM/CHECKMATE/Orbi/1101_Marios_PD1_Inhib2_HP-E9712821-13.mzML	1101_Marios_PD1_Inhib2_HP-E9712821-13	Unknown
unknown	/Users/mitchjo/Datasets/ForPCPFM/CHECKMATE/Orbi/0123_Marios_PD1_Inhib2_HP-E9665082-7.mzML	0123_Marios_PD1_Inhib2_HP-E9665082-7	Unknown
unknown	/Users/mitchjo/Datasets/ForPCPFM/CHECKMATE/Orbi/0287_Marios_PD1_Inhib2_HP-S3672131-7.mzML	0287_Marios_PD1_Inhib2_HP-S3672131-7	Unknown
unknown	/Users/mitchjo/Datasets/ForPCPFM/CHECKMATE/Orbi/0555_Marios_PD1_Inhib2_HP-L1293251-7.mzML	0555_Marios_PD1_Inhib2_HP-L1293251-7	Unknown
unknown	/Users/mitchjo/Datasets/ForPCPFM/CHECKMATE/Orbi/1057_Marios_PD1_Inhib2_HP-AF015796-9.mzML	1057_Marios_PD1_Inhib2_HP-AF015796-9	Unknown
unknown	/Users/mitchjo/Datasets/ForPCPFM/CHECKMATE/Orbi/0276_Marios_PD1_Inhib2_HP-EA044583-7.mzML	0276_Marios_PD1_Inhib2_HP-EA044583-7	Unknown
unknown	/Users/mitchjo/Datasets/ForPCPFM/CHECKMATE/Orbi/0603_Marios_PD1_Inhib2_HP-E9123054-7.mzML	0603_Marios_PD1_Inhib2_HP-E9123054-7	Unknown
unknown	/Users/mitchjo/Datasets/ForPCPFM/CHECKMATE/Orbi/1167_Marios_PD1_Inhib2_HP-AF009303-8.mzML	1167_Marios_PD1_Inhib2_HP-AF009303-8	Unknown
unknown	/Users/mitchjo/Datasets/ForPCPFM/CHECKMATE/Orbi/0289_Marios_PD1_Inhib2_HP-L1352789-6.mzML	0289_Marios_PD1_Inhib2_HP-L1352789-6	Unknown
unknown	/Users/mitchjo/Datasets/ForPCPFM/CHECKMATE/Orbi/0214_Marios_PD1_Inhib2_HP-E9103643-7.mzML	0214_Marios_PD1_Inhib2_HP-E9103643-7	Unknown
unknown	/Users/mitchjo/Datasets/ForPCPFM/CHECKMATE/Orbi/0540_Marios_PD1_Inhib2_HP-AF009320-8.mzML	0540_Marios_PD1_Inhib2_HP-AF009320-8	Unknown
unknown	/Users/mitchjo/Datasets/ForPCPFM/CHECKMATE/Orbi/0462_Marios_PD1_Inhib2_HP-E9618952-7.mzML	0462_Marios_PD1_Inhib2_HP-E9618952-7	Unknown
unknown	/Users/mitchjo/Datasets/ForPCPFM/CHECKMATE/Orbi/0160b_Marios_PD1_Inhib2_HP-PREFB9.mzML	0160b_Marios_PD1_Inhib2_HP-PREFB9	Unknown
unknown	/Users/mitchjo/Datasets/ForPCPFM/CHECKMATE/Orbi/0686_Marios_PD1_Inhib2_HP-E9124259-6.mzML	0686_Marios_PD1_Inhib2_HP-E9124259-6	Unknown
unknown	/Users/mitchjo/Datasets/ForPCPFM/CHECKMATE/Orbi/0180_Marios_PD1_Inhib2_HP-S4103686-7.mzML	0180_Marios_PD1_Inhib2_HP-S4103686-7	Unknown
unknown	/Users/mitchjo/Datasets/ForPCPFM/CHECKMATE/Orbi/0933_Marios_PD1_Inhib2_HP-AF002710-8.mzML	0933_Marios_PD1_Inhib2_HP-AF002710-8	Unknown
unknown	/Users/mitchjo/Datasets/ForPCPFM/CHECKMATE/Orbi/1047_Marios_PD1_Inhib2_HP-AD193615-7.mzML	1047_Marios_PD1_Inhib2_HP-AD193615-7	Unknown
unknown	/Users/mitchjo/Datasets/ForPCPFM/CHECKMATE/Orbi/0209_Marios_PD1_Inhib2_HP-AE155084-7.mzML	0209_Marios_PD1_Inhib2_HP-AE155084-7	Unknown
unknown	/Users/mitchjo/Datasets/ForPCPFM/CHECKMATE/Orbi/0418_Marios_PD1_Inhib2_HP-AE522916-7.mzML	0418_Marios_PD1_Inhib2_HP-AE522916-7	Unknown
unknown	/Users/mitchjo/Datasets/ForPCPFM/CHECKMATE/Orbi/0592_Marios_PD1_Inhib2_HP-L1443424-9.mzML	0592_Marios_PD1_Inhib2_HP-L1443424-9	Unknown
unknown	/Users/mitchjo/Datasets/ForPCPFM/CHECKMATE/Orbi/0100_Marios_PD1_Inhib2_HP-E9703900-6.mzML	0100_Marios_PD1_Inhib2_HP-E9703900-6	Unknown
unknown	/Users/mitchjo/Datasets/ForPCPFM/CHECKMATE/Orbi/1173_Marios_PD1_Inhib2_HP-E9101709-7.mzML	1173_Marios_PD1_Inhib2_HP-E9101709-7	Unknown
unknown	/Users/mitchjo/Datasets/ForPCPFM/CHECKMATE/Orbi/1222aaaaa_Marios_PD1_Inhib2_HP-000100072-3.mzML	1222aaaaa_Marios_PD1_Inhib2_HP-000100072-3	Unknown
unknown	/Users/mitchjo/Datasets/ForPCPFM/CHECKMATE/Orbi/0343_Marios_PD1_Inhib2_HP-EA563624-6.mzML	0343_Marios_PD1_Inhib2_HP-EA563624-6	Unknown
unknown	/Users/mitchjo/Datasets/ForPCPFM/CHECKMATE/Orbi/0175_Marios_PD1_Inhib2_HP-S3740940-7.mzML	0175_Marios_PD1_Inhib2_HP-S3740940-7	Unknown
unknown	/Users/mitchjo/Datasets/ForPCPFM/CHECKMATE/Orbi/0600zzz_Marios_PD1_Inhib2_HP-PREFA32.mzML	0600zzz_Marios_PD1_Inhib2_HP-PREFA32	Unknown
unknown	/Users/mitchjo/Datasets/ForPCPFM/CHECKMATE/Orbi/0710_Marios_PD1_Inhib2_HP-E9314438-7.mzML	0710_Marios_PD1_Inhib2_HP-E9314438-7	Unknown
unknown	/Users/mitchjo/Datasets/ForPCPFM/CHECKMATE/Orbi/0988_Marios_PD1_Inhib2_HP-L1293268-6.mzML	0988_Marios_PD1_Inhib2_HP-L1293268-6	Unknown
unknown	/Users/mitchjo/Datasets/ForPCPFM/CHECKMATE/Orbi/0853_Marios_PD1_Inhib2_HP-S3717397-6.mzML	0853_Marios_PD1_Inhib2_HP-S3717397-6	Unknown
unknown	/Users/mitchjo/Datasets/ForPCPFM/CHECKMATE/Orbi/0206_Marios_PD1_Inhib2_HP-S3708672-7.mzML	0206_Marios_PD1_Inhib2_HP-S3708672-7	Unknown
unknown	/Users/mitchjo/Datasets/ForPCPFM/CHECKMATE/Orbi/0474_Marios_PD1_Inhib2_HP-AF360064-9.mzML	0474_Marios_PD1_Inhib2_HP-AF360064-9	Unknown
unknown	/Users/mitchjo/Datasets/ForPCPFM/CHECKMATE/Orbi/0538_Marios_PD1_Inhib2_HP-AE003497-7.mzML	0538_Marios_PD1_Inhib2_HP-AE003497-7	Unknown
unknown	/Users/mitchjo/Datasets/ForPCPFM/CHECKMATE/Orbi/0060_Marios_PD1_Inhib2_HP-S4035311-7.mzML	0060_Marios_PD1_Inhib2_HP-S4035311-7	Unknown
unknown	/Users/mitchjo/Datasets/ForPCPFM/CHECKMATE/Orbi/0929_Marios_PD1_Inhib2_HP-AE902415-7.mzML	0929_Marios_PD1_Inhib2_HP-AE902415-7	Unknown
unknown	/Users/mitchjo/Datasets/ForPCPFM/CHECKMATE/Orbi/1054_Marios_PD1_Inhib2_HP-S3704162-7.mzML	1054_Marios_PD1_Inhib2_HP-S3704162-7	Unknown
unknown	/Users/mitchjo/Datasets/ForPCPFM/CHECKMATE/Orbi/0166_Marios_PD1_Inhib2_HP-L1381809-7.mzML	0166_Marios_PD1_Inhib2_HP-L1381809-7	Unknown
unknown	/Users/mitchjo/Datasets/ForPCPFM/CHECKMATE/Orbi/0788_Marios_PD1_Inhib2_HP-L1381807-6.mzML	0788_Marios_PD1_Inhib2_HP-L1381807-6	Unknown
unknown	/Users/mitchjo/Datasets/ForPCPFM/CHECKMATE/Orbi/0000y_Marios_PD1_Inhib2_HP-000100072-3.mzML	0000y_Marios_PD1_Inhib2_HP-000100072-3	Unknown
unknown	/Users/mitchjo/Datasets/ForPCPFM/CHECKMATE/Orbi/0427_Marios_PD1_Inhib2_HP-E9099303-2.mzML	0427_Marios_PD1_Inhib2_HP-E9099303-2	Unknown
unknown	/Users/mitchjo/Datasets/ForPCPFM/CHECKMATE/Orbi/0159_Marios_PD1_Inhib2_HP-E9123049-7.mzML	0159_Marios_PD1_Inhib2_HP-E9123049-7	Unknown
unknown	/Users/mitchjo/Datasets/ForPCPFM/CHECKMATE/Orbi/0860a_Marios_PD1_Inhib2_HP-PREFA45.mzML	0860a_Marios_PD1_Inhib2_HP-PREFA45	Unknown
unknown	/Users/mitchjo/Datasets/ForPCPFM/CHECKMATE/Orbi/0323_Marios_PD1_Inhib2_HP-AE062808-6.mzML	0323_Marios_PD1_Inhib2_HP-AE062808-6	Unknown
unknown	/Users/mitchjo/Datasets/ForPCPFM/CHECKMATE/Orbi/0230_Marios_PD1_Inhib2_HP-AE302624-7.mzML	0230_Marios_PD1_Inhib2_HP-AE302624-7	Unknown
unknown	/Users/mitchjo/Datasets/ForPCPFM/CHECKMATE/Orbi/0366_Marios_PD1_Inhib2_HP-S3670415-7.mzML	0366_Marios_PD1_Inhib2_HP-S3670415-7	Unknown
unknown	/Users/mitchjo/Datasets/ForPCPFM/CHECKMATE/Orbi/0172_Marios_PD1_Inhib2_HP-AD775604-6.mzML	0172_Marios_PD1_Inhib2_HP-AD775604-6	Unknown
unknown	/Users/mitchjo/Datasets/ForPCPFM/CHECKMATE/Orbi/0189_Marios_PD1_Inhib2_HP-AD424473-7.mzML	0189_Marios_PD1_Inhib2_HP-AD424473-7	Unknown
unknown	/Users/mitchjo/Datasets/ForPCPFM/CHECKMATE/Orbi/1222aaaa_Marios_PD1_Inhib2_HP-000900066-3.mzML	1222aaaa_Marios_PD1_Inhib2_HP-000900066-3	Unknown
unknown	/Users/mitchjo/Datasets/ForPCPFM/CHECKMATE/Orbi/0120_Marios_PD1_Inhib2_HP-AF003921-9.mzML	0120_Marios_PD1_Inhib2_HP-AF003921-9	Unknown
unknown	/Users/mitchjo/Datasets/ForPCPFM/CHECKMATE/Orbi/1160a_Marios_PD1_Inhib2_HP-PREFA60.mzML	1160a_Marios_PD1_Inhib2_HP-PREFA60	Unknown
unknown	/Users/mitchjo/Datasets/ForPCPFM/CHECKMATE/Orbi/0875_Marios_PD1_Inhib2_HP-AF048323-8.mzML	0875_Marios_PD1_Inhib2_HP-AF048323-8	Unknown
unknown	/Users/mitchjo/Datasets/ForPCPFM/CHECKMATE/Orbi/1221_Marios_PD1_Inhib2_HP-EA039954-7.mzML	1221_Marios_PD1_Inhib2_HP-EA039954-7	Unknown
unknown	/Users/mitchjo/Datasets/ForPCPFM/CHECKMATE/Orbi/0540b_Marios_PD1_Inhib2_HP-PREFB28.mzML	0540b_Marios_PD1_Inhib2_HP-PREFB28	Unknown
unknown	/Users/mitchjo/Datasets/ForPCPFM/CHECKMATE/Orbi/0454_Marios_PD1_Inhib2_HP-AE471830-6.mzML	0454_Marios_PD1_Inhib2_HP-AE471830-6	Unknown
unknown	/Users/mitchjo/Datasets/ForPCPFM/CHECKMATE/Orbi/0977_Marios_PD1_Inhib2_HP-AE052721-7.mzML	0977_Marios_PD1_Inhib2_HP-AE052721-7	Unknown
unknown	/Users/mitchjo/Datasets/ForPCPFM/CHECKMATE/Orbi/0651_Marios_PD1_Inhib2_HP-E9241323-6.mzML	0651_Marios_PD1_Inhib2_HP-E9241323-6	Unknown
unknown	/Users/mitchjo/Datasets/ForPCPFM/CHECKMATE/Orbi/0397_Marios_PD1_Inhib2_HP-AE663607-7.mzML	0397_Marios_PD1_Inhib2_HP-AE663607-7	Unknown
unknown	/Users/mitchjo/Datasets/ForPCPFM/CHECKMATE/Orbi/0936_Marios_PD1_Inhib2_HP-AF003920-9.mzML	0936_Marios_PD1_Inhib2_HP-AF003920-9	Unknown
unknown	/Users/mitchjo/Datasets/ForPCPFM/CHECKMATE/Orbi/0070_Marios_PD1_Inhib2_HP-EA048756-7.mzML	0070_Marios_PD1_Inhib2_HP-EA048756-7	Unknown
unknown	/Users/mitchjo/Datasets/ForPCPFM/CHECKMATE/Orbi/1086_Marios_PD1_Inhib2_HP-AD185795-7.mzML	1086_Marios_PD1_Inhib2_HP-AD185795-7	Unknown
unknown	/Users/mitchjo/Datasets/ForPCPFM/CHECKMATE/Orbi/0600aaaaa_Marios_PD1_Inhib2_HP-000100072-3.mzML	0600aaaaa_Marios_PD1_Inhib2_HP-000100072-3	Unknown
unknown	/Users/mitchjo/Datasets/ForPCPFM/CHECKMATE/Orbi/1084_Marios_PD1_Inhib2_HP-AE059520-7.mzML	1084_Marios_PD1_Inhib2_HP-AE059520-7	Unknown
unknown	/Users/mitchjo/Datasets/ForPCPFM/CHECKMATE/Orbi/0822_Marios_PD1_Inhib2_HP-AE428476-7.mzML	0822_Marios_PD1_Inhib2_HP-AE428476-7	Unknown
unknown	/Users/mitchjo/Datasets/ForPCPFM/CHECKMATE/Orbi/0571_Marios_PD1_Inhib2_HP-AE059528-6.mzML	0571_Marios_PD1_Inhib2_HP-AE059528-6	Unknown
unknown	/Users/mitchjo/Datasets/ForPCPFM/CHECKMATE/Orbi/0511_Marios_PD1_Inhib2_HP-AF252788-8.mzML	0511_Marios_PD1_Inhib2_HP-AF252788-8	Unknown
unknown	/Users/mitchjo/Datasets/ForPCPFM/CHECKMATE/Orbi/0773_Marios_PD1_Inhib2_HP-AF048311-9.mzML	0773_Marios_PD1_Inhib2_HP-AF048311-9	Unknown
unknown	/Users/mitchjo/Datasets/ForPCPFM/CHECKMATE/Orbi/0128_Marios_PD1_Inhib2_HP-E9432886-7.mzML	0128_Marios_PD1_Inhib2_HP-E9432886-7	Unknown
unknown	/Users/mitchjo/Datasets/ForPCPFM/CHECKMATE/Orbi/0881_Marios_PD1_Inhib2_HP-E9657513-7.mzML	0881_Marios_PD1_Inhib2_HP-E9657513-7	Unknown
unknown	/Users/mitchjo/Datasets/ForPCPFM/CHECKMATE/Orbi/1085_Marios_PD1_Inhib2_HP-E9485321-6.mzML	1085_Marios_PD1_Inhib2_HP-E9485321-6	Unknown
unknown	/Users/mitchjo/Datasets/ForPCPFM/CHECKMATE/Orbi/0272_Marios_PD1_Inhib2_HP-AF365620-8.mzML	0272_Marios_PD1_Inhib2_HP-AF365620-8	Unknown
unknown	/Users/mitchjo/Datasets/ForPCPFM/CHECKMATE/Orbi/0821_Marios_PD1_Inhib2_HP-L1448910-11.mzML	0821_Marios_PD1_Inhib2_HP-L1448910-11	Unknown
unknown	/Users/mitchjo/Datasets/ForPCPFM/CHECKMATE/Orbi/1111_Marios_PD1_Inhib2_HP-E9314447-6.mzML	1111_Marios_PD1_Inhib2_HP-E9314447-6	Unknown
unknown	/Users/mitchjo/Datasets/ForPCPFM/CHECKMATE/Orbi/0896_Marios_PD1_Inhib2_HP-AF004074-8.mzML	0896_Marios_PD1_Inhib2_HP-AF004074-8	Unknown
unknown	/Users/mitchjo/Datasets/ForPCPFM/CHECKMATE/Orbi/0132_Marios_PD1_Inhib2_HP-E9618950-7.mzML	0132_Marios_PD1_Inhib2_HP-E9618950-7	Unknown
unknown	/Users/mitchjo/Datasets/ForPCPFM/CHECKMATE/Orbi/0618_Marios_PD1_Inhib2_HP-L1479322-12.mzML	0618_Marios_PD1_Inhib2_HP-L1479322-12	Unknown
unknown	/Users/mitchjo/Datasets/ForPCPFM/CHECKMATE/Orbi/0428_Marios_PD1_Inhib2_HP-AD775403-7.mzML	0428_Marios_PD1_Inhib2_HP-AD775403-7	Unknown
unknown	/Users/mitchjo/Datasets/ForPCPFM/CHECKMATE/Orbi/0124_Marios_PD1_Inhib2_HP-L1381834-6.mzML	0124_Marios_PD1_Inhib2_HP-L1381834-6	Unknown
unknown	/Users/mitchjo/Datasets/ForPCPFM/CHECKMATE/Orbi/0650_Marios_PD1_Inhib2_HP-L1384333-7.mzML	0650_Marios_PD1_Inhib2_HP-L1384333-7	Unknown
unknown	/Users/mitchjo/Datasets/ForPCPFM/CHECKMATE/Orbi/0600x_Marios_PD1_Inhib2_HP-000900097-3.mzML	0600x_Marios_PD1_Inhib2_HP-000900097-3	Unknown
unknown	/Users/mitchjo/Datasets/ForPCPFM/CHECKMATE/Orbi/1198_Marios_PD1_Inhib2_HP-AE525981-7.mzML	1198_Marios_PD1_Inhib2_HP-AE525981-7	Unknown
unknown	/Users/mitchjo/Datasets/ForPCPFM/CHECKMATE/Orbi/0948_Marios_PD1_Inhib2_HP-AE490137-6.mzML	0948_Marios_PD1_Inhib2_HP-AE490137-6	Unknown
unknown	/Users/mitchjo/Datasets/ForPCPFM/CHECKMATE/Orbi/0409_Marios_PD1_Inhib2_HP-AF048315-9.mzML	0409_Marios_PD1_Inhib2_HP-AF048315-9	Unknown
unknown	/Users/mitchjo/Datasets/ForPCPFM/CHECKMATE/Orbi/1222bcbc_Marios_PD1_Inhib2_HP-RCC-Pool12.mzML	1222bcbc_Marios_PD1_Inhib2_HP-RCC-Pool12	Unknown
unknown	/Users/mitchjo/Datasets/ForPCPFM/CHECKMATE/Orbi/0600zzzz_Marios_PD1_Inhib2_HP-PREFB32.mzML	0600zzzz_Marios_PD1_Inhib2_HP-PREFB32	Unknown
unknown	/Users/mitchjo/Datasets/ForPCPFM/CHECKMATE/Orbi/0906_Marios_PD1_Inhib2_HP-AF002810-9.mzML	0906_Marios_PD1_Inhib2_HP-AF002810-9	Unknown
unknown	/Users/mitchjo/Datasets/ForPCPFM/CHECKMATE/Orbi/0480_Marios_PD1_Inhib2_HP-E9125190-7.mzML	0480_Marios_PD1_Inhib2_HP-E9125190-7	Unknown
unknown	/Users/mitchjo/Datasets/ForPCPFM/CHECKMATE/Orbi/0769_Marios_PD1_Inhib2_HP-AF438567-8.mzML	0769_Marios_PD1_Inhib2_HP-AF438567-8	Unknown
unknown	/Users/mitchjo/Datasets/ForPCPFM/CHECKMATE/Orbi/0105_Marios_PD1_Inhib2_HP-AD611930-7.mzML	0105_Marios_PD1_Inhib2_HP-AD611930-7	Unknown
unknown	/Users/mitchjo/Datasets/ForPCPFM/CHECKMATE/Orbi/0946_Marios_PD1_Inhib2_HP-S3653087-6.mzML	0946_Marios_PD1_Inhib2_HP-S3653087-6	Unknown
unknown	/Users/mitchjo/Datasets/ForPCPFM/CHECKMATE/Orbi/0781_Marios_PD1_Inhib2_HP-S3740939-7.mzML	0781_Marios_PD1_Inhib2_HP-S3740939-7	Unknown
unknown	/Users/mitchjo/Datasets/ForPCPFM/CHECKMATE/Orbi/0163_Marios_PD1_Inhib2_HP-AE477279-7.mzML	0163_Marios_PD1_Inhib2_HP-AE477279-7	Unknown
unknown	/Users/mitchjo/Datasets/ForPCPFM/CHECKMATE/Orbi/1024_Marios_PD1_Inhib2_HP-AE471829-6.mzML	1024_Marios_PD1_Inhib2_HP-AE471829-6	Unknown
unknown	/Users/mitchjo/Datasets/ForPCPFM/CHECKMATE/Orbi/0937_Marios_PD1_Inhib2_HP-E9540924-7.mzML	0937_Marios_PD1_Inhib2_HP-E9540924-7	Unknown
unknown	/Users/mitchjo/Datasets/ForPCPFM/CHECKMATE/Orbi/0185_Marios_PD1_Inhib2_HP-AF008958-8.mzML	0185_Marios_PD1_Inhib2_HP-AF008958-8	Unknown
unknown	/Users/mitchjo/Datasets/ForPCPFM/CHECKMATE/Orbi/0365_Marios_PD1_Inhib2_HP-L1478158-8.mzML	0365_Marios_PD1_Inhib2_HP-L1478158-8	Unknown
unknown	/Users/mitchjo/Datasets/ForPCPFM/CHECKMATE/Orbi/0583_Marios_PD1_Inhib2_HP-AE525980-7.mzML	0583_Marios_PD1_Inhib2_HP-AE525980-7	Unknown
unknown	/Users/mitchjo/Datasets/ForPCPFM/CHECKMATE/Orbi/0147_Marios_PD1_Inhib2_HP-EA039694-7.mzML	0147_Marios_PD1_Inhib2_HP-EA039694-7	Unknown
unknown	/Users/mitchjo/Datasets/ForPCPFM/CHECKMATE/Orbi/0460_Marios_PD1_Inhib2_HP-AE330679-6.mzML	0460_Marios_PD1_Inhib2_HP-AE330679-6	Unknown
unknown	/Users/mitchjo/Datasets/ForPCPFM/CHECKMATE/Orbi/0473_Marios_PD1_Inhib2_HP-E9567515-9.mzML	0473_Marios_PD1_Inhib2_HP-E9567515-9	Unknown
unknown	/Users/mitchjo/Datasets/ForPCPFM/CHECKMATE/Orbi/0711_Marios_PD1_Inhib2_HP-EA044209-6.mzML	0711_Marios_PD1_Inhib2_HP-EA044209-6	Unknown
unknown	/Users/mitchjo/Datasets/ForPCPFM/CHECKMATE/Orbi/1007_Marios_PD1_Inhib2_HP-AF016204-8.mzML	1007_Marios_PD1_Inhib2_HP-AF016204-8	Unknown
unknown	/Users/mitchjo/Datasets/ForPCPFM/CHECKMATE/Orbi/0250_Marios_PD1_Inhib2_HP-AF048314-9.mzML	0250_Marios_PD1_Inhib2_HP-AF048314-9	Unknown
unknown	/Users/mitchjo/Datasets/ForPCPFM/CHECKMATE/Orbi/0258_Marios_PD1_Inhib2_HP-AE133961-7.mzML	0258_Marios_PD1_Inhib2_HP-AE133961-7	Unknown
unknown	/Users/mitchjo/Datasets/ForPCPFM/CHECKMATE/Orbi/1004_Marios_PD1_Inhib2_HP-AF008966-9.mzML	1004_Marios_PD1_Inhib2_HP-AF008966-9	Unknown
unknown	/Users/mitchjo/Datasets/ForPCPFM/CHECKMATE/Orbi/0205_Marios_PD1_Inhib2_HP-S3447041-6.mzML	0205_Marios_PD1_Inhib2_HP-S3447041-6	Unknown
unknown	/Users/mitchjo/Datasets/ForPCPFM/CHECKMATE/Orbi/1069_Marios_PD1_Inhib2_HP-AF002780-9.mzML	1069_Marios_PD1_Inhib2_HP-AF002780-9	Unknown
unknown	/Users/mitchjo/Datasets/ForPCPFM/CHECKMATE/Orbi/1026_Marios_PD1_Inhib2_HP-AD783004-7.mzML	1026_Marios_PD1_Inhib2_HP-AD783004-7	Unknown
unknown	/Users/mitchjo/Datasets/ForPCPFM/CHECKMATE/Orbi/0426_Marios_PD1_Inhib2_HP-E9108658-7.mzML	0426_Marios_PD1_Inhib2_HP-E9108658-7	Unknown
unknown	/Users/mitchjo/Datasets/ForPCPFM/CHECKMATE/Orbi/0600aaa_Marios_PD1_Inhib2_HP-000900097-3.mzML	0600aaa_Marios_PD1_Inhib2_HP-000900097-3	Unknown
unknown	/Users/mitchjo/Datasets/ForPCPFM/CHECKMATE/Orbi/0078_Marios_PD1_Inhib2_HP-EA040892-6.mzML	0078_Marios_PD1_Inhib2_HP-EA040892-6	Unknown
unknown	/Users/mitchjo/Datasets/ForPCPFM/CHECKMATE/Orbi/0436_Marios_PD1_Inhib2_HP-AD604118-7.mzML	0436_Marios_PD1_Inhib2_HP-AD604118-7	Unknown
unknown	/Users/mitchjo/Datasets/ForPCPFM/CHECKMATE/Orbi/1082_Marios_PD1_Inhib2_HP-AE302625-7.mzML	1082_Marios_PD1_Inhib2_HP-AE302625-7	Unknown
unknown	/Users/mitchjo/Datasets/ForPCPFM/CHECKMATE/Orbi/0164_Marios_PD1_Inhib2_HP-AF015542-8.mzML	0164_Marios_PD1_Inhib2_HP-AF015542-8	Unknown
unknown	/Users/mitchjo/Datasets/ForPCPFM/CHECKMATE/Orbi/0660b_Marios_PD1_Inhib2_HP-PREFB35.mzML	0660b_Marios_PD1_Inhib2_HP-PREFB35	Unknown
unknown	/Users/mitchjo/Datasets/ForPCPFM/CHECKMATE/Orbi/0329_Marios_PD1_Inhib2_HP-AE487824-2.mzML	0329_Marios_PD1_Inhib2_HP-AE487824-2	Unknown
unknown	/Users/mitchjo/Datasets/ForPCPFM/CHECKMATE/Orbi/0388_Marios_PD1_Inhib2_HP-S3578236-7.mzML	0388_Marios_PD1_Inhib2_HP-S3578236-7	Unknown
unknown	/Users/mitchjo/Datasets/ForPCPFM/CHECKMATE/Orbi/0983_Marios_PD1_Inhib2_HP-S4107173-8.mzML	0983_Marios_PD1_Inhib2_HP-S4107173-8	Unknown
unknown	/Users/mitchjo/Datasets/ForPCPFM/CHECKMATE/Orbi/0173_Marios_PD1_Inhib2_HP-AE588070-6.mzML	0173_Marios_PD1_Inhib2_HP-AE588070-6	Unknown
unknown	/Users/mitchjo/Datasets/ForPCPFM/CHECKMATE/Orbi/0623_Marios_PD1_Inhib2_HP-E9103644-7.mzML	0623_Marios_PD1_Inhib2_HP-E9103644-7	Unknown
unknown	/Users/mitchjo/Datasets/ForPCPFM/CHECKMATE/Orbi/0959_Marios_PD1_Inhib2_HP-AF002788-8.mzML	0959_Marios_PD1_Inhib2_HP-AF002788-8	Unknown
unknown	/Users/mitchjo/Datasets/ForPCPFM/CHECKMATE/Orbi/0547_Marios_PD1_Inhib2_HP-E9108954-7.mzML	0547_Marios_PD1_Inhib2_HP-E9108954-7	Unknown
unknown	/Users/mitchjo/Datasets/ForPCPFM/CHECKMATE/Orbi/0349_Marios_PD1_Inhib2_HP-E9630287-7.mzML	0349_Marios_PD1_Inhib2_HP-E9630287-7	Unknown
unknown	/Users/mitchjo/Datasets/ForPCPFM/CHECKMATE/Orbi/0294_Marios_PD1_Inhib2_HP-E9101801-6.mzML	0294_Marios_PD1_Inhib2_HP-E9101801-6	Unknown
unknown	/Users/mitchjo/Datasets/ForPCPFM/CHECKMATE/Orbi/0600v_Marios_PD1_Inhib2_HP-001400087-3.mzML	0600v_Marios_PD1_Inhib2_HP-001400087-3	Unknown
unknown	/Users/mitchjo/Datasets/ForPCPFM/CHECKMATE/Orbi/0387_Marios_PD1_Inhib2_HP-AF009319-8.mzML	0387_Marios_PD1_Inhib2_HP-AF009319-8	Unknown
unknown	/Users/mitchjo/Datasets/ForPCPFM/CHECKMATE/Orbi/1095_Marios_PD1_Inhib2_HP-S3681809-7.mzML	1095_Marios_PD1_Inhib2_HP-S3681809-7	Unknown
unknown	/Users/mitchjo/Datasets/ForPCPFM/CHECKMATE/Orbi/0641_Marios_PD1_Inhib2_HP-AE673812-6.mzML	0641_Marios_PD1_Inhib2_HP-AE673812-6	Unknown
unknown	/Users/mitchjo/Datasets/ForPCPFM/CHECKMATE/Orbi/0621_Marios_PD1_Inhib2_HP-AF003938-8.mzML	0621_Marios_PD1_Inhib2_HP-AF003938-8	Unknown
unknown	/Users/mitchjo/Datasets/ForPCPFM/CHECKMATE/Orbi/0434_Marios_PD1_Inhib2_HP-AD452647-7.mzML	0434_Marios_PD1_Inhib2_HP-AD452647-7	Unknown
unknown	/Users/mitchjo/Datasets/ForPCPFM/CHECKMATE/Orbi/0965_Marios_PD1_Inhib2_HP-E9721147-7.mzML	0965_Marios_PD1_Inhib2_HP-E9721147-7	Unknown
unknown	/Users/mitchjo/Datasets/ForPCPFM/CHECKMATE/Orbi/0795_Marios_PD1_Inhib2_HP-E9130957-6.mzML	0795_Marios_PD1_Inhib2_HP-E9130957-6	Unknown
unknown	/Users/mitchjo/Datasets/ForPCPFM/CHECKMATE/Orbi/1083_Marios_PD1_Inhib2_HP-AD827416-6.mzML	1083_Marios_PD1_Inhib2_HP-AD827416-6	Unknown
unknown	/Users/mitchjo/Datasets/ForPCPFM/CHECKMATE/Orbi/0187_Marios_PD1_Inhib2_HP-AD783002-7.mzML	0187_Marios_PD1_Inhib2_HP-AD783002-7	Unknown
unknown	/Users/mitchjo/Datasets/ForPCPFM/CHECKMATE/Orbi/1053_Marios_PD1_Inhib2_HP-S3733281-7.mzML	1053_Marios_PD1_Inhib2_HP-S3733281-7	Unknown
unknown	/Users/mitchjo/Datasets/ForPCPFM/CHECKMATE/Orbi/0534_Marios_PD1_Inhib2_HP-S3797351-6.mzML	0534_Marios_PD1_Inhib2_HP-S3797351-6	Unknown
unknown	/Users/mitchjo/Datasets/ForPCPFM/CHECKMATE/Orbi/0662_Marios_PD1_Inhib2_HP-L1357307-7.mzML	0662_Marios_PD1_Inhib2_HP-L1357307-7	Unknown
unknown	/Users/mitchjo/Datasets/ForPCPFM/CHECKMATE/Orbi/1201_Marios_PD1_Inhib2_HP-AF032142-8.mzML	1201_Marios_PD1_Inhib2_HP-AF032142-8	Unknown
unknown	/Users/mitchjo/Datasets/ForPCPFM/CHECKMATE/Orbi/0200b_Marios_PD1_Inhib2_HP-PREFB11.mzML	0200b_Marios_PD1_Inhib2_HP-PREFB11	Unknown
unknown	/Users/mitchjo/Datasets/ForPCPFM/CHECKMATE/Orbi/1184_Marios_PD1_Inhib2_HP-EA444380-6.mzML	1184_Marios_PD1_Inhib2_HP-EA444380-6	Unknown
unknown	/Users/mitchjo/Datasets/ForPCPFM/CHECKMATE/Orbi/1060b_Marios_PD1_Inhib2_HP-PREFB55.mzML	1060b_Marios_PD1_Inhib2_HP-PREFB55	Unknown
unknown	/Users/mitchjo/Datasets/ForPCPFM/CHECKMATE/Orbi/0057_Marios_PD1_Inhib2_HP-AE206928-6.mzML	0057_Marios_PD1_Inhib2_HP-AE206928-6	Unknown
unknown	/Users/mitchjo/Datasets/ForPCPFM/CHECKMATE/Orbi/0072_Marios_PD1_Inhib2_HP-EA040851-7.mzML	0072_Marios_PD1_Inhib2_HP-EA040851-7	Unknown
unknown	/Users/mitchjo/Datasets/ForPCPFM/CHECKMATE/Orbi/0320a_Marios_PD1_Inhib2_HP-PREFA17.mzML	0320a_Marios_PD1_Inhib2_HP-PREFA17	Unknown
unknown	/Users/mitchjo/Datasets/ForPCPFM/CHECKMATE/Orbi/0011_Marios_PD1_Inhib2_HP-AE330691-6.mzML	0011_Marios_PD1_Inhib2_HP-AE330691-6	Unknown
unknown	/Users/mitchjo/Datasets/ForPCPFM/CHECKMATE/Orbi/0127_Marios_PD1_Inhib2_HP-AF261222-8.mzML	0127_Marios_PD1_Inhib2_HP-AF261222-8	Unknown
unknown	/Users/mitchjo/Datasets/ForPCPFM/CHECKMATE/Orbi/0295_Marios_PD1_Inhib2_HP-EA048757-7.mzML	0295_Marios_PD1_Inhib2_HP-EA048757-7	Unknown
unknown	/Users/mitchjo/Datasets/ForPCPFM/CHECKMATE/Orbi/1068_Marios_PD1_Inhib2_HP-E9103731-7.mzML	1068_Marios_PD1_Inhib2_HP-E9103731-7	Unknown
unknown	/Users/mitchjo/Datasets/ForPCPFM/CHECKMATE/Orbi/0109_Marios_PD1_Inhib2_HP-EA003796-7.mzML	0109_Marios_PD1_Inhib2_HP-EA003796-7	Unknown
unknown	/Users/mitchjo/Datasets/ForPCPFM/CHECKMATE/Orbi/0871_Marios_PD1_Inhib2_HP-S3713049-6.mzML	0871_Marios_PD1_Inhib2_HP-S3713049-6	Unknown
unknown	/Users/mitchjo/Datasets/ForPCPFM/CHECKMATE/Orbi/0918_Marios_PD1_Inhib2_HP-E9106365-8.mzML	0918_Marios_PD1_Inhib2_HP-E9106365-8	Unknown
unknown	/Users/mitchjo/Datasets/ForPCPFM/CHECKMATE/Orbi/1045_Marios_PD1_Inhib2_HP-E9123619-6.mzML	1045_Marios_PD1_Inhib2_HP-E9123619-6	Unknown
unknown	/Users/mitchjo/Datasets/ForPCPFM/CHECKMATE/Orbi/0956_Marios_PD1_Inhib2_HP-S3708671-7.mzML	0956_Marios_PD1_Inhib2_HP-S3708671-7	Unknown
unknown	/Users/mitchjo/Datasets/ForPCPFM/CHECKMATE/Orbi/0235_Marios_PD1_Inhib2_HP-AE817161-6.mzML	0235_Marios_PD1_Inhib2_HP-AE817161-6	Unknown
unknown	/Users/mitchjo/Datasets/ForPCPFM/CHECKMATE/Orbi/0635_Marios_PD1_Inhib2_HP-E9124069-3.mzML	0635_Marios_PD1_Inhib2_HP-E9124069-3	Unknown
unknown	/Users/mitchjo/Datasets/ForPCPFM/CHECKMATE/Orbi/0643_Marios_PD1_Inhib2_HP-AE104721-7.mzML	0643_Marios_PD1_Inhib2_HP-AE104721-7	Unknown
unknown	/Users/mitchjo/Datasets/ForPCPFM/CHECKMATE/Orbi/0791_Marios_PD1_Inhib2_HP-E9123618-6.mzML	0791_Marios_PD1_Inhib2_HP-E9123618-6	Unknown
unknown	/Users/mitchjo/Datasets/ForPCPFM/CHECKMATE/Orbi/0833_Marios_PD1_Inhib2_HP-AE630795-6.mzML	0833_Marios_PD1_Inhib2_HP-AE630795-6	Unknown
unknown	/Users/mitchjo/Datasets/ForPCPFM/CHECKMATE/Orbi/0274_Marios_PD1_Inhib2_HP-AF126070-9.mzML	0274_Marios_PD1_Inhib2_HP-AF126070-9	Unknown
unknown	/Users/mitchjo/Datasets/ForPCPFM/CHECKMATE/Orbi/1210_Marios_PD1_Inhib2_HP-AF185746-9.mzML	1210_Marios_PD1_Inhib2_HP-AF185746-9	Unknown
unknown	/Users/mitchjo/Datasets/ForPCPFM/CHECKMATE/Orbi/0179_Marios_PD1_Inhib2_HP-S4103681-8.mzML	0179_Marios_PD1_Inhib2_HP-S4103681-8	Unknown
unknown	/Users/mitchjo/Datasets/ForPCPFM/CHECKMATE/Orbi/0943_Marios_PD1_Inhib2_HP-EA495436-7.mzML	0943_Marios_PD1_Inhib2_HP-EA495436-7	Unknown
unknown	/Users/mitchjo/Datasets/ForPCPFM/CHECKMATE/Orbi/1197_Marios_PD1_Inhib2_HP-S3792617-7.mzML	1197_Marios_PD1_Inhib2_HP-S3792617-7	Unknown
unknown	/Users/mitchjo/Datasets/ForPCPFM/CHECKMATE/Orbi/0987_Marios_PD1_Inhib2_HP-EA039696-7.mzML	0987_Marios_PD1_Inhib2_HP-EA039696-7	Unknown
unknown	/Users/mitchjo/Datasets/ForPCPFM/CHECKMATE/Orbi/0412_Marios_PD1_Inhib2_HP-E9712824-7.mzML	0412_Marios_PD1_Inhib2_HP-E9712824-7	Unknown
unknown	/Users/mitchjo/Datasets/ForPCPFM/CHECKMATE/Orbi/0644_Marios_PD1_Inhib2_HP-AE853232-7.mzML	0644_Marios_PD1_Inhib2_HP-AE853232-7	Unknown
unknown	/Users/mitchjo/Datasets/ForPCPFM/CHECKMATE/Orbi/0849_Marios_PD1_Inhib2_HP-EA677535-8.mzML	0849_Marios_PD1_Inhib2_HP-EA677535-8	Unknown
unknown	/Users/mitchjo/Datasets/ForPCPFM/CHECKMATE/Orbi/0600b_Marios_PD1_Inhib2_HP-PREFA31.mzML	0600b_Marios_PD1_Inhib2_HP-PREFA31	Unknown
unknown	/Users/mitchjo/Datasets/ForPCPFM/CHECKMATE/Orbi/0647_Marios_PD1_Inhib2_HP-E9103106-6.mzML	0647_Marios_PD1_Inhib2_HP-E9103106-6	Unknown
unknown	/Users/mitchjo/Datasets/ForPCPFM/CHECKMATE/Orbi/0040a_Marios_PD1_Inhib2_HP-PREFA3.mzML	0040a_Marios_PD1_Inhib2_HP-PREFA3	Unknown
unknown	/Users/mitchjo/Datasets/ForPCPFM/CHECKMATE/Orbi/0264_Marios_PD1_Inhib2_HP-S3675226-7.mzML	0264_Marios_PD1_Inhib2_HP-S3675226-7	Unknown
unknown	/Users/mitchjo/Datasets/ForPCPFM/CHECKMATE/Orbi/0607_Marios_PD1_Inhib2_HP-AD780267-7.mzML	0607_Marios_PD1_Inhib2_HP-AD780267-7	Unknown
unknown	/Users/mitchjo/Datasets/ForPCPFM/CHECKMATE/Orbi/0468_Marios_PD1_Inhib2_HP-AD611932-7.mzML	0468_Marios_PD1_Inhib2_HP-AD611932-7	Unknown
unknown	/Users/mitchjo/Datasets/ForPCPFM/CHECKMATE/Orbi/0417_Marios_PD1_Inhib2_HP-AF365619-8.mzML	0417_Marios_PD1_Inhib2_HP-AF365619-8	Unknown
unknown	/Users/mitchjo/Datasets/ForPCPFM/CHECKMATE/Orbi/0700a_Marios_PD1_Inhib2_HP-PREFA37.mzML	0700a_Marios_PD1_Inhib2_HP-PREFA37	Unknown
unknown	/Users/mitchjo/Datasets/ForPCPFM/CHECKMATE/Orbi/0411_Marios_PD1_Inhib2_HP-AF003939-8.mzML	0411_Marios_PD1_Inhib2_HP-AF003939-8	Unknown
unknown	/Users/mitchjo/Datasets/ForPCPFM/CHECKMATE/Orbi/0545_Marios_PD1_Inhib2_HP-EA295652-7.mzML	0545_Marios_PD1_Inhib2_HP-EA295652-7	Unknown
unknown	/Users/mitchjo/Datasets/ForPCPFM/CHECKMATE/Orbi/0985_Marios_PD1_Inhib2_HP-E9064315-7.mzML	0985_Marios_PD1_Inhib2_HP-E9064315-7	Unknown
unknown	/Users/mitchjo/Datasets/ForPCPFM/CHECKMATE/Orbi/0760_Marios_PD1_Inhib2_HP-S4144269-9.mzML	0760_Marios_PD1_Inhib2_HP-S4144269-9	Unknown
unknown	/Users/mitchjo/Datasets/ForPCPFM/CHECKMATE/Orbi/0675_Marios_PD1_Inhib2_HP-EA305475-6.mzML	0675_Marios_PD1_Inhib2_HP-EA305475-6	Unknown
unknown	/Users/mitchjo/Datasets/ForPCPFM/CHECKMATE/Orbi/1091_Marios_PD1_Inhib2_HP-AF016229-9.mzML	1091_Marios_PD1_Inhib2_HP-AF016229-9	Unknown
unknown	/Users/mitchjo/Datasets/ForPCPFM/CHECKMATE/Orbi/0676_Marios_PD1_Inhib2_HP-S3713042-7.mzML	0676_Marios_PD1_Inhib2_HP-S3713042-7	Unknown
unknown	/Users/mitchjo/Datasets/ForPCPFM/CHECKMATE/Orbi/0020a_Marios_PD1_Inhib2_HP-PREFA2.mzML	0020a_Marios_PD1_Inhib2_HP-PREFA2	Unknown
unknown	/Users/mitchjo/Datasets/ForPCPFM/CHECKMATE/Orbi/0884_Marios_PD1_Inhib2_HP-S4008444-7.mzML	0884_Marios_PD1_Inhib2_HP-S4008444-7	Unknown
unknown	/Users/mitchjo/Datasets/ForPCPFM/CHECKMATE/Orbi/0681_Marios_PD1_Inhib2_HP-L1357305-7.mzML	0681_Marios_PD1_Inhib2_HP-L1357305-7	Unknown
unknown	/Users/mitchjo/Datasets/ForPCPFM/CHECKMATE/Orbi/0631_Marios_PD1_Inhib2_HP-AF048321-8.mzML	0631_Marios_PD1_Inhib2_HP-AF048321-8	Unknown
unknown	/Users/mitchjo/Datasets/ForPCPFM/CHECKMATE/Orbi/0120b_Marios_PD1_Inhib2_HP-PREFB7.mzML	0120b_Marios_PD1_Inhib2_HP-PREFB7	Unknown
unknown	/Users/mitchjo/Datasets/ForPCPFM/CHECKMATE/Orbi/0112_Marios_PD1_Inhib2_HP-AE794343-7.mzML	0112_Marios_PD1_Inhib2_HP-AE794343-7	Unknown
unknown	/Users/mitchjo/Datasets/ForPCPFM/CHECKMATE/Orbi/0712_Marios_PD1_Inhib2_HP-AD780394-7.mzML	0712_Marios_PD1_Inhib2_HP-AD780394-7	Unknown
unknown	/Users/mitchjo/Datasets/ForPCPFM/CHECKMATE/Orbi/0256_Marios_PD1_Inhib2_HP-AD783023-6.mzML	0256_Marios_PD1_Inhib2_HP-AD783023-6	Unknown
unknown	/Users/mitchjo/Datasets/ForPCPFM/CHECKMATE/Orbi/0472_Marios_PD1_Inhib2_HP-AF015821-8.mzML	0472_Marios_PD1_Inhib2_HP-AF015821-8	Unknown
unknown	/Users/mitchjo/Datasets/ForPCPFM/CHECKMATE/Orbi/0278_Marios_PD1_Inhib2_HP-EA412067-10.mzML	0278_Marios_PD1_Inhib2_HP-EA412067-10	Unknown
unknown	/Users/mitchjo/Datasets/ForPCPFM/CHECKMATE/Orbi/0589_Marios_PD1_Inhib2_HP-E9073345-7.mzML	0589_Marios_PD1_Inhib2_HP-E9073345-7	Unknown
unknown	/Users/mitchjo/Datasets/ForPCPFM/CHECKMATE/Orbi/0870_Marios_PD1_Inhib2_HP-S3447247-7.mzML	0870_Marios_PD1_Inhib2_HP-S3447247-7	Unknown
unknown	/Users/mitchjo/Datasets/ForPCPFM/CHECKMATE/Orbi/0900_Marios_PD1_Inhib2_HP-AD452570-7.mzML	0900_Marios_PD1_Inhib2_HP-AD452570-7	Unknown
unknown	/Users/mitchjo/Datasets/ForPCPFM/CHECKMATE/Orbi/0820b_Marios_PD1_Inhib2_HP-PREFB43.mzML	0820b_Marios_PD1_Inhib2_HP-PREFB43	Unknown
unknown	/Users/mitchjo/Datasets/ForPCPFM/CHECKMATE/Orbi/0749_Marios_PD1_Inhib2_HP-AD176328-7.mzML	0749_Marios_PD1_Inhib2_HP-AD176328-7	Unknown
unknown	/Users/mitchjo/Datasets/ForPCPFM/CHECKMATE/Orbi/1192_Marios_PD1_Inhib2_HP-E9172457-7.mzML	1192_Marios_PD1_Inhib2_HP-E9172457-7	Unknown
unknown	/Users/mitchjo/Datasets/ForPCPFM/CHECKMATE/Orbi/0496_Marios_PD1_Inhib2_HP-S3575912-7.mzML	0496_Marios_PD1_Inhib2_HP-S3575912-7	Unknown
unknown	/Users/mitchjo/Datasets/ForPCPFM/CHECKMATE/Orbi/0461_Marios_PD1_Inhib2_HP-AE487827-6.mzML	0461_Marios_PD1_Inhib2_HP-AE487827-6	Unknown
unknown	/Users/mitchjo/Datasets/ForPCPFM/CHECKMATE/Orbi/0080b_Marios_PD1_Inhib2_HP-PREFB5.mzML	0080b_Marios_PD1_Inhib2_HP-PREFB5	Unknown
unknown	/Users/mitchjo/Datasets/ForPCPFM/CHECKMATE/Orbi/1222aa_Marios_PD1_Inhib2_HP-000500041-3.mzML	1222aa_Marios_PD1_Inhib2_HP-000500041-3	Unknown
unknown	/Users/mitchjo/Datasets/ForPCPFM/CHECKMATE/Orbi/0358_Marios_PD1_Inhib2_HP-AE506717-7.mzML	0358_Marios_PD1_Inhib2_HP-AE506717-7	Unknown
unknown	/Users/mitchjo/Datasets/ForPCPFM/CHECKMATE/Orbi/0551_Marios_PD1_Inhib2_HP-S4107217-8.mzML	0551_Marios_PD1_Inhib2_HP-S4107217-8	Unknown
unknown	/Users/mitchjo/Datasets/ForPCPFM/CHECKMATE/Orbi/0733_Marios_PD1_Inhib2_HP-AE104730-6.mzML	0733_Marios_PD1_Inhib2_HP-AE104730-6	Unknown
unknown	/Users/mitchjo/Datasets/ForPCPFM/CHECKMATE/Orbi/0691_Marios_PD1_Inhib2_HP-E9106982-11.mzML	0691_Marios_PD1_Inhib2_HP-E9106982-11	Unknown
unknown	/Users/mitchjo/Datasets/ForPCPFM/CHECKMATE/Orbi/0359_Marios_PD1_Inhib2_HP-AE294680-7.mzML	0359_Marios_PD1_Inhib2_HP-AE294680-7	Unknown
unknown	/Users/mitchjo/Datasets/ForPCPFM/CHECKMATE/Orbi/1064_Marios_PD1_Inhib2_HP-E9656486-7.mzML	1064_Marios_PD1_Inhib2_HP-E9656486-7	Unknown
unknown	/Users/mitchjo/Datasets/ForPCPFM/CHECKMATE/Orbi/1166_Marios_PD1_Inhib2_HP-AF009299-8.mzML	1166_Marios_PD1_Inhib2_HP-AF009299-8	Unknown
unknown	/Users/mitchjo/Datasets/ForPCPFM/CHECKMATE/Orbi/0730_Marios_PD1_Inhib2_HP-E9101839-7.mzML	0730_Marios_PD1_Inhib2_HP-E9101839-7	Unknown
unknown	/Users/mitchjo/Datasets/ForPCPFM/CHECKMATE/Orbi/0717_Marios_PD1_Inhib2_HP-AF002790-8.mzML	0717_Marios_PD1_Inhib2_HP-AF002790-8	Unknown
unknown	/Users/mitchjo/Datasets/ForPCPFM/CHECKMATE/Orbi/0588_Marios_PD1_Inhib2_HP-L1357316-6.mzML	0588_Marios_PD1_Inhib2_HP-L1357316-6	Unknown
unknown	/Users/mitchjo/Datasets/ForPCPFM/CHECKMATE/Orbi/0992_Marios_PD1_Inhib2_HP-L1392382-7.mzML	0992_Marios_PD1_Inhib2_HP-L1392382-7	Unknown
unknown	/Users/mitchjo/Datasets/ForPCPFM/CHECKMATE/Orbi/1097_Marios_PD1_Inhib2_HP-S4107216-8.mzML	1097_Marios_PD1_Inhib2_HP-S4107216-8	Unknown
unknown	/Users/mitchjo/Datasets/ForPCPFM/CHECKMATE/Orbi/1017_Marios_PD1_Inhib2_HP-E9210503-6.mzML	1017_Marios_PD1_Inhib2_HP-E9210503-6	Unknown
unknown	/Users/mitchjo/Datasets/ForPCPFM/CHECKMATE/Orbi/0529_Marios_PD1_Inhib2_HP-EB335372-8.mzML	0529_Marios_PD1_Inhib2_HP-EB335372-8	Unknown
unknown	/Users/mitchjo/Datasets/ForPCPFM/CHECKMATE/Orbi/0401_Marios_PD1_Inhib2_HP-AD657189-7.mzML	0401_Marios_PD1_Inhib2_HP-AD657189-7	Unknown
unknown	/Users/mitchjo/Datasets/ForPCPFM/CHECKMATE/Orbi/0183_Marios_PD1_Inhib2_HP-AE886505-6.mzML	0183_Marios_PD1_Inhib2_HP-AE886505-6	Unknown
unknown	/Users/mitchjo/Datasets/ForPCPFM/CHECKMATE/Orbi/0322_Marios_PD1_Inhib2_HP-AD612900-7.mzML	0322_Marios_PD1_Inhib2_HP-AD612900-7	Unknown
unknown	/Users/mitchjo/Datasets/ForPCPFM/CHECKMATE/Orbi/0292_Marios_PD1_Inhib2_HP-E9130958-5.mzML	0292_Marios_PD1_Inhib2_HP-E9130958-5	Unknown
unknown	/Users/mitchjo/Datasets/ForPCPFM/CHECKMATE/Orbi/1194_Marios_PD1_Inhib2_HP-E9782204-7.mzML	1194_Marios_PD1_Inhib2_HP-E9782204-7	Unknown
unknown	/Users/mitchjo/Datasets/ForPCPFM/CHECKMATE/Orbi/0671_Marios_PD1_Inhib2_HP-AF015790-8.mzML	0671_Marios_PD1_Inhib2_HP-AF015790-8	Unknown
unknown	/Users/mitchjo/Datasets/ForPCPFM/CHECKMATE/Orbi/0340b_Marios_PD1_Inhib2_HP-PREFB18.mzML	0340b_Marios_PD1_Inhib2_HP-PREFB18	Unknown
unknown	/Users/mitchjo/Datasets/ForPCPFM/CHECKMATE/Orbi/0510_Marios_PD1_Inhib2_HP-AE710626-6.mzML	0510_Marios_PD1_Inhib2_HP-AE710626-6	Unknown
unknown	/Users/mitchjo/Datasets/ForPCPFM/CHECKMATE/Orbi/0423_Marios_PD1_Inhib2_HP-S4102912-8.mzML	0423_Marios_PD1_Inhib2_HP-S4102912-8	Unknown
unknown	/Users/mitchjo/Datasets/ForPCPFM/CHECKMATE/Orbi/0437_Marios_PD1_Inhib2_HP-AE522913-7.mzML	0437_Marios_PD1_Inhib2_HP-AE522913-7	Unknown
unknown	/Users/mitchjo/Datasets/ForPCPFM/CHECKMATE/Orbi/0392_Marios_PD1_Inhib2_HP-AF016230-9.mzML	0392_Marios_PD1_Inhib2_HP-AF016230-9	Unknown
unknown	/Users/mitchjo/Datasets/ForPCPFM/CHECKMATE/Orbi/0017_Marios_PD1_Inhib2_HP-E9314437-7.mzML	0017_Marios_PD1_Inhib2_HP-E9314437-7	Unknown
unknown	/Users/mitchjo/Datasets/ForPCPFM/CHECKMATE/Orbi/0962_Marios_PD1_Inhib2_HP-E9784758-7.mzML	0962_Marios_PD1_Inhib2_HP-E9784758-7	Unknown
unknown	/Users/mitchjo/Datasets/ForPCPFM/CHECKMATE/Orbi/0649_Marios_PD1_Inhib2_HP-E9433499-6.mzML	0649_Marios_PD1_Inhib2_HP-E9433499-6	Unknown
unknown	/Users/mitchjo/Datasets/ForPCPFM/CHECKMATE/Orbi/0661_Marios_PD1_Inhib2_HP-AD176341-6.mzML	0661_Marios_PD1_Inhib2_HP-AD176341-6	Unknown
unknown	/Users/mitchjo/Datasets/ForPCPFM/CHECKMATE/Orbi/0464_Marios_PD1_Inhib2_HP-AD810806-5.mzML	0464_Marios_PD1_Inhib2_HP-AD810806-5	Unknown
unknown	/Users/mitchjo/Datasets/ForPCPFM/CHECKMATE/Orbi/0719_Marios_PD1_Inhib2_HP-E9479163-7.mzML	0719_Marios_PD1_Inhib2_HP-E9479163-7	Unknown
unknown	/Users/mitchjo/Datasets/ForPCPFM/CHECKMATE/Orbi/1152_Marios_PD1_Inhib2_HP-AD452686-7.mzML	1152_Marios_PD1_Inhib2_HP-AD452686-7	Unknown
unknown	/Users/mitchjo/Datasets/ForPCPFM/CHECKMATE/Orbi/0298_Marios_PD1_Inhib2_HP-L1366487-10.mzML	0298_Marios_PD1_Inhib2_HP-L1366487-10	Unknown
unknown	/Users/mitchjo/Datasets/ForPCPFM/CHECKMATE/Orbi/1100a_Marios_PD1_Inhib2_HP-PREFA57.mzML	1100a_Marios_PD1_Inhib2_HP-PREFA57	Unknown
unknown	/Users/mitchjo/Datasets/ForPCPFM/CHECKMATE/Orbi/0170_Marios_PD1_Inhib2_HP-AE294697-2.mzML	0170_Marios_PD1_Inhib2_HP-AE294697-2	Unknown
unknown	/Users/mitchjo/Datasets/ForPCPFM/CHECKMATE/Orbi/0931_Marios_PD1_Inhib2_HP-E9102116-7.mzML	0931_Marios_PD1_Inhib2_HP-E9102116-7	Unknown
unknown	/Users/mitchjo/Datasets/ForPCPFM/CHECKMATE/Orbi/0041_Marios_PD1_Inhib2_HP-AE600728-7.mzML	0041_Marios_PD1_Inhib2_HP-AE600728-7	Unknown
unknown	/Users/mitchjo/Datasets/ForPCPFM/CHECKMATE/Orbi/0391_Marios_PD1_Inhib2_HP-EA399862-7.mzML	0391_Marios_PD1_Inhib2_HP-EA399862-7	Unknown
unknown	/Users/mitchjo/Datasets/ForPCPFM/CHECKMATE/Orbi/1145_Marios_PD1_Inhib2_HP-AE602895-16.mzML	1145_Marios_PD1_Inhib2_HP-AE602895-16	Unknown
unknown	/Users/mitchjo/Datasets/ForPCPFM/CHECKMATE/Orbi/0194_Marios_PD1_Inhib2_HP-AF009258-8.mzML	0194_Marios_PD1_Inhib2_HP-AF009258-8	Unknown
unknown	/Users/mitchjo/Datasets/ForPCPFM/CHECKMATE/Orbi/0443_Marios_PD1_Inhib2_HP-S4035151-7.mzML	0443_Marios_PD1_Inhib2_HP-S4035151-7	Unknown
unknown	/Users/mitchjo/Datasets/ForPCPFM/CHECKMATE/Orbi/0524_Marios_PD1_Inhib2_HP-E9811934-7.mzML	0524_Marios_PD1_Inhib2_HP-E9811934-7	Unknown
unknown	/Users/mitchjo/Datasets/ForPCPFM/CHECKMATE/Orbi/0007_Marios_PD1_Inhib2_HP-AF127961-9.mzML	0007_Marios_PD1_Inhib2_HP-AF127961-9	Unknown
unknown	/Users/mitchjo/Datasets/ForPCPFM/CHECKMATE/Orbi/0362_Marios_PD1_Inhib2_HP-AE462180-7.mzML	0362_Marios_PD1_Inhib2_HP-AE462180-7	Unknown
unknown	/Users/mitchjo/Datasets/ForPCPFM/CHECKMATE/Orbi/0156_Marios_PD1_Inhib2_HP-AF004077-8.mzML	0156_Marios_PD1_Inhib2_HP-AF004077-8	Unknown
unknown	/Users/mitchjo/Datasets/ForPCPFM/CHECKMATE/Orbi/0787_Marios_PD1_Inhib2_HP-E9703915-6.mzML	0787_Marios_PD1_Inhib2_HP-E9703915-6	Unknown
unknown	/Users/mitchjo/Datasets/ForPCPFM/CHECKMATE/Orbi/0880a_Marios_PD1_Inhib2_HP-PREFA46.mzML	0880a_Marios_PD1_Inhib2_HP-PREFA46	Unknown
unknown	/Users/mitchjo/Datasets/ForPCPFM/CHECKMATE/Orbi/0149_Marios_PD1_Inhib2_HP-S3472022-7.mzML	0149_Marios_PD1_Inhib2_HP-S3472022-7	Unknown
unknown	/Users/mitchjo/Datasets/ForPCPFM/CHECKMATE/Orbi/0469_Marios_PD1_Inhib2_HP-EA305474-7.mzML	0469_Marios_PD1_Inhib2_HP-EA305474-7	Unknown
unknown	/Users/mitchjo/Datasets/ForPCPFM/CHECKMATE/Orbi/1102_Marios_PD1_Inhib2_HP-L1453016-8.mzML	1102_Marios_PD1_Inhib2_HP-L1453016-8	Unknown
unknown	/Users/mitchjo/Datasets/ForPCPFM/CHECKMATE/Orbi/1059_Marios_PD1_Inhib2_HP-AF064095-8.mzML	1059_Marios_PD1_Inhib2_HP-AF064095-8	Unknown
unknown	/Users/mitchjo/Datasets/ForPCPFM/CHECKMATE/Orbi/0973_Marios_PD1_Inhib2_HP-E9099273-7.mzML	0973_Marios_PD1_Inhib2_HP-E9099273-7	Unknown
unknown	/Users/mitchjo/Datasets/ForPCPFM/CHECKMATE/Orbi/0969_Marios_PD1_Inhib2_HP-AF004079-8.mzML	0969_Marios_PD1_Inhib2_HP-AF004079-8	Unknown
unknown	/Users/mitchjo/Datasets/ForPCPFM/CHECKMATE/Orbi/0758_Marios_PD1_Inhib2_HP-AF692201-8.mzML	0758_Marios_PD1_Inhib2_HP-AF692201-8	Unknown
unknown	/Users/mitchjo/Datasets/ForPCPFM/CHECKMATE/Orbi/0879_Marios_PD1_Inhib2_HP-EA083034-7.mzML	0879_Marios_PD1_Inhib2_HP-EA083034-7	Unknown
unknown	/Users/mitchjo/Datasets/ForPCPFM/CHECKMATE/Orbi/1180b_Marios_PD1_Inhib2_HP-PREFB61.mzML	1180b_Marios_PD1_Inhib2_HP-PREFB61	Unknown
unknown	/Users/mitchjo/Datasets/ForPCPFM/CHECKMATE/Orbi/0079_Marios_PD1_Inhib2_HP-E9099271-7.mzML	0079_Marios_PD1_Inhib2_HP-E9099271-7	Unknown
unknown	/Users/mitchjo/Datasets/ForPCPFM/CHECKMATE/Orbi/0234_Marios_PD1_Inhib2_HP-AE622838-6.mzML	0234_Marios_PD1_Inhib2_HP-AE622838-6	Unknown
unknown	/Users/mitchjo/Datasets/ForPCPFM/CHECKMATE/Orbi/0104_Marios_PD1_Inhib2_HP-E9792547-6.mzML	0104_Marios_PD1_Inhib2_HP-E9792547-6	Unknown
unknown	/Users/mitchjo/Datasets/ForPCPFM/CHECKMATE/Orbi/0154_Marios_PD1_Inhib2_HP-AF004062-9.mzML	0154_Marios_PD1_Inhib2_HP-AF004062-9	Unknown
unknown	/Users/mitchjo/Datasets/ForPCPFM/CHECKMATE/Orbi/0899_Marios_PD1_Inhib2_HP-AE673153-6.mzML	0899_Marios_PD1_Inhib2_HP-AE673153-6	Unknown
unknown	/Users/mitchjo/Datasets/ForPCPFM/CHECKMATE/Orbi/0015_Marios_PD1_Inhib2_HP-E9493856-7.mzML	0015_Marios_PD1_Inhib2_HP-E9493856-7	Unknown
unknown	/Users/mitchjo/Datasets/ForPCPFM/CHECKMATE/Orbi/0627_Marios_PD1_Inhib2_HP-EA344249-6.mzML	0627_Marios_PD1_Inhib2_HP-EA344249-6	Unknown
unknown	/Users/mitchjo/Datasets/ForPCPFM/CHECKMATE/Orbi/1060_Marios_PD1_Inhib2_HP-S3508689-7.mzML	1060_Marios_PD1_Inhib2_HP-S3508689-7	Unknown
unknown	/Users/mitchjo/Datasets/ForPCPFM/CHECKMATE/Orbi/1154_Marios_PD1_Inhib2_HP-EA015432-7.mzML	1154_Marios_PD1_Inhib2_HP-EA015432-7	Unknown
unknown	/Users/mitchjo/Datasets/ForPCPFM/CHECKMATE/Orbi/0353_Marios_PD1_Inhib2_HP-E9101786-7.mzML	0353_Marios_PD1_Inhib2_HP-E9101786-7	Unknown
unknown	/Users/mitchjo/Datasets/ForPCPFM/CHECKMATE/Orbi/0630_Marios_PD1_Inhib2_HP-AF015805-8.mzML	0630_Marios_PD1_Inhib2_HP-AF015805-8	Unknown
unknown	/Users/mitchjo/Datasets/ForPCPFM/CHECKMATE/Orbi/0680b_Marios_PD1_Inhib2_HP-PREFB36.mzML	0680b_Marios_PD1_Inhib2_HP-PREFB36	Unknown
unknown	/Users/mitchjo/Datasets/ForPCPFM/CHECKMATE/Orbi/0321_Marios_PD1_Inhib2_HP-S3700181-7.mzML	0321_Marios_PD1_Inhib2_HP-S3700181-7	Unknown
unknown	/Users/mitchjo/Datasets/ForPCPFM/CHECKMATE/Orbi/0955_Marios_PD1_Inhib2_HP-S3667126-7.mzML	0955_Marios_PD1_Inhib2_HP-S3667126-7	Unknown
unknown	/Users/mitchjo/Datasets/ForPCPFM/CHECKMATE/Orbi/0099_Marios_PD1_Inhib2_HP-E9190485-6.mzML	0099_Marios_PD1_Inhib2_HP-E9190485-6	Unknown
unknown	/Users/mitchjo/Datasets/ForPCPFM/CHECKMATE/Orbi/0094_Marios_PD1_Inhib2_HP-AF146086-8.mzML	0094_Marios_PD1_Inhib2_HP-AF146086-8	Unknown
unknown	/Users/mitchjo/Datasets/ForPCPFM/CHECKMATE/Orbi/0255_Marios_PD1_Inhib2_HP-AD585851-7.mzML	0255_Marios_PD1_Inhib2_HP-AD585851-7	Unknown
unknown	/Users/mitchjo/Datasets/ForPCPFM/CHECKMATE/Orbi/0137_Marios_PD1_Inhib2_HP-AD775404-7.mzML	0137_Marios_PD1_Inhib2_HP-AD775404-7	Unknown
unknown	/Users/mitchjo/Datasets/ForPCPFM/CHECKMATE/Orbi/1020a_Marios_PD1_Inhib2_HP-PREFA53.mzML	1020a_Marios_PD1_Inhib2_HP-PREFA53	Unknown
unknown	/Users/mitchjo/Datasets/ForPCPFM/CHECKMATE/Orbi/0951_Marios_PD1_Inhib2_HP-E9778372-6.mzML	0951_Marios_PD1_Inhib2_HP-E9778372-6	Unknown
unknown	/Users/mitchjo/Datasets/ForPCPFM/CHECKMATE/Orbi/0672_Marios_PD1_Inhib2_HP-E9145478-7.mzML	0672_Marios_PD1_Inhib2_HP-E9145478-7	Unknown
unknown	/Users/mitchjo/Datasets/ForPCPFM/CHECKMATE/Orbi/0404_Marios_PD1_Inhib2_HP-E9337930-6.mzML	0404_Marios_PD1_Inhib2_HP-E9337930-6	Unknown
unknown	/Users/mitchjo/Datasets/ForPCPFM/CHECKMATE/Orbi/0867_Marios_PD1_Inhib2_HP-AF015814-9.mzML	0867_Marios_PD1_Inhib2_HP-AF015814-9	Unknown
unknown	/Users/mitchjo/Datasets/ForPCPFM/CHECKMATE/Orbi/0979_Marios_PD1_Inhib2_HP-E9784263-7.mzML	0979_Marios_PD1_Inhib2_HP-E9784263-7	Unknown
unknown	/Users/mitchjo/Datasets/ForPCPFM/CHECKMATE/Orbi/0167_Marios_PD1_Inhib2_HP-L1381827-7.mzML	0167_Marios_PD1_Inhib2_HP-L1381827-7	Unknown
unknown	/Users/mitchjo/Datasets/ForPCPFM/CHECKMATE/Orbi/0251_Marios_PD1_Inhib2_HP-AD829003-7.mzML	0251_Marios_PD1_Inhib2_HP-AD829003-7	Unknown
unknown	/Users/mitchjo/Datasets/ForPCPFM/CHECKMATE/Orbi/1193_Marios_PD1_Inhib2_HP-E9190488-6.mzML	1193_Marios_PD1_Inhib2_HP-E9190488-6	Unknown
unknown	/Users/mitchjo/Datasets/ForPCPFM/CHECKMATE/Orbi/0722_Marios_PD1_Inhib2_HP-AF016226-8.mzML	0722_Marios_PD1_Inhib2_HP-AF016226-8	Unknown
unknown	/Users/mitchjo/Datasets/ForPCPFM/CHECKMATE/Orbi/0750_Marios_PD1_Inhib2_HP-AD375474-6.mzML	0750_Marios_PD1_Inhib2_HP-AD375474-6	Unknown
unknown	/Users/mitchjo/Datasets/ForPCPFM/CHECKMATE/Orbi/0344_Marios_PD1_Inhib2_HP-AD604553-11.mzML	0344_Marios_PD1_Inhib2_HP-AD604553-11	Unknown
unknown	/Users/mitchjo/Datasets/ForPCPFM/CHECKMATE/Orbi/0413_Marios_PD1_Inhib2_HP-EA044208-6.mzML	0413_Marios_PD1_Inhib2_HP-EA044208-6	Unknown
unknown	/Users/mitchjo/Datasets/ForPCPFM/CHECKMATE/Orbi/0231_Marios_PD1_Inhib2_HP-AF009271-7.mzML	0231_Marios_PD1_Inhib2_HP-AF009271-7	Unknown
unknown	/Users/mitchjo/Datasets/ForPCPFM/CHECKMATE/Orbi/0579_Marios_PD1_Inhib2_HP-EA083058-6.mzML	0579_Marios_PD1_Inhib2_HP-EA083058-6	Unknown
unknown	/Users/mitchjo/Datasets/ForPCPFM/CHECKMATE/Orbi/0620a_Marios_PD1_Inhib2_HP-PREFA33.mzML	0620a_Marios_PD1_Inhib2_HP-PREFA33	Unknown
unknown	/Users/mitchjo/Datasets/ForPCPFM/CHECKMATE/Orbi/0921_Marios_PD1_Inhib2_HP-AF048325-8.mzML	0921_Marios_PD1_Inhib2_HP-AF048325-8	Unknown
unknown	/Users/mitchjo/Datasets/ForPCPFM/CHECKMATE/Orbi/1038_Marios_PD1_Inhib2_HP-E9123037-7.mzML	1038_Marios_PD1_Inhib2_HP-E9123037-7	Unknown
unknown	/Users/mitchjo/Datasets/ForPCPFM/CHECKMATE/Orbi/0667_Marios_PD1_Inhib2_HP-AF063578-9.mzML	0667_Marios_PD1_Inhib2_HP-AF063578-9	Unknown
unknown	/Users/mitchjo/Datasets/ForPCPFM/CHECKMATE/Orbi/0792_Marios_PD1_Inhib2_HP-E9717740-7.mzML	0792_Marios_PD1_Inhib2_HP-E9717740-7	Unknown
unknown	/Users/mitchjo/Datasets/ForPCPFM/CHECKMATE/Orbi/0772_Marios_PD1_Inhib2_HP-EA716175-8.mzML	0772_Marios_PD1_Inhib2_HP-EA716175-8	Unknown
unknown	/Users/mitchjo/Datasets/ForPCPFM/CHECKMATE/Orbi/1122_Marios_PD1_Inhib2_HP-E9483501-7.mzML	1122_Marios_PD1_Inhib2_HP-E9483501-7	Unknown
unknown	/Users/mitchjo/Datasets/ForPCPFM/CHECKMATE/Orbi/1044_Marios_PD1_Inhib2_HP-L1370589-6.mzML	1044_Marios_PD1_Inhib2_HP-L1370589-6	Unknown
unknown	/Users/mitchjo/Datasets/ForPCPFM/CHECKMATE/Orbi/0218_Marios_PD1_Inhib2_HP-E9123067-7.mzML	0218_Marios_PD1_Inhib2_HP-E9123067-7	Unknown
unknown	/Users/mitchjo/Datasets/ForPCPFM/CHECKMATE/Orbi/0553_Marios_PD1_Inhib2_HP-L1370587-6.mzML	0553_Marios_PD1_Inhib2_HP-L1370587-6	Unknown
unknown	/Users/mitchjo/Datasets/ForPCPFM/CHECKMATE/Orbi/0519_Marios_PD1_Inhib2_HP-S4144273-8.mzML	0519_Marios_PD1_Inhib2_HP-S4144273-8	Unknown
unknown	/Users/mitchjo/Datasets/ForPCPFM/CHECKMATE/Orbi/1105_Marios_PD1_Inhib2_HP-AE722161-7.mzML	1105_Marios_PD1_Inhib2_HP-AE722161-7	Unknown
unknown	/Users/mitchjo/Datasets/ForPCPFM/CHECKMATE/Orbi/0924_Marios_PD1_Inhib2_HP-E9657508-7.mzML	0924_Marios_PD1_Inhib2_HP-E9657508-7	Unknown
unknown	/Users/mitchjo/Datasets/ForPCPFM/CHECKMATE/Orbi/0277_Marios_PD1_Inhib2_HP-EA344250-6.mzML	0277_Marios_PD1_Inhib2_HP-EA344250-6	Unknown
unknown	/Users/mitchjo/Datasets/ForPCPFM/CHECKMATE/Orbi/0759_Marios_PD1_Inhib2_HP-S4103671-7.mzML	0759_Marios_PD1_Inhib2_HP-S4103671-7	Unknown
unknown	/Users/mitchjo/Datasets/ForPCPFM/CHECKMATE/Orbi/0314_Marios_PD1_Inhib2_HP-E9123068-7.mzML	0314_Marios_PD1_Inhib2_HP-E9123068-7	Unknown
unknown	/Users/mitchjo/Datasets/ForPCPFM/CHECKMATE/Orbi/0001_Marios_PD1_Inhib2_HP-S3473952-7.mzML	0001_Marios_PD1_Inhib2_HP-S3473952-7	Unknown
unknown	/Users/mitchjo/Datasets/ForPCPFM/CHECKMATE/Orbi/0528_Marios_PD1_Inhib2_HP-E9241890-6.mzML	0528_Marios_PD1_Inhib2_HP-E9241890-6	Unknown
unknown	/Users/mitchjo/Datasets/ForPCPFM/CHECKMATE/Orbi/0721_Marios_PD1_Inhib2_HP-AE002907-7.mzML	0721_Marios_PD1_Inhib2_HP-AE002907-7	Unknown
unknown	/Users/mitchjo/Datasets/ForPCPFM/CHECKMATE/Orbi/1182_Marios_PD1_Inhib2_HP-E9108953-7.mzML	1182_Marios_PD1_Inhib2_HP-E9108953-7	Unknown
unknown	/Users/mitchjo/Datasets/ForPCPFM/CHECKMATE/Orbi/1018_Marios_PD1_Inhib2_HP-E9432885-6.mzML	1018_Marios_PD1_Inhib2_HP-E9432885-6	Unknown
unknown	/Users/mitchjo/Datasets/ForPCPFM/CHECKMATE/Orbi/0600aa_Marios_PD1_Inhib2_HP-000500041-3.mzML	0600aa_Marios_PD1_Inhib2_HP-000500041-3	Unknown
unknown	/Users/mitchjo/Datasets/ForPCPFM/CHECKMATE/Orbi/0564_Marios_PD1_Inhib2_HP-AE556402-6.mzML	0564_Marios_PD1_Inhib2_HP-AE556402-6	Unknown
unknown	/Users/mitchjo/Datasets/ForPCPFM/CHECKMATE/Orbi/0405_Marios_PD1_Inhib2_HP-E9106980-7.mzML	0405_Marios_PD1_Inhib2_HP-E9106980-7	Unknown
unknown	/Users/mitchjo/Datasets/ForPCPFM/CHECKMATE/Orbi/0980a_Marios_PD1_Inhib2_HP-PREFA51.mzML	0980a_Marios_PD1_Inhib2_HP-PREFA51	Unknown
unknown	/Users/mitchjo/Datasets/ForPCPFM/CHECKMATE/Orbi/0061_Marios_PD1_Inhib2_HP-S4107194-8.mzML	0061_Marios_PD1_Inhib2_HP-S4107194-8	Unknown
unknown	/Users/mitchjo/Datasets/ForPCPFM/CHECKMATE/Orbi/0934_Marios_PD1_Inhib2_HP-AF063577-9.mzML	0934_Marios_PD1_Inhib2_HP-AF063577-9	Unknown
unknown	/Users/mitchjo/Datasets/ForPCPFM/CHECKMATE/Orbi/0907_Marios_PD1_Inhib2_HP-AF252786-8.mzML	0907_Marios_PD1_Inhib2_HP-AF252786-8	Unknown
unknown	/Users/mitchjo/Datasets/ForPCPFM/CHECKMATE/Orbi/0900b_Marios_PD1_Inhib2_HP-PREFB47.mzML	0900b_Marios_PD1_Inhib2_HP-PREFB47	Unknown
unknown	/Users/mitchjo/Datasets/ForPCPFM/CHECKMATE/Orbi/0864_Marios_PD1_Inhib2_HP-E9103856-6.mzML	0864_Marios_PD1_Inhib2_HP-E9103856-6	Unknown
unknown	/Users/mitchjo/Datasets/ForPCPFM/CHECKMATE/Orbi/0520a_Marios_PD1_Inhib2_HP-PREFA27.mzML	0520a_Marios_PD1_Inhib2_HP-PREFA27	Unknown
unknown	/Users/mitchjo/Datasets/ForPCPFM/CHECKMATE/Orbi/0521_Marios_PD1_Inhib2_HP-S3907393-7.mzML	0521_Marios_PD1_Inhib2_HP-S3907393-7	Unknown
unknown	/Users/mitchjo/Datasets/ForPCPFM/CHECKMATE/Orbi/0688_Marios_PD1_Inhib2_HP-E9108657-7.mzML	0688_Marios_PD1_Inhib2_HP-E9108657-7	Unknown
unknown	/Users/mitchjo/Datasets/ForPCPFM/CHECKMATE/Orbi/0186_Marios_PD1_Inhib2_HP-AF439245-9.mzML	0186_Marios_PD1_Inhib2_HP-AF439245-9	Unknown
unknown	/Users/mitchjo/Datasets/ForPCPFM/CHECKMATE/Orbi/0410_Marios_PD1_Inhib2_HP-AE913731-7.mzML	0410_Marios_PD1_Inhib2_HP-AE913731-7	Unknown
unknown	/Users/mitchjo/Datasets/ForPCPFM/CHECKMATE/Orbi/0221_Marios_PD1_Inhib2_HP-E9103859-6.mzML	0221_Marios_PD1_Inhib2_HP-E9103859-6	Unknown
unknown	/Users/mitchjo/Datasets/ForPCPFM/CHECKMATE/Orbi/0400b_Marios_PD1_Inhib2_HP-PREFB21.mzML	0400b_Marios_PD1_Inhib2_HP-PREFB21	Unknown
unknown	/Users/mitchjo/Datasets/ForPCPFM/CHECKMATE/Orbi/0999_Marios_PD1_Inhib2_HP-E9649574-7.mzML	0999_Marios_PD1_Inhib2_HP-E9649574-7	Unknown
unknown	/Users/mitchjo/Datasets/ForPCPFM/CHECKMATE/Orbi/1217_Marios_PD1_Inhib2_HP-AE679098-7.mzML	1217_Marios_PD1_Inhib2_HP-AE679098-7	Unknown
unknown	/Users/mitchjo/Datasets/ForPCPFM/CHECKMATE/Orbi/0794_Marios_PD1_Inhib2_HP-AD604106-7.mzML	0794_Marios_PD1_Inhib2_HP-AD604106-7	Unknown
unknown	/Users/mitchjo/Datasets/ForPCPFM/CHECKMATE/Orbi/0394_Marios_PD1_Inhib2_HP-E9241321-6.mzML	0394_Marios_PD1_Inhib2_HP-E9241321-6	Unknown
unknown	/Users/mitchjo/Datasets/ForPCPFM/CHECKMATE/Orbi/1080b_Marios_PD1_Inhib2_HP-PREFB56.mzML	1080b_Marios_PD1_Inhib2_HP-PREFB56	Unknown
unknown	/Users/mitchjo/Datasets/ForPCPFM/CHECKMATE/Orbi/0031_Marios_PD1_Inhib2_HP-AF008967-9.mzML	0031_Marios_PD1_Inhib2_HP-AF008967-9	Unknown
unknown	/Users/mitchjo/Datasets/ForPCPFM/CHECKMATE/Orbi/0655_Marios_PD1_Inhib2_HP-L1371960-10.mzML	0655_Marios_PD1_Inhib2_HP-L1371960-10	Unknown
unknown	/Users/mitchjo/Datasets/ForPCPFM/CHECKMATE/Orbi/1128_Marios_PD1_Inhib2_HP-AF008938-9.mzML	1128_Marios_PD1_Inhib2_HP-AF008938-9	Unknown
unknown	/Users/mitchjo/Datasets/ForPCPFM/CHECKMATE/Orbi/0414_Marios_PD1_Inhib2_HP-AE104720-7.mzML	0414_Marios_PD1_Inhib2_HP-AE104720-7	Unknown
unknown	/Users/mitchjo/Datasets/ForPCPFM/CHECKMATE/Orbi/0845_Marios_PD1_Inhib2_HP-S3947232-6.mzML	0845_Marios_PD1_Inhib2_HP-S3947232-6	Unknown
unknown	/Users/mitchjo/Datasets/ForPCPFM/CHECKMATE/Orbi/0731_Marios_PD1_Inhib2_HP-E9101854-6.mzML	0731_Marios_PD1_Inhib2_HP-E9101854-6	Unknown
unknown	/Users/mitchjo/Datasets/ForPCPFM/CHECKMATE/Orbi/1129_Marios_PD1_Inhib2_HP-L1443413-7.mzML	1129_Marios_PD1_Inhib2_HP-L1443413-7	Unknown
unknown	/Users/mitchjo/Datasets/ForPCPFM/CHECKMATE/Orbi/0275_Marios_PD1_Inhib2_HP-E9125344-7.mzML	0275_Marios_PD1_Inhib2_HP-E9125344-7	Unknown
unknown	/Users/mitchjo/Datasets/ForPCPFM/CHECKMATE/Orbi/0940_Marios_PD1_Inhib2_HP-AF003892-8.mzML	0940_Marios_PD1_Inhib2_HP-AF003892-8	Unknown
unknown	/Users/mitchjo/Datasets/ForPCPFM/CHECKMATE/Orbi/0490_Marios_PD1_Inhib2_HP-AE645250-7.mzML	0490_Marios_PD1_Inhib2_HP-AE645250-7	Unknown
unknown	/Users/mitchjo/Datasets/ForPCPFM/CHECKMATE/Orbi/1037_Marios_PD1_Inhib2_HP-EA239331-7.mzML	1037_Marios_PD1_Inhib2_HP-EA239331-7	Unknown
unknown	/Users/mitchjo/Datasets/ForPCPFM/CHECKMATE/Orbi/1187_Marios_PD1_Inhib2_HP-AF009275-8.mzML	1187_Marios_PD1_Inhib2_HP-AF009275-8	Unknown
unknown	/Users/mitchjo/Datasets/ForPCPFM/CHECKMATE/Orbi/0049_Marios_PD1_Inhib2_HP-L1366489-10.mzML	0049_Marios_PD1_Inhib2_HP-L1366489-10	Unknown
unknown	/Users/mitchjo/Datasets/ForPCPFM/CHECKMATE/Orbi/0266_Marios_PD1_Inhib2_HP-E9528382-8.mzML	0266_Marios_PD1_Inhib2_HP-E9528382-8	Unknown
unknown	/Users/mitchjo/Datasets/ForPCPFM/CHECKMATE/Orbi/0334_Marios_PD1_Inhib2_HP-E9774330-7.mzML	0334_Marios_PD1_Inhib2_HP-E9774330-7	Unknown
unknown	/Users/mitchjo/Datasets/ForPCPFM/CHECKMATE/Orbi/0380a_Marios_PD1_Inhib2_HP-PREFA20.mzML	0380a_Marios_PD1_Inhib2_HP-PREFA20	Unknown
unknown	/Users/mitchjo/Datasets/ForPCPFM/CHECKMATE/Orbi/0160_Marios_PD1_Inhib2_HP-E9130936-7.mzML	0160_Marios_PD1_Inhib2_HP-E9130936-7	Unknown
unknown	/Users/mitchjo/Datasets/ForPCPFM/CHECKMATE/Orbi/0616_Marios_PD1_Inhib2_HP-AF015780-8.mzML	0616_Marios_PD1_Inhib2_HP-AF015780-8	Unknown
unknown	/Users/mitchjo/Datasets/ForPCPFM/CHECKMATE/Orbi/0371_Marios_PD1_Inhib2_HP-E9172456-7.mzML	0371_Marios_PD1_Inhib2_HP-E9172456-7	Unknown
unknown	/Users/mitchjo/Datasets/ForPCPFM/CHECKMATE/Orbi/0542_Marios_PD1_Inhib2_HP-E9101803-6.mzML	0542_Marios_PD1_Inhib2_HP-E9101803-6	Unknown
unknown	/Users/mitchjo/Datasets/ForPCPFM/CHECKMATE/Orbi/0714_Marios_PD1_Inhib2_HP-AF002812-9.mzML	0714_Marios_PD1_Inhib2_HP-AF002812-9	Unknown
unknown	/Users/mitchjo/Datasets/ForPCPFM/CHECKMATE/Orbi/1046_Marios_PD1_Inhib2_HP-E9414567-7.mzML	1046_Marios_PD1_Inhib2_HP-E9414567-7	Unknown
unknown	/Users/mitchjo/Datasets/ForPCPFM/CHECKMATE/Orbi/0868_Marios_PD1_Inhib2_HP-AF015819-8.mzML	0868_Marios_PD1_Inhib2_HP-AF015819-8	Unknown
unknown	/Users/mitchjo/Datasets/ForPCPFM/CHECKMATE/Orbi/0807_Marios_PD1_Inhib2_HP-AD810805-4.mzML	0807_Marios_PD1_Inhib2_HP-AD810805-4	Unknown
unknown	/Users/mitchjo/Datasets/ForPCPFM/CHECKMATE/Orbi/1109_Marios_PD1_Inhib2_HP-E9425297-7.mzML	1109_Marios_PD1_Inhib2_HP-E9425297-7	Unknown
unknown	/Users/mitchjo/Datasets/ForPCPFM/CHECKMATE/Orbi/0032_Marios_PD1_Inhib2_HP-EA002605-7.mzML	0032_Marios_PD1_Inhib2_HP-EA002605-7	Unknown
unknown	/Users/mitchjo/Datasets/ForPCPFM/CHECKMATE/Orbi/0740_Marios_PD1_Inhib2_HP-E9064328-7.mzML	0740_Marios_PD1_Inhib2_HP-E9064328-7	Unknown
unknown	/Users/mitchjo/Datasets/ForPCPFM/CHECKMATE/Orbi/0754_Marios_PD1_Inhib2_HP-AF003941-9.mzML	0754_Marios_PD1_Inhib2_HP-AF003941-9	Unknown
unknown	/Users/mitchjo/Datasets/ForPCPFM/CHECKMATE/Orbi/0609_Marios_PD1_Inhib2_HP-L1448904-12.mzML	0609_Marios_PD1_Inhib2_HP-L1448904-12	Unknown
unknown	/Users/mitchjo/Datasets/ForPCPFM/CHECKMATE/Orbi/1032_Marios_PD1_Inhib2_HP-S4152610-8.mzML	1032_Marios_PD1_Inhib2_HP-S4152610-8	Unknown
unknown	/Users/mitchjo/Datasets/ForPCPFM/CHECKMATE/Orbi/0136_Marios_PD1_Inhib2_HP-E9657534-6.mzML	0136_Marios_PD1_Inhib2_HP-E9657534-6	Unknown
unknown	/Users/mitchjo/Datasets/ForPCPFM/CHECKMATE/Orbi/0045_Marios_PD1_Inhib2_HP-AD185902-7.mzML	0045_Marios_PD1_Inhib2_HP-AD185902-7	Unknown
unknown	/Users/mitchjo/Datasets/ForPCPFM/CHECKMATE/Orbi/0891_Marios_PD1_Inhib2_HP-AF002705-8.mzML	0891_Marios_PD1_Inhib2_HP-AF002705-8	Unknown
unknown	/Users/mitchjo/Datasets/ForPCPFM/CHECKMATE/Orbi/1088_Marios_PD1_Inhib2_HP-E9172350-7.mzML	1088_Marios_PD1_Inhib2_HP-E9172350-7	Unknown
unknown	/Users/mitchjo/Datasets/ForPCPFM/CHECKMATE/Orbi/0507_Marios_PD1_Inhib2_HP-EA720992-8.mzML	0507_Marios_PD1_Inhib2_HP-EA720992-8	Unknown
unknown	/Users/mitchjo/Datasets/ForPCPFM/CHECKMATE/Orbi/0220b_Marios_PD1_Inhib2_HP-PREFB12.mzML	0220b_Marios_PD1_Inhib2_HP-PREFB12	Unknown
unknown	/Users/mitchjo/Datasets/ForPCPFM/CHECKMATE/Orbi/0780b_Marios_PD1_Inhib2_HP-PREFB41.mzML	0780b_Marios_PD1_Inhib2_HP-PREFB41	Unknown
unknown	/Users/mitchjo/Datasets/ForPCPFM/CHECKMATE/Orbi/0901_Marios_PD1_Inhib2_HP-AE467065-6.mzML	0901_Marios_PD1_Inhib2_HP-AE467065-6	Unknown
unknown	/Users/mitchjo/Datasets/ForPCPFM/CHECKMATE/Orbi/0210_Marios_PD1_Inhib2_HP-AE155091-6.mzML	0210_Marios_PD1_Inhib2_HP-AE155091-6	Unknown
unknown	/Users/mitchjo/Datasets/ForPCPFM/CHECKMATE/Orbi/0806_Marios_PD1_Inhib2_HP-AD810797-6.mzML	0806_Marios_PD1_Inhib2_HP-AD810797-6	Unknown
unknown	/Users/mitchjo/Datasets/ForPCPFM/CHECKMATE/Orbi/0804_Marios_PD1_Inhib2_HP-AE104728-6.mzML	0804_Marios_PD1_Inhib2_HP-AE104728-6	Unknown
unknown	/Users/mitchjo/Datasets/ForPCPFM/CHECKMATE/Orbi/0908_Marios_PD1_Inhib2_HP-AF273575-8.mzML	0908_Marios_PD1_Inhib2_HP-AF273575-8	Unknown
unknown	/Users/mitchjo/Datasets/ForPCPFM/CHECKMATE/Orbi/1147_Marios_PD1_Inhib2_HP-E9103642-7.mzML	1147_Marios_PD1_Inhib2_HP-E9103642-7	Unknown
unknown	/Users/mitchjo/Datasets/ForPCPFM/CHECKMATE/Orbi/1008_Marios_PD1_Inhib2_HP-AF016211-8.mzML	1008_Marios_PD1_Inhib2_HP-AF016211-8	Unknown
unknown	/Users/mitchjo/Datasets/ForPCPFM/CHECKMATE/Orbi/0002_Marios_PD1_Inhib2_HP-S3473963-6.mzML	0002_Marios_PD1_Inhib2_HP-S3473963-6	Unknown
unknown	/Users/mitchjo/Datasets/ForPCPFM/CHECKMATE/Orbi/1126_Marios_PD1_Inhib2_HP-AF002821-8.mzML	1126_Marios_PD1_Inhib2_HP-AF002821-8	Unknown
unknown	/Users/mitchjo/Datasets/ForPCPFM/CHECKMATE/Orbi/0076_Marios_PD1_Inhib2_HP-E9655432-7.mzML	0076_Marios_PD1_Inhib2_HP-E9655432-7	Unknown
unknown	/Users/mitchjo/Datasets/ForPCPFM/CHECKMATE/Orbi/0204_Marios_PD1_Inhib2_HP-AD829014-6.mzML	0204_Marios_PD1_Inhib2_HP-AD829014-6	Unknown
unknown	/Users/mitchjo/Datasets/ForPCPFM/CHECKMATE/Orbi/1014_Marios_PD1_Inhib2_HP-L1497968-10.mzML	1014_Marios_PD1_Inhib2_HP-L1497968-10	Unknown
unknown	/Users/mitchjo/Datasets/ForPCPFM/CHECKMATE/Orbi/1118_Marios_PD1_Inhib2_HP-E9755278-7.mzML	1118_Marios_PD1_Inhib2_HP-E9755278-7	Unknown
unknown	/Users/mitchjo/Datasets/ForPCPFM/CHECKMATE/Orbi/1035_Marios_PD1_Inhib2_HP-L1361776-11.mzML	1035_Marios_PD1_Inhib2_HP-L1361776-11	Unknown
unknown	/Users/mitchjo/Datasets/ForPCPFM/CHECKMATE/Orbi/0560a_Marios_PD1_Inhib2_HP-PREFA29.mzML	0560a_Marios_PD1_Inhib2_HP-PREFA29	Unknown
unknown	/Users/mitchjo/Datasets/ForPCPFM/CHECKMATE/Orbi/0438_Marios_PD1_Inhib2_HP-E9474281-7.mzML	0438_Marios_PD1_Inhib2_HP-E9474281-7	Unknown
unknown	/Users/mitchjo/Datasets/ForPCPFM/CHECKMATE/Orbi/0784_Marios_PD1_Inhib2_HP-AF002704-8.mzML	0784_Marios_PD1_Inhib2_HP-AF002704-8	Unknown
unknown	/Users/mitchjo/Datasets/ForPCPFM/CHECKMATE/Orbi/0584_Marios_PD1_Inhib2_HP-AF008949-8.mzML	0584_Marios_PD1_Inhib2_HP-AF008949-8	Unknown
unknown	/Users/mitchjo/Datasets/ForPCPFM/CHECKMATE/Orbi/0659_Marios_PD1_Inhib2_HP-AF146083-8.mzML	0659_Marios_PD1_Inhib2_HP-AF146083-8	Unknown
unknown	/Users/mitchjo/Datasets/ForPCPFM/CHECKMATE/Orbi/0516_Marios_PD1_Inhib2_HP-AD490505-6.mzML	0516_Marios_PD1_Inhib2_HP-AD490505-6	Unknown
unknown	/Users/mitchjo/Datasets/ForPCPFM/CHECKMATE/Orbi/1200a_Marios_PD1_Inhib2_HP-PREFA62.mzML	1200a_Marios_PD1_Inhib2_HP-PREFA62	Unknown
unknown	/Users/mitchjo/Datasets/ForPCPFM/CHECKMATE/Orbi/1010_Marios_PD1_Inhib2_HP-E9204600-7.mzML	1010_Marios_PD1_Inhib2_HP-E9204600-7	Unknown
unknown	/Users/mitchjo/Datasets/ForPCPFM/CHECKMATE/Orbi/0917_Marios_PD1_Inhib2_HP-AD424471-8.mzML	0917_Marios_PD1_Inhib2_HP-AD424471-8	Unknown
unknown	/Users/mitchjo/Datasets/ForPCPFM/CHECKMATE/Orbi/0637_Marios_PD1_Inhib2_HP-AD604107-7.mzML	0637_Marios_PD1_Inhib2_HP-AD604107-7	Unknown
unknown	/Users/mitchjo/Datasets/ForPCPFM/CHECKMATE/Orbi/0942_Marios_PD1_Inhib2_HP-E9717902-7.mzML	0942_Marios_PD1_Inhib2_HP-E9717902-7	Unknown
unknown	/Users/mitchjo/Datasets/ForPCPFM/CHECKMATE/Orbi/0989_Marios_PD1_Inhib2_HP-L1293277-5.mzML	0989_Marios_PD1_Inhib2_HP-L1293277-5	Unknown
unknown	/Users/mitchjo/Datasets/ForPCPFM/CHECKMATE/Orbi/0558_Marios_PD1_Inhib2_HP-AF002811-9.mzML	0558_Marios_PD1_Inhib2_HP-AF002811-9	Unknown
unknown	/Users/mitchjo/Datasets/ForPCPFM/CHECKMATE/Orbi/0038_Marios_PD1_Inhib2_HP-E9425615-7.mzML	0038_Marios_PD1_Inhib2_HP-E9425615-7	Unknown
unknown	/Users/mitchjo/Datasets/ForPCPFM/CHECKMATE/Orbi/0080a_Marios_PD1_Inhib2_HP-PREFA5.mzML	0080a_Marios_PD1_Inhib2_HP-PREFA5	Unknown
unknown	/Users/mitchjo/Datasets/ForPCPFM/CHECKMATE/Orbi/0238_Marios_PD1_Inhib2_HP-AD828985-7.mzML	0238_Marios_PD1_Inhib2_HP-AD828985-7	Unknown
unknown	/Users/mitchjo/Datasets/ForPCPFM/CHECKMATE/Orbi/0940b_Marios_PD1_Inhib2_HP-PREFB49.mzML	0940b_Marios_PD1_Inhib2_HP-PREFB49	Unknown
unknown	/Users/mitchjo/Datasets/ForPCPFM/CHECKMATE/Orbi/0375_Marios_PD1_Inhib2_HP-AE294669-7.mzML	0375_Marios_PD1_Inhib2_HP-AE294669-7	Unknown
unknown	/Users/mitchjo/Datasets/ForPCPFM/CHECKMATE/Orbi/0657_Marios_PD1_Inhib2_HP-EA474551-6.mzML	0657_Marios_PD1_Inhib2_HP-EA474551-6	Unknown
unknown	/Users/mitchjo/Datasets/ForPCPFM/CHECKMATE/Orbi/0913_Marios_PD1_Inhib2_HP-E9106383-6.mzML	0913_Marios_PD1_Inhib2_HP-E9106383-6	Unknown
unknown	/Users/mitchjo/Datasets/ForPCPFM/CHECKMATE/Orbi/0010_Marios_PD1_Inhib2_HP-S3474786-7.mzML	0010_Marios_PD1_Inhib2_HP-S3474786-7	Unknown
unknown	/Users/mitchjo/Datasets/ForPCPFM/CHECKMATE/Orbi/0120a_Marios_PD1_Inhib2_HP-PREFA7.mzML	0120a_Marios_PD1_Inhib2_HP-PREFA7	Unknown
unknown	/Users/mitchjo/Datasets/ForPCPFM/CHECKMATE/Orbi/0531_Marios_PD1_Inhib2_HP-E9103771-7.mzML	0531_Marios_PD1_Inhib2_HP-E9103771-7	Unknown
unknown	/Users/mitchjo/Datasets/ForPCPFM/CHECKMATE/Orbi/0945_Marios_PD1_Inhib2_HP-S3653084-7.mzML	0945_Marios_PD1_Inhib2_HP-S3653084-7	Unknown
unknown	/Users/mitchjo/Datasets/ForPCPFM/CHECKMATE/Orbi/1222aaaaaa_Marios_PD1_Inhib2_HP-000900074-3.mzML	1222aaaaaa_Marios_PD1_Inhib2_HP-000900074-3	Unknown
unknown	/Users/mitchjo/Datasets/ForPCPFM/CHECKMATE/Orbi/0020b_Marios_PD1_Inhib2_HP-PREFB2.mzML	0020b_Marios_PD1_Inhib2_HP-PREFB2	Unknown
unknown	/Users/mitchjo/Datasets/ForPCPFM/CHECKMATE/Orbi/0460a_Marios_PD1_Inhib2_HP-PREFA24.mzML	0460a_Marios_PD1_Inhib2_HP-PREFA24	Unknown
unknown	/Users/mitchjo/Datasets/ForPCPFM/CHECKMATE/Orbi/0865_Marios_PD1_Inhib2_HP-E9526839-7.mzML	0865_Marios_PD1_Inhib2_HP-E9526839-7	Unknown
unknown	/Users/mitchjo/Datasets/ForPCPFM/CHECKMATE/Orbi/0778_Marios_PD1_Inhib2_HP-S3474759-6.mzML	0778_Marios_PD1_Inhib2_HP-S3474759-6	Unknown
unknown	/Users/mitchjo/Datasets/ForPCPFM/CHECKMATE/Orbi/0494_Marios_PD1_Inhib2_HP-E9191097-6.mzML	0494_Marios_PD1_Inhib2_HP-E9191097-6	Unknown
unknown	/Users/mitchjo/Datasets/ForPCPFM/CHECKMATE/Orbi/0747_Marios_PD1_Inhib2_HP-AE283064-7.mzML	0747_Marios_PD1_Inhib2_HP-AE283064-7	Unknown
unknown	/Users/mitchjo/Datasets/ForPCPFM/CHECKMATE/Orbi/0915_Marios_PD1_Inhib2_HP-EA297782-7.mzML	0915_Marios_PD1_Inhib2_HP-EA297782-7	Unknown
unknown	/Users/mitchjo/Datasets/ForPCPFM/CHECKMATE/Orbi/0610_Marios_PD1_Inhib2_HP-E9712822-7.mzML	0610_Marios_PD1_Inhib2_HP-E9712822-7	Unknown
unknown	/Users/mitchjo/Datasets/ForPCPFM/CHECKMATE/Orbi/0000zzz_Marios_PD1_Inhib2_HP-PREFB1.mzML	0000zzz_Marios_PD1_Inhib2_HP-PREFB1	Unknown
unknown	/Users/mitchjo/Datasets/ForPCPFM/CHECKMATE/Orbi/0863_Marios_PD1_Inhib2_HP-L1387364-10.mzML	0863_Marios_PD1_Inhib2_HP-L1387364-10	Unknown
unknown	/Users/mitchjo/Datasets/ForPCPFM/CHECKMATE/Orbi/0902_Marios_PD1_Inhib2_HP-EA003802-7.mzML	0902_Marios_PD1_Inhib2_HP-EA003802-7	Unknown
unknown	/Users/mitchjo/Datasets/ForPCPFM/CHECKMATE/Orbi/1160_Marios_PD1_Inhib2_HP-E9479160-7.mzML	1160_Marios_PD1_Inhib2_HP-E9479160-7	Unknown
unknown	/Users/mitchjo/Datasets/ForPCPFM/CHECKMATE/Orbi/0499_Marios_PD1_Inhib2_HP-S3722553-7.mzML	0499_Marios_PD1_Inhib2_HP-S3722553-7	Unknown
unknown	/Users/mitchjo/Datasets/ForPCPFM/CHECKMATE/Orbi/0565_Marios_PD1_Inhib2_HP-S3578237-7.mzML	0565_Marios_PD1_Inhib2_HP-S3578237-7	Unknown
unknown	/Users/mitchjo/Datasets/ForPCPFM/CHECKMATE/Orbi/1177_Marios_PD1_Inhib2_HP-AF575413-8.mzML	1177_Marios_PD1_Inhib2_HP-AF575413-8	Unknown
unknown	/Users/mitchjo/Datasets/ForPCPFM/CHECKMATE/Orbi/0040b_Marios_PD1_Inhib2_HP-PREFB3.mzML	0040b_Marios_PD1_Inhib2_HP-PREFB3	Unknown
unknown	/Users/mitchjo/Datasets/ForPCPFM/CHECKMATE/Orbi/1000_Marios_PD1_Inhib2_HP-EA083036-7.mzML	1000_Marios_PD1_Inhib2_HP-EA083036-7	Unknown
unknown	/Users/mitchjo/Datasets/ForPCPFM/CHECKMATE/Orbi/0195_Marios_PD1_Inhib2_HP-AF009262-8.mzML	0195_Marios_PD1_Inhib2_HP-AF009262-8	Unknown
unknown	/Users/mitchjo/Datasets/ForPCPFM/CHECKMATE/Orbi/0487_Marios_PD1_Inhib2_HP-L1443422-9.mzML	0487_Marios_PD1_Inhib2_HP-L1443422-9	Unknown
unknown	/Users/mitchjo/Datasets/ForPCPFM/CHECKMATE/Orbi/0346_Marios_PD1_Inhib2_HP-E9124387-6.mzML	0346_Marios_PD1_Inhib2_HP-E9124387-6	Unknown
unknown	/Users/mitchjo/Datasets/ForPCPFM/CHECKMATE/Orbi/0702_Marios_PD1_Inhib2_HP-EA715506-8.mzML	0702_Marios_PD1_Inhib2_HP-EA715506-8	Unknown
unknown	/Users/mitchjo/Datasets/ForPCPFM/CHECKMATE/Orbi/0406_Marios_PD1_Inhib2_HP-E9106999-6.mzML	0406_Marios_PD1_Inhib2_HP-E9106999-6	Unknown
unknown	/Users/mitchjo/Datasets/ForPCPFM/CHECKMATE/Orbi/0051_Marios_PD1_Inhib2_HP-AF439756-9.mzML	0051_Marios_PD1_Inhib2_HP-AF439756-9	Unknown
unknown	/Users/mitchjo/Datasets/ForPCPFM/CHECKMATE/Orbi/0508_Marios_PD1_Inhib2_HP-E9064308-7.mzML	0508_Marios_PD1_Inhib2_HP-E9064308-7	Unknown
unknown	/Users/mitchjo/Datasets/ForPCPFM/CHECKMATE/Orbi/1020_Marios_PD1_Inhib2_HP-E9123073-7.mzML	1020_Marios_PD1_Inhib2_HP-E9123073-7	Unknown
unknown	/Users/mitchjo/Datasets/ForPCPFM/CHECKMATE/Orbi/1052_Marios_PD1_Inhib2_HP-S4152615-7.mzML	1052_Marios_PD1_Inhib2_HP-S4152615-7	Unknown
unknown	/Users/mitchjo/Datasets/ForPCPFM/CHECKMATE/Orbi/0119_Marios_PD1_Inhib2_HP-S3792627-6.mzML	0119_Marios_PD1_Inhib2_HP-S3792627-6	Unknown
unknown	/Users/mitchjo/Datasets/ForPCPFM/CHECKMATE/Orbi/0006_Marios_PD1_Inhib2_HP-AF008975-8.mzML	0006_Marios_PD1_Inhib2_HP-AF008975-8	Unknown
unknown	/Users/mitchjo/Datasets/ForPCPFM/CHECKMATE/Orbi/0840b_Marios_PD1_Inhib2_HP-PREFB44.mzML	0840b_Marios_PD1_Inhib2_HP-PREFB44	Unknown
unknown	/Users/mitchjo/Datasets/ForPCPFM/CHECKMATE/Orbi/0237_Marios_PD1_Inhib2_HP-AF008940-18.mzML	0237_Marios_PD1_Inhib2_HP-AF008940-18	Unknown
unknown	/Users/mitchjo/Datasets/ForPCPFM/CHECKMATE/Orbi/0549_Marios_PD1_Inhib2_HP-S4107208-9.mzML	0549_Marios_PD1_Inhib2_HP-S4107208-9	Unknown
unknown	/Users/mitchjo/Datasets/ForPCPFM/CHECKMATE/Orbi/0482_Marios_PD1_Inhib2_HP-AF127960-9.mzML	0482_Marios_PD1_Inhib2_HP-AF127960-9	Unknown
unknown	/Users/mitchjo/Datasets/ForPCPFM/CHECKMATE/Orbi/0300_Marios_PD1_Inhib2_HP-E9618948-7.mzML	0300_Marios_PD1_Inhib2_HP-E9618948-7	Unknown
unknown	/Users/mitchjo/Datasets/ForPCPFM/CHECKMATE/Orbi/0240_Marios_PD1_Inhib2_HP-AD612902-7.mzML	0240_Marios_PD1_Inhib2_HP-AD612902-7	Unknown
unknown	/Users/mitchjo/Datasets/ForPCPFM/CHECKMATE/Orbi/0986_Marios_PD1_Inhib2_HP-E9479245-6.mzML	0986_Marios_PD1_Inhib2_HP-E9479245-6	Unknown
unknown	/Users/mitchjo/Datasets/ForPCPFM/CHECKMATE/Orbi/1124_Marios_PD1_Inhib2_HP-S3510232-6.mzML	1124_Marios_PD1_Inhib2_HP-S3510232-6	Unknown
unknown	/Users/mitchjo/Datasets/ForPCPFM/CHECKMATE/Orbi/0640_Marios_PD1_Inhib2_HP-AE506727-9.mzML	0640_Marios_PD1_Inhib2_HP-AE506727-9	Unknown
unknown	/Users/mitchjo/Datasets/ForPCPFM/CHECKMATE/Orbi/0319_Marios_PD1_Inhib2_HP-S4199733-8.mzML	0319_Marios_PD1_Inhib2_HP-S4199733-8	Unknown
unknown	/Users/mitchjo/Datasets/ForPCPFM/CHECKMATE/Orbi/0302_Marios_PD1_Inhib2_HP-AF015789-8.mzML	0302_Marios_PD1_Inhib2_HP-AF015789-8	Unknown
unknown	/Users/mitchjo/Datasets/ForPCPFM/CHECKMATE/Orbi/1205_Marios_PD1_Inhib2_HP-S4005764-7.mzML	1205_Marios_PD1_Inhib2_HP-S4005764-7	Unknown
unknown	/Users/mitchjo/Datasets/ForPCPFM/CHECKMATE/Orbi/0912_Marios_PD1_Inhib2_HP-AD176340-6.mzML	0912_Marios_PD1_Inhib2_HP-AD176340-6	Unknown
unknown	/Users/mitchjo/Datasets/ForPCPFM/CHECKMATE/Orbi/0398_Marios_PD1_Inhib2_HP-AF439760-8.mzML	0398_Marios_PD1_Inhib2_HP-AF439760-8	Unknown
unknown	/Users/mitchjo/Datasets/ForPCPFM/CHECKMATE/Orbi/0944_Marios_PD1_Inhib2_HP-AE302154-9.mzML	0944_Marios_PD1_Inhib2_HP-AE302154-9	Unknown
unknown	/Users/mitchjo/Datasets/ForPCPFM/CHECKMATE/Orbi/0847_Marios_PD1_Inhib2_HP-AD585850-7.mzML	0847_Marios_PD1_Inhib2_HP-AD585850-7	Unknown
unknown	/Users/mitchjo/Datasets/ForPCPFM/CHECKMATE/Orbi/1222a_Marios_PD1_Inhib2_HP-001400087-3.mzML	1222a_Marios_PD1_Inhib2_HP-001400087-3	Unknown
unknown	/Users/mitchjo/Datasets/ForPCPFM/CHECKMATE/Orbi/0077_Marios_PD1_Inhib2_HP-E9479165-7.mzML	0077_Marios_PD1_Inhib2_HP-E9479165-7	Unknown
unknown	/Users/mitchjo/Datasets/ForPCPFM/CHECKMATE/Orbi/0729_Marios_PD1_Inhib2_HP-EA511887-7.mzML	0729_Marios_PD1_Inhib2_HP-EA511887-7	Unknown
unknown	/Users/mitchjo/Datasets/ForPCPFM/CHECKMATE/Orbi/0312_Marios_PD1_Inhib2_HP-E9703918-6.mzML	0312_Marios_PD1_Inhib2_HP-E9703918-6	Unknown
unknown	/Users/mitchjo/Datasets/ForPCPFM/CHECKMATE/Orbi/0640a_Marios_PD1_Inhib2_HP-PREFA34.mzML	0640a_Marios_PD1_Inhib2_HP-PREFA34	Unknown
unknown	/Users/mitchjo/Datasets/ForPCPFM/CHECKMATE/Orbi/0903_Marios_PD1_Inhib2_HP-AD749689-8.mzML	0903_Marios_PD1_Inhib2_HP-AD749689-8	Unknown
unknown	/Users/mitchjo/Datasets/ForPCPFM/CHECKMATE/Orbi/0103_Marios_PD1_Inhib2_HP-E9665084-7.mzML	0103_Marios_PD1_Inhib2_HP-E9665084-7	Unknown
unknown	/Users/mitchjo/Datasets/ForPCPFM/CHECKMATE/Orbi/1204_Marios_PD1_Inhib2_HP-AD780353-7.mzML	1204_Marios_PD1_Inhib2_HP-AD780353-7	Unknown
unknown	/Users/mitchjo/Datasets/ForPCPFM/CHECKMATE/Orbi/0646_Marios_PD1_Inhib2_HP-E9103086-7.mzML	0646_Marios_PD1_Inhib2_HP-E9103086-7	Unknown
unknown	/Users/mitchjo/Datasets/ForPCPFM/CHECKMATE/Orbi/0433_Marios_PD1_Inhib2_HP-S3447034-7.mzML	0433_Marios_PD1_Inhib2_HP-S3447034-7	Unknown
unknown	/Users/mitchjo/Datasets/ForPCPFM/CHECKMATE/Orbi/0799_Marios_PD1_Inhib2_HP-AD461613-7.mzML	0799_Marios_PD1_Inhib2_HP-AD461613-7	Unknown
unknown	/Users/mitchjo/Datasets/ForPCPFM/CHECKMATE/Orbi/1075_Marios_PD1_Inhib2_HP-L1371961-10.mzML	1075_Marios_PD1_Inhib2_HP-L1371961-10	Unknown
unknown	/Users/mitchjo/Datasets/ForPCPFM/CHECKMATE/Orbi/1112_Marios_PD1_Inhib2_HP-E9314448-7.mzML	1112_Marios_PD1_Inhib2_HP-E9314448-7	Unknown
unknown	/Users/mitchjo/Datasets/ForPCPFM/CHECKMATE/Orbi/0280b_Marios_PD1_Inhib2_HP-PREFB15.mzML	0280b_Marios_PD1_Inhib2_HP-PREFB15	Unknown
unknown	/Users/mitchjo/Datasets/ForPCPFM/CHECKMATE/Orbi/1034_Marios_PD1_Inhib2_HP-E9479162-7.mzML	1034_Marios_PD1_Inhib2_HP-E9479162-7	Unknown
unknown	/Users/mitchjo/Datasets/ForPCPFM/CHECKMATE/Orbi/0997_Marios_PD1_Inhib2_HP-AE488971-7.mzML	0997_Marios_PD1_Inhib2_HP-AE488971-7	Unknown
unknown	/Users/mitchjo/Datasets/ForPCPFM/CHECKMATE/Orbi/0563_Marios_PD1_Inhib2_HP-AE556394-6.mzML	0563_Marios_PD1_Inhib2_HP-AE556394-6	Unknown
unknown	/Users/mitchjo/Datasets/ForPCPFM/CHECKMATE/Orbi/0046_Marios_PD1_Inhib2_HP-AF008965-9.mzML	0046_Marios_PD1_Inhib2_HP-AF008965-9	Unknown
unknown	/Users/mitchjo/Datasets/ForPCPFM/CHECKMATE/Orbi/0836_Marios_PD1_Inhib2_HP-AE142419-7.mzML	0836_Marios_PD1_Inhib2_HP-AE142419-7	Unknown
unknown	/Users/mitchjo/Datasets/ForPCPFM/CHECKMATE/Orbi/0181_Marios_PD1_Inhib2_HP-S4103687-8.mzML	0181_Marios_PD1_Inhib2_HP-S4103687-8	Unknown
unknown	/Users/mitchjo/Datasets/ForPCPFM/CHECKMATE/Orbi/1191_Marios_PD1_Inhib2_HP-AF004078-8.mzML	1191_Marios_PD1_Inhib2_HP-AF004078-8	Unknown
unknown	/Users/mitchjo/Datasets/ForPCPFM/CHECKMATE/Orbi/0071_Marios_PD1_Inhib2_HP-E9123036-7.mzML	0071_Marios_PD1_Inhib2_HP-E9123036-7	Unknown
unknown	/Users/mitchjo/Datasets/ForPCPFM/CHECKMATE/Orbi/0735_Marios_PD1_Inhib2_HP-AD267750-5.mzML	0735_Marios_PD1_Inhib2_HP-AD267750-5	Unknown
unknown	/Users/mitchjo/Datasets/ForPCPFM/CHECKMATE/Orbi/1016_Marios_PD1_Inhib2_HP-L1497984-11.mzML	1016_Marios_PD1_Inhib2_HP-L1497984-11	Unknown
unknown	/Users/mitchjo/Datasets/ForPCPFM/CHECKMATE/Orbi/0318_Marios_PD1_Inhib2_HP-S4107214-8.mzML	0318_Marios_PD1_Inhib2_HP-S4107214-8	Unknown
unknown	/Users/mitchjo/Datasets/ForPCPFM/CHECKMATE/Orbi/0155_Marios_PD1_Inhib2_HP-AF004072-8.mzML	0155_Marios_PD1_Inhib2_HP-AF004072-8	Unknown
unknown	/Users/mitchjo/Datasets/ForPCPFM/CHECKMATE/Orbi/0018_Marios_PD1_Inhib2_HP-AD585852-7.mzML	0018_Marios_PD1_Inhib2_HP-AD585852-7	Unknown
unknown	/Users/mitchjo/Datasets/ForPCPFM/CHECKMATE/Orbi/0092_Marios_PD1_Inhib2_HP-L1366505-7.mzML	0092_Marios_PD1_Inhib2_HP-L1366505-7	Unknown
unknown	/Users/mitchjo/Datasets/ForPCPFM/CHECKMATE/Orbi/0971_Marios_PD1_Inhib2_HP-S4211195-8.mzML	0971_Marios_PD1_Inhib2_HP-S4211195-8	Unknown
unknown	/Users/mitchjo/Datasets/ForPCPFM/CHECKMATE/Orbi/0765_Marios_PD1_Inhib2_HP-E9241182-6.mzML	0765_Marios_PD1_Inhib2_HP-E9241182-6	Unknown
unknown	/Users/mitchjo/Datasets/ForPCPFM/CHECKMATE/Orbi/0668_Marios_PD1_Inhib2_HP-E9479164-6.mzML	0668_Marios_PD1_Inhib2_HP-E9479164-6	Unknown
unknown	/Users/mitchjo/Datasets/ForPCPFM/CHECKMATE/Orbi/0740a_Marios_PD1_Inhib2_HP-PREFA39.mzML	0740a_Marios_PD1_Inhib2_HP-PREFA39	Unknown
unknown	/Users/mitchjo/Datasets/ForPCPFM/CHECKMATE/Orbi/0493_Marios_PD1_Inhib2_HP-E9172288-6.mzML	0493_Marios_PD1_Inhib2_HP-E9172288-6	Unknown
unknown	/Users/mitchjo/Datasets/ForPCPFM/CHECKMATE/Orbi/0033_Marios_PD1_Inhib2_HP-EA002609-6.mzML	0033_Marios_PD1_Inhib2_HP-EA002609-6	Unknown
unknown	/Users/mitchjo/Datasets/ForPCPFM/CHECKMATE/Orbi/0201_Marios_PD1_Inhib2_HP-AF581650-8.mzML	0201_Marios_PD1_Inhib2_HP-AF581650-8	Unknown
unknown	/Users/mitchjo/Datasets/ForPCPFM/CHECKMATE/Orbi/0634_Marios_PD1_Inhib2_HP-E9123031-7.mzML	0634_Marios_PD1_Inhib2_HP-E9123031-7	Unknown
unknown	/Users/mitchjo/Datasets/ForPCPFM/CHECKMATE/Orbi/0716_Marios_PD1_Inhib2_HP-AE556391-9.mzML	0716_Marios_PD1_Inhib2_HP-AE556391-9	Unknown
unknown	/Users/mitchjo/Datasets/ForPCPFM/CHECKMATE/Orbi/0574_Marios_PD1_Inhib2_HP-S4110491-8.mzML	0574_Marios_PD1_Inhib2_HP-S4110491-8	Unknown
unknown	/Users/mitchjo/Datasets/ForPCPFM/CHECKMATE/Orbi/0975_Marios_PD1_Inhib2_HP-E9712823-7.mzML	0975_Marios_PD1_Inhib2_HP-E9712823-7	Unknown
unknown	/Users/mitchjo/Datasets/ForPCPFM/CHECKMATE/Orbi/0844_Marios_PD1_Inhib2_HP-S4022646-7.mzML	0844_Marios_PD1_Inhib2_HP-S4022646-7	Unknown
unknown	/Users/mitchjo/Datasets/ForPCPFM/CHECKMATE/Orbi/1135_Marios_PD1_Inhib2_HP-E9758913-7.mzML	1135_Marios_PD1_Inhib2_HP-E9758913-7	Unknown
unknown	/Users/mitchjo/Datasets/ForPCPFM/CHECKMATE/Orbi/1066_Marios_PD1_Inhib2_HP-AD783024-6.mzML	1066_Marios_PD1_Inhib2_HP-AD783024-6	Unknown
unknown	/Users/mitchjo/Datasets/ForPCPFM/CHECKMATE/Orbi/0157_Marios_PD1_Inhib2_HP-E9674323-7.mzML	0157_Marios_PD1_Inhib2_HP-E9674323-7	Unknown
unknown	/Users/mitchjo/Datasets/ForPCPFM/CHECKMATE/Orbi/1036_Marios_PD1_Inhib2_HP-EA251051-7.mzML	1036_Marios_PD1_Inhib2_HP-EA251051-7	Unknown
unknown	/Users/mitchjo/Datasets/ForPCPFM/CHECKMATE/Orbi/1208_Marios_PD1_Inhib2_HP-E9657511-7.mzML	1208_Marios_PD1_Inhib2_HP-E9657511-7	Unknown
unknown	/Users/mitchjo/Datasets/ForPCPFM/CHECKMATE/Orbi/0040_Marios_PD1_Inhib2_HP-AE490136-6.mzML	0040_Marios_PD1_Inhib2_HP-AE490136-6	Unknown
unknown	/Users/mitchjo/Datasets/ForPCPFM/CHECKMATE/Orbi/0440b_Marios_PD1_Inhib2_HP-PREFB23.mzML	0440b_Marios_PD1_Inhib2_HP-PREFB23	Unknown
unknown	/Users/mitchjo/Datasets/ForPCPFM/CHECKMATE/Orbi/1123_Marios_PD1_Inhib2_HP-S3510222-7.mzML	1123_Marios_PD1_Inhib2_HP-S3510222-7	Unknown
unknown	/Users/mitchjo/Datasets/ForPCPFM/CHECKMATE/Orbi/0326_Marios_PD1_Inhib2_HP-L1384311-7.mzML	0326_Marios_PD1_Inhib2_HP-L1384311-7	Unknown
unknown	/Users/mitchjo/Datasets/ForPCPFM/CHECKMATE/Orbi/0291_Marios_PD1_Inhib2_HP-E9130935-7.mzML	0291_Marios_PD1_Inhib2_HP-E9130935-7	Unknown
unknown	/Users/mitchjo/Datasets/ForPCPFM/CHECKMATE/Orbi/0829_Marios_PD1_Inhib2_HP-E9096039-7.mzML	0829_Marios_PD1_Inhib2_HP-E9096039-7	Unknown
unknown	/Users/mitchjo/Datasets/ForPCPFM/CHECKMATE/Orbi/0402_Marios_PD1_Inhib2_HP-E9634499-7.mzML	0402_Marios_PD1_Inhib2_HP-E9634499-7	Unknown
unknown	/Users/mitchjo/Datasets/ForPCPFM/CHECKMATE/Orbi/0000tttt_Marios_PD1_Inhib2_HP-RCC-Pool1.mzML	0000tttt_Marios_PD1_Inhib2_HP-RCC-Pool1	Unknown
unknown	/Users/mitchjo/Datasets/ForPCPFM/CHECKMATE/Orbi/0306_Marios_PD1_Inhib2_HP-EA175142-7.mzML	0306_Marios_PD1_Inhib2_HP-EA175142-7	Unknown
unknown	/Users/mitchjo/Datasets/ForPCPFM/CHECKMATE/Orbi/0597_Marios_PD1_Inhib2_HP-S4251324-8.mzML	0597_Marios_PD1_Inhib2_HP-S4251324-8	Unknown
unknown	/Users/mitchjo/Datasets/ForPCPFM/CHECKMATE/Orbi/0107_Marios_PD1_Inhib2_HP-AE846131-7.mzML	0107_Marios_PD1_Inhib2_HP-AE846131-7	Unknown
unknown	/Users/mitchjo/Datasets/ForPCPFM/CHECKMATE/Orbi/0327_Marios_PD1_Inhib2_HP-S3781279-7.mzML	0327_Marios_PD1_Inhib2_HP-S3781279-7	Unknown
unknown	/Users/mitchjo/Datasets/ForPCPFM/CHECKMATE/Orbi/0122_Marios_PD1_Inhib2_HP-AF438577-8.mzML	0122_Marios_PD1_Inhib2_HP-AF438577-8	Unknown
unknown	/Users/mitchjo/Datasets/ForPCPFM/CHECKMATE/Orbi/1214_Marios_PD1_Inhib2_HP-EA277677-6.mzML	1214_Marios_PD1_Inhib2_HP-EA277677-6	Unknown
unknown	/Users/mitchjo/Datasets/ForPCPFM/CHECKMATE/Orbi/0857_Marios_PD1_Inhib2_HP-AE428475-7.mzML	0857_Marios_PD1_Inhib2_HP-AE428475-7	Unknown
unknown	/Users/mitchjo/Datasets/ForPCPFM/CHECKMATE/Orbi/1140a_Marios_PD1_Inhib2_HP-PREFA59.mzML	1140a_Marios_PD1_Inhib2_HP-PREFA59	Unknown
unknown	/Users/mitchjo/Datasets/ForPCPFM/CHECKMATE/Orbi/0720_Marios_PD1_Inhib2_HP-AE155083-7.mzML	0720_Marios_PD1_Inhib2_HP-AE155083-7	Unknown
unknown	/Users/mitchjo/Datasets/ForPCPFM/CHECKMATE/Orbi/0978_Marios_PD1_Inhib2_HP-E9134599-7.mzML	0978_Marios_PD1_Inhib2_HP-E9134599-7	Unknown
unknown	/Users/mitchjo/Datasets/ForPCPFM/CHECKMATE/Orbi/0739_Marios_PD1_Inhib2_HP-E9106097-6.mzML	0739_Marios_PD1_Inhib2_HP-E9106097-6	Unknown
unknown	/Users/mitchjo/Datasets/ForPCPFM/CHECKMATE/Orbi/0727_Marios_PD1_Inhib2_HP-AF015797-9.mzML	0727_Marios_PD1_Inhib2_HP-AF015797-9	Unknown
unknown	/Users/mitchjo/Datasets/ForPCPFM/CHECKMATE/Orbi/0744_Marios_PD1_Inhib2_HP-AD424472-7.mzML	0744_Marios_PD1_Inhib2_HP-AD424472-7	Unknown
unknown	/Users/mitchjo/Datasets/ForPCPFM/CHECKMATE/Orbi/0502_Marios_PD1_Inhib2_HP-E9778359-7.mzML	0502_Marios_PD1_Inhib2_HP-E9778359-7	Unknown
unknown	/Users/mitchjo/Datasets/ForPCPFM/CHECKMATE/Orbi/0096_Marios_PD1_Inhib2_HP-AE837371-7.mzML	0096_Marios_PD1_Inhib2_HP-AE837371-7	Unknown
unknown	/Users/mitchjo/Datasets/ForPCPFM/CHECKMATE/Orbi/0130_Marios_PD1_Inhib2_HP-AF003954-8.mzML	0130_Marios_PD1_Inhib2_HP-AF003954-8	Unknown
unknown	/Users/mitchjo/Datasets/ForPCPFM/CHECKMATE/Orbi/0820_Marios_PD1_Inhib2_HP-L1448903-11.mzML	0820_Marios_PD1_Inhib2_HP-L1448903-11	Unknown
unknown	/Users/mitchjo/Datasets/ForPCPFM/CHECKMATE/Orbi/0236_Marios_PD1_Inhib2_HP-E9172349-7.mzML	0236_Marios_PD1_Inhib2_HP-E9172349-7	Unknown
unknown	/Users/mitchjo/Datasets/ForPCPFM/CHECKMATE/Orbi/0819_Marios_PD1_Inhib2_HP-L1381808-7.mzML	0819_Marios_PD1_Inhib2_HP-L1381808-7	Unknown
unknown	/Users/mitchjo/Datasets/ForPCPFM/CHECKMATE/Orbi/0470_Marios_PD1_Inhib2_HP-AE330680-6.mzML	0470_Marios_PD1_Inhib2_HP-AE330680-6	Unknown
unknown	/Users/mitchjo/Datasets/ForPCPFM/CHECKMATE/Orbi/0757_Marios_PD1_Inhib2_HP-AF015802-8.mzML	0757_Marios_PD1_Inhib2_HP-AF015802-8	Unknown
unknown	/Users/mitchjo/Datasets/ForPCPFM/CHECKMATE/Orbi/0253_Marios_PD1_Inhib2_HP-E9064309-7.mzML	0253_Marios_PD1_Inhib2_HP-E9064309-7	Unknown
unknown	/Users/mitchjo/Datasets/ForPCPFM/CHECKMATE/Orbi/0550ri_Marios_PD1_Inhib2_HP-S4107213-8.mzML	0550ri_Marios_PD1_Inhib2_HP-S4107213-8	Unknown
unknown	/Users/mitchjo/Datasets/ForPCPFM/CHECKMATE/Orbi/0000w_Marios_PD1_Inhib2_HP-000900097-3.mzML	0000w_Marios_PD1_Inhib2_HP-000900097-3	Unknown
unknown	/Users/mitchjo/Datasets/ForPCPFM/CHECKMATE/Orbi/1005_Marios_PD1_Inhib2_HP-AF008972-8.mzML	1005_Marios_PD1_Inhib2_HP-AF008972-8	Unknown
unknown	/Users/mitchjo/Datasets/ForPCPFM/CHECKMATE/Orbi/0145_Marios_PD1_Inhib2_HP-E9130933-7.mzML	0145_Marios_PD1_Inhib2_HP-E9130933-7	Unknown
unknown	/Users/mitchjo/Datasets/ForPCPFM/CHECKMATE/Orbi/0814_Marios_PD1_Inhib2_HP-AE663608-7.mzML	0814_Marios_PD1_Inhib2_HP-AE663608-7	Unknown
unknown	/Users/mitchjo/Datasets/ForPCPFM/CHECKMATE/Orbi/0687_Marios_PD1_Inhib2_HP-AE198221-7.mzML	0687_Marios_PD1_Inhib2_HP-AE198221-7	Unknown
unknown	/Users/mitchjo/Datasets/ForPCPFM/CHECKMATE/Orbi/0926_Marios_PD1_Inhib2_HP-EA305476-7.mzML	0926_Marios_PD1_Inhib2_HP-EA305476-7	Unknown
unknown	/Users/mitchjo/Datasets/ForPCPFM/CHECKMATE/Orbi/0300b_Marios_PD1_Inhib2_HP-PREFB16.mzML	0300b_Marios_PD1_Inhib2_HP-PREFB16	Unknown
unknown	/Users/mitchjo/Datasets/ForPCPFM/CHECKMATE/Orbi/1040a_Marios_PD1_Inhib2_HP-PREFA54.mzML	1040a_Marios_PD1_Inhib2_HP-PREFA54	Unknown
