# Supplementary material for: Common data models to streamline metabolomics processing and annotation, and implementation in a Python pipeline
Source: PLoS Comput Biol. 2024 Jun 6;20(6):e1011912. doi: 10.1371/journal.pcbi.1011912 (PMC11185459; doi:10.1371/journal.pcbi.1011912)
Supplement: S4 File — (ZIP) [file pcbi.1011912.s006.zip › examples/workflows/bash_workflows/manuscript/sequence_files/bowen_cell_wo_QC.csv]

Filepath	File Name	Sample Type
/Users/mitchjo/Datasets/ForPCPFM/Bowen/CellData/AZ10.mzML	AZ10	Unknown
/Users/mitchjo/Datasets/ForPCPFM/Bowen/CellData/AZ3.mzML	AZ3	Unknown
/Users/mitchjo/Datasets/ForPCPFM/Bowen/CellData/AZ2.mzML	AZ2	Unknown
/Users/mitchjo/Datasets/ForPCPFM/Bowen/CellData/AZ11.mzML	AZ11	Unknown
/Users/mitchjo/Datasets/ForPCPFM/Bowen/CellData/AZ9.mzML	AZ9	Unknown
/Users/mitchjo/Datasets/ForPCPFM/Bowen/CellData/AZ16.mzML	AZ16	Unknown
/Users/mitchjo/Datasets/ForPCPFM/Bowen/CellData/blank_cell_end.mzML	blank_cell_end	Blank
/Users/mitchjo/Datasets/ForPCPFM/Bowen/CellData/AZ5.mzML	AZ5	Unknown
/Users/mitchjo/Datasets/ForPCPFM/Bowen/CellData/AZ4.mzML	AZ4	Unknown
/Users/mitchjo/Datasets/ForPCPFM/Bowen/CellData/AZ17.mzML	AZ17	Unknown
/Users/mitchjo/Datasets/ForPCPFM/Bowen/CellData/AZ8.mzML	AZ8	Unknown
/Users/mitchjo/Datasets/ForPCPFM/Bowen/CellData/AZ18.mzML	AZ18	Unknown
/Users/mitchjo/Datasets/ForPCPFM/Bowen/CellData/AZ7.mzML	AZ7	Unknown
/Users/mitchjo/Datasets/ForPCPFM/Bowen/CellData/AZ14.mzML	AZ14	Unknown
/Users/mitchjo/Datasets/ForPCPFM/Bowen/CellData/AZ15.mzML	AZ15	Unknown
/Users/mitchjo/Datasets/ForPCPFM/Bowen/CellData/AZ6.mzML	AZ6	Unknown
/Users/mitchjo/Datasets/ForPCPFM/Bowen/CellData/AZ1.mzML	AZ1	Unknown
/Users/mitchjo/Datasets/ForPCPFM/Bowen/CellData/AZ12.mzML	AZ12	Unknown
/Users/mitchjo/Datasets/ForPCPFM/Bowen/CellData/blank_cell_start.mzML	blank_cell_start	Blank
/Users/mitchjo/Datasets/ForPCPFM/Bowen/CellData/AZ13.mzML	AZ13	Unknown
