# Supplementary material for: Common data models to streamline metabolomics processing and annotation, and implementation in a Python pipeline
Source: PLoS Comput Biol. 2024 Jun 6;20(6):e1011912. doi: 10.1371/journal.pcbi.1011912 (PMC11185459; doi:10.1371/journal.pcbi.1011912)
Supplement: S4 File — (ZIP) [file pcbi.1011912.s006.zip › examples/workflows/bash_workflows/manuscript/sequence_files/bowen_media_wo_QC.csv]

Filepath	File Name	Sample Type
/Users/mitchjo/Datasets/ForPCPFM/Bowen/CellMedia/AZ_M2.mzML	AZ_M2	Unknown
/Users/mitchjo/Datasets/ForPCPFM/Bowen/CellMedia/AZ_M15.mzML	AZ_M15	Unknown
/Users/mitchjo/Datasets/ForPCPFM/Bowen/CellMedia/AZ_M14.mzML	AZ_M14	Unknown
/Users/mitchjo/Datasets/ForPCPFM/Bowen/CellMedia/AZ_M8_2.mzML	AZ_M8_2	Unknown
/Users/mitchjo/Datasets/ForPCPFM/Bowen/CellMedia/AZ_M18.mzML	AZ_M18	Unknown
/Users/mitchjo/Datasets/ForPCPFM/Bowen/CellMedia/AZ_M3.mzML	AZ_M3	Unknown
/Users/mitchjo/Datasets/ForPCPFM/Bowen/CellMedia/AZ_M8.mzML	AZ_M8	Unknown
/Users/mitchjo/Datasets/ForPCPFM/Bowen/CellMedia/AZ_M13_2.mzML	AZ_M13_2	Unknown
/Users/mitchjo/Datasets/ForPCPFM/Bowen/CellMedia/AZ_M13.mzML	AZ_M13	Unknown
/Users/mitchjo/Datasets/ForPCPFM/Bowen/CellMedia/AZ_M4.mzML	AZ_M4	Unknown
/Users/mitchjo/Datasets/ForPCPFM/Bowen/CellMedia/AZ_M5.mzML	AZ_M5	Unknown
/Users/mitchjo/Datasets/ForPCPFM/Bowen/CellMedia/AZ_M12.mzML	AZ_M12	Unknown
/Users/mitchjo/Datasets/ForPCPFM/Bowen/CellMedia/AZ_M9.mzML	AZ_M9	Unknown
/Users/mitchjo/Datasets/ForPCPFM/Bowen/CellMedia/AZ_M11.mzML	AZ_M11	Unknown
/Users/mitchjo/Datasets/ForPCPFM/Bowen/CellMedia/AZ_M6.mzML	AZ_M6	Unknown
/Users/mitchjo/Datasets/ForPCPFM/Bowen/CellMedia/AZ_M7.mzML	AZ_M7	Unknown
/Users/mitchjo/Datasets/ForPCPFM/Bowen/CellMedia/AZ_M10.mzML	AZ_M10	Unknown
/Users/mitchjo/Datasets/ForPCPFM/Bowen/CellMedia/AZ_M17.mzML	AZ_M17	Unknown
/Users/mitchjo/Datasets/ForPCPFM/Bowen/CellMedia/blank_media_end.mzML	blank_media_end	Blank
/Users/mitchjo/Datasets/ForPCPFM/Bowen/CellMedia/AZ_M16.mzML	AZ_M16	Unknown
/Users/mitchjo/Datasets/ForPCPFM/Bowen/CellMedia/AZ_M1.mzML	AZ_M1	Unknown
/Users/mitchjo/Datasets/ForPCPFM/Bowen/CellMedia/blank_media_start.mzML	blank_media_start	Blank
