# Supplementary material for: Common data models to streamline metabolomics processing and annotation, and implementation in a Python pipeline
Source: PLoS Comput Biol. 2024 Jun 6;20(6):e1011912. doi: 10.1371/journal.pcbi.1011912 (PMC11185459; doi:10.1371/journal.pcbi.1011912)
Supplement: S4 File — (ZIP) [file pcbi.1011912.s006.zip › examples/workflows/bash_workflows/manuscript/sequence_files/HZV029_QC_sequence.csv]

File Name	Filepath	Sample Type
batch13_MT_20210807_001E	/Users/mitchjo/Datasets/ForPCPFM/HZV029/batch13_MT_20210807_001E.mzML	Unknown
batch12_MT_20210806_087	/Users/mitchjo/Datasets/ForPCPFM/HZV029/batch12_MT_20210806_087.mzML	Unknown
batch14_MT_20210808_003	/Users/mitchjo/Datasets/ForPCPFM/HZV029/batch14_MT_20210808_003.mzML	Unknown
batch17_MT_20210811_189	/Users/mitchjo/Datasets/ForPCPFM/HZV029/batch17_MT_20210811_189.mzML	Unknown
batch15_MT_20210809_007	/Users/mitchjo/Datasets/ForPCPFM/HZV029/batch15_MT_20210809_007.mzML	Unknown
batch6_MT_20210731_003G	/Users/mitchjo/Datasets/ForPCPFM/HZV029/batch6_MT_20210731_003G.mzML	Unknown
batch14_MT_20210808_177	/Users/mitchjo/Datasets/ForPCPFM/HZV029/batch14_MT_20210808_177.mzML	Unknown
batch9_MT_20210803_003C	/Users/mitchjo/Datasets/ForPCPFM/HZV029/batch9_MT_20210803_003C.mzML	Unknown
batch6_MT_20210731_179	/Users/mitchjo/Datasets/ForPCPFM/HZV029/batch6_MT_20210731_179.mzML	Unknown
batch8_MT_20210802_191	/Users/mitchjo/Datasets/ForPCPFM/HZV029/batch8_MT_20210802_191.mzML	Unknown
batch15_MT_20210809_001A	/Users/mitchjo/Datasets/ForPCPFM/HZV029/batch15_MT_20210809_001A.mzML	Unknown
batch7_MT_20210801_181	/Users/mitchjo/Datasets/ForPCPFM/HZV029/batch7_MT_20210801_181.mzML	Unknown
batch17_MT_20210811_003	/Users/mitchjo/Datasets/ForPCPFM/HZV029/batch17_MT_20210811_003.mzML	Unknown
batch16_MT_20210810_007	/Users/mitchjo/Datasets/ForPCPFM/HZV029/batch16_MT_20210810_007.mzML	Unknown
batch12_MT_20210806_051	/Users/mitchjo/Datasets/ForPCPFM/HZV029/batch12_MT_20210806_051.mzML	Unknown
batch9_MT_20210803_181	/Users/mitchjo/Datasets/ForPCPFM/HZV029/batch9_MT_20210803_181.mzML	Unknown
batch7_MT_20210801_001E	/Users/mitchjo/Datasets/ForPCPFM/HZV029/batch7_MT_20210801_001E.mzML	Unknown
batch9_MT_20210803_183	/Users/mitchjo/Datasets/ForPCPFM/HZV029/batch9_MT_20210803_183.mzML	Unknown
batch11_MT_20210805_179	/Users/mitchjo/Datasets/ForPCPFM/HZV029/batch11_MT_20210805_179.mzML	Unknown
batch17_MT_20210811_001	/Users/mitchjo/Datasets/ForPCPFM/HZV029/batch17_MT_20210811_001.mzML	Unknown
batch7_MT_20210801_183	/Users/mitchjo/Datasets/ForPCPFM/HZV029/batch7_MT_20210801_183.mzML	Unknown
batch15_MT_20210809_001C	/Users/mitchjo/Datasets/ForPCPFM/HZV029/batch15_MT_20210809_001C.mzML	Unknown
batch8_MT_20210802_187	/Users/mitchjo/Datasets/ForPCPFM/HZV029/batch8_MT_20210802_187.mzML	Unknown
batch5_MT_20210730_183	/Users/mitchjo/Datasets/ForPCPFM/HZV029/batch5_MT_20210730_183.mzML	Unknown
batch9_MT_20210803_001I	/Users/mitchjo/Datasets/ForPCPFM/HZV029/batch9_MT_20210803_001I.mzML	Unknown
batch2_MT_20210727_139	/Users/mitchjo/Datasets/ForPCPFM/HZV029/batch2_MT_20210727_139.mzML	Unknown
batch14_MT_20210808_001	/Users/mitchjo/Datasets/ForPCPFM/HZV029/batch14_MT_20210808_001.mzML	Unknown
batch16_MT_20210810_001_20210809140300	/Users/mitchjo/Datasets/ForPCPFM/HZV029/batch16_MT_20210810_001_20210809140300.mzML	Unknown
batch12_MT_20210806_091	/Users/mitchjo/Datasets/ForPCPFM/HZV029/batch12_MT_20210806_091.mzML	Unknown
batch11_MT_20210805_001E	/Users/mitchjo/Datasets/ForPCPFM/HZV029/batch11_MT_20210805_001E.mzML	Unknown
batch5_MT_20210729_003G	/Users/mitchjo/Datasets/ForPCPFM/HZV029/batch5_MT_20210729_003G.mzML	Unknown
batch5_MT_20210729_003C	/Users/mitchjo/Datasets/ForPCPFM/HZV029/batch5_MT_20210729_003C.mzML	Unknown
batch11_MT_20210805_001A	/Users/mitchjo/Datasets/ForPCPFM/HZV029/batch11_MT_20210805_001A.mzML	Unknown
batch13_MT_20210807_001C	/Users/mitchjo/Datasets/ForPCPFM/HZV029/batch13_MT_20210807_001C.mzML	Unknown
batch11_MT_20210805_183	/Users/mitchjo/Datasets/ForPCPFM/HZV029/batch11_MT_20210805_183.mzML	Unknown
batch1_MT_20210726_099	/Users/mitchjo/Datasets/ForPCPFM/HZV029/batch1_MT_20210726_099.mzML	Unknown
batch3_MT_20210728_185	/Users/mitchjo/Datasets/ForPCPFM/HZV029/batch3_MT_20210728_185.mzML	Unknown
batch15_MT_20210809_001	/Users/mitchjo/Datasets/ForPCPFM/HZV029/batch15_MT_20210809_001.mzML	Unknown
batch6_MT_20210731_001I	/Users/mitchjo/Datasets/ForPCPFM/HZV029/batch6_MT_20210731_001I.mzML	Unknown
batch7_MT_20210801_179	/Users/mitchjo/Datasets/ForPCPFM/HZV029/batch7_MT_20210801_179.mzML	Unknown
batch5_MT_20210730_187	/Users/mitchjo/Datasets/ForPCPFM/HZV029/batch5_MT_20210730_187.mzML	Unknown
batch13_MT_20210807_091	/Users/mitchjo/Datasets/ForPCPFM/HZV029/batch13_MT_20210807_091.mzML	Unknown
batch4_MT_20210729_191	/Users/mitchjo/Datasets/ForPCPFM/HZV029/batch4_MT_20210729_191.mzML	Unknown
batch15_MT_20210809_001G	/Users/mitchjo/Datasets/ForPCPFM/HZV029/batch15_MT_20210809_001G.mzML	Unknown
batch6_MT_20210731_181	/Users/mitchjo/Datasets/ForPCPFM/HZV029/batch6_MT_20210731_181.mzML	Unknown
batch16_MT_20210810_001E	/Users/mitchjo/Datasets/ForPCPFM/HZV029/batch16_MT_20210810_001E.mzML	Unknown
batch7_MT_20210801_001A	/Users/mitchjo/Datasets/ForPCPFM/HZV029/batch7_MT_20210801_001A.mzML	Unknown
batch7_MT_20210801_003K	/Users/mitchjo/Datasets/ForPCPFM/HZV029/batch7_MT_20210801_003K.mzML	Unknown
batch9_MT_20210803_185	/Users/mitchjo/Datasets/ForPCPFM/HZV029/batch9_MT_20210803_185.mzML	Unknown
batch1_MT_20210726_059	/Users/mitchjo/Datasets/ForPCPFM/HZV029/batch1_MT_20210726_059.mzML	Unknown
batch16_MT_20210810_001G	/Users/mitchjo/Datasets/ForPCPFM/HZV029/batch16_MT_20210810_001G.mzML	Unknown
batch15_MT_20210809_189	/Users/mitchjo/Datasets/ForPCPFM/HZV029/batch15_MT_20210809_189.mzML	Unknown
batch2_MT_20210727_089	/Users/mitchjo/Datasets/ForPCPFM/HZV029/batch2_MT_20210727_089.mzML	Unknown
batch17_MT_20210811_007	/Users/mitchjo/Datasets/ForPCPFM/HZV029/batch17_MT_20210811_007.mzML	Unknown
batch15_MT_20210809_001E	/Users/mitchjo/Datasets/ForPCPFM/HZV029/batch15_MT_20210809_001E.mzML	Unknown
batch13_MT_20210807_051	/Users/mitchjo/Datasets/ForPCPFM/HZV029/batch13_MT_20210807_051.mzML	Unknown
batch4_MT_20210729_187	/Users/mitchjo/Datasets/ForPCPFM/HZV029/batch4_MT_20210729_187.mzML	Unknown
batch13_MT_20210807_087	/Users/mitchjo/Datasets/ForPCPFM/HZV029/batch13_MT_20210807_087.mzML	Unknown
batch5_MT_20210730_185	/Users/mitchjo/Datasets/ForPCPFM/HZV029/batch5_MT_20210730_185.mzML	Unknown
batch16_MT_20210810_189	/Users/mitchjo/Datasets/ForPCPFM/HZV029/batch16_MT_20210810_189.mzML	Unknown
batch9_MT_20210803_003G	/Users/mitchjo/Datasets/ForPCPFM/HZV029/batch9_MT_20210803_003G.mzML	Unknown
batch15_MT_20210809_003	/Users/mitchjo/Datasets/ForPCPFM/HZV029/batch15_MT_20210809_003.mzML	Unknown
batch6_MT_20210731_003C	/Users/mitchjo/Datasets/ForPCPFM/HZV029/batch6_MT_20210731_003C.mzML	Unknown
batch3_MT_20210728_187	/Users/mitchjo/Datasets/ForPCPFM/HZV029/batch3_MT_20210728_187.mzML	Unknown
batch16_MT_20210810_001A_20210809142420	/Users/mitchjo/Datasets/ForPCPFM/HZV029/batch16_MT_20210810_001A_20210809142420.mzML	Unknown
batch11_MT_20210805_181	/Users/mitchjo/Datasets/ForPCPFM/HZV029/batch11_MT_20210805_181.mzML	Unknown
batch14_MT_20210808_007	/Users/mitchjo/Datasets/ForPCPFM/HZV029/batch14_MT_20210808_007.mzML	Unknown
batch13_MT_20210807_001A	/Users/mitchjo/Datasets/ForPCPFM/HZV029/batch13_MT_20210807_001A.mzML	Unknown
batch11_MT_20210805_003K	/Users/mitchjo/Datasets/ForPCPFM/HZV029/batch11_MT_20210805_003K.mzML	Unknown
batch5_MT_20210729_001I	/Users/mitchjo/Datasets/ForPCPFM/HZV029/batch5_MT_20210729_001I.mzML	Unknown
batch6_MT_20210731_091	/Users/mitchjo/Datasets/ForPCPFM/HZV029/batch6_MT_20210731_091.mzML	Unknown
batch14_MT_20210808_001C	/Users/mitchjo/Datasets/ForPCPFM/HZV029/batch14_MT_20210808_001C.mzML	Unknown
batch8_MT_20210802_087	/Users/mitchjo/Datasets/ForPCPFM/HZV029/batch8_MT_20210802_087.mzML	Unknown
batch1_MT_20210726_003	/Users/mitchjo/Datasets/ForPCPFM/HZV029/batch1_MT_20210726_003.mzML	Unknown
batch16_MT_20210810_139	/Users/mitchjo/Datasets/ForPCPFM/HZV029/batch16_MT_20210810_139.mzML	Unknown
batch11_MT_20210805_051	/Users/mitchjo/Datasets/ForPCPFM/HZV029/batch11_MT_20210805_051.mzML	Unknown
batch17_MT_20210811_001A	/Users/mitchjo/Datasets/ForPCPFM/HZV029/batch17_MT_20210811_001A.mzML	Unknown
batch10_MT_20210804_001E	/Users/mitchjo/Datasets/ForPCPFM/HZV029/batch10_MT_20210804_001E.mzML	Unknown
batch4_MT_20210729_003G	/Users/mitchjo/Datasets/ForPCPFM/HZV029/batch4_MT_20210729_003G.mzML	Unknown
batch12_MT_20210806_001G	/Users/mitchjo/Datasets/ForPCPFM/HZV029/batch12_MT_20210806_001G.mzML	Unknown
batch1_MT_20210726_189	/Users/mitchjo/Datasets/ForPCPFM/HZV029/batch1_MT_20210726_189.mzML	Unknown
batch11_MT_20210805_087	/Users/mitchjo/Datasets/ForPCPFM/HZV029/batch11_MT_20210805_087.mzML	Unknown
batch15_MT_20210809_139	/Users/mitchjo/Datasets/ForPCPFM/HZV029/batch15_MT_20210809_139.mzML	Unknown
batch8_MT_20210802_001I	/Users/mitchjo/Datasets/ForPCPFM/HZV029/batch8_MT_20210802_001I.mzML	Unknown
batch8_MT_20210802_051	/Users/mitchjo/Datasets/ForPCPFM/HZV029/batch8_MT_20210802_051.mzML	Unknown
batch13_MT_20210807_181	/Users/mitchjo/Datasets/ForPCPFM/HZV029/batch13_MT_20210807_181.mzML	Unknown
batch13_MT_20210807_183	/Users/mitchjo/Datasets/ForPCPFM/HZV029/batch13_MT_20210807_183.mzML	Unknown
batch6_MT_20210731_051	/Users/mitchjo/Datasets/ForPCPFM/HZV029/batch6_MT_20210731_051.mzML	Unknown
batch2_MT_20210727_007	/Users/mitchjo/Datasets/ForPCPFM/HZV029/batch2_MT_20210727_007.mzML	Unknown
batch8_MT_20210802_003C	/Users/mitchjo/Datasets/ForPCPFM/HZV029/batch8_MT_20210802_003C.mzML	Unknown
batch17_MT_20210811_089	/Users/mitchjo/Datasets/ForPCPFM/HZV029/batch17_MT_20210811_089.mzML	Unknown
batch11_MT_20210805_091	/Users/mitchjo/Datasets/ForPCPFM/HZV029/batch11_MT_20210805_091.mzML	Unknown
batch12_MT_20210806_001E	/Users/mitchjo/Datasets/ForPCPFM/HZV029/batch12_MT_20210806_001E.mzML	Unknown
batch12_MT_20210806_179	/Users/mitchjo/Datasets/ForPCPFM/HZV029/batch12_MT_20210806_179.mzML	Unknown
batch17_MT_20210811_001C	/Users/mitchjo/Datasets/ForPCPFM/HZV029/batch17_MT_20210811_001C.mzML	Unknown
batch14_MT_20210808_089	/Users/mitchjo/Datasets/ForPCPFM/HZV029/batch14_MT_20210808_089.mzML	Unknown
batch1_MT_20210726_015	/Users/mitchjo/Datasets/ForPCPFM/HZV029/batch1_MT_20210726_015.mzML	Unknown
batch1_MT_20210726_001	/Users/mitchjo/Datasets/ForPCPFM/HZV029/batch1_MT_20210726_001.mzML	Unknown
batch8_MT_20210802_091	/Users/mitchjo/Datasets/ForPCPFM/HZV029/batch8_MT_20210802_091.mzML	Unknown
batch14_MT_20210808_001A	/Users/mitchjo/Datasets/ForPCPFM/HZV029/batch14_MT_20210808_001A.mzML	Unknown
batch6_MT_20210731_087	/Users/mitchjo/Datasets/ForPCPFM/HZV029/batch6_MT_20210731_087.mzML	Unknown
batch13_MT_20210807_179	/Users/mitchjo/Datasets/ForPCPFM/HZV029/batch13_MT_20210807_179.mzML	Unknown
batch14_MT_20210808_001E	/Users/mitchjo/Datasets/ForPCPFM/HZV029/batch14_MT_20210808_001E.mzML	Unknown
batch4_MT_20210729_051	/Users/mitchjo/Datasets/ForPCPFM/HZV029/batch4_MT_20210729_051.mzML	Unknown
batch7_MT_20210801_091	/Users/mitchjo/Datasets/ForPCPFM/HZV029/batch7_MT_20210801_091.mzML	Unknown
batch1_MT_20210726_005	/Users/mitchjo/Datasets/ForPCPFM/HZV029/batch1_MT_20210726_005.mzML	Unknown
batch3_MT_20210728_051	/Users/mitchjo/Datasets/ForPCPFM/HZV029/batch3_MT_20210728_051.mzML	Unknown
batch15_MT_20210809_089	/Users/mitchjo/Datasets/ForPCPFM/HZV029/batch15_MT_20210809_089.mzML	Unknown
batch17_MT_20210811_001G	/Users/mitchjo/Datasets/ForPCPFM/HZV029/batch17_MT_20210811_001G.mzML	Unknown
batch9_MT_20210803_091	/Users/mitchjo/Datasets/ForPCPFM/HZV029/batch9_MT_20210803_091.mzML	Unknown
batch10_MT_20210804_003K	/Users/mitchjo/Datasets/ForPCPFM/HZV029/batch10_MT_20210804_003K.mzML	Unknown
batch4_MT_20210729_001I	/Users/mitchjo/Datasets/ForPCPFM/HZV029/batch4_MT_20210729_001I.mzML	Unknown
batch12_MT_20210806_001A	/Users/mitchjo/Datasets/ForPCPFM/HZV029/batch12_MT_20210806_001A.mzML	Unknown
batch2_MT_20210727_177	/Users/mitchjo/Datasets/ForPCPFM/HZV029/batch2_MT_20210727_177.mzML	Unknown
batch10_MT_20210804_091	/Users/mitchjo/Datasets/ForPCPFM/HZV029/batch10_MT_20210804_091.mzML	Unknown
batch16_MT_20210810_089	/Users/mitchjo/Datasets/ForPCPFM/HZV029/batch16_MT_20210810_089.mzML	Unknown
batch2_MT_20210727_003	/Users/mitchjo/Datasets/ForPCPFM/HZV029/batch2_MT_20210727_003.mzML	Unknown
batch3_MT_20210728_087	/Users/mitchjo/Datasets/ForPCPFM/HZV029/batch3_MT_20210728_087.mzML	Unknown
batch8_MT_20210802_003G	/Users/mitchjo/Datasets/ForPCPFM/HZV029/batch8_MT_20210802_003G.mzML	Unknown
batch4_MT_20210729_087	/Users/mitchjo/Datasets/ForPCPFM/HZV029/batch4_MT_20210729_087.mzML	Unknown
batch5_MT_20210730_091	/Users/mitchjo/Datasets/ForPCPFM/HZV029/batch5_MT_20210730_091.mzML	Unknown
batch5_MT_20210730_087	/Users/mitchjo/Datasets/ForPCPFM/HZV029/batch5_MT_20210730_087.mzML	Unknown
batch4_MT_20210729_091	/Users/mitchjo/Datasets/ForPCPFM/HZV029/batch4_MT_20210729_091.mzML	Unknown
batch3_MT_20210728_091	/Users/mitchjo/Datasets/ForPCPFM/HZV029/batch3_MT_20210728_091.mzML	Unknown
batch2_MT_20210727_001	/Users/mitchjo/Datasets/ForPCPFM/HZV029/batch2_MT_20210727_001.mzML	Unknown
batch7_MT_20210801_051	/Users/mitchjo/Datasets/ForPCPFM/HZV029/batch7_MT_20210801_051.mzML	Unknown
batch10_MT_20210804_087	/Users/mitchjo/Datasets/ForPCPFM/HZV029/batch10_MT_20210804_087.mzML	Unknown
batch14_MT_20210808_139	/Users/mitchjo/Datasets/ForPCPFM/HZV029/batch14_MT_20210808_139.mzML	Unknown
batch2_MT_20210727_175	/Users/mitchjo/Datasets/ForPCPFM/HZV029/batch2_MT_20210727_175.mzML	Unknown
batch9_MT_20210803_051	/Users/mitchjo/Datasets/ForPCPFM/HZV029/batch9_MT_20210803_051.mzML	Unknown
batch4_MT_20210729_003C	/Users/mitchjo/Datasets/ForPCPFM/HZV029/batch4_MT_20210729_003C.mzML	Unknown
batch10_MT_20210804_001A	/Users/mitchjo/Datasets/ForPCPFM/HZV029/batch10_MT_20210804_001A.mzML	Unknown
batch9_MT_20210803_087	/Users/mitchjo/Datasets/ForPCPFM/HZV029/batch9_MT_20210803_087.mzML	Unknown
batch17_MT_20210811_001E	/Users/mitchjo/Datasets/ForPCPFM/HZV029/batch17_MT_20210811_001E.mzML	Unknown
batch1_MT_20210726_007	/Users/mitchjo/Datasets/ForPCPFM/HZV029/batch1_MT_20210726_007.mzML	Unknown
batch10_MT_20210804_051	/Users/mitchjo/Datasets/ForPCPFM/HZV029/batch10_MT_20210804_051.mzML	Unknown
batch7_MT_20210801_087	/Users/mitchjo/Datasets/ForPCPFM/HZV029/batch7_MT_20210801_087.mzML	Unknown
batch14_MT_20210808_001G	/Users/mitchjo/Datasets/ForPCPFM/HZV029/batch14_MT_20210808_001G.mzML	Unknown
batch5_MT_20210730_051	/Users/mitchjo/Datasets/ForPCPFM/HZV029/batch5_MT_20210730_051.mzML	Unknown
batch4_MT_20210729_089	/Users/mitchjo/Datasets/ForPCPFM/HZV029/batch4_MT_20210729_089.mzML	Unknown
batch3_MT_20210728_089	/Users/mitchjo/Datasets/ForPCPFM/HZV029/batch3_MT_20210728_089.mzML	Unknown
batch8_MT_20210802_001A	/Users/mitchjo/Datasets/ForPCPFM/HZV029/batch8_MT_20210802_001A.mzML	Unknown
batch16_MT_20210810_087	/Users/mitchjo/Datasets/ForPCPFM/HZV029/batch16_MT_20210810_087.mzML	Unknown
batch15_MT_20210809_051	/Users/mitchjo/Datasets/ForPCPFM/HZV029/batch15_MT_20210809_051.mzML	Unknown
batch2_MT_20210727_179	/Users/mitchjo/Datasets/ForPCPFM/HZV029/batch2_MT_20210727_179.mzML	Unknown
batch8_MT_20210802_139	/Users/mitchjo/Datasets/ForPCPFM/HZV029/batch8_MT_20210802_139.mzML	Unknown
batch13_MT_20210807_003	/Users/mitchjo/Datasets/ForPCPFM/HZV029/batch13_MT_20210807_003.mzML	Unknown
HZV029_sequence.csv	/Users/mitchjo/Datasets/ForPCPFM/HZV029/HZV029_sequence.csv	Unknown
batch17_MT_20210811_001I	/Users/mitchjo/Datasets/ForPCPFM/HZV029/batch17_MT_20210811_001I.mzML	Unknown
batch15_MT_20210809_087	/Users/mitchjo/Datasets/ForPCPFM/HZV029/batch15_MT_20210809_087.mzML	Unknown
batch11_MT_20210805_139	/Users/mitchjo/Datasets/ForPCPFM/HZV029/batch11_MT_20210805_139.mzML	Unknown
batch16_MT_20210810_051	/Users/mitchjo/Datasets/ForPCPFM/HZV029/batch16_MT_20210810_051.mzML	Unknown
batch14_MT_20210808_001K	/Users/mitchjo/Datasets/ForPCPFM/HZV029/batch14_MT_20210808_001K.mzML	Unknown
batch12_MT_20210806_007_20210807090814	/Users/mitchjo/Datasets/ForPCPFM/HZV029/batch12_MT_20210806_007_20210807090814.mzML	Unknown
batch14_MT_20210808_001I	/Users/mitchjo/Datasets/ForPCPFM/HZV029/batch14_MT_20210808_001I.mzML	Unknown
batch7_MT_20210801_089	/Users/mitchjo/Datasets/ForPCPFM/HZV029/batch7_MT_20210801_089.mzML	Unknown
batch1_MT_20210726_009	/Users/mitchjo/Datasets/ForPCPFM/HZV029/batch1_MT_20210726_009.mzML	Unknown
batch15_MT_20210809_091	/Users/mitchjo/Datasets/ForPCPFM/HZV029/batch15_MT_20210809_091.mzML	Unknown
batch17_MT_20210811_001K	/Users/mitchjo/Datasets/ForPCPFM/HZV029/batch17_MT_20210811_001K.mzML	Unknown
batch13_MT_20210807_001	/Users/mitchjo/Datasets/ForPCPFM/HZV029/batch13_MT_20210807_001.mzML	Unknown
batch9_MT_20210803_089	/Users/mitchjo/Datasets/ForPCPFM/HZV029/batch9_MT_20210803_089.mzML	Unknown
batch4_MT_20210729_001E	/Users/mitchjo/Datasets/ForPCPFM/HZV029/batch4_MT_20210729_001E.mzML	Unknown
batch10_MT_20210804_003G	/Users/mitchjo/Datasets/ForPCPFM/HZV029/batch10_MT_20210804_003G.mzML	Unknown
batch6_MT_20210731_139	/Users/mitchjo/Datasets/ForPCPFM/HZV029/batch6_MT_20210731_139.mzML	Unknown
batch10_MT_20210804_089	/Users/mitchjo/Datasets/ForPCPFM/HZV029/batch10_MT_20210804_089.mzML	Unknown
batch16_MT_20210810_091	/Users/mitchjo/Datasets/ForPCPFM/HZV029/batch16_MT_20210810_091.mzML	Unknown
batch8_MT_20210802_003K	/Users/mitchjo/Datasets/ForPCPFM/HZV029/batch8_MT_20210802_003K.mzML	Unknown
batch5_MT_20210730_089	/Users/mitchjo/Datasets/ForPCPFM/HZV029/batch5_MT_20210730_089.mzML	Unknown
batch17_MT_20210811_091	/Users/mitchjo/Datasets/ForPCPFM/HZV029/batch17_MT_20210811_091.mzML	Unknown
batch1_MT_20210726_193	/Users/mitchjo/Datasets/ForPCPFM/HZV029/batch1_MT_20210726_193.mzML	Unknown
batch11_MT_20210805_089	/Users/mitchjo/Datasets/ForPCPFM/HZV029/batch11_MT_20210805_089.mzML	Unknown
batch10_MT_20210804_003C	/Users/mitchjo/Datasets/ForPCPFM/HZV029/batch10_MT_20210804_003C.mzML	Unknown
batch4_MT_20210729_001A	/Users/mitchjo/Datasets/ForPCPFM/HZV029/batch4_MT_20210729_001A.mzML	Unknown
batch12_MT_20210806_175	/Users/mitchjo/Datasets/ForPCPFM/HZV029/batch12_MT_20210806_175.mzML	Unknown
batch4_MT_20210729_139	/Users/mitchjo/Datasets/ForPCPFM/HZV029/batch4_MT_20210729_139.mzML	Unknown
batch14_MT_20210808_091	/Users/mitchjo/Datasets/ForPCPFM/HZV029/batch14_MT_20210808_091.mzML	Unknown
batch8_MT_20210802_089	/Users/mitchjo/Datasets/ForPCPFM/HZV029/batch8_MT_20210802_089.mzML	Unknown
batch12_MT_20210806_001	/Users/mitchjo/Datasets/ForPCPFM/HZV029/batch12_MT_20210806_001.mzML	Unknown
batch6_MT_20210731_089	/Users/mitchjo/Datasets/ForPCPFM/HZV029/batch6_MT_20210731_089.mzML	Unknown
batch12_MT_20210806_003	/Users/mitchjo/Datasets/ForPCPFM/HZV029/batch12_MT_20210806_003.mzML	Unknown
batch14_MT_20210808_087	/Users/mitchjo/Datasets/ForPCPFM/HZV029/batch14_MT_20210808_087.mzML	Unknown
batch10_MT_20210804_139	/Users/mitchjo/Datasets/ForPCPFM/HZV029/batch10_MT_20210804_139.mzML	Unknown
batch17_MT_20210811_051	/Users/mitchjo/Datasets/ForPCPFM/HZV029/batch17_MT_20210811_051.mzML	Unknown
batch1_MT_20210726_147	/Users/mitchjo/Datasets/ForPCPFM/HZV029/batch1_MT_20210726_147.mzML	Unknown
batch12_MT_20210806_177	/Users/mitchjo/Datasets/ForPCPFM/HZV029/batch12_MT_20210806_177.mzML	Unknown
batch5_MT_20210730_139	/Users/mitchjo/Datasets/ForPCPFM/HZV029/batch5_MT_20210730_139.mzML	Unknown
batch13_MT_20210807_007	/Users/mitchjo/Datasets/ForPCPFM/HZV029/batch13_MT_20210807_007.mzML	Unknown
batch12_MT_20210806_003C	/Users/mitchjo/Datasets/ForPCPFM/HZV029/batch12_MT_20210806_003C.mzML	Unknown
batch4_MT_20210729_003K	/Users/mitchjo/Datasets/ForPCPFM/HZV029/batch4_MT_20210729_003K.mzML	Unknown
batch10_MT_20210804_001I	/Users/mitchjo/Datasets/ForPCPFM/HZV029/batch10_MT_20210804_001I.mzML	Unknown
batch1_MT_20210726_191	/Users/mitchjo/Datasets/ForPCPFM/HZV029/batch1_MT_20210726_191.mzML	Unknown
batch7_MT_20210801_139	/Users/mitchjo/Datasets/ForPCPFM/HZV029/batch7_MT_20210801_139.mzML	Unknown
batch17_MT_20210811_087	/Users/mitchjo/Datasets/ForPCPFM/HZV029/batch17_MT_20210811_087.mzML	Unknown
batch8_MT_20210802_001E	/Users/mitchjo/Datasets/ForPCPFM/HZV029/batch8_MT_20210802_001E.mzML	Unknown
batch14_MT_20210808_051	/Users/mitchjo/Datasets/ForPCPFM/HZV029/batch14_MT_20210808_051.mzML	Unknown
batch9_MT_20210803_139	/Users/mitchjo/Datasets/ForPCPFM/HZV029/batch9_MT_20210803_139.mzML	Unknown
batch7_MT_20210801_003G	/Users/mitchjo/Datasets/ForPCPFM/HZV029/batch7_MT_20210801_003G.mzML	Unknown
batch4_MT_20210729_001	/Users/mitchjo/Datasets/ForPCPFM/HZV029/batch4_MT_20210729_001.mzML	Unknown
batch5_MT_20210730_003	/Users/mitchjo/Datasets/ForPCPFM/HZV029/batch5_MT_20210730_003.mzML	Unknown
batch10_MT_20210804_003	/Users/mitchjo/Datasets/ForPCPFM/HZV029/batch10_MT_20210804_003.mzML	Unknown
batch16_MT_20210810_001K	/Users/mitchjo/Datasets/ForPCPFM/HZV029/batch16_MT_20210810_001K.mzML	Unknown
batch2_MT_20210727_091	/Users/mitchjo/Datasets/ForPCPFM/HZV029/batch2_MT_20210727_091.mzML	Unknown
batch15_MT_20210809_185	/Users/mitchjo/Datasets/ForPCPFM/HZV029/batch15_MT_20210809_185.mzML	Unknown
batch3_MT_20210728_001	/Users/mitchjo/Datasets/ForPCPFM/HZV029/batch3_MT_20210728_001.mzML	Unknown
batch11_MT_20210805_007	/Users/mitchjo/Datasets/ForPCPFM/HZV029/batch11_MT_20210805_007.mzML	Unknown
batch14_MT_20210808_181	/Users/mitchjo/Datasets/ForPCPFM/HZV029/batch14_MT_20210808_181.mzML	Unknown
batch15_MT_20210809_001I	/Users/mitchjo/Datasets/ForPCPFM/HZV029/batch15_MT_20210809_001I.mzML	Unknown
batch12_MT_20210806_139	/Users/mitchjo/Datasets/ForPCPFM/HZV029/batch12_MT_20210806_139.mzML	Unknown
batch16_MT_20210810_003_20210809141340	/Users/mitchjo/Datasets/ForPCPFM/HZV029/batch16_MT_20210810_003_20210809141340.mzML	Unknown
batch9_MT_20210803_003	/Users/mitchjo/Datasets/ForPCPFM/HZV029/batch9_MT_20210803_003.mzML	Unknown
batch16_MT_20210810_191	/Users/mitchjo/Datasets/ForPCPFM/HZV029/batch16_MT_20210810_191.mzML	Unknown
batch9_MT_20210803_003K	/Users/mitchjo/Datasets/ForPCPFM/HZV029/batch9_MT_20210803_003K.mzML	Unknown
batch7_MT_20210801_003	/Users/mitchjo/Datasets/ForPCPFM/HZV029/batch7_MT_20210801_003.mzML	Unknown
batch1_MT_20210726_097	/Users/mitchjo/Datasets/ForPCPFM/HZV029/batch1_MT_20210726_097.mzML	Unknown
batch5_MT_20210729_001E	/Users/mitchjo/Datasets/ForPCPFM/HZV029/batch5_MT_20210729_001E.mzML	Unknown
batch11_MT_20210805_003G	/Users/mitchjo/Datasets/ForPCPFM/HZV029/batch11_MT_20210805_003G.mzML	Unknown
batch8_MT_20210802_007	/Users/mitchjo/Datasets/ForPCPFM/HZV029/batch8_MT_20210802_007.mzML	Unknown
batch6_MT_20210731_007	/Users/mitchjo/Datasets/ForPCPFM/HZV029/batch6_MT_20210731_007.mzML	Unknown
batch2_MT_20210727_051	/Users/mitchjo/Datasets/ForPCPFM/HZV029/batch2_MT_20210727_051.mzML	Unknown
batch1_MT_20210726_095	/Users/mitchjo/Datasets/ForPCPFM/HZV029/batch1_MT_20210726_095.mzML	Unknown
batch7_MT_20210801_001	/Users/mitchjo/Datasets/ForPCPFM/HZV029/batch7_MT_20210801_001.mzML	Unknown
batch3_MT_20210728_189	/Users/mitchjo/Datasets/ForPCPFM/HZV029/batch3_MT_20210728_189.mzML	Unknown
batch6_MT_20210731_001E	/Users/mitchjo/Datasets/ForPCPFM/HZV029/batch6_MT_20210731_001E.mzML	Unknown
batch16_MT_20210810_193	/Users/mitchjo/Datasets/ForPCPFM/HZV029/batch16_MT_20210810_193.mzML	Unknown
batch9_MT_20210803_001A	/Users/mitchjo/Datasets/ForPCPFM/HZV029/batch9_MT_20210803_001A.mzML	Unknown
batch9_MT_20210803_001	/Users/mitchjo/Datasets/ForPCPFM/HZV029/batch9_MT_20210803_001.mzML	Unknown
batch13_MT_20210807_089	/Users/mitchjo/Datasets/ForPCPFM/HZV029/batch13_MT_20210807_089.mzML	Unknown
batch4_MT_20210729_189	/Users/mitchjo/Datasets/ForPCPFM/HZV029/batch4_MT_20210729_189.mzML	Unknown
batch15_MT_20210809_001K	/Users/mitchjo/Datasets/ForPCPFM/HZV029/batch15_MT_20210809_001K.mzML	Unknown
batch10_MT_20210804_175	/Users/mitchjo/Datasets/ForPCPFM/HZV029/batch10_MT_20210804_175.mzML	Unknown
batch3_MT_20210728_003	/Users/mitchjo/Datasets/ForPCPFM/HZV029/batch3_MT_20210728_003.mzML	Unknown
batch2_MT_20210727_087	/Users/mitchjo/Datasets/ForPCPFM/HZV029/batch2_MT_20210727_087.mzML	Unknown
batch15_MT_20210809_187	/Users/mitchjo/Datasets/ForPCPFM/HZV029/batch15_MT_20210809_187.mzML	Unknown
batch16_MT_20210810_001I	/Users/mitchjo/Datasets/ForPCPFM/HZV029/batch16_MT_20210810_001I.mzML	Unknown
batch10_MT_20210804_001	/Users/mitchjo/Datasets/ForPCPFM/HZV029/batch10_MT_20210804_001.mzML	Unknown
batch5_MT_20210730_001	/Users/mitchjo/Datasets/ForPCPFM/HZV029/batch5_MT_20210730_001.mzML	Unknown
batch4_MT_20210729_003	/Users/mitchjo/Datasets/ForPCPFM/HZV029/batch4_MT_20210729_003.mzML	Unknown
batch7_MT_20210801_001I	/Users/mitchjo/Datasets/ForPCPFM/HZV029/batch7_MT_20210801_001I.mzML	Unknown
batch4_MT_20210729_007	/Users/mitchjo/Datasets/ForPCPFM/HZV029/batch4_MT_20210729_007.mzML	Unknown
batch3_MT_20210728_007	/Users/mitchjo/Datasets/ForPCPFM/HZV029/batch3_MT_20210728_007.mzML	Unknown
batch11_MT_20210805_001	/Users/mitchjo/Datasets/ForPCPFM/HZV029/batch11_MT_20210805_001.mzML	Unknown
batch10_MT_20210804_171	/Users/mitchjo/Datasets/ForPCPFM/HZV029/batch10_MT_20210804_171.mzML	Unknown
batch6_MT_20210731_177	/Users/mitchjo/Datasets/ForPCPFM/HZV029/batch6_MT_20210731_177.mzML	Unknown
batch9_MT_20210803_001E	/Users/mitchjo/Datasets/ForPCPFM/HZV029/batch9_MT_20210803_001E.mzML	Unknown
batch14_MT_20210808_179	/Users/mitchjo/Datasets/ForPCPFM/HZV029/batch14_MT_20210808_179.mzML	Unknown
batch6_MT_20210731_001A	/Users/mitchjo/Datasets/ForPCPFM/HZV029/batch6_MT_20210731_001A.mzML	Unknown
batch17_MT_20210811_187	/Users/mitchjo/Datasets/ForPCPFM/HZV029/batch17_MT_20210811_187.mzML	Unknown
batch16_MT_20210810_001C_20210809143500	/Users/mitchjo/Datasets/ForPCPFM/HZV029/batch16_MT_20210810_001C_20210809143500.mzML	Unknown
batch6_MT_20210731_003	/Users/mitchjo/Datasets/ForPCPFM/HZV029/batch6_MT_20210731_003.mzML	Unknown
batch5_MT_20210729_003K	/Users/mitchjo/Datasets/ForPCPFM/HZV029/batch5_MT_20210729_003K.mzML	Unknown
batch12_MT_20210806_089	/Users/mitchjo/Datasets/ForPCPFM/HZV029/batch12_MT_20210806_089.mzML	Unknown
batch11_MT_20210805_001I	/Users/mitchjo/Datasets/ForPCPFM/HZV029/batch11_MT_20210805_001I.mzML	Unknown
batch8_MT_20210802_001	/Users/mitchjo/Datasets/ForPCPFM/HZV029/batch8_MT_20210802_001.mzML	Unknown
batch8_MT_20210802_003	/Users/mitchjo/Datasets/ForPCPFM/HZV029/batch8_MT_20210802_003.mzML	Unknown
batch11_MT_20210805_003C	/Users/mitchjo/Datasets/ForPCPFM/HZV029/batch11_MT_20210805_003C.mzML	Unknown
batch5_MT_20210729_001A	/Users/mitchjo/Datasets/ForPCPFM/HZV029/batch5_MT_20210729_001A.mzML	Unknown
batch6_MT_20210731_001	/Users/mitchjo/Datasets/ForPCPFM/HZV029/batch6_MT_20210731_001.mzML	Unknown
batch17_MT_20210811_185	/Users/mitchjo/Datasets/ForPCPFM/HZV029/batch17_MT_20210811_185.mzML	Unknown
batch7_MT_20210801_007	/Users/mitchjo/Datasets/ForPCPFM/HZV029/batch7_MT_20210801_007.mzML	Unknown
batch6_MT_20210731_003K	/Users/mitchjo/Datasets/ForPCPFM/HZV029/batch6_MT_20210731_003K.mzML	Unknown
batch9_MT_20210803_007	/Users/mitchjo/Datasets/ForPCPFM/HZV029/batch9_MT_20210803_007.mzML	Unknown
batch8_MT_20210802_189	/Users/mitchjo/Datasets/ForPCPFM/HZV029/batch8_MT_20210802_189.mzML	Unknown
batch3_MT_20210728_139_20210728204033	/Users/mitchjo/Datasets/ForPCPFM/HZV029/batch3_MT_20210728_139_20210728204033.mzML	Unknown
batch10_MT_20210804_173	/Users/mitchjo/Datasets/ForPCPFM/HZV029/batch10_MT_20210804_173.mzML	Unknown
batch11_MT_20210805_003	/Users/mitchjo/Datasets/ForPCPFM/HZV029/batch11_MT_20210805_003.mzML	Unknown
batch10_MT_20210804_007	/Users/mitchjo/Datasets/ForPCPFM/HZV029/batch10_MT_20210804_007.mzML	Unknown
batch5_MT_20210730_007	/Users/mitchjo/Datasets/ForPCPFM/HZV029/batch5_MT_20210730_007.mzML	Unknown
batch13_MT_20210807_139	/Users/mitchjo/Datasets/ForPCPFM/HZV029/batch13_MT_20210807_139.mzML	Unknown
batch7_MT_20210801_003C	/Users/mitchjo/Datasets/ForPCPFM/HZV029/batch7_MT_20210801_003C.mzML	Unknown
