# Supplementary material for: Common data models to streamline metabolomics processing and annotation, and implementation in a Python pipeline
Source: PLoS Comput Biol. 2024 Jun 6;20(6):e1011912. doi: 10.1371/journal.pcbi.1011912 (PMC11185459; doi:10.1371/journal.pcbi.1011912)
Supplement: S4 File — (ZIP) [file pcbi.1011912.s006.zip › examples/workflows/bash_workflows/manuscript/sequence_files/HZV029_TwoPhase.csv]

Sample Type	File Name	Comment	Path	Filepath	Method	Process Method	Position	Inj Vol
Process_Blank	Blank_20230807_001	1	/Users/mitchjo/Datasets/ForPCPFM/MerckLipidomics_Batch1/HILICneg_RPpos/	/Users/mitchjo/Datasets/ForPCPFM/MerckLipidomics_Batch1/HILICneg_RPpos/Blank_20230807_001.mzML	C:\Xcalibur\methods\MT\Metabolomics-Lipidomics-Aria\03222022_MT_HILIC_neg_Aria_FS_60k_20min		Y:A1	2
Process_Blank	Blank_20230807_002	1	/Users/mitchjo/Datasets/ForPCPFM/MerckLipidomics_Batch1/HILICneg_RPpos/	/Users/mitchjo/Datasets/ForPCPFM/MerckLipidomics_Batch1/HILICneg_RPpos/Blank_20230807_002.mzML	C:\Xcalibur\methods\MT\Metabolomics-Lipidomics-Aria\20220322_MT_RPpos_Aria_FS_60Kres_20min		G:A1	2
Process_Blank	Blank_20230807_003	1	/Users/mitchjo/Datasets/ForPCPFM/MerckLipidomics_Batch1/HILICneg_RPpos/	/Users/mitchjo/Datasets/ForPCPFM/MerckLipidomics_Batch1/HILICneg_RPpos/Blank_20230807_003.mzML	C:\Xcalibur\methods\MT\Metabolomics-Lipidomics-Aria\03222022_MT_HILIC_neg_Aria_FS_60k_20min		Y:A1	2
Process_Blank	Blank_20230807_004	1	/Users/mitchjo/Datasets/ForPCPFM/MerckLipidomics_Batch1/HILICneg_RPpos/	/Users/mitchjo/Datasets/ForPCPFM/MerckLipidomics_Batch1/HILICneg_RPpos/Blank_20230807_004.mzML	C:\Xcalibur\methods\MT\Metabolomics-Lipidomics-Aria\20220322_MT_RPpos_Aria_FS_60Kres_20min		G:A1	2
Solvent_Blank	Sol_blank_20230807_001	1	/Users/mitchjo/Datasets/ForPCPFM/MerckLipidomics_Batch1/HILICneg_RPpos/	/Users/mitchjo/Datasets/ForPCPFM/MerckLipidomics_Batch1/HILICneg_RPpos/Sol_blank_20230807_001.mzML	C:\Xcalibur\methods\MT\Metabolomics-Lipidomics-Aria\03222022_MT_HILIC_neg_Aria_FS_60k_20min		Y:A6	2
Solvent_Blank	Sol_blank_20230807_002	1	/Users/mitchjo/Datasets/ForPCPFM/MerckLipidomics_Batch1/HILICneg_RPpos/	/Users/mitchjo/Datasets/ForPCPFM/MerckLipidomics_Batch1/HILICneg_RPpos/Sol_blank_20230807_002.mzML	C:\Xcalibur\methods\MT\Metabolomics-Lipidomics-Aria\20220322_MT_RPpos_Aria_FS_60Kres_20min		G:A6	2
Standards_Blank	Blank_std_20230807_1_001	1	/Users/mitchjo/Datasets/ForPCPFM/MerckLipidomics_Batch1/HILICneg_RPpos/	/Users/mitchjo/Datasets/ForPCPFM/MerckLipidomics_Batch1/HILICneg_RPpos/Blank_std_20230807_1_001.mzML	C:\Xcalibur\methods\MT\Metabolomics-Lipidomics-Aria\03222022_MT_HILIC_neg_Aria_FS_60k_20min		Y:A2	2
Standards_Blank	Blank_std_20230807_1_002	1	/Users/mitchjo/Datasets/ForPCPFM/MerckLipidomics_Batch1/HILICneg_RPpos/	/Users/mitchjo/Datasets/ForPCPFM/MerckLipidomics_Batch1/HILICneg_RPpos/Blank_std_20230807_1_002.mzML	C:\Xcalibur\methods\MT\Metabolomics-Lipidomics-Aria\20220322_MT_RPpos_Aria_FS_60Kres_20min		G:A2	2
QC	MT_20230807_001	1	/Users/mitchjo/Datasets/ForPCPFM/MerckLipidomics_Batch1/HILICneg_RPpos/	/Users/mitchjo/Datasets/ForPCPFM/MerckLipidomics_Batch1/HILICneg_RPpos/MT_20230807_001.mzML	C:\Xcalibur\methods\MT\Metabolomics-Lipidomics-Aria\03222022_MT_HILIC_neg_Aria_FS_60k_20min		Y:A3	2
QC	MT_20230807_002	1	/Users/mitchjo/Datasets/ForPCPFM/MerckLipidomics_Batch1/HILICneg_RPpos/	/Users/mitchjo/Datasets/ForPCPFM/MerckLipidomics_Batch1/HILICneg_RPpos/MT_20230807_002.mzML	C:\Xcalibur\methods\MT\Metabolomics-Lipidomics-Aria\20220322_MT_RPpos_Aria_FS_60Kres_20min		G:A3	2
QC	MT_20230807_003	1	/Users/mitchjo/Datasets/ForPCPFM/MerckLipidomics_Batch1/HILICneg_RPpos/	/Users/mitchjo/Datasets/ForPCPFM/MerckLipidomics_Batch1/HILICneg_RPpos/MT_20230807_003.mzML	C:\Xcalibur\methods\MT\Metabolomics-Lipidomics-Aria\03222022_MT_HILIC_neg_Aria_FS_60k_20min		Y:A3	2
QC	MT_20230807_004	1	/Users/mitchjo/Datasets/ForPCPFM/MerckLipidomics_Batch1/HILICneg_RPpos/	/Users/mitchjo/Datasets/ForPCPFM/MerckLipidomics_Batch1/HILICneg_RPpos/MT_20230807_004.mzML	C:\Xcalibur\methods\MT\Metabolomics-Lipidomics-Aria\20220322_MT_RPpos_Aria_FS_60Kres_20min		G:A3	2
QC	MT_20230807_005	1	/Users/mitchjo/Datasets/ForPCPFM/MerckLipidomics_Batch1/HILICneg_RPpos/	/Users/mitchjo/Datasets/ForPCPFM/MerckLipidomics_Batch1/HILICneg_RPpos/MT_20230807_005.mzML	C:\Xcalibur\methods\MT\Metabolomics-Lipidomics-Aria\03222022_MT_HILIC_neg_Aria_FS_60k_20min		Y:A3	2
QC	MT_20230807_006	1	/Users/mitchjo/Datasets/ForPCPFM/MerckLipidomics_Batch1/HILICneg_RPpos/	/Users/mitchjo/Datasets/ForPCPFM/MerckLipidomics_Batch1/HILICneg_RPpos/MT_20230807_006.mzML	C:\Xcalibur\methods\MT\Metabolomics-Lipidomics-Aria\20220322_MT_RPpos_Aria_FS_60Kres_20min		G:A3	2
NIST	MT_20230807_007	1	/Users/mitchjo/Datasets/ForPCPFM/MerckLipidomics_Batch1/HILICneg_RPpos/	/Users/mitchjo/Datasets/ForPCPFM/MerckLipidomics_Batch1/HILICneg_RPpos/MT_20230807_007.mzML	C:\Xcalibur\methods\MT\Metabolomics-Lipidomics-Aria\03222022_MT_HILIC_neg_Aria_FS_60k_20min		Y:A5	2
NIST	MT_20230807_008	1	/Users/mitchjo/Datasets/ForPCPFM/MerckLipidomics_Batch1/HILICneg_RPpos/	/Users/mitchjo/Datasets/ForPCPFM/MerckLipidomics_Batch1/HILICneg_RPpos/MT_20230807_008.mzML	C:\Xcalibur\methods\MT\Metabolomics-Lipidomics-Aria\20220322_MT_RPpos_Aria_FS_60Kres_20min		G:A5	2
Pooled	MT_20230807_009	1	/Users/mitchjo/Datasets/ForPCPFM/MerckLipidomics_Batch1/HILICneg_RPpos/	/Users/mitchjo/Datasets/ForPCPFM/MerckLipidomics_Batch1/HILICneg_RPpos/MT_20230807_009.mzML	C:\Xcalibur\methods\MT\Metabolomics-Lipidomics-Aria\03222022_MT_HILIC_neg_Aria_FS_60k_20min		Y:A4	2
Pooled	MT_20230807_010	1	/Users/mitchjo/Datasets/ForPCPFM/MerckLipidomics_Batch1/HILICneg_RPpos/	/Users/mitchjo/Datasets/ForPCPFM/MerckLipidomics_Batch1/HILICneg_RPpos/MT_20230807_010.mzML	C:\Xcalibur\methods\MT\Metabolomics-Lipidomics-Aria\20220322_MT_RPpos_Aria_FS_60Kres_20min		G:A4	2
Unknown	MT_20230807_011	1	/Users/mitchjo/Datasets/ForPCPFM/MerckLipidomics_Batch1/HILICneg_RPpos/	/Users/mitchjo/Datasets/ForPCPFM/MerckLipidomics_Batch1/HILICneg_RPpos/MT_20230807_011.mzML	C:\Xcalibur\methods\MT\Metabolomics-Lipidomics-Aria\03222022_MT_HILIC_neg_Aria_FS_60k_20min		Y:B1	2
Unknown	MT_20230807_012	1	/Users/mitchjo/Datasets/ForPCPFM/MerckLipidomics_Batch1/HILICneg_RPpos/	/Users/mitchjo/Datasets/ForPCPFM/MerckLipidomics_Batch1/HILICnegƒ_RPpos/MT_20230807_012.mzML	C:\Xcalibur\methods\MT\Metabolomics-Lipidomics-Aria\20220322_MT_RPpos_Aria_FS_60Kres_20min		G:B1	2
Unknown	MT_20230807_013	1	/Users/mitchjo/Datasets/ForPCPFM/MerckLipidomics_Batch1/HILICneg_RPpos/	/Users/mitchjo/Datasets/ForPCPFM/MerckLipidomics_Batch1/HILICneg_RPpos/MT_20230807_013.mzML	C:\Xcalibur\methods\MT\Metabolomics-Lipidomics-Aria\03222022_MT_HILIC_neg_Aria_FS_60k_20min		Y:B2	2
Unknown	MT_20230807_014	1	/Users/mitchjo/Datasets/ForPCPFM/MerckLipidomics_Batch1/HILICneg_RPpos/	/Users/mitchjo/Datasets/ForPCPFM/MerckLipidomics_Batch1/HILICneg_RPpos/MT_20230807_014.mzML	C:\Xcalibur\methods\MT\Metabolomics-Lipidomics-Aria\20220322_MT_RPpos_Aria_FS_60Kres_20min		G:B2	2
Unknown	MT_20230807_015	1	/Users/mitchjo/Datasets/ForPCPFM/MerckLipidomics_Batch1/HILICneg_RPpos/	/Users/mitchjo/Datasets/ForPCPFM/MerckLipidomics_Batch1/HILICneg_RPpos/MT_20230807_015.mzML	C:\Xcalibur\methods\MT\Metabolomics-Lipidomics-Aria\03222022_MT_HILIC_neg_Aria_FS_60k_20min		Y:B3	2
Unknown	MT_20230807_016	1	/Users/mitchjo/Datasets/ForPCPFM/MerckLipidomics_Batch1/HILICneg_RPpos/	/Users/mitchjo/Datasets/ForPCPFM/MerckLipidomics_Batch1/HILICneg_RPpos/MT_20230807_016.mzML	C:\Xcalibur\methods\MT\Metabolomics-Lipidomics-Aria\20220322_MT_RPpos_Aria_FS_60Kres_20min		G:B3	2
Unknown	MT_20230807_017	1	/Users/mitchjo/Datasets/ForPCPFM/MerckLipidomics_Batch1/HILICneg_RPpos/	/Users/mitchjo/Datasets/ForPCPFM/MerckLipidomics_Batch1/HILICneg_RPpos/MT_20230807_017.mzML	C:\Xcalibur\methods\MT\Metabolomics-Lipidomics-Aria\03222022_MT_HILIC_neg_Aria_FS_60k_20min		Y:B4	2
Unknown	MT_20230807_018	1	/Users/mitchjo/Datasets/ForPCPFM/MerckLipidomics_Batch1/HILICneg_RPpos/	/Users/mitchjo/Datasets/ForPCPFM/MerckLipidomics_Batch1/HILICneg_RPpos/MT_20230807_018.mzML	C:\Xcalibur\methods\MT\Metabolomics-Lipidomics-Aria\20220322_MT_RPpos_Aria_FS_60Kres_20min		G:B4	2
Unknown	MT_20230807_019	1	/Users/mitchjo/Datasets/ForPCPFM/MerckLipidomics_Batch1/HILICneg_RPpos/	/Users/mitchjo/Datasets/ForPCPFM/MerckLipidomics_Batch1/HILICneg_RPpos/MT_20230807_019.mzML	C:\Xcalibur\methods\MT\Metabolomics-Lipidomics-Aria\03222022_MT_HILIC_neg_Aria_FS_60k_20min		Y:B5	2
Unknown	MT_20230807_020	1	/Users/mitchjo/Datasets/ForPCPFM/MerckLipidomics_Batch1/HILICneg_RPpos/	/Users/mitchjo/Datasets/ForPCPFM/MerckLipidomics_Batch1/HILICneg_RPpos/MT_20230807_020.mzML	C:\Xcalibur\methods\MT\Metabolomics-Lipidomics-Aria\20220322_MT_RPpos_Aria_FS_60Kres_20min		G:B5	2
Unknown	MT_20230807_021	1	/Users/mitchjo/Datasets/ForPCPFM/MerckLipidomics_Batch1/HILICneg_RPpos/	/Users/mitchjo/Datasets/ForPCPFM/MerckLipidomics_Batch1/HILICneg_RPpos/MT_20230807_021.mzML	C:\Xcalibur\methods\MT\Metabolomics-Lipidomics-Aria\03222022_MT_HILIC_neg_Aria_FS_60k_20min		Y:B6	2
Unknown	MT_20230807_022	1	/Users/mitchjo/Datasets/ForPCPFM/MerckLipidomics_Batch1/HILICneg_RPpos/	/Users/mitchjo/Datasets/ForPCPFM/MerckLipidomics_Batch1/HILICneg_RPpos/MT_20230807_022.mzML	C:\Xcalibur\methods\MT\Metabolomics-Lipidomics-Aria\20220322_MT_RPpos_Aria_FS_60Kres_20min		G:B6	2
Unknown	MT_20230807_023	1	/Users/mitchjo/Datasets/ForPCPFM/MerckLipidomics_Batch1/HILICneg_RPpos/	/Users/mitchjo/Datasets/ForPCPFM/MerckLipidomics_Batch1/HILICneg_RPpos/MT_20230807_023.mzML	C:\Xcalibur\methods\MT\Metabolomics-Lipidomics-Aria\03222022_MT_HILIC_neg_Aria_FS_60k_20min		Y:B7	2
Unknown	MT_20230807_024	1	/Users/mitchjo/Datasets/ForPCPFM/MerckLipidomics_Batch1/HILICneg_RPpos/	/Users/mitchjo/Datasets/ForPCPFM/MerckLipidomics_Batch1/HILICneg_RPpos/MT_20230807_024.mzML	C:\Xcalibur\methods\MT\Metabolomics-Lipidomics-Aria\20220322_MT_RPpos_Aria_FS_60Kres_20min		G:B7	2
Unknown	MT_20230807_025	1	/Users/mitchjo/Datasets/ForPCPFM/MerckLipidomics_Batch1/HILICneg_RPpos/	/Users/mitchjo/Datasets/ForPCPFM/MerckLipidomics_Batch1/HILICneg_RPpos/MT_20230807_025.mzML	C:\Xcalibur\methods\MT\Metabolomics-Lipidomics-Aria\03222022_MT_HILIC_neg_Aria_FS_60k_20min		Y:B8	2
Unknown	MT_20230807_026	1	/Users/mitchjo/Datasets/ForPCPFM/MerckLipidomics_Batch1/HILICneg_RPpos/	/Users/mitchjo/Datasets/ForPCPFM/MerckLipidomics_Batch1/HILICneg_RPpos/MT_20230807_026.mzML	C:\Xcalibur\methods\MT\Metabolomics-Lipidomics-Aria\20220322_MT_RPpos_Aria_FS_60Kres_20min		G:B8	2
Unknown	MT_20230807_027	1	/Users/mitchjo/Datasets/ForPCPFM/MerckLipidomics_Batch1/HILICneg_RPpos/	/Users/mitchjo/Datasets/ForPCPFM/MerckLipidomics_Batch1/HILICneg_RPpos/MT_20230807_027.mzML	C:\Xcalibur\methods\MT\Metabolomics-Lipidomics-Aria\03222022_MT_HILIC_neg_Aria_FS_60k_20min		Y:B9	2
Unknown	MT_20230807_028	1	/Users/mitchjo/Datasets/ForPCPFM/MerckLipidomics_Batch1/HILICneg_RPpos/	/Users/mitchjo/Datasets/ForPCPFM/MerckLipidomics_Batch1/HILICneg_RPpos/MT_20230807_028.mzML	C:\Xcalibur\methods\MT\Metabolomics-Lipidomics-Aria\20220322_MT_RPpos_Aria_FS_60Kres_20min		G:B9	2
Unknown	MT_20230807_029	1	/Users/mitchjo/Datasets/ForPCPFM/MerckLipidomics_Batch1/HILICneg_RPpos/	/Users/mitchjo/Datasets/ForPCPFM/MerckLipidomics_Batch1/HILICneg_RPpos/MT_20230807_029.mzML	C:\Xcalibur\methods\MT\Metabolomics-Lipidomics-Aria\03222022_MT_HILIC_neg_Aria_FS_60k_20min		Y:C1	2
Unknown	MT_20230807_030	1	/Users/mitchjo/Datasets/ForPCPFM/MerckLipidomics_Batch1/HILICneg_RPpos/	/Users/mitchjo/Datasets/ForPCPFM/MerckLipidomics_Batch1/HILICneg_RPpos/MT_20230807_030.mzML	C:\Xcalibur\methods\MT\Metabolomics-Lipidomics-Aria\20220322_MT_RPpos_Aria_FS_60Kres_20min		G:C1	2
Pooled	MT_20230807_031	1	/Users/mitchjo/Datasets/ForPCPFM/MerckLipidomics_Batch1/HILICneg_RPpos/	/Users/mitchjo/Datasets/ForPCPFM/MerckLipidomics_Batch1/HILICneg_RPpos/MT_20230807_031.mzML	C:\Xcalibur\methods\MT\Metabolomics-Lipidomics-Aria\03222022_MT_HILIC_neg_Aria_FS_60k_20min		Y:A4	2
Pooled	MT_20230807_032	1	/Users/mitchjo/Datasets/ForPCPFM/MerckLipidomics_Batch1/HILICneg_RPpos/	/Users/mitchjo/Datasets/ForPCPFM/MerckLipidomics_Batch1/HILICneg_RPpos/MT_20230807_032.mzML	C:\Xcalibur\methods\MT\Metabolomics-Lipidomics-Aria\20220322_MT_RPpos_Aria_FS_60Kres_20min		G:A4	2
Unknown	MT_20230807_033	1	/Users/mitchjo/Datasets/ForPCPFM/MerckLipidomics_Batch1/HILICneg_RPpos/	/Users/mitchjo/Datasets/ForPCPFM/MerckLipidomics_Batch1/HILICneg_RPpos/MT_20230807_033.mzML	C:\Xcalibur\methods\MT\Metabolomics-Lipidomics-Aria\03222022_MT_HILIC_neg_Aria_FS_60k_20min		Y:C2	2
Unknown	MT_20230807_034	1	/Users/mitchjo/Datasets/ForPCPFM/MerckLipidomics_Batch1/HILICneg_RPpos/	/Users/mitchjo/Datasets/ForPCPFM/MerckLipidomics_Batch1/HILICneg_RPpos/MT_20230807_034.mzML	C:\Xcalibur\methods\MT\Metabolomics-Lipidomics-Aria\20220322_MT_RPpos_Aria_FS_60Kres_20min		G:C2	2
Unknown	MT_20230807_035	1	/Users/mitchjo/Datasets/ForPCPFM/MerckLipidomics_Batch1/HILICneg_RPpos/	/Users/mitchjo/Datasets/ForPCPFM/MerckLipidomics_Batch1/HILICneg_RPpos/MT_20230807_035.mzML	C:\Xcalibur\methods\MT\Metabolomics-Lipidomics-Aria\03222022_MT_HILIC_neg_Aria_FS_60k_20min		Y:C3	2
Unknown	MT_20230807_036	1	/Users/mitchjo/Datasets/ForPCPFM/MerckLipidomics_Batch1/HILICneg_RPpos/	/Users/mitchjo/Datasets/ForPCPFM/MerckLipidomics_Batch1/HILICneg_RPpos/MT_20230807_036.mzML	C:\Xcalibur\methods\MT\Metabolomics-Lipidomics-Aria\20220322_MT_RPpos_Aria_FS_60Kres_20min		G:C3	2
Unknown	MT_20230807_037	1	/Users/mitchjo/Datasets/ForPCPFM/MerckLipidomics_Batch1/HILICneg_RPpos/	/Users/mitchjo/Datasets/ForPCPFM/MerckLipidomics_Batch1/HILICneg_RPpos/MT_20230807_037.mzML	C:\Xcalibur\methods\MT\Metabolomics-Lipidomics-Aria\03222022_MT_HILIC_neg_Aria_FS_60k_20min		Y:C4	2
Unknown	MT_20230807_038	1	/Users/mitchjo/Datasets/ForPCPFM/MerckLipidomics_Batch1/HILICneg_RPpos/	/Users/mitchjo/Datasets/ForPCPFM/MerckLipidomics_Batch1/HILICneg_RPpos/MT_20230807_038.mzML	C:\Xcalibur\methods\MT\Metabolomics-Lipidomics-Aria\20220322_MT_RPpos_Aria_FS_60Kres_20min		G:C4	2
Unknown	MT_20230807_039	1	/Users/mitchjo/Datasets/ForPCPFM/MerckLipidomics_Batch1/HILICneg_RPpos/	/Users/mitchjo/Datasets/ForPCPFM/MerckLipidomics_Batch1/HILICneg_RPpos/MT_20230807_039.mzML	C:\Xcalibur\methods\MT\Metabolomics-Lipidomics-Aria\03222022_MT_HILIC_neg_Aria_FS_60k_20min		Y:C5	2
Unknown	MT_20230807_040	1	/Users/mitchjo/Datasets/ForPCPFM/MerckLipidomics_Batch1/HILICneg_RPpos/	/Users/mitchjo/Datasets/ForPCPFM/MerckLipidomics_Batch1/HILICneg_RPpos/MT_20230807_040.mzML	C:\Xcalibur\methods\MT\Metabolomics-Lipidomics-Aria\20220322_MT_RPpos_Aria_FS_60Kres_20min		G:C5	2
Unknown	MT_20230807_041	1	/Users/mitchjo/Datasets/ForPCPFM/MerckLipidomics_Batch1/HILICneg_RPpos/	/Users/mitchjo/Datasets/ForPCPFM/MerckLipidomics_Batch1/HILICneg_RPpos/MT_20230807_041.mzML	C:\Xcalibur\methods\MT\Metabolomics-Lipidomics-Aria\03222022_MT_HILIC_neg_Aria_FS_60k_20min		Y:C6	2
Unknown	MT_20230807_042	1	/Users/mitchjo/Datasets/ForPCPFM/MerckLipidomics_Batch1/HILICneg_RPpos/	/Users/mitchjo/Datasets/ForPCPFM/MerckLipidomics_Batch1/HILICneg_RPpos/MT_20230807_042.mzML	C:\Xcalibur\methods\MT\Metabolomics-Lipidomics-Aria\20220322_MT_RPpos_Aria_FS_60Kres_20min		G:C6	2
Unknown	MT_20230807_043	1	/Users/mitchjo/Datasets/ForPCPFM/MerckLipidomics_Batch1/HILICneg_RPpos/	/Users/mitchjo/Datasets/ForPCPFM/MerckLipidomics_Batch1/HILICneg_RPpos/MT_20230807_043.mzML	C:\Xcalibur\methods\MT\Metabolomics-Lipidomics-Aria\03222022_MT_HILIC_neg_Aria_FS_60k_20min		Y:C7	2
Unknown	MT_20230807_044	1	/Users/mitchjo/Datasets/ForPCPFM/MerckLipidomics_Batch1/HILICneg_RPpos/	/Users/mitchjo/Datasets/ForPCPFM/MerckLipidomics_Batch1/HILICneg_RPpos/MT_20230807_044.mzML	C:\Xcalibur\methods\MT\Metabolomics-Lipidomics-Aria\20220322_MT_RPpos_Aria_FS_60Kres_20min		G:C7	2
Unknown	MT_20230807_045	1	/Users/mitchjo/Datasets/ForPCPFM/MerckLipidomics_Batch1/HILICneg_RPpos/	/Users/mitchjo/Datasets/ForPCPFM/MerckLipidomics_Batch1/HILICneg_RPpos/MT_20230807_045.mzML	C:\Xcalibur\methods\MT\Metabolomics-Lipidomics-Aria\03222022_MT_HILIC_neg_Aria_FS_60k_20min		Y:C8	2
Unknown	MT_20230807_046	1	/Users/mitchjo/Datasets/ForPCPFM/MerckLipidomics_Batch1/HILICneg_RPpos/	/Users/mitchjo/Datasets/ForPCPFM/MerckLipidomics_Batch1/HILICneg_RPpos/MT_20230807_046.mzML	C:\Xcalibur\methods\MT\Metabolomics-Lipidomics-Aria\20220322_MT_RPpos_Aria_FS_60Kres_20min		G:C8	2
Unknown	MT_20230807_047	1	/Users/mitchjo/Datasets/ForPCPFM/MerckLipidomics_Batch1/HILICneg_RPpos/	/Users/mitchjo/Datasets/ForPCPFM/MerckLipidomics_Batch1/HILICneg_RPpos/MT_20230807_047.mzML	C:\Xcalibur\methods\MT\Metabolomics-Lipidomics-Aria\03222022_MT_HILIC_neg_Aria_FS_60k_20min		Y:C9	2
Unknown	MT_20230807_048	1	/Users/mitchjo/Datasets/ForPCPFM/MerckLipidomics_Batch1/HILICneg_RPpos/	/Users/mitchjo/Datasets/ForPCPFM/MerckLipidomics_Batch1/HILICneg_RPpos/MT_20230807_048.mzML	C:\Xcalibur\methods\MT\Metabolomics-Lipidomics-Aria\20220322_MT_RPpos_Aria_FS_60Kres_20min		G:C9	2
Unknown	MT_20230807_049	1	/Users/mitchjo/Datasets/ForPCPFM/MerckLipidomics_Batch1/HILICneg_RPpos/	/Users/mitchjo/Datasets/ForPCPFM/MerckLipidomics_Batch1/HILICneg_RPpos/MT_20230807_049.mzML	C:\Xcalibur\methods\MT\Metabolomics-Lipidomics-Aria\03222022_MT_HILIC_neg_Aria_FS_60k_20min		Y:D1	2
Unknown	MT_20230807_050	1	/Users/mitchjo/Datasets/ForPCPFM/MerckLipidomics_Batch1/HILICneg_RPpos/	/Users/mitchjo/Datasets/ForPCPFM/MerckLipidomics_Batch1/HILICneg_RPpos/MT_20230807_050.mzML	C:\Xcalibur\methods\MT\Metabolomics-Lipidomics-Aria\20220322_MT_RPpos_Aria_FS_60Kres_20min		G:D1	2
Unknown	MT_20230807_051	1	/Users/mitchjo/Datasets/ForPCPFM/MerckLipidomics_Batch1/HILICneg_RPpos/	/Users/mitchjo/Datasets/ForPCPFM/MerckLipidomics_Batch1/HILICneg_RPpos/MT_20230807_051.mzML	C:\Xcalibur\methods\MT\Metabolomics-Lipidomics-Aria\03222022_MT_HILIC_neg_Aria_FS_60k_20min		Y:D2	2
Unknown	MT_20230807_052	1	/Users/mitchjo/Datasets/ForPCPFM/MerckLipidomics_Batch1/HILICneg_RPpos/	/Users/mitchjo/Datasets/ForPCPFM/MerckLipidomics_Batch1/HILICneg_RPpos/MT_20230807_052.mzML	C:\Xcalibur\methods\MT\Metabolomics-Lipidomics-Aria\20220322_MT_RPpos_Aria_FS_60Kres_20min		G:D2	2
Pooled	MT_20230807_053	1	/Users/mitchjo/Datasets/ForPCPFM/MerckLipidomics_Batch1/HILICneg_RPpos/	/Users/mitchjo/Datasets/ForPCPFM/MerckLipidomics_Batch1/HILICneg_RPpos/MT_20230807_053.mzML	C:\Xcalibur\methods\MT\Metabolomics-Lipidomics-Aria\03222022_MT_HILIC_neg_Aria_FS_60k_20min		Y:A4	2
Pooled	MT_20230807_054	1	/Users/mitchjo/Datasets/ForPCPFM/MerckLipidomics_Batch1/HILICneg_RPpos/	/Users/mitchjo/Datasets/ForPCPFM/MerckLipidomics_Batch1/HILICneg_RPpos/MT_20230807_054.mzML	C:\Xcalibur\methods\MT\Metabolomics-Lipidomics-Aria\20220322_MT_RPpos_Aria_FS_60Kres_20min		G:A4	2
Unknown	MT_20230807_055	1	/Users/mitchjo/Datasets/ForPCPFM/MerckLipidomics_Batch1/HILICneg_RPpos/	/Users/mitchjo/Datasets/ForPCPFM/MerckLipidomics_Batch1/HILICneg_RPpos/MT_20230807_055.mzML	C:\Xcalibur\methods\MT\Metabolomics-Lipidomics-Aria\03222022_MT_HILIC_neg_Aria_FS_60k_20min		Y:D3	2
Unknown	MT_20230807_056	1	/Users/mitchjo/Datasets/ForPCPFM/MerckLipidomics_Batch1/HILICneg_RPpos/	/Users/mitchjo/Datasets/ForPCPFM/MerckLipidomics_Batch1/HILICneg_RPpos/MT_20230807_056.mzML	C:\Xcalibur\methods\MT\Metabolomics-Lipidomics-Aria\20220322_MT_RPpos_Aria_FS_60Kres_20min		G:D3	2
Unknown	MT_20230807_057	1	/Users/mitchjo/Datasets/ForPCPFM/MerckLipidomics_Batch1/HILICneg_RPpos/	/Users/mitchjo/Datasets/ForPCPFM/MerckLipidomics_Batch1/HILICneg_RPpos/MT_20230807_057.mzML	C:\Xcalibur\methods\MT\Metabolomics-Lipidomics-Aria\03222022_MT_HILIC_neg_Aria_FS_60k_20min		Y:D4	2
Unknown	MT_20230807_058	1	/Users/mitchjo/Datasets/ForPCPFM/MerckLipidomics_Batch1/HILICneg_RPpos/	/Users/mitchjo/Datasets/ForPCPFM/MerckLipidomics_Batch1/HILICneg_RPpos/MT_20230807_058.mzML	C:\Xcalibur\methods\MT\Metabolomics-Lipidomics-Aria\20220322_MT_RPpos_Aria_FS_60Kres_20min		G:D4	2
Unknown	MT_20230807_059	1	/Users/mitchjo/Datasets/ForPCPFM/MerckLipidomics_Batch1/HILICneg_RPpos/	/Users/mitchjo/Datasets/ForPCPFM/MerckLipidomics_Batch1/HILICneg_RPpos/MT_20230807_059.mzML	C:\Xcalibur\methods\MT\Metabolomics-Lipidomics-Aria\03222022_MT_HILIC_neg_Aria_FS_60k_20min		Y:D5	2
Unknown	MT_20230807_060	1	/Users/mitchjo/Datasets/ForPCPFM/MerckLipidomics_Batch1/HILICneg_RPpos/	/Users/mitchjo/Datasets/ForPCPFM/MerckLipidomics_Batch1/HILICneg_RPpos/MT_20230807_060.mzML	C:\Xcalibur\methods\MT\Metabolomics-Lipidomics-Aria\20220322_MT_RPpos_Aria_FS_60Kres_20min		G:D5	2
Unknown	MT_20230807_061	1	/Users/mitchjo/Datasets/ForPCPFM/MerckLipidomics_Batch1/HILICneg_RPpos/	/Users/mitchjo/Datasets/ForPCPFM/MerckLipidomics_Batch1/HILICneg_RPpos/MT_20230807_061.mzML	C:\Xcalibur\methods\MT\Metabolomics-Lipidomics-Aria\03222022_MT_HILIC_neg_Aria_FS_60k_20min		Y:D6	2
Unknown	MT_20230807_062	1	/Users/mitchjo/Datasets/ForPCPFM/MerckLipidomics_Batch1/HILICneg_RPpos/	/Users/mitchjo/Datasets/ForPCPFM/MerckLipidomics_Batch1/HILICneg_RPpos/MT_20230807_062.mzML	C:\Xcalibur\methods\MT\Metabolomics-Lipidomics-Aria\20220322_MT_RPpos_Aria_FS_60Kres_20min		G:D6	2
Unknown	MT_20230807_063	1	/Users/mitchjo/Datasets/ForPCPFM/MerckLipidomics_Batch1/HILICneg_RPpos/	/Users/mitchjo/Datasets/ForPCPFM/MerckLipidomics_Batch1/HILICneg_RPpos/MT_20230807_063.mzML	C:\Xcalibur\methods\MT\Metabolomics-Lipidomics-Aria\03222022_MT_HILIC_neg_Aria_FS_60k_20min		Y:D7	2
Unknown	MT_20230807_064	1	/Users/mitchjo/Datasets/ForPCPFM/MerckLipidomics_Batch1/HILICneg_RPpos/	/Users/mitchjo/Datasets/ForPCPFM/MerckLipidomics_Batch1/HILICneg_RPpos/MT_20230807_064.mzML	C:\Xcalibur\methods\MT\Metabolomics-Lipidomics-Aria\20220322_MT_RPpos_Aria_FS_60Kres_20min		G:D7	2
Unknown	MT_20230807_065	1	/Users/mitchjo/Datasets/ForPCPFM/MerckLipidomics_Batch1/HILICneg_RPpos/	/Users/mitchjo/Datasets/ForPCPFM/MerckLipidomics_Batch1/HILICneg_RPpos/MT_20230807_065.mzML	C:\Xcalibur\methods\MT\Metabolomics-Lipidomics-Aria\03222022_MT_HILIC_neg_Aria_FS_60k_20min		Y:D8	2
Unknown	MT_20230807_066	1	/Users/mitchjo/Datasets/ForPCPFM/MerckLipidomics_Batch1/HILICneg_RPpos/	/Users/mitchjo/Datasets/ForPCPFM/MerckLipidomics_Batch1/HILICneg_RPpos/MT_20230807_066.mzML	C:\Xcalibur\methods\MT\Metabolomics-Lipidomics-Aria\20220322_MT_RPpos_Aria_FS_60Kres_20min		G:D8	2
Unknown	MT_20230807_067	1	/Users/mitchjo/Datasets/ForPCPFM/MerckLipidomics_Batch1/HILICneg_RPpos/	/Users/mitchjo/Datasets/ForPCPFM/MerckLipidomics_Batch1/HILICneg_RPpos/MT_20230807_067.mzML	C:\Xcalibur\methods\MT\Metabolomics-Lipidomics-Aria\03222022_MT_HILIC_neg_Aria_FS_60k_20min		Y:D9	2
Unknown	MT_20230807_068	1	/Users/mitchjo/Datasets/ForPCPFM/MerckLipidomics_Batch1/HILICneg_RPpos/	/Users/mitchjo/Datasets/ForPCPFM/MerckLipidomics_Batch1/HILICneg_RPpos/MT_20230807_068.mzML	C:\Xcalibur\methods\MT\Metabolomics-Lipidomics-Aria\20220322_MT_RPpos_Aria_FS_60Kres_20min		G:D9	2
Unknown	MT_20230807_069	1	/Users/mitchjo/Datasets/ForPCPFM/MerckLipidomics_Batch1/HILICneg_RPpos/	/Users/mitchjo/Datasets/ForPCPFM/MerckLipidomics_Batch1/HILICneg_RPpos/MT_20230807_069.mzML	C:\Xcalibur\methods\MT\Metabolomics-Lipidomics-Aria\03222022_MT_HILIC_neg_Aria_FS_60k_20min		Y:E1	2
Unknown	MT_20230807_070	1	/Users/mitchjo/Datasets/ForPCPFM/MerckLipidomics_Batch1/HILICneg_RPpos/	/Users/mitchjo/Datasets/ForPCPFM/MerckLipidomics_Batch1/HILICneg_RPpos/MT_20230807_070.mzML	C:\Xcalibur\methods\MT\Metabolomics-Lipidomics-Aria\20220322_MT_RPpos_Aria_FS_60Kres_20min		G:E1	2
Unknown	MT_20230807_071	1	/Users/mitchjo/Datasets/ForPCPFM/MerckLipidomics_Batch1/HILICneg_RPpos/	/Users/mitchjo/Datasets/ForPCPFM/MerckLipidomics_Batch1/HILICneg_RPpos/MT_20230807_071.mzML	C:\Xcalibur\methods\MT\Metabolomics-Lipidomics-Aria\03222022_MT_HILIC_neg_Aria_FS_60k_20min		Y:E2	2
Unknown	MT_20230807_072	1	/Users/mitchjo/Datasets/ForPCPFM/MerckLipidomics_Batch1/HILICneg_RPpos/	/Users/mitchjo/Datasets/ForPCPFM/MerckLipidomics_Batch1/HILICneg_RPpos/MT_20230807_072.mzML	C:\Xcalibur\methods\MT\Metabolomics-Lipidomics-Aria\20220322_MT_RPpos_Aria_FS_60Kres_20min		G:E2	2
Unknown	MT_20230807_073	1	/Users/mitchjo/Datasets/ForPCPFM/MerckLipidomics_Batch1/HILICneg_RPpos/	/Users/mitchjo/Datasets/ForPCPFM/MerckLipidomics_Batch1/HILICneg_RPpos/MT_20230807_073.mzML	C:\Xcalibur\methods\MT\Metabolomics-Lipidomics-Aria\03222022_MT_HILIC_neg_Aria_FS_60k_20min		Y:E3	2
Unknown	MT_20230807_074	1	/Users/mitchjo/Datasets/ForPCPFM/MerckLipidomics_Batch1/HILICneg_RPpos/	/Users/mitchjo/Datasets/ForPCPFM/MerckLipidomics_Batch1/HILICneg_RPpos/MT_20230807_074.mzML	C:\Xcalibur\methods\MT\Metabolomics-Lipidomics-Aria\20220322_MT_RPpos_Aria_FS_60Kres_20min		G:E3	2
Pooled	MT_20230807_075	1	/Users/mitchjo/Datasets/ForPCPFM/MerckLipidomics_Batch1/HILICneg_RPpos/	/Users/mitchjo/Datasets/ForPCPFM/MerckLipidomics_Batch1/HILICneg_RPpos/MT_20230807_075.mzML	C:\Xcalibur\methods\MT\Metabolomics-Lipidomics-Aria\03222022_MT_HILIC_neg_Aria_FS_60k_20min		Y:A4	2
Pooled	MT_20230807_076	1	/Users/mitchjo/Datasets/ForPCPFM/MerckLipidomics_Batch1/HILICneg_RPpos/	/Users/mitchjo/Datasets/ForPCPFM/MerckLipidomics_Batch1/HILICneg_RPpos/MT_20230807_076.mzML	C:\Xcalibur\methods\MT\Metabolomics-Lipidomics-Aria\20220322_MT_RPpos_Aria_FS_60Kres_20min		G:A4	2
Unknown	MT_20230807_077	1	/Users/mitchjo/Datasets/ForPCPFM/MerckLipidomics_Batch1/HILICneg_RPpos/	/Users/mitchjo/Datasets/ForPCPFM/MerckLipidomics_Batch1/HILICneg_RPpos/MT_20230807_077.mzML	C:\Xcalibur\methods\MT\Metabolomics-Lipidomics-Aria\03222022_MT_HILIC_neg_Aria_FS_60k_20min		Y:E4	2
Unknown	MT_20230807_078	1	/Users/mitchjo/Datasets/ForPCPFM/MerckLipidomics_Batch1/HILICneg_RPpos/	/Users/mitchjo/Datasets/ForPCPFM/MerckLipidomics_Batch1/HILICneg_RPpos/MT_20230807_078.mzML	C:\Xcalibur\methods\MT\Metabolomics-Lipidomics-Aria\20220322_MT_RPpos_Aria_FS_60Kres_20min		G:E4	2
Unknown	MT_20230807_079	1	/Users/mitchjo/Datasets/ForPCPFM/MerckLipidomics_Batch1/HILICneg_RPpos/	/Users/mitchjo/Datasets/ForPCPFM/MerckLipidomics_Batch1/HILICneg_RPpos/MT_20230807_079.mzML	C:\Xcalibur\methods\MT\Metabolomics-Lipidomics-Aria\03222022_MT_HILIC_neg_Aria_FS_60k_20min		Y:E5	2
Unknown	MT_20230807_080	1	/Users/mitchjo/Datasets/ForPCPFM/MerckLipidomics_Batch1/HILICneg_RPpos/	/Users/mitchjo/Datasets/ForPCPFM/MerckLipidomics_Batch1/HILICneg_RPpos/MT_20230807_080.mzML	C:\Xcalibur\methods\MT\Metabolomics-Lipidomics-Aria\20220322_MT_RPpos_Aria_FS_60Kres_20min		G:E5	2
Unknown	MT_20230807_081	1	/Users/mitchjo/Datasets/ForPCPFM/MerckLipidomics_Batch1/HILICneg_RPpos/	/Users/mitchjo/Datasets/ForPCPFM/MerckLipidomics_Batch1/HILICneg_RPpos/MT_20230807_081.mzML	C:\Xcalibur\methods\MT\Metabolomics-Lipidomics-Aria\03222022_MT_HILIC_neg_Aria_FS_60k_20min		Y:E6	2
Unknown	MT_20230807_082	1	/Users/mitchjo/Datasets/ForPCPFM/MerckLipidomics_Batch1/HILICneg_RPpos/	/Users/mitchjo/Datasets/ForPCPFM/MerckLipidomics_Batch1/HILICneg_RPpos/MT_20230807_082.mzML	C:\Xcalibur\methods\MT\Metabolomics-Lipidomics-Aria\20220322_MT_RPpos_Aria_FS_60Kres_20min		G:E6	2
Unknown	MT_20230807_083	1	/Users/mitchjo/Datasets/ForPCPFM/MerckLipidomics_Batch1/HILICneg_RPpos/	/Users/mitchjo/Datasets/ForPCPFM/MerckLipidomics_Batch1/HILICneg_RPpos/MT_20230807_083.mzML	C:\Xcalibur\methods\MT\Metabolomics-Lipidomics-Aria\03222022_MT_HILIC_neg_Aria_FS_60k_20min		Y:E7	2
Unknown	MT_20230807_084	1	/Users/mitchjo/Datasets/ForPCPFM/MerckLipidomics_Batch1/HILICneg_RPpos/	/Users/mitchjo/Datasets/ForPCPFM/MerckLipidomics_Batch1/HILICneg_RPpos/MT_20230807_084.mzML	C:\Xcalibur\methods\MT\Metabolomics-Lipidomics-Aria\20220322_MT_RPpos_Aria_FS_60Kres_20min		G:E7	2
Unknown	MT_20230807_085	1	/Users/mitchjo/Datasets/ForPCPFM/MerckLipidomics_Batch1/HILICneg_RPpos/	/Users/mitchjo/Datasets/ForPCPFM/MerckLipidomics_Batch1/HILICneg_RPpos/MT_20230807_085.mzML	C:\Xcalibur\methods\MT\Metabolomics-Lipidomics-Aria\03222022_MT_HILIC_neg_Aria_FS_60k_20min		Y:E8	2
Unknown	MT_20230807_086	1	/Users/mitchjo/Datasets/ForPCPFM/MerckLipidomics_Batch1/HILICneg_RPpos/	/Users/mitchjo/Datasets/ForPCPFM/MerckLipidomics_Batch1/HILICneg_RPpos/MT_20230807_086.mzML	C:\Xcalibur\methods\MT\Metabolomics-Lipidomics-Aria\20220322_MT_RPpos_Aria_FS_60Kres_20min		G:E8	2
Unknown	MT_20230807_087	1	/Users/mitchjo/Datasets/ForPCPFM/MerckLipidomics_Batch1/HILICneg_RPpos/	/Users/mitchjo/Datasets/ForPCPFM/MerckLipidomics_Batch1/HILICneg_RPpos/MT_20230807_087.mzML	C:\Xcalibur\methods\MT\Metabolomics-Lipidomics-Aria\03222022_MT_HILIC_neg_Aria_FS_60k_20min		Y:E9	2
Unknown	MT_20230807_088	1	/Users/mitchjo/Datasets/ForPCPFM/MerckLipidomics_Batch1/HILICneg_RPpos/	/Users/mitchjo/Datasets/ForPCPFM/MerckLipidomics_Batch1/HILICneg_RPpos/MT_20230807_088.mzML	C:\Xcalibur\methods\MT\Metabolomics-Lipidomics-Aria\20220322_MT_RPpos_Aria_FS_60Kres_20min		G:E9	2
Unknown	MT_20230807_089	1	/Users/mitchjo/Datasets/ForPCPFM/MerckLipidomics_Batch1/HILICneg_RPpos/	/Users/mitchjo/Datasets/ForPCPFM/MerckLipidomics_Batch1/HILICneg_RPpos/MT_20230807_089.mzML	C:\Xcalibur\methods\MT\Metabolomics-Lipidomics-Aria\03222022_MT_HILIC_neg_Aria_FS_60k_20min		Y:F1	2
Unknown	MT_20230807_090	1	/Users/mitchjo/Datasets/ForPCPFM/MerckLipidomics_Batch1/HILICneg_RPpos/	/Users/mitchjo/Datasets/ForPCPFM/MerckLipidomics_Batch1/HILICneg_RPpos/MT_20230807_090.mzML	C:\Xcalibur\methods\MT\Metabolomics-Lipidomics-Aria\20220322_MT_RPpos_Aria_FS_60Kres_20min		G:F1	2
Unknown	MT_20230807_091	1	/Users/mitchjo/Datasets/ForPCPFM/MerckLipidomics_Batch1/HILICneg_RPpos/	/Users/mitchjo/Datasets/ForPCPFM/MerckLipidomics_Batch1/HILICneg_RPpos/MT_20230807_091.mzML	C:\Xcalibur\methods\MT\Metabolomics-Lipidomics-Aria\03222022_MT_HILIC_neg_Aria_FS_60k_20min		Y:F2	2
Unknown	MT_20230807_092	1	/Users/mitchjo/Datasets/ForPCPFM/MerckLipidomics_Batch1/HILICneg_RPpos/	/Users/mitchjo/Datasets/ForPCPFM/MerckLipidomics_Batch1/HILICneg_RPpos/MT_20230807_092.mzML	C:\Xcalibur\methods\MT\Metabolomics-Lipidomics-Aria\20220322_MT_RPpos_Aria_FS_60Kres_20min		G:F2	2
Unknown	MT_20230807_093	1	/Users/mitchjo/Datasets/ForPCPFM/MerckLipidomics_Batch1/HILICneg_RPpos/	/Users/mitchjo/Datasets/ForPCPFM/MerckLipidomics_Batch1/HILICneg_RPpos/MT_20230807_093.mzML	C:\Xcalibur\methods\MT\Metabolomics-Lipidomics-Aria\03222022_MT_HILIC_neg_Aria_FS_60k_20min		Y:F3	2
Unknown	MT_20230807_094	1	/Users/mitchjo/Datasets/ForPCPFM/MerckLipidomics_Batch1/HILICneg_RPpos/	/Users/mitchjo/Datasets/ForPCPFM/MerckLipidomics_Batch1/HILICneg_RPpos/MT_20230807_094.mzML	C:\Xcalibur\methods\MT\Metabolomics-Lipidomics-Aria\20220322_MT_RPpos_Aria_FS_60Kres_20min		G:F3	2
Unknown	MT_20230807_095	1	/Users/mitchjo/Datasets/ForPCPFM/MerckLipidomics_Batch1/HILICneg_RPpos/	/Users/mitchjo/Datasets/ForPCPFM/MerckLipidomics_Batch1/HILICneg_RPpos/MT_20230807_095.mzML	C:\Xcalibur\methods\MT\Metabolomics-Lipidomics-Aria\03222022_MT_HILIC_neg_Aria_FS_60k_20min		Y:F4	2
Unknown	MT_20230807_096	1	/Users/mitchjo/Datasets/ForPCPFM/MerckLipidomics_Batch1/HILICneg_RPpos/	/Users/mitchjo/Datasets/ForPCPFM/MerckLipidomics_Batch1/HILICneg_RPpos/MT_20230807_096.mzML	C:\Xcalibur\methods\MT\Metabolomics-Lipidomics-Aria\20220322_MT_RPpos_Aria_FS_60Kres_20min		G:F4	2
Pooled	MT_20230807_097	1	/Users/mitchjo/Datasets/ForPCPFM/MerckLipidomics_Batch1/HILICneg_RPpos/	/Users/mitchjo/Datasets/ForPCPFM/MerckLipidomics_Batch1/HILICneg_RPpos/MT_20230807_097.mzML	C:\Xcalibur\methods\MT\Metabolomics-Lipidomics-Aria\03222022_MT_HILIC_neg_Aria_FS_60k_20min		Y:A4	2
Pooled	MT_20230807_098	1	/Users/mitchjo/Datasets/ForPCPFM/MerckLipidomics_Batch1/HILICneg_RPpos/	/Users/mitchjo/Datasets/ForPCPFM/MerckLipidomics_Batch1/HILICneg_RPpos/MT_20230807_098.mzML	C:\Xcalibur\methods\MT\Metabolomics-Lipidomics-Aria\20220322_MT_RPpos_Aria_FS_60Kres_20min		G:A4	2
Unknown	MT_20230807_099	1	/Users/mitchjo/Datasets/ForPCPFM/MerckLipidomics_Batch1/HILICneg_RPpos/	/Users/mitchjo/Datasets/ForPCPFM/MerckLipidomics_Batch1/HILICneg_RPpos/MT_20230807_099.mzML	C:\Xcalibur\methods\MT\Metabolomics-Lipidomics-Aria\03222022_MT_HILIC_neg_Aria_FS_60k_20min		Y:F5	2
Unknown	MT_20230807_100	1	/Users/mitchjo/Datasets/ForPCPFM/MerckLipidomics_Batch1/HILICneg_RPpos/	/Users/mitchjo/Datasets/ForPCPFM/MerckLipidomics_Batch1/HILICneg_RPpos/MT_20230807_100.mzML	C:\Xcalibur\methods\MT\Metabolomics-Lipidomics-Aria\20220322_MT_RPpos_Aria_FS_60Kres_20min		G:F5	2
Unknown	MT_20230807_101	1	/Users/mitchjo/Datasets/ForPCPFM/MerckLipidomics_Batch1/HILICneg_RPpos/	/Users/mitchjo/Datasets/ForPCPFM/MerckLipidomics_Batch1/HILICneg_RPpos/MT_20230807_101.mzML	C:\Xcalibur\methods\MT\Metabolomics-Lipidomics-Aria\03222022_MT_HILIC_neg_Aria_FS_60k_20min		Y:F6	2
Unknown	MT_20230807_102	1	/Users/mitchjo/Datasets/ForPCPFM/MerckLipidomics_Batch1/HILICneg_RPpos/	/Users/mitchjo/Datasets/ForPCPFM/MerckLipidomics_Batch1/HILICneg_RPpos/MT_20230807_102.mzML	C:\Xcalibur\methods\MT\Metabolomics-Lipidomics-Aria\20220322_MT_RPpos_Aria_FS_60Kres_20min		G:F6	2
Unknown	MT_20230807_103	1	/Users/mitchjo/Datasets/ForPCPFM/MerckLipidomics_Batch1/HILICneg_RPpos/	/Users/mitchjo/Datasets/ForPCPFM/MerckLipidomics_Batch1/HILICneg_RPpos/MT_20230807_103.mzML	C:\Xcalibur\methods\MT\Metabolomics-Lipidomics-Aria\03222022_MT_HILIC_neg_Aria_FS_60k_20min		Y:F7	2
Unknown	MT_20230807_104	1	/Users/mitchjo/Datasets/ForPCPFM/MerckLipidomics_Batch1/HILICneg_RPpos/	/Users/mitchjo/Datasets/ForPCPFM/MerckLipidomics_Batch1/HILICneg_RPpos/MT_20230807_104.mzML	C:\Xcalibur\methods\MT\Metabolomics-Lipidomics-Aria\20220322_MT_RPpos_Aria_FS_60Kres_20min		G:F7	2
Unknown	MT_20230807_105	1	/Users/mitchjo/Datasets/ForPCPFM/MerckLipidomics_Batch1/HILICneg_RPpos/	/Users/mitchjo/Datasets/ForPCPFM/MerckLipidomics_Batch1/HILICneg_RPpos/MT_20230807_105.mzML	C:\Xcalibur\methods\MT\Metabolomics-Lipidomics-Aria\03222022_MT_HILIC_neg_Aria_FS_60k_20min		Y:F8	2
Unknown	MT_20230807_106	1	/Users/mitchjo/Datasets/ForPCPFM/MerckLipidomics_Batch1/HILICneg_RPpos/	/Users/mitchjo/Datasets/ForPCPFM/MerckLipidomics_Batch1/HILICneg_RPpos/MT_20230807_106.mzML	C:\Xcalibur\methods\MT\Metabolomics-Lipidomics-Aria\20220322_MT_RPpos_Aria_FS_60Kres_20min		G:F8	2
Unknown	MT_20230807_107	1	/Users/mitchjo/Datasets/ForPCPFM/MerckLipidomics_Batch1/HILICneg_RPpos/	/Users/mitchjo/Datasets/ForPCPFM/MerckLipidomics_Batch1/HILICneg_RPpos/MT_20230807_107.mzML	C:\Xcalibur\methods\MT\Metabolomics-Lipidomics-Aria\03222022_MT_HILIC_neg_Aria_FS_60k_20min		Y:F9	2
Unknown	MT_20230807_108	1	/Users/mitchjo/Datasets/ForPCPFM/MerckLipidomics_Batch1/HILICneg_RPpos/	/Users/mitchjo/Datasets/ForPCPFM/MerckLipidomics_Batch1/HILICneg_RPpos/MT_20230807_108.mzML	C:\Xcalibur\methods\MT\Metabolomics-Lipidomics-Aria\20220322_MT_RPpos_Aria_FS_60Kres_20min		G:F9	2
Unknown	MT_20230807_109	1	/Users/mitchjo/Datasets/ForPCPFM/MerckLipidomics_Batch1/HILICneg_RPpos/	/Users/mitchjo/Datasets/ForPCPFM/MerckLipidomics_Batch1/HILICneg_RPpos/MT_20230807_109.mzML	C:\Xcalibur\methods\MT\Metabolomics-Lipidomics-Aria\03222022_MT_HILIC_neg_Aria_FS_60k_20min		R:B1	2
Unknown	MT_20230807_110	1	/Users/mitchjo/Datasets/ForPCPFM/MerckLipidomics_Batch1/HILICneg_RPpos/	/Users/mitchjo/Datasets/ForPCPFM/MerckLipidomics_Batch1/HILICneg_RPpos/MT_20230807_110.mzML	C:\Xcalibur\methods\MT\Metabolomics-Lipidomics-Aria\20220322_MT_RPpos_Aria_FS_60Kres_20min		B:B1	2
Unknown	MT_20230807_111	1	/Users/mitchjo/Datasets/ForPCPFM/MerckLipidomics_Batch1/HILICneg_RPpos/	/Users/mitchjo/Datasets/ForPCPFM/MerckLipidomics_Batch1/HILICneg_RPpos/MT_20230807_111.mzML	C:\Xcalibur\methods\MT\Metabolomics-Lipidomics-Aria\03222022_MT_HILIC_neg_Aria_FS_60k_20min		R:B2	2
Unknown	MT_20230807_112	1	/Users/mitchjo/Datasets/ForPCPFM/MerckLipidomics_Batch1/HILICneg_RPpos/	/Users/mitchjo/Datasets/ForPCPFM/MerckLipidomics_Batch1/HILICneg_RPpos/MT_20230807_112.mzML	C:\Xcalibur\methods\MT\Metabolomics-Lipidomics-Aria\20220322_MT_RPpos_Aria_FS_60Kres_20min		B:B2	2
Unknown	MT_20230807_113	1	/Users/mitchjo/Datasets/ForPCPFM/MerckLipidomics_Batch1/HILICneg_RPpos/	/Users/mitchjo/Datasets/ForPCPFM/MerckLipidomics_Batch1/HILICneg_RPpos/MT_20230807_113.mzML	C:\Xcalibur\methods\MT\Metabolomics-Lipidomics-Aria\03222022_MT_HILIC_neg_Aria_FS_60k_20min		R:B3	2
Unknown	MT_20230807_114	1	/Users/mitchjo/Datasets/ForPCPFM/MerckLipidomics_Batch1/HILICneg_RPpos/	/Users/mitchjo/Datasets/ForPCPFM/MerckLipidomics_Batch1/HILICneg_RPpos/MT_20230807_114.mzML	C:\Xcalibur\methods\MT\Metabolomics-Lipidomics-Aria\20220322_MT_RPpos_Aria_FS_60Kres_20min		B:B3	2
Unknown	MT_20230807_115	1	/Users/mitchjo/Datasets/ForPCPFM/MerckLipidomics_Batch1/HILICneg_RPpos/	/Users/mitchjo/Datasets/ForPCPFM/MerckLipidomics_Batch1/HILICneg_RPpos/MT_20230807_115.mzML	C:\Xcalibur\methods\MT\Metabolomics-Lipidomics-Aria\03222022_MT_HILIC_neg_Aria_FS_60k_20min		R:B4	2
Unknown	MT_20230807_116	1	/Users/mitchjo/Datasets/ForPCPFM/MerckLipidomics_Batch1/HILICneg_RPpos/	/Users/mitchjo/Datasets/ForPCPFM/MerckLipidomics_Batch1/HILICneg_RPpos/MT_20230807_116.mzML	C:\Xcalibur\methods\MT\Metabolomics-Lipidomics-Aria\20220322_MT_RPpos_Aria_FS_60Kres_20min		B:B4	2
Unknown	MT_20230807_117	1	/Users/mitchjo/Datasets/ForPCPFM/MerckLipidomics_Batch1/HILICneg_RPpos/	/Users/mitchjo/Datasets/ForPCPFM/MerckLipidomics_Batch1/HILICneg_RPpos/MT_20230807_117.mzML	C:\Xcalibur\methods\MT\Metabolomics-Lipidomics-Aria\03222022_MT_HILIC_neg_Aria_FS_60k_20min		R:B5	2
Unknown	MT_20230807_118	1	/Users/mitchjo/Datasets/ForPCPFM/MerckLipidomics_Batch1/HILICneg_RPpos/	/Users/mitchjo/Datasets/ForPCPFM/MerckLipidomics_Batch1/HILICneg_RPpos/MT_20230807_118.mzML	C:\Xcalibur\methods\MT\Metabolomics-Lipidomics-Aria\20220322_MT_RPpos_Aria_FS_60Kres_20min		B:B5	2
Unknown	MT_20230807_119	1	/Users/mitchjo/Datasets/ForPCPFM/MerckLipidomics_Batch1/HILICneg_RPpos/	/Users/mitchjo/Datasets/ForPCPFM/MerckLipidomics_Batch1/HILICneg_RPpos/MT_20230807_119.mzML	C:\Xcalibur\methods\MT\Metabolomics-Lipidomics-Aria\03222022_MT_HILIC_neg_Aria_FS_60k_20min		R:B6	2
Unknown	MT_20230807_120	1	/Users/mitchjo/Datasets/ForPCPFM/MerckLipidomics_Batch1/HILICneg_RPpos/	/Users/mitchjo/Datasets/ForPCPFM/MerckLipidomics_Batch1/HILICneg_RPpos/MT_20230807_120.mzML	C:\Xcalibur\methods\MT\Metabolomics-Lipidomics-Aria\20220322_MT_RPpos_Aria_FS_60Kres_20min		B:B6	2
Unknown	MT_20230807_121	1	/Users/mitchjo/Datasets/ForPCPFM/MerckLipidomics_Batch1/HILICneg_RPpos/	/Users/mitchjo/Datasets/ForPCPFM/MerckLipidomics_Batch1/HILICneg_RPpos/MT_20230807_121.mzML	C:\Xcalibur\methods\MT\Metabolomics-Lipidomics-Aria\03222022_MT_HILIC_neg_Aria_FS_60k_20min		R:B7	2
Unknown	MT_20230807_122	1	/Users/mitchjo/Datasets/ForPCPFM/MerckLipidomics_Batch1/HILICneg_RPpos/	/Users/mitchjo/Datasets/ForPCPFM/MerckLipidomics_Batch1/HILICneg_RPpos/MT_20230807_122.mzML	C:\Xcalibur\methods\MT\Metabolomics-Lipidomics-Aria\20220322_MT_RPpos_Aria_FS_60Kres_20min		B:B7	2
Pooled	MT_20230807_123	1	/Users/mitchjo/Datasets/ForPCPFM/MerckLipidomics_Batch1/HILICneg_RPpos/	/Users/mitchjo/Datasets/ForPCPFM/MerckLipidomics_Batch1/HILICneg_RPpos/MT_20230807_123.mzML	C:\Xcalibur\methods\MT\Metabolomics-Lipidomics-Aria\03222022_MT_HILIC_neg_Aria_FS_60k_20min		Y:A4	2
Pooled	MT_20230807_124	1	/Users/mitchjo/Datasets/ForPCPFM/MerckLipidomics_Batch1/HILICneg_RPpos/	/Users/mitchjo/Datasets/ForPCPFM/MerckLipidomics_Batch1/HILICneg_RPpos/MT_20230807_124.mzML	C:\Xcalibur\methods\MT\Metabolomics-Lipidomics-Aria\20220322_MT_RPpos_Aria_FS_60Kres_20min		G:A4	2
QC	MT_20230807_125	1	/Users/mitchjo/Datasets/ForPCPFM/MerckLipidomics_Batch1/HILICneg_RPpos/	/Users/mitchjo/Datasets/ForPCPFM/MerckLipidomics_Batch1/HILICneg_RPpos/MT_20230807_125.mzML	C:\Xcalibur\methods\MT\Metabolomics-Lipidomics-Aria\03222022_MT_HILIC_neg_Aria_FS_60k_20min		Y:A3	2
QC	MT_20230807_126	1	/Users/mitchjo/Datasets/ForPCPFM/MerckLipidomics_Batch1/HILICneg_RPpos/	/Users/mitchjo/Datasets/ForPCPFM/MerckLipidomics_Batch1/HILICneg_RPpos/MT_20230807_126.mzML	C:\Xcalibur\methods\MT\Metabolomics-Lipidomics-Aria\20220322_MT_RPpos_Aria_FS_60Kres_20min		G:A3	2
Solvent_Blank	Sol_blank_20230807_003	1	/Users/mitchjo/Datasets/ForPCPFM/MerckLipidomics_Batch1/HILICneg_RPpos/	/Users/mitchjo/Datasets/ForPCPFM/MerckLipidomics_Batch1/HILICneg_RPpos/Sol_blank_20230807_003.mzML	C:\Xcalibur\methods\MT\Metabolomics-Lipidomics-Aria\03222022_MT_HILIC_neg_Aria_FS_60k_20min		Y:A6	2
Solvent_Blank	Sol_blank_20230807_004	1	/Users/mitchjo/Datasets/ForPCPFM/MerckLipidomics_Batch1/HILICneg_RPpos/	/Users/mitchjo/Datasets/ForPCPFM/MerckLipidomics_Batch1/HILICneg_RPpos/Sol_blank_20230807_004.mzML	C:\Xcalibur\methods\MT\Metabolomics-Lipidomics-Aria\20220322_MT_RPpos_Aria_FS_60Kres_20min		G:A6	2
Process_Blank	Blank_20230807_005	1	/Users/mitchjo/Datasets/ForPCPFM/MerckLipidomics_Batch1/HILICneg_RPpos/	/Users/mitchjo/Datasets/ForPCPFM/MerckLipidomics_Batch1/HILICneg_RPpos/Blank_20230807_005.mzML	C:\Xcalibur\methods\MT\Metabolomics-Lipidomics-Aria\03222022_MT_HILIC_neg_Aria_FS_60k_20min		Y:A1	2
Process_Blank	Blank_20230807_006	1	/Users/mitchjo/Datasets/ForPCPFM/MerckLipidomics_Batch1/HILICneg_RPpos/	/Users/mitchjo/Datasets/ForPCPFM/MerckLipidomics_Batch1/HILICneg_RPpos/Blank_20230807_006.mzML	C:\Xcalibur\methods\MT\Metabolomics-Lipidomics-Aria\20220322_MT_RPpos_Aria_FS_60Kres_20min		G:A1	2
