# Supplementary material for: Common data models to streamline metabolomics processing and annotation, and implementation in a Python pipeline
Source: PLoS Comput Biol. 2024 Jun 6;20(6):e1011912. doi: 10.1371/journal.pcbi.1011912 (PMC11185459; doi:10.1371/journal.pcbi.1011912)
Supplement: S4 File — (ZIP) [file pcbi.1011912.s006.zip › helper_scripts/example_for_block_designer.csv]

Biological Replicate	Concentration	Spike In	ID
1	10	Before	Bio_1_Concentration_10_Analytical_1_SpikeIn_Before
2	10	Before	Bio_2_Concentration_10_Analytical_1_SpikeIn_Before
3	10	Before	Bio_3_Concentration_10_Analytical_1_SpikeIn_Before
1	100	Before	Bio_1_Concentration_100_Analytical_1_SpikeIn_Before
2	100	Before	Bio_2_Concentration_100_Analytical_1_SpikeIn_Before
3	100	Before	Bio_3_Concentration_100_Analytical_1_SpikeIn_Before
1	10	Before	Bio_1_Concentration_10_Analytical_2_SpikeIn_Before
2	10	Before	Bio_2_Concentration_10_Analytical_2_SpikeIn_Before
3	10	Before	Bio_3_Concentration_10_Analytical_2_SpikeIn_Before
1	100	Before	Bio_1_Concentration_100_Analytical_2_SpikeIn_Before
2	100	Before	Bio_2_Concentration_100_Analytical_2_SpikeIn_Before
3	100	Before	Bio_3_Concentration_100_Analytical_2_SpikeIn_Before
1	10	Before	Bio_1_Concentration_10_Analytical_3_SpikeIn_Before
2	10	Before	Bio_2_Concentration_10_Analytical_3_SpikeIn_Before
3	10	Before	Bio_3_Concentration_10_Analytical_3_SpikeIn_Before
1	100	Before	Bio_1_Concentration_100_Analytical_3_SpikeIn_Before
2	100	Before	Bio_2_Concentration_100_Analytical_3_SpikeIn_Before
3	100	Before	Bio_3_Concentration_100_Analytical_3_SpikeIn_Before
1	10	After	Bio_1_Concentration_10_Analytical_1_SpikeIn_After
2	10	After	Bio_2_Concentration_10_Analytical_1_SpikeIn_After
3	10	After	Bio_3_Concentration_10_Analytical_1_SpikeIn_After
1	100	After	Bio_1_Concentration_100_Analytical_1_SpikeIn_After
2	100	After	Bio_2_Concentration_100_Analytical_1_SpikeIn_After
3	100	After	Bio_3_Concentration_100_Analytical_1_SpikeIn_After
1	10	After	Bio_1_Concentration_10_Analytical_2_SpikeIn_After
2	10	After	Bio_2_Concentration_10_Analytical_2_SpikeIn_After
3	10	After	Bio_3_Concentration_10_Analytical_2_SpikeIn_After
1	100	After	Bio_1_Concentration_100_Analytical_2_SpikeIn_After
2	100	After	Bio_2_Concentration_100_Analytical_2_SpikeIn_After
3	100	After	Bio_3_Concentration_100_Analytical_2_SpikeIn_After
1	10	After	Bio_1_Concentration_10_Analytical_3_SpikeIn_After
2	10	After	Bio_2_Concentration_10_Analytical_3_SpikeIn_After
3	10	After	Bio_3_Concentration_10_Analytical_3_SpikeIn_After
1	100	After	Bio_1_Concentration_100_Analytical_3_SpikeIn_After
2	100	After	Bio_2_Concentration_100_Analytical_3_SpikeIn_After
3	100	After	Bio_3_Concentration_100_Analytical_3_SpikeIn_After
