# Supplementary material for: Common data models to streamline metabolomics processing and annotation, and implementation in a Python pipeline
Source: PLoS Comput Biol. 2024 Jun 6;20(6):e1011912. doi: 10.1371/journal.pcbi.1011912 (PMC11185459; doi:10.1371/journal.pcbi.1011912)
Supplement: S4 File — (ZIP) [file pcbi.1011912.s006.zip › helper_scripts/example2_for_block_designer.xlsx]

## Sheet: Supernatant
NO.	Type	Sample_name	Genotype	Media
1	Supernatant	WT_1_plate_1	WT	Basal
2	Supernatant	WT_1_plate_2	WT	Basal
3	Supernatant	WT_1_plate_3	WT	Basal
4	Supernatant	WT_1_plate_4	WT	Basal+DHEAS
5	Supernatant	WT_1_plate_5	WT	Basal+DHEAS
6	Supernatant	WT_1_plate_6	WT	Basal+DHEAS
7	Supernatant	WT_2_plate_1	WT	Basal
8	Supernatant	WT_2_plate_2	WT	Basal
9	Supernatant	WT_2_plate_3	WT	Basal
10	Supernatant	WT_2_plate_4	WT	Basal+DHEAS
11	Supernatant	WT_2_plate_5	WT	Basal+DHEAS
12	Supernatant	WT_2_plate_6	WT	Basal+DHEAS
13	Supernatant	WT_3_plate_1	WT	Basal
14	Supernatant	WT_3_plate_2	WT	Basal
15	Supernatant	WT_3_plate_3	WT	Basal
16	Supernatant	WT_3_plate_4	WT	Basal+DHEAS
17	Supernatant	WT_3_plate_5	WT	Basal+DHEAS
18	Supernatant	WT_3_plate_6	WT	Basal+DHEAS
19	Supernatant	KO_A01_plate_1	KO_A01	Basal
20	Supernatant	KO_A01_plate_2	KO_A01	Basal
21	Supernatant	KO_A01_plate_3	KO_A01	Basal
22	Supernatant	KO_A01_plate_4	KO_A01	Basal+DHEAS
23	Supernatant	KO_A01_plate_5	KO_A01	Basal+DHEAS
24	Supernatant	KO_A01_plate_6	KO_A01	Basal+DHEAS
25	Supernatant	KO_A02_plate_1	KO_A02	Basal
26	Supernatant	KO_A02_plate_2	KO_A02	Basal
27	Supernatant	KO_A02_plate_3	KO_A02	Basal
28	Supernatant	KO_A02_plate_4	KO_A02	Basal+DHEAS
29	Supernatant	KO_A02_plate_5	KO_A02	Basal+DHEAS
30	Supernatant	KO_A02_plate_6	KO_A02	Basal+DHEAS
31	Supernatant	KO_B01_plate_1	KO_B01	Basal
32	Supernatant	KO_B01_plate_2	KO_B01	Basal
33	Supernatant	KO_B01_plate_3	KO_B01	Basal
34	Supernatant	KO_B01_plate_4	KO_B01	Basal+DHEAS
35	Supernatant	KO_B01_plate_5	KO_B01	Basal+DHEAS
36	Supernatant	KO_B01_plate_6	KO_B01	Basal+DHEAS
37	Supernatant	CE_A06_plate_1	CE_A06	Basal
38	Supernatant	CE_A06_plate_2	CE_A06	Basal
39	Supernatant	CE_A06_plate_3	CE_A06	Basal
40	Supernatant	CE_A06_plate_4	CE_A06	Basal+DHEAS
41	Supernatant	CE_A06_plate_5	CE_A06	Basal+DHEAS
42	Supernatant	CE_A06_plate_6	CE_A06	Basal+DHEAS
43	Supernatant	CE_A07_plate_1	CE_A07	Basal
44	Supernatant	CE_A07_plate_2	CE_A07	Basal
45	Supernatant	CE_A07_plate_3	CE_A07	Basal
46	Supernatant	CE_A07_plate_4	CE_A07	Basal+DHEAS
47	Supernatant	CE_A07_plate_5	CE_A07	Basal+DHEAS
48	Supernatant	CE_A07_plate_6	CE_A07	Basal+DHEAS
49	Supernatant	CE_B08_plate_1	CE_B08	Basal
50	Supernatant	CE_B08_plate_2	CE_B08	Basal
51	Supernatant	CE_B08_plate_3	CE_B08	Basal
52	Supernatant	CE_B08_plate_4	CE_B08	Basal+DHEAS
53	Supernatant	CE_B08_plate_5	CE_B08	Basal+DHEAS
54	Supernatant	CE_B08_plate_6	CE_B08	Basal+DHEAS
55	Supernatant	PTC_D10_plate_1	PTC_D10	Basal
56	Supernatant	PTC_D10_plate_2	PTC_D10	Basal
57	Supernatant	PTC_D10_plate_3	PTC_D10	Basal
58	Supernatant	PTC_D10_plate_4	PTC_D10	Basal+DHEAS
59	Supernatant	PTC_D10_plate_5	PTC_D10	Basal+DHEAS
60	Supernatant	PTC_D10_plate_6	PTC_D10	Basal+DHEAS
61	Supernatant	PTC_F10_plate_1	PTC_F10	Basal
62	Supernatant	PTC_F10_plate_2	PTC_F10	Basal
63	Supernatant	PTC_F10_plate_3	PTC_F10	Basal
64	Supernatant	PTC_F10_plate_4	PTC_F10	Basal+DHEAS
65	Supernatant	PTC_F10_plate_5	PTC_F10	Basal+DHEAS
66	Supernatant	PTC_F10_plate_6	PTC_F10	Basal+DHEAS
67	Supernatant	PTC_G09_plate_1	PTC_G09	Basal
68	Supernatant	PTC_G09_plate_2	PTC_G09	Basal
69	Supernatant	PTC_G09_plate_3	PTC_G09	Basal
70	Supernatant	PTC_G09_plate_4	PTC_G09	Basal+DHEAS
71	Supernatant	PTC_G09_plate_5	PTC_G09	Basal+DHEAS
72	Supernatant	PTC_G09_plate_6	PTC_G09	Basal+DHEAS

## Sheet: Cell_pellets
NO.	Type	Sample_name	Genotype	Media
1	Pellets	WT_1_plate_1	WT	Basal
2	Pellets	WT_1_plate_2	WT	Basal
3	Pellets	WT_1_plate_3	WT	Basal
4	Pellets	WT_1_plate_4	WT	Basal+DHEAS
5	Pellets	WT_1_plate_5	WT	Basal+DHEAS
6	Pellets	WT_1_plate_6	WT	Basal+DHEAS
7	Pellets	WT_2_plate_1	WT	Basal
8	Pellets	WT_2_plate_2	WT	Basal
9	Pellets	WT_2_plate_3	WT	Basal
10	Pellets	WT_2_plate_4	WT	Basal+DHEAS
11	Pellets	WT_2_plate_5	WT	Basal+DHEAS
12	Pellets	WT_2_plate_6	WT	Basal+DHEAS
13	Pellets	WT_3_plate_1	WT	Basal
14	Pellets	WT_3_plate_2	WT	Basal
15	Pellets	WT_3_plate_3	WT	Basal
16	Pellets	WT_3_plate_4	WT	Basal+DHEAS
17	Pellets	WT_3_plate_5	WT	Basal+DHEAS
18	Pellets	WT_3_plate_6	WT	Basal+DHEAS
19	Pellets	KO_A01_plate_1	KO_A01	Basal
20	Pellets	KO_A01_plate_2	KO_A01	Basal
21	Pellets	KO_A01_plate_3	KO_A01	Basal
22	Pellets	KO_A01_plate_4	KO_A01	Basal+DHEAS
23	Pellets	KO_A01_plate_5	KO_A01	Basal+DHEAS
24	Pellets	KO_A01_plate_6	KO_A01	Basal+DHEAS
25	Pellets	KO_A02_plate_1	KO_A02	Basal
26	Pellets	KO_A02_plate_2	KO_A02	Basal
27	Pellets	KO_A02_plate_3	KO_A02	Basal
28	Pellets	KO_A02_plate_4	KO_A02	Basal+DHEAS
29	Pellets	KO_A02_plate_5	KO_A02	Basal+DHEAS
30	Pellets	KO_A02_plate_6	KO_A02	Basal+DHEAS
31	Pellets	KO_B01_plate_1	KO_B01	Basal
32	Pellets	KO_B01_plate_2	KO_B01	Basal
33	Pellets	KO_B01_plate_3	KO_B01	Basal
34	Pellets	KO_B01_plate_4	KO_B01	Basal+DHEAS
35	Pellets	KO_B01_plate_5	KO_B01	Basal+DHEAS
36	Pellets	KO_B01_plate_6	KO_B01	Basal+DHEAS
37	Pellets	CE_A06_plate_1	CE_A06	Basal
38	Pellets	CE_A06_plate_2	CE_A06	Basal
39	Pellets	CE_A06_plate_3	CE_A06	Basal
40	Pellets	CE_A06_plate_4	CE_A06	Basal+DHEAS
41	Pellets	CE_A06_plate_5	CE_A06	Basal+DHEAS
42	Pellets	CE_A06_plate_6	CE_A06	Basal+DHEAS
43	Pellets	CE_A07_plate_1	CE_A07	Basal
44	Pellets	CE_A07_plate_2	CE_A07	Basal
45	Pellets	CE_A07_plate_3	CE_A07	Basal
46	Pellets	CE_A07_plate_4	CE_A07	Basal+DHEAS
47	Pellets	CE_A07_plate_5	CE_A07	Basal+DHEAS
48	Pellets	CE_A07_plate_6	CE_A07	Basal+DHEAS
49	Pellets	CE_B08_plate_1	CE_B08	Basal
50	Pellets	CE_B08_plate_2	CE_B08	Basal
51	Pellets	CE_B08_plate_3	CE_B08	Basal
52	Pellets	CE_B08_plate_4	CE_B08	Basal+DHEAS
53	Pellets	CE_B08_plate_5	CE_B08	Basal+DHEAS
54	Pellets	CE_B08_plate_6	CE_B08	Basal+DHEAS
55	Pellets	PTC_D10_plate_1	PTC_D10	Basal
56	Pellets	PTC_D10_plate_2	PTC_D10	Basal
57	Pellets	PTC_D10_plate_3	PTC_D10	Basal
58	Pellets	PTC_D10_plate_4	PTC_D10	Basal+DHEAS
59	Pellets	PTC_D10_plate_5	PTC_D10	Basal+DHEAS
60	Pellets	PTC_D10_plate_6	PTC_D10	Basal+DHEAS
61	Pellets	PTC_F10_plate_1	PTC_F10	Basal
62	Pellets	PTC_F10_plate_2	PTC_F10	Basal
63	Pellets	PTC_F10_plate_3	PTC_F10	Basal
64	Pellets	PTC_F10_plate_4	PTC_F10	Basal+DHEAS
65	Pellets	PTC_F10_plate_5	PTC_F10	Basal+DHEAS
66	Pellets	PTC_F10_plate_6	PTC_F10	Basal+DHEAS
67	Pellets	PTC_G09_plate_1	PTC_G09	Basal
68	Pellets	PTC_G09_plate_2	PTC_G09	Basal
69	Pellets	PTC_G09_plate_3	PTC_G09	Basal
70	Pellets	PTC_G09_plate_4	PTC_G09	Basal+DHEAS
71	Pellets	PTC_G09_plate_5	PTC_G09	Basal+DHEAS
72	Pellets	PTC_G09_plate_6	PTC_G09	Basal+DHEAS
