# Supplementary material for: Common data models to streamline metabolomics processing and annotation, and implementation in a Python pipeline
Source: PLoS Comput Biol. 2024 Jun 6;20(6):e1011912. doi: 10.1371/journal.pcbi.1011912 (PMC11185459; doi:10.1371/journal.pcbi.1011912)
Supplement: S4 File — (ZIP) [file pcbi.1011912.s006.zip › notebooks/manuscript/figures/README.md]

Intermediate results were deleted due to size for github; however all information is in the zenodo: 10.5281/zenodo.10629958

The notebooks reference the outputs from the workflows so they are localized for my system. If you wish to rerun the notebooks, you will need to modify the paths. The copies of the results from the workflows needed for replication are located in the directory, but, the notebook paths would need to be updated. 
