# Supplementary material for: Common data models to streamline metabolomics processing and annotation, and implementation in a Python pipeline
Source: PLoS Comput Biol. 2024 Jun 6;20(6):e1011912. doi: 10.1371/journal.pcbi.1011912 (PMC11185459; doi:10.1371/journal.pcbi.1011912)
Supplement: S4 File — (ZIP) [file pcbi.1011912.s006.zip › notebooks/manuscript/figures/Figure 1/example_empcpd.json]

# this example was taken from the HZV029 RP dataset

# this is the complete empcpd

"kp4_166.0488": {
    "interim_id": "kp4_166.0488",
    "neutral_formula_mass": 166.04884896677,
    "Database_referred": [
        "MoNA-export-LC-MS-MS_Negative_Mode.msp", "HMDBv5"],
    "identity": [["3-Methylxanthine", 0.98]],
    "MS1_pseudo_Spectra": [
        {
            "id_number": "F21",
            "mz": 165.0418,
            "rtime": 73.72,
            "isotope": "M0",
            "modification": "M-H-",
            "ion_relation": "M0,M-H-",
        },...],
    "MS2_Spectra": [
            {"ms_level": 2,
            "precursor_ion_mz": 165.041976928711,

            "list_mz": [ 55.02987289428711, ...],
            "list_intensity": [0.010449324526009295,...],
            "rtime": 69.007309953,
            "precursor_ion_id": "165.041976928711_69.007309953_plasma_ID_01.mzML",
            ...],
    "list_matches": [
        ["C6H6N4O2_166.049075",...],...
    ],
    "Level_4": [{
            "accession": "HMDB0001886",
            "name": "3-Methylxanthine",
            "chemical_formula": "C6H6N4O2",
            "primary_db": "HMDBv5"
        },...],
},
# this the unabridged version

    "kp4_166.0488": {
        "interim_id": "kp4_166.0488",
        "neutral_formula_mass": 166.04884896677,
        "neutral_formula": null,
        "Database_referred": [
            "MoNA-export-LC-MS-MS_Negative_Mode.msp",
            "HMDBv5"
        ],
        "identity": [
            [
                "3-Methylxanthine",
                0.98
            ]
        ],
        "MS1_pseudo_Spectra": [
            {
                "id_number": "F21",
                "mz": 165.0418,
                "rtime": 73.72,
                "rtime_left_base": "70.19",
                "rtime_right_base": "76.26",
                "parent_masstrack_id": "1617",
                "peak_area": "594663962",
                "cSelectivity": "1.0",
                "goodness_fitting": "0.99",
                "snr": "13",
                "detection_counts": "1613",
                "raw_batch9_08032021_MT___MT_20210803_076_20210804064213": "1267666",
                "raw_batch10_08042021_MT___Blank_20210804_002": "4059",
                "raw_batch10_08042021_MT___Blank_20210804_004": "0",
                "raw_batch10_08042021_MT___Blank_20210804_006": "8243",
                "raw_batch10_08042021_MT___Blank_std_20210804_10_002": "0",
                "raw_batch10_08042021_MT___MT_20210804_002": "0",
                "raw_batch10_08042021_MT___MT_20210804_002B": "2631628",
                "raw_batch10_08042021_MT___MT_20210804_002F": "3340839",
                "raw_batch10_08042021_MT___MT_20210804_002J": "2232668",
                "raw_batch10_08042021_MT___MT_20210804_004": "5289741",
                "apex": 73.72,
                "representative_intensity": null,
                "id": "F21",
                "isotope": "M0",
                "modification": "M-H-",
                "ion_relation": "M0,M-H-",
                "parent_epd_id": "kp4_166.0488"
            },
            {
                "id_number": "F225",
                "mz": 166.0447,
                "rtime": 73.29,
                "rtime_left_base": "68.45",
                "rtime_right_base": "77.97",
                "parent_masstrack_id": "1636",
                "peak_area": "39842403",
                "cSelectivity": "1.0",
                "goodness_fitting": "0.99",
                "snr": "5776",
                "detection_counts": "61",
                "raw_batch9_08032021_MT___MT_20210803_076_20210804064213": "0",
                "raw_batch10_08042021_MT___Blank_20210804_002": "0",
                "raw_batch10_08042021_MT___Blank_20210804_004": "0",
                "raw_batch10_08042021_MT___Blank_20210804_006": "0",
                "raw_batch10_08042021_MT___Blank_std_20210804_10_002": "0",
                "raw_batch10_08042021_MT___MT_20210804_002": "0",
                "raw_batch10_08042021_MT___MT_20210804_002B": "0",
                "raw_batch10_08042021_MT___MT_20210804_002F": "0",
                "raw_batch10_08042021_MT___MT_20210804_002J": "0",
                "raw_batch10_08042021_MT___MT_20210804_004": "0",
                "apex": 73.29,
                "representative_intensity": null,
                "id": "F225",
                "isotope": "13C/12C",
                "modification": "M-H-",
                "ion_relation": "13C/12C,M-H-",
                "parent_epd_id": "kp4_166.0488"
            }
        ],
        "MS2_Spectra": [
            {
                "ms_level": 2,
                "precursor_ion": 0,
                "precursor_ion_mz": 165.041976928711,
                "list_mz": [
                    55.02987289428711,
                    59.9361457824707,
                    63.34583282470703,
                    65.01443481445312,
                    65.99827575683594,
                    67.02995300292969,
                    68.37736511230469,
                    78.95882415771484,
                    79.0173568725586,
                    79.9571304321289,
                    85.1885757446289,
                    92.02527618408203,
                    93.93802642822266,
                    94.04084014892578,
                    96.95987701416016,
                    96.96929931640625,
                    106.02848052978516,
                    108.02008819580078,
                    120.90753173828125,
                    122.03579711914062,
                    126.03072357177734,
                    128.38851928710938,
                    136.9322967529297,
                    140.04638671875,
                    147.8926239013672,
                    149.6405029296875,
                    150.01820373535156,
                    164.83599853515625,
                    164.8887939453125,
                    164.8955078125,
                    165.0416717529297
                ],
                "list_intensity": [
                    0.010449324526009295,
                    0.006252093321354781,
                    0.006002632140983149,
                    0.008420218737316036,
                    0.1389707708931685,
                    0.020036174886784573,
                    0.0062685589806686795,
                    0.04504476416083078,
                    0.043960066749428456,
                    0.01884252700166033,
                    0.006722886636921572,
                    0.012422907975082218,
                    0.006306416987249365,
                    0.06581886861287022,
                    0.060359540074676386,
                    0.024392313092586902,
                    0.008456821862604274,
                    0.06109866073510868,
                    0.05000365589170897,
                    0.28818729450513614,
                    0.06664015589417452,
                    0.006236974749004543,
                    0.021013352907005838,
                    0.028228536358802996,
                    0.017474132949402053,
                    0.006587857115343404,
                    0.12401349531298111,
                    0.013859522856214607,
                    0.010171892818430188,
                    0.055587889010927094,
                    1.0
                ],
                "retention_time": 0,
                "rtime": 69.007309953,
                "precursor_ion_id": "165.041976928711_69.007309953_plasma_ID_01.mzML",
                "instrument": "Unknown",
                "collision_energy": "Unknown",
                "min_mz": 55.02987289428711,
                "max_mz": 165.0416717529297,
                "annotations": [
                    {
                        "msms_score": 0.9795202716374486,
                        "matched_peaks": 6,
                        "db_precursor_mz": 165.04127,
                        "db_precursor_rt": null,
                        "reference_id": "3-Methylxanthine",
                        "list_mz": [
                            79.0185,
                            94.0422,
                            122.0361,
                            147.8946,
                            149.01,
                            150.0186,
                            164.8959,
                            165.0413
                        ],
                        "list_intensity": [
                            0.04059083,
                            0.08310406000000001,
                            0.34620811,
                            0.030132279999999997,
                            0.0317284,
                            0.17081129,
                            0.06348325,
                            1.0
                        ],
                        "annot_source": "MoNA-export-LC-MS-MS_Negative_Mode.msp",
                        "annotation_level": "Level_2"
                    },
                    {
                        "msms_score": 0.9795202716374486,
                        "matched_peaks": 6,
                        "db_precursor_mz": 165.04127,
                        "db_precursor_rt": null,
                        "reference_id": "3-Methylxanthine",
                        "list_mz": [
                            79.0185,
                            94.0422,
                            122.0361,
                            147.8946,
                            149.01,
                            150.0186,
                            164.8959,
                            165.0413
                        ],
                        "list_intensity": [
                            0.04059083,
                            0.08310406000000001,
                            0.34620811,
                            0.030132279999999997,
                            0.0317284,
                            0.17081129,
                            0.06348325,
                            1.0
                        ],
                        "annot_source": "MoNA-export-LC-MS-MS_Negative_Mode.msp",
                        "annotation_level": "Level_2"
                    }
                ],
                "source": "plasma_ID_01.mzML"
            },
            {
                "ms_level": 2,
                "precursor_ion": 0,
                "precursor_ion_mz": 165.041976928711,
                "list_mz": [
                    50.432777404785156,
                    55.14608383178711,
                    62.2813835144043,
                    63.63755416870117,
                    68.78103637695312,
                    72.76775360107422,
                    87.39393615722656,
                    96.95999145507812,
                    96.96942138671875,
                    101.0241470336914,
                    120.90748596191406,
                    123.06446075439453,
                    123.75161743164062,
                    127.9803237915039,
                    146.83926391601562,
                    153.42474365234375,
                    164.8361358642578,
                    164.89610290527344,
                    164.92724609375,
                    164.9475555419922,
                    164.95693969726562,
                    165.04165649414062,
                    165.074951171875
                ],
                "list_intensity": [
                    0.002199950070951227,
                    0.0018618156621468852,
                    0.001768509995620419,
                    0.0023125081834146446,
                    0.0018521761735566878,
                    0.0017174344040750984,
                    0.001862441013381243,
                    0.007371931997758137,
                    0.004481954006348254,
                    0.0027199085938525874,
                    0.010196662783069108,
                    0.0021848712843995847,
                    0.0020468665650298624,
                    0.0023894859331425873,
                    0.0023149932765505503,
                    0.0019366139193578492,
                    0.015461587979269815,
                    0.029251353871665442,
                    0.019440285568311656,
                    0.0069854216988246825,
                    0.0172125557132529,
                    1.0,
                    0.020517925718681468
                ],
                "retention_time": 0,
                "rtime": 69.411846753,
                "precursor_ion_id": "165.041976928711_69.411846753_plasma_ID_01.mzML",
                "instrument": "Unknown",
                "collision_energy": "Unknown",
                "min_mz": 50.432777404785156,
                "max_mz": 165.074951171875,
                "annotations": [],
                "source": "plasma_ID_01.mzML"
            }
        ],
        "list_matches": [
            [
                "C6H6N4O2_166.049075",
                "neutral",
                1
            ],
            [
                "C6H14OS2_166.048607",
                "neutral",
                1
            ]
        ],
        "Level_4": [
            {
                "accession": "HMDB0001886",
                "primary_id": "HMDB0001886",
                "name": "3-Methylxanthine",
                "chemical_formula": "C6H6N4O2",
                "neutral_formula": "C6H6N4O2",
                "neutral_formula_mass": 166.0490754503054,
                "monisotopic_molecular_weight": "166.049075456",
                "iupac_name": "3-methyl-2,3,6,7-tetrahydro-1H-purine-2,6-dione",
                "traditional_iupac": "3-methylxanthine",
                "cas_registry_number": "1076-22-8",
                "smiles": "CN1C2=C(NC=N2)C(=O)NC1=O",
                "inchi": "InChI=1S/C6H6N4O2/c1-10-4-3(7-2-8-4)5(11)9-6(10)12/h2H,1H3,(H,7,8)(H,9,11,12)",
                "inchikey": "GMSNIKWWOQHZGF-UHFFFAOYSA-N",
                "primary_db": "HMDBv5"
            },
            {
                "accession": "HMDB0001991",
                "primary_id": "HMDB0001991",
                "name": "7-Methylxanthine",
                "chemical_formula": "C6H6N4O2",
                "neutral_formula": "C6H6N4O2",
                "neutral_formula_mass": 166.0490754503054,
                "monisotopic_molecular_weight": "166.049075456",
                "iupac_name": "7-methyl-2,3,6,7-tetrahydro-1H-purine-2,6-dione",
                "traditional_iupac": "7-methylxanthine",
                "cas_registry_number": "552-62-5",
                "smiles": "CN1C=NC2=C1C(=O)NC(=O)N2",
                "inchi": "InChI=1S/C6H6N4O2/c1-10-2-7-4-3(10)5(11)9-6(12)8-4/h2H,1H3,(H2,8,9,11,12)",
                "inchikey": "PFWLFWPASULGAN-UHFFFAOYSA-N",
                "primary_db": "HMDBv5"
            },
            {
                "accession": "HMDB0010738",
                "primary_id": "HMDB0010738",
                "name": "1-Methylxanthine",
                "chemical_formula": "C6H6N4O2",
                "neutral_formula": "C6H6N4O2",
                "neutral_formula_mass": 166.0490754503054,
                "monisotopic_molecular_weight": "166.049075456",
                "iupac_name": "2-hydroxy-1-methyl-6,9-dihydro-1H-purin-6-one",
                "traditional_iupac": "1-methylxanthine",
                "cas_registry_number": "6136-37-4",
                "smiles": "CN1C(=O)NC2=C(NC=N2)C1=O",
                "inchi": "InChI=1S/C6H6N4O2/c1-10-5(11)3-4(8-2-7-3)9-6(10)12/h2H,1H3,(H,7,8)(H,9,12)",
                "inchikey": "MVOYJPOZRLFTCP-UHFFFAOYSA-N",
                "primary_db": "HMDBv5"
            },
            {
                "accession": "HMDB0059716",
                "primary_id": "HMDB0059716",
                "name": "9-Methylxanthine",
                "chemical_formula": "C6H6N4O2",
                "neutral_formula": "C6H6N4O2",
                "neutral_formula_mass": 166.0490754503054,
                "monisotopic_molecular_weight": "166.049075456",
                "iupac_name": "9-methyl-2,3,6,9-tetrahydro-1H-purine-2,6-dione",
                "traditional_iupac": "methylxanthine",
                "cas_registry_number": "",
                "smiles": "CN1C=NC2=C1NC(=O)NC2=O",
                "inchi": "InChI=1S/C6H6N4O2/c1-10-2-7-3-4(10)8-6(12)9-5(3)11/h2H,1H3,(H2,8,9,11,12)",
                "inchikey": "DHNIKYWYTSMDDA-UHFFFAOYSA-N",
                "primary_db": "HMDBv5"
            },
            {
                "accession": "HMDB0034394",
                "primary_id": "HMDB0034394",
                "name": "S-Propyl 1-propanesulfinothioate",
                "chemical_formula": "C6H14OS2",
                "neutral_formula": "C6H14OS2",
                "neutral_formula_mass": 166.0486074197457,
                "monisotopic_molecular_weight": "166.04860645",
                "iupac_name": "1-[(propane-1-sulfinyl)sulfanyl]propane",
                "traditional_iupac": "1-[(propane-1-sulfinyl)sulfanyl]propane",
                "cas_registry_number": "1948-52-3",
                "smiles": "CCCSS(=O)CCC",
                "inchi": "InChI=1S/C6H14OS2/c1-3-5-8-9(7)6-4-2/h3-6H2,1-2H3",
                "inchikey": "XPRZAEWSYWTDSQ-UHFFFAOYSA-N",
                "primary_db": "HMDBv5"
            }
        ]
    },
