# Supplementary material for: Common data models to streamline metabolomics processing and annotation, and implementation in a Python pipeline
Source: PLoS Comput Biol. 2024 Jun 6;20(6):e1011912. doi: 10.1371/journal.pcbi.1011912 (PMC11185459; doi:10.1371/journal.pcbi.1011912)
Supplement: S4 File — (ZIP) [file pcbi.1011912.s006.zip › notebooks/manuscript/figures/Figure 1/README.md]

To recreate figure 1 you will need to run:

The HZV029_plasma_RP.sh workflow to get the empirical compounds for panel B. The exact details of the empCpd, such as ID, may change but the content should not change significantly.
