# Supplementary material for: Common data models to streamline metabolomics processing and annotation, and implementation in a Python pipeline
Source: PLoS Comput Biol. 2024 Jun 6;20(6):e1011912. doi: 10.1371/journal.pcbi.1011912 (PMC11185459; doi:10.1371/journal.pcbi.1011912)
Supplement: S4 File — (ZIP) [file pcbi.1011912.s006.zip › notebooks/manuscript/figures/Figure 4/README.md]

Recreating figure 3 requires the HZV029 plasma workflows, including the RP batch correction one. You will also need to have ran the HSV029 lipiodomics workflow and the HSV029 QC workflow.
