# Supplementary material for: Common data models to streamline metabolomics processing and annotation, and implementation in a Python pipeline
Source: PLoS Comput Biol. 2024 Jun 6;20(6):e1011912. doi: 10.1371/journal.pcbi.1011912 (PMC11185459; doi:10.1371/journal.pcbi.1011912)
Supplement: S4 File — (ZIP) [file pcbi.1011912.s006.zip › notebooks/manuscript/figures/Figure 3/CD_MoNA_HILIC_pos.csv]

Tags	Checked	Name	Formula	Annot. Source: mzVault Search	Annot. DeltaMass [ppm]	Calc. MW	m/z	RT [min]	Area (Max.)	# mzVault Results	mzVault Best Match	MS2	Background	Group Area: Sample_01	Peak Rating: Blank_02.raw (F1)	Peak Rating: Sample_01.raw (F7)
	FALSE	Ranitidine	C13 H22 N4 O3 S	Full match	0.07	314.14128	315.14856	1.137	33891311.34	14	97.6	DDA for preferred ion	FALSE	33891311.34		8.4
	Checked	Tags	Structure	Name	Formula	Molecular Weight	Best Match	mzVault ID	mzVault Library	DeltaMass [Da]	DeltaMass [ppm]	Match	Compound Match
	FALSE			Ranitidine	C13 H22 N4 O3 S	314.14126	91.7	77608	MoNA-export-LC-MS-MS_Positive_Mode	2.17803E-05	0.069332861	91.69717402	Full match
	FALSE			Ranitidine	C13 H22 N4 O3 S	314.14126	93.1	58746	MoNA-export-LC-MS-MS_Positive_Mode	2.17803E-05	0.069332861	93.11466026	Full match
	FALSE			Ranitidine	C13 H22 N4 O3 S	314.14126	93.2	77602	MoNA-export-LC-MS-MS_Positive_Mode	2.17803E-05	0.069332861	93.16925824	Full match
	FALSE			Ranitidine	C13 H22 N4 O3 S	314.14126	97.6	77609	MoNA-export-LC-MS-MS_Positive_Mode	2.17803E-05	0.069332861	97.61525456	Full match
	FALSE			Ranitidine	C13 H22 N4 O3 S	314.14126	87.1	58744	MoNA-export-LC-MS-MS_Positive_Mode	2.17803E-05	0.069332861	87.07112812	Full match
	FALSE			Ranitidine	C13 H22 N4 O3 S	314.14126	97.5	77596	MoNA-export-LC-MS-MS_Positive_Mode	2.17803E-05	0.069332861	97.51701574	Full match
	FALSE			Ranitidine	C13 H22 N4 O3 S	314.14126	88.1	58745	MoNA-export-LC-MS-MS_Positive_Mode	2.17803E-05	0.069332861	88.12041447	Full match
	FALSE			Ranitidine	C13 H22 N4 O3 S	314.14126	88.1	77606	MoNA-export-LC-MS-MS_Positive_Mode	2.17803E-05	0.069332861	88.06594477	Full match
	FALSE			Ranitidine	C13 H22 N4 O3 S	314.14126	89.1	96977	MoNA-export-LC-MS-MS_Positive_Mode	2.17803E-05	0.069332861	89.06779159	Full match
	FALSE			Ranitidine	C13 H22 N4 O3 S	314.14126	89.3	77600	MoNA-export-LC-MS-MS_Positive_Mode	2.17803E-05	0.069332861	89.28381853	Full match
	FALSE			Ranitidine	C13 H22 N4 O3 S	314.14126	89.8	77607	MoNA-export-LC-MS-MS_Positive_Mode	2.17803E-05	0.069332861	89.79450051	Full match
	FALSE			Ranitidine	C13 H22 N4 O3 S	314.14126	90	68407	MoNA-export-LC-MS-MS_Positive_Mode	2.17803E-05	0.069332861	89.96134588	Full match
	FALSE			RANITIDINE	C13 H22 N4 O3 S	314.14126	93.2	48046	MoNA-export-LC-MS-MS_Positive_Mode	2.17803E-05	0.069332861	93.16196115	Full match
	FALSE			Ranitidine	C13 H22 N4 O3 S	314.14126	90	77601	MoNA-export-LC-MS-MS_Positive_Mode	2.17803E-05	0.069332861	90.02456991	Full match
	FALSE	Citalopram	C20 H21 F N2 O	Full match	-0.05	324.16377	325.17105	0.643	11548003.31	19	97	DDA for preferred ion	FALSE	11548003.31		9.5
	Checked	Tags	Structure	Name	Formula	Molecular Weight	Best Match	mzVault ID	mzVault Library	DeltaMass [Da]	DeltaMass [ppm]	Match	Compound Match
	FALSE			Escitalopram	C20 H21 F N2 O	324.16379	90.9	68798	MoNA-export-LC-MS-MS_Positive_Mode	-1.70346E-05	-0.05254939	90.90885872	Full match
	FALSE			Citalopram	C20 H21 F N2 O	324.16379	92	68874	MoNA-export-LC-MS-MS_Positive_Mode	-1.70346E-05	-0.05254939	92.03890104	Full match
	FALSE			Citalopram	C20 H21 F N2 O	324.16379	93.4	96736	MoNA-export-LC-MS-MS_Positive_Mode	-1.70346E-05	-0.05254939	93.44389385	Full match
	FALSE			Citalopram	C20 H21 F N2 O	324.16379	94.5	74631	MoNA-export-LC-MS-MS_Positive_Mode	-1.70346E-05	-0.05254939	94.50419361	Full match
	FALSE			Citalopram	C20 H21 F N2 O	324.16379	94.6	74637	MoNA-export-LC-MS-MS_Positive_Mode	-1.70346E-05	-0.05254939	94.59801722	Full match
	FALSE			Citalopram	C20 H21 F N2 O	324.16379	95.5	32670	MoNA-export-LC-MS-MS_Positive_Mode	-1.70346E-05	-0.05254939	95.47301986	Full match
	FALSE			Citalopram	C20 H21 F N2 O	324.16379	95.7	32669	MoNA-export-LC-MS-MS_Positive_Mode	-1.70346E-05	-0.05254939	95.66332011	Full match
	FALSE			Citalopram	C20 H21 F N2 O	324.16379	96.2	74639	MoNA-export-LC-MS-MS_Positive_Mode	-1.70346E-05	-0.05254939	96.15318408	Full match
	FALSE			Citalopram	C20 H21 F N2 O	324.16379	97	74626	MoNA-export-LC-MS-MS_Positive_Mode	-1.70346E-05	-0.05254939	97.01469435	Full match
	FALSE			Citalopram	C20 H21 F N2 O	324.16379	92.7	74636	MoNA-export-LC-MS-MS_Positive_Mode	-1.70346E-05	-0.05254939	92.6540019	Full match
	FALSE			Citalopram	C20 H21 F N2 O	324.16379	84.8	68014	MoNA-export-LC-MS-MS_Positive_Mode	-1.70346E-05	-0.05254939	84.80743934	Full match
	FALSE			Citalopram	C20 H21 F N2 O	324.16379	85.9	74630	MoNA-export-LC-MS-MS_Positive_Mode	-1.70346E-05	-0.05254939	85.85955608	Full match
	FALSE			Citalopram	C20 H21 F N2 O	324.16379	86.1	32671	MoNA-export-LC-MS-MS_Positive_Mode	-1.70346E-05	-0.05254939	86.12783949	Full match
	FALSE			Citalopram	C20 H21 F N2 O	324.16379	86.2	32672	MoNA-export-LC-MS-MS_Positive_Mode	-1.70346E-05	-0.05254939	86.17018555	Full match
	FALSE			Citalopram	C20 H21 F N2 O	324.16379	87.8	74635	MoNA-export-LC-MS-MS_Positive_Mode	-1.70346E-05	-0.05254939	87.77407857	Full match
	FALSE			Citalopram	C20 H21 F N2 O	324.16379	88.1	74629	MoNA-export-LC-MS-MS_Positive_Mode	-1.70346E-05	-0.05254939	88.11176831	Full match
	FALSE			Citalopram	C20 H21 F N2 O	324.16379	89.4	33453	MoNA-export-LC-MS-MS_Positive_Mode	-1.70346E-05	-0.05254939	89.42040949	Full match
	FALSE			Citalopram	C20 H21 F N2 O	324.16379	89.8	74634	MoNA-export-LC-MS-MS_Positive_Mode	-1.70346E-05	-0.05254939	89.78172668	Full match
	FALSE			Citalopram	C20 H21 F N2 O	324.16379	89.9	74628	MoNA-export-LC-MS-MS_Positive_Mode	-1.70346E-05	-0.05254939	89.89481224	Full match
	FALSE	Trimethoprim	C14 H18 N4 O3	Full match	0.12	290.13793	291.1452	0.471	149657899.5	18	96.8	DDA for preferred ion	FALSE	149657899.5		8.9
	Checked	Tags	Structure	Name	Formula	Molecular Weight	Best Match	mzVault ID	mzVault Library	DeltaMass [Da]	DeltaMass [ppm]	Match	Compound Match
	FALSE			Trimethoprim	C14 H18 N4 O3	290.13789	93.7	32708	MoNA-export-LC-MS-MS_Positive_Mode	3.56667E-05	0.122930234	93.70971862	Full match
	FALSE			Trimethoprim	C14 H18 N4 O3	290.13789	93.7	77578	MoNA-export-LC-MS-MS_Positive_Mode	3.56667E-05	0.122930234	93.71723227	Full match
	FALSE			Trimethoprim	C14 H18 N4 O3	290.13789	95.6	77581	MoNA-export-LC-MS-MS_Positive_Mode	3.56667E-05	0.122930234	95.55567833	Full match
	FALSE			Trimethoprim	C14 H18 N4 O3	290.13789	95.7	77568	MoNA-export-LC-MS-MS_Positive_Mode	3.56667E-05	0.122930234	95.7291287	Full match
	FALSE			Trimethoprim	C14 H18 N4 O3	290.13789	96.8	32707	MoNA-export-LC-MS-MS_Positive_Mode	3.56667E-05	0.122930234	96.79928047	Full match
	FALSE			Trimethoprim; AIF; CE30; CorrDec	C14 H18 N4 O3	290.13789	83.4	53177	MoNA-export-LC-MS-MS_Positive_Mode	3.56667E-05	0.122930234	83.38028209	Full match
	FALSE			Trimethoprim	C14 H18 N4 O3	290.13789	83.7	94108	MoNA-export-LC-MS-MS_Positive_Mode	3.56667E-05	0.122930234	83.71800125	Full match
	FALSE			Trimethoprim	C14 H18 N4 O3	290.13789	92.7	77572	MoNA-export-LC-MS-MS_Positive_Mode	3.56667E-05	0.122930234	92.73279456	Full match
	FALSE			Trimethoprim	C14 H18 N4 O3	290.13789	89	32710	MoNA-export-LC-MS-MS_Positive_Mode	3.56667E-05	0.122930234	88.96102769	Full match
	FALSE			Trimethoprim	C14 H18 N4 O3	290.13789	85.4	94109	MoNA-export-LC-MS-MS_Positive_Mode	3.56667E-05	0.122930234	85.43643902	Full match
	FALSE			Trimethoprim	C14 H18 N4 O3	290.13789	86.4	77571	MoNA-export-LC-MS-MS_Positive_Mode	3.56667E-05	0.122930234	86.43878997	Full match
	FALSE			Trimethoprim	C14 H18 N4 O3	290.13789	87.1	77577	MoNA-export-LC-MS-MS_Positive_Mode	3.56667E-05	0.122930234	87.14634031	Full match
	FALSE			Trimethoprim	C14 H18 N4 O3	290.13789	87.3	77576	MoNA-export-LC-MS-MS_Positive_Mode	3.56667E-05	0.122930234	87.26290033	Full match
	FALSE			Trimethoprim	C14 H18 N4 O3	290.13789	87.6	77569	MoNA-export-LC-MS-MS_Positive_Mode	3.56667E-05	0.122930234	87.57935382	Full match
	FALSE			Trimethoprim	C14 H18 N4 O3	290.13789	87.9	77570	MoNA-export-LC-MS-MS_Positive_Mode	3.56667E-05	0.122930234	87.9251291	Full match
	FALSE			Trimethoprim	C14 H18 N4 O3	290.13789	92.6	77579	MoNA-export-LC-MS-MS_Positive_Mode	3.56667E-05	0.122930234	92.63683474	Full match
	FALSE			Trimethoprim	C14 H18 N4 O3	290.13789	91.6	77573	MoNA-export-LC-MS-MS_Positive_Mode	3.56667E-05	0.122930234	91.62370136	Full match
	FALSE			Trimethoprim	C14 H18 N4 O3	290.13789	89.6	94111	MoNA-export-LC-MS-MS_Positive_Mode	3.56667E-05	0.122930234	89.59914422	Full match
	FALSE	L-(+)-Ergothioneine	C9 H15 N3 O2 S	Full match	-0.55	229.08837	230.09567	2.485	4157884.898	8	95.3	DDA for preferred ion	FALSE	4157884.898		8.6
	Checked	Tags	Structure	Name	Formula	Molecular Weight	Best Match	mzVault ID	mzVault Library	DeltaMass [Da]	DeltaMass [ppm]	Match	Compound Match
	FALSE			Ergothioneine; LC-tDDA; CE20	C9 H15 N3 O2 S	229.0885	52	52075	MoNA-export-LC-MS-MS_Positive_Mode	-0.000125587	-0.548201994	52.03744668	Full match
	FALSE			Ergothioneine; AIF; CE10; CorrDec	C9 H15 N3 O2 S	229.0885	57.7	52907	MoNA-export-LC-MS-MS_Positive_Mode	-0.000125587	-0.548201994	57.74273987	Full match
	FALSE			Ergothioneine; AIF; CE30; MS2Dec	C9 H15 N3 O2 S	229.0885	58.6	52902	MoNA-export-LC-MS-MS_Positive_Mode	-0.000125587	-0.548201994	58.61837806	Full match
	FALSE			Ergothioneine; AIF; CE10; MS2Dec	C9 H15 N3 O2 S	229.0885	66.3	52904	MoNA-export-LC-MS-MS_Positive_Mode	-0.000125587	-0.548201994	66.3409423	Full match
	FALSE			Ergothioneine; LC-tDDA; CE10	C9 H15 N3 O2 S	229.0885	71.4	52076	MoNA-export-LC-MS-MS_Positive_Mode	-0.000125587	-0.548201994	71.40468809	Full match
	FALSE			Ergothioneine	C9 H15 N3 O2 S	229.0885	76.8	68800	MoNA-export-LC-MS-MS_Positive_Mode	-0.000125587	-0.548201994	76.82203149	Full match
	FALSE			Ergothioneine	C9 H15 N3 O2 S	229.0885	80	67933	MoNA-export-LC-MS-MS_Positive_Mode	-0.000125587	-0.548201994	79.97519219	Full match
	FALSE			L-(+)-Ergothioneine	C9 H15 N3 O2 S	229.0885	95.3	33113	MoNA-export-LC-MS-MS_Positive_Mode	-0.000125587	-0.548201994	95.32878715	Full match
	FALSE	Paracetamol	C8 H9 N O2	Full match	-0.83	151.0632	152.07048	0.324	33059416.31	20	95.2	DDA for preferred ion	FALSE	33059416.31		8.9
	Checked	Tags	Structure	Name	Formula	Molecular Weight	Best Match	mzVault ID	mzVault Library	DeltaMass [Da]	DeltaMass [ppm]	Match	Compound Match
	FALSE			Paracetamol	C8 H9 N O2	151.06333	95.2	77301	MoNA-export-LC-MS-MS_Positive_Mode	-0.000124759	-0.825869679	95.22290084	Full match
	FALSE			Paracetamol	C8 H9 N O2	151.06333	83.3	77312	MoNA-export-LC-MS-MS_Positive_Mode	-0.000124759	-0.825869679	83.30468744	Full match
	FALSE			Paracetamol	C8 H9 N O2	151.06333	83.3	77306	MoNA-export-LC-MS-MS_Positive_Mode	-0.000124759	-0.825869679	83.30468766	Full match
	FALSE			4-ACETAMIDOPHENOL	C8 H9 N O2	151.06333	83.8	47577	MoNA-export-LC-MS-MS_Positive_Mode	-0.000124759	-0.825869679	83.81752683	Full match
	FALSE			Paracetamol	C8 H9 N O2	151.06333	84.1	77300	MoNA-export-LC-MS-MS_Positive_Mode	-0.000124759	-0.825869679	84.13781346	Full match
	FALSE			Acetaminophen / paracetamol	C8 H9 N O2	151.06333	84.4	32761	MoNA-export-LC-MS-MS_Positive_Mode	-0.000124759	-0.825869679	84.39021881	Full match
	FALSE			Paracetamol	C8 H9 N O2	151.06333	88.7	77311	MoNA-export-LC-MS-MS_Positive_Mode	-0.000124759	-0.825869679	88.72349099	Full match
	FALSE			Acetaminophen / paracetamol	C8 H9 N O2	151.06333	89	32759	MoNA-export-LC-MS-MS_Positive_Mode	-0.000124759	-0.825869679	88.9623994	Full match
	FALSE			Paracetamol	C8 H9 N O2	151.06333	89	77313	MoNA-export-LC-MS-MS_Positive_Mode	-0.000124759	-0.825869679	88.96489075	Full match
	FALSE			Acetaminophen / paracetamol	C8 H9 N O2	151.06333	89.5	32758	MoNA-export-LC-MS-MS_Positive_Mode	-0.000124759	-0.825869679	89.48424441	Full match
	FALSE			Acetaminophen	C8 H9 N O2	151.06333	89.5	93758	MoNA-export-LC-MS-MS_Positive_Mode	-0.000124759	-0.825869679	89.49585981	Full match
	FALSE			cis-1,2,3,6-Tetrahydrophthalimide	C8 H9 N O2	151.06333	94	56611	MoNA-export-LC-MS-MS_Positive_Mode	-0.000124759	-0.825869679	94.02217326	Full match
	FALSE			2-Acetamidophenol	C8 H9 N O2	151.06333	94	57790	MoNA-export-LC-MS-MS_Positive_Mode	-0.000124759	-0.825869679	94.02217326	Full match
	FALSE			Acetaminophen	C8 H9 N O2	151.06333	94	57341	MoNA-export-LC-MS-MS_Positive_Mode	-0.000124759	-0.825869679	94.02217326	Full match
	FALSE			Paracetamol	C8 H9 N O2	151.06333	94.6	77308	MoNA-export-LC-MS-MS_Positive_Mode	-0.000124759	-0.825869679	94.58385763	Full match
	FALSE			Paracetamol	C8 H9 N O2	151.06333	94.7	77307	MoNA-export-LC-MS-MS_Positive_Mode	-0.000124759	-0.825869679	94.68978625	Full match
	FALSE			Paracetamol	C8 H9 N O2	151.06333	94.8	77302	MoNA-export-LC-MS-MS_Positive_Mode	-0.000124759	-0.825869679	94.83418085	Full match
	FALSE			cis-1,2,3,6-Tetrahydrophthalimide	C8 H9 N O2	151.06333	95.1	56612	MoNA-export-LC-MS-MS_Positive_Mode	-0.000124759	-0.825869679	95.12320582	Full match
	FALSE			2-Acetamidophenol	C8 H9 N O2	151.06333	95.1	57791	MoNA-export-LC-MS-MS_Positive_Mode	-0.000124759	-0.825869679	95.12320582	Full match
	FALSE			Acetaminophen	C8 H9 N O2	151.06333	95.1	57342	MoNA-export-LC-MS-MS_Positive_Mode	-0.000124759	-0.825869679	95.12320582	Full match
	FALSE	Paracetamol	C8 H9 N O2	Full match	-0.32	151.06328	152.07056	0.294	9053362.223	20	95.2	DDA for preferred ion	FALSE	9053362.223	0.3	7.8
	Checked	Tags	Structure	Name	Formula	Molecular Weight	Best Match	mzVault ID	mzVault Library	DeltaMass [Da]	DeltaMass [ppm]	Match	Compound Match
	FALSE			Paracetamol	C8 H9 N O2	151.06333	95.2	77301	MoNA-export-LC-MS-MS_Positive_Mode	-4.82296E-05	-0.319267372	95.22290084	Full match
	FALSE			Paracetamol	C8 H9 N O2	151.06333	83.3	77312	MoNA-export-LC-MS-MS_Positive_Mode	-4.82296E-05	-0.319267372	83.30468744	Full match
	FALSE			Paracetamol	C8 H9 N O2	151.06333	83.3	77306	MoNA-export-LC-MS-MS_Positive_Mode	-4.82296E-05	-0.319267372	83.30468766	Full match
	FALSE			4-ACETAMIDOPHENOL	C8 H9 N O2	151.06333	83.8	47577	MoNA-export-LC-MS-MS_Positive_Mode	-4.82296E-05	-0.319267372	83.81752683	Full match
	FALSE			Paracetamol	C8 H9 N O2	151.06333	84.1	77300	MoNA-export-LC-MS-MS_Positive_Mode	-4.82296E-05	-0.319267372	84.1378136	Full match
	FALSE			Acetaminophen / paracetamol	C8 H9 N O2	151.06333	84.4	32761	MoNA-export-LC-MS-MS_Positive_Mode	-4.82296E-05	-0.319267372	84.39021881	Full match
	FALSE			Paracetamol	C8 H9 N O2	151.06333	88.7	77311	MoNA-export-LC-MS-MS_Positive_Mode	-4.82296E-05	-0.319267372	88.72349105	Full match
	FALSE			Acetaminophen / paracetamol	C8 H9 N O2	151.06333	89	32759	MoNA-export-LC-MS-MS_Positive_Mode	-4.82296E-05	-0.319267372	88.96239934	Full match
	FALSE			Paracetamol	C8 H9 N O2	151.06333	89	77313	MoNA-export-LC-MS-MS_Positive_Mode	-4.82296E-05	-0.319267372	88.96489075	Full match
	FALSE			Acetaminophen / paracetamol	C8 H9 N O2	151.06333	89.5	32758	MoNA-export-LC-MS-MS_Positive_Mode	-4.82296E-05	-0.319267372	89.48424433	Full match
	FALSE			Acetaminophen	C8 H9 N O2	151.06333	89.5	93758	MoNA-export-LC-MS-MS_Positive_Mode	-4.82296E-05	-0.319267372	89.49585981	Full match
	FALSE			cis-1,2,3,6-Tetrahydrophthalimide	C8 H9 N O2	151.06333	94	56611	MoNA-export-LC-MS-MS_Positive_Mode	-4.82296E-05	-0.319267372	94.02217326	Full match
	FALSE			2-Acetamidophenol	C8 H9 N O2	151.06333	94	57790	MoNA-export-LC-MS-MS_Positive_Mode	-4.82296E-05	-0.319267372	94.02217326	Full match
	FALSE			Acetaminophen	C8 H9 N O2	151.06333	94	57341	MoNA-export-LC-MS-MS_Positive_Mode	-4.82296E-05	-0.319267372	94.02217326	Full match
	FALSE			Paracetamol	C8 H9 N O2	151.06333	94.6	77308	MoNA-export-LC-MS-MS_Positive_Mode	-4.82296E-05	-0.319267372	94.58385762	Full match
	FALSE			Paracetamol	C8 H9 N O2	151.06333	94.7	77307	MoNA-export-LC-MS-MS_Positive_Mode	-4.82296E-05	-0.319267372	94.68978625	Full match
	FALSE			Paracetamol	C8 H9 N O2	151.06333	94.8	77302	MoNA-export-LC-MS-MS_Positive_Mode	-4.82296E-05	-0.319267372	94.83418085	Full match
	FALSE			cis-1,2,3,6-Tetrahydrophthalimide	C8 H9 N O2	151.06333	95.1	56612	MoNA-export-LC-MS-MS_Positive_Mode	-4.82296E-05	-0.319267372	95.12320582	Full match
	FALSE			2-Acetamidophenol	C8 H9 N O2	151.06333	95.1	57791	MoNA-export-LC-MS-MS_Positive_Mode	-4.82296E-05	-0.319267372	95.12320582	Full match
	FALSE			Acetaminophen	C8 H9 N O2	151.06333	95.1	57342	MoNA-export-LC-MS-MS_Positive_Mode	-4.82296E-05	-0.319267372	95.12320582	Full match
	FALSE	PROPIONYLCARNITINE	C10 H19 N O4	Full match	-0.54	217.13129	218.13857	2.137	106660696.4	9	95	DDA for preferred ion	FALSE	106660696.4	0.3	8.9
	Checked	Tags	Structure	Name	Formula	Molecular Weight	Best Match	mzVault ID	mzVault Library	DeltaMass [Da]	DeltaMass [ppm]	Match	Compound Match
	FALSE			PROPIONYLCARNITINE	C10 H19 N O4	217.13141	50.3	50781	MoNA-export-LC-MS-MS_Positive_Mode	-0.000118116	-0.543982452	50.29007206	Full match
	FALSE			PROPIONYLCARNITINE	C10 H19 N O4	217.13141	61.3	50783	MoNA-export-LC-MS-MS_Positive_Mode	-0.000118116	-0.543982452	61.28045346	Full match
	FALSE			PROPIONYLCARNITINE	C10 H19 N O4	217.13141	62.7	50782	MoNA-export-LC-MS-MS_Positive_Mode	-0.000118116	-0.543982452	62.72637158	Full match
	FALSE			Propionyl-carnitine; AIF; CE30; CorrDec	C10 H19 N O4	217.13141	68.4	53683	MoNA-export-LC-MS-MS_Positive_Mode	-0.000118116	-0.543982452	68.40260322	Full match
	FALSE			Propionyl-carnitine; AIF; CE30; MS2Dec	C10 H19 N O4	217.13141	81.1	53680	MoNA-export-LC-MS-MS_Positive_Mode	-0.000118116	-0.543982452	81.06469818	Full match
	FALSE			Propionyl-carnitine; AIF; CE10; CorrDec	C10 H19 N O4	217.13141	89.6	53684	MoNA-export-LC-MS-MS_Positive_Mode	-0.000118116	-0.543982452	89.57048051	Full match
	FALSE			Propionyl-carnitine; AIF; CE10; MS2Dec	C10 H19 N O4	217.13141	89.9	53681	MoNA-export-LC-MS-MS_Positive_Mode	-0.000118116	-0.543982452	89.91181666	Full match
	FALSE			Propionylcarnitine	C10 H19 N O4	217.13141	90	68425	MoNA-export-LC-MS-MS_Positive_Mode	-0.000118116	-0.543982452	90.04514334	Full match
	FALSE			PROPIONYLCARNITINE	C10 H19 N O4	217.13141	95	48591	MoNA-export-LC-MS-MS_Positive_Mode	-0.000118116	-0.543982452	94.97185283	Full match
	FALSE	BETAINE	C5 H11 N O2	Full match	-0.85	117.07888	156.04204	2.214	1073544358	24	94.9	DDA for preferred ion	FALSE	1073544358	7.5	9.5
	Checked	Tags	Structure	Name	Formula	Molecular Weight	Best Match	mzVault ID	mzVault Library	DeltaMass [Da]	DeltaMass [ppm]	Match	Compound Match
	FALSE			BETAINE	C5 H11 N O2	117.07898	91.8	48264	MoNA-export-LC-MS-MS_Positive_Mode	-9.94854E-05	-0.849729368	91.82086755	Full match
	FALSE			BETAINE	C5 H11 N O2	117.07898	89.2	51573	MoNA-export-LC-MS-MS_Positive_Mode	-9.94854E-05	-0.849729368	89.18028536	Full match
	FALSE			BETAINE	C5 H11 N O2	117.07898	92	47887	MoNA-export-LC-MS-MS_Positive_Mode	-9.94854E-05	-0.849729368	91.9728283	Full match
	FALSE			L-Valine	C5 H11 N O2	117.07898	87.2	54307	MoNA-export-LC-MS-MS_Positive_Mode	-9.94854E-05	-0.849729368	87.1506405	Full match
	FALSE			VALINE	C5 H11 N O2	117.07898	87.7	48585	MoNA-export-LC-MS-MS_Positive_Mode	-9.94854E-05	-0.849729368	87.72129488	Full match
	FALSE			VALINE	C5 H11 N O2	117.07898	87.7	48582	MoNA-export-LC-MS-MS_Positive_Mode	-9.94854E-05	-0.849729368	87.72129489	Full match
	FALSE			BETAINE	C5 H11 N O2	117.07898	93.9	49120	MoNA-export-LC-MS-MS_Positive_Mode	-9.94854E-05	-0.849729368	93.85958145	Full match
	FALSE			BETAINE	C5 H11 N O2	117.07898	94.9	49117	MoNA-export-LC-MS-MS_Positive_Mode	-9.94854E-05	-0.849729368	94.89349735	Full match
	FALSE			BETAINE	C5 H11 N O2	117.07898	91.7	48547	MoNA-export-LC-MS-MS_Positive_Mode	-9.94854E-05	-0.849729368	91.72318672	Full match
	FALSE			BETAINE	C5 H11 N O2	117.07898	91.6	47688	MoNA-export-LC-MS-MS_Positive_Mode	-9.94854E-05	-0.849729368	91.59542231	Full match
	FALSE			BETAINE	C5 H11 N O2	117.07898	87.2	49116	MoNA-export-LC-MS-MS_Positive_Mode	-9.94854E-05	-0.849729368	87.19602395	Full match
	FALSE			BETAINE	C5 H11 N O2	117.07898	81.4	50713	MoNA-export-LC-MS-MS_Positive_Mode	-9.94854E-05	-0.849729368	81.42133421	Full match
	FALSE			Valine	C5 H11 N O2	117.07898	88.1	79132	MoNA-export-LC-MS-MS_Positive_Mode	-9.94854E-05	-0.849729368	88.14842077	Full match
	FALSE			Valine	C5 H11 N O2	117.07898	88.4	79133	MoNA-export-LC-MS-MS_Positive_Mode	-9.94854E-05	-0.849729368	88.35189574	Full match
	FALSE			L-Valine	C5 H11 N O2	117.07898	88.5	34365	MoNA-export-LC-MS-MS_Positive_Mode	-9.94854E-05	-0.849729368	88.51874838	Full match
	FALSE			Valine	C5 H11 N O2	117.07898	88.6	79126	MoNA-export-LC-MS-MS_Positive_Mode	-9.94854E-05	-0.849729368	88.55373245	Full match
	FALSE			Valine	C5 H11 N O2	117.07898	88.8	79134	MoNA-export-LC-MS-MS_Positive_Mode	-9.94854E-05	-0.849729368	88.75391205	Full match
	FALSE			Valine	C5 H11 N O2	117.07898	88.8	79139	MoNA-export-LC-MS-MS_Positive_Mode	-9.94854E-05	-0.849729368	88.75391205	Full match
	FALSE			Valine	C5 H11 N O2	117.07898	88.9	79136	MoNA-export-LC-MS-MS_Positive_Mode	-9.94854E-05	-0.849729368	88.87946864	Full match
	FALSE			Valine	C5 H11 N O2	117.07898	88.9	79138	MoNA-export-LC-MS-MS_Positive_Mode	-9.94854E-05	-0.849729368	88.87946864	Full match
	FALSE			Valine	C5 H11 N O2	117.07898	88.9	79124	MoNA-export-LC-MS-MS_Positive_Mode	-9.94854E-05	-0.849729368	88.94380955	Full match
	FALSE			Valine	C5 H11 N O2	117.07898	89.3	79140	MoNA-export-LC-MS-MS_Positive_Mode	-9.94854E-05	-0.849729368	89.34483831	Full match
	FALSE			BETAINE	C5 H11 N O2	117.07898	84.3	51574	MoNA-export-LC-MS-MS_Positive_Mode	-9.94854E-05	-0.849729368	84.27611425	Full match
	FALSE			BETAINE	C5 H11 N O2	117.07898	91.1	50714	MoNA-export-LC-MS-MS_Positive_Mode	-9.94854E-05	-0.849729368	91.08432885	Full match
	FALSE	ARGININE	C6 H14 N4 O2	Invalid mass	-97791.47	157.08504	175.11887	3.593	225991686.1	15	94.6	DDA for other ion	FALSE	225991686.1		8.4
	Checked	Tags	Structure	Name	Formula	Molecular Weight	Best Match	mzVault ID	mzVault Library	DeltaMass [Da]	DeltaMass [ppm]	Match	Compound Match
	FALSE			L-Arginine	C6 H14 N4 O2	174.11168	93.7	54301	MoNA-export-LC-MS-MS_Positive_Mode	-17.026636	-97791.46599	93.19526967	Invalid mass
	FALSE			ARGININE	C6 H14 N4 O2	174.11168	94.6	48522	MoNA-export-LC-MS-MS_Positive_Mode	-17.026636	-97791.46599	94.61722705	Invalid mass
	FALSE			Arginine	C6 H14 N4 O2	174.11168	92.8	79216	MoNA-export-LC-MS-MS_Positive_Mode	-17.026636	-97791.46599	92.82066448	Invalid mass
	FALSE			L-Arginine	C6 H14 N4 O2	174.11168	93.1	54303	MoNA-export-LC-MS-MS_Positive_Mode	-17.026636	-97791.46599	93.08472556	Invalid mass
	FALSE			ARGININE	C6 H14 N4 O2	174.11168	92.6	47872	MoNA-export-LC-MS-MS_Positive_Mode	-17.026636	-97791.46599	92.55996462	Invalid mass
	FALSE			L-Arginine	C6 H14 N4 O2	174.11168	89.7	54302	MoNA-export-LC-MS-MS_Positive_Mode	-17.026636	-97791.46599	89.73307243	Invalid mass
	FALSE			Arginine	C6 H14 N4 O2	174.11168	88.7	68938	MoNA-export-LC-MS-MS_Positive_Mode	-17.026636	-97791.46599	88.68511172	Invalid mass
	FALSE			Arginine	C6 H14 N4 O2	174.11168	92.6	79212	MoNA-export-LC-MS-MS_Positive_Mode	-17.026636	-97791.46599	92.56008009	Invalid mass
	FALSE			L-Arginine	C6 H14 N4 O2	174.11168	88	54414	MoNA-export-LC-MS-MS_Positive_Mode	-17.026636	-97791.46599	87.96224539	Invalid mass
	FALSE			ARGININE	C6 H14 N4 O2	174.11168	88.5	51505	MoNA-export-LC-MS-MS_Positive_Mode	-17.026636	-97791.46599	88.54006403	Invalid mass
	FALSE			Arginine; LC-tDDA; CE10	C6 H14 N4 O2	174.11168	88.1	52204	MoNA-export-LC-MS-MS_Positive_Mode	-17.026636	-97791.46599	88.09142891	Invalid mass
	FALSE			L-Arginine	C6 H14 N4 O2	174.11168	90.5	54416	MoNA-export-LC-MS-MS_Positive_Mode	-17.026636	-97791.46599	90.30962524	Invalid mass
	FALSE			L-Arginine	C6 H14 N4 O2	174.11168	90.9	54300	MoNA-export-LC-MS-MS_Positive_Mode	-17.026636	-97791.46599	90.40724917	Invalid mass
	FALSE			L-Arginine	C6 H14 N4 O2	174.11168	91.5	54412	MoNA-export-LC-MS-MS_Positive_Mode	-17.026636	-97791.46599	91.08145617	Invalid mass
	FALSE			L-Arginine	C6 H14 N4 O2	174.11168	92.5	54304	MoNA-export-LC-MS-MS_Positive_Mode	-17.026636	-97791.46599	92.47068418	Invalid mass
	FALSE	Adenosine	C10 H13 N5 O4	Full match	-0.44	267.09664	268.10391	1.05	107693790.3	17	94.6	DDA for preferred ion	FALSE	107693790.3		5.7
	Checked	Tags	Structure	Name	Formula	Molecular Weight	Best Match	mzVault ID	mzVault Library	DeltaMass [Da]	DeltaMass [ppm]	Match	Compound Match
	FALSE			Adenosine	C10 H13 N5 O4	267.09675	87.3	66915	MoNA-export-LC-MS-MS_Positive_Mode	-0.000118066	-0.442036388	87.29756162	Full match
	FALSE			ADENOSINE	C10 H13 N5 O4	267.09675	88.3	48436	MoNA-export-LC-MS-MS_Positive_Mode	-0.000118066	-0.442036388	88.33633376	Full match
	FALSE			Adenosine	C10 H13 N5 O4	267.09675	86.2	2477	MoNA-export-LC-MS-MS_Positive_Mode	-0.000118066	-0.442036388	86.18348353	Full match
	FALSE			Adenosine	C10 H13 N5 O4	267.09675	86.9	66914	MoNA-export-LC-MS-MS_Positive_Mode	-0.000118066	-0.442036388	86.89639656	Full match
	FALSE			Adenosine	C10 H13 N5 O4	267.09675	91.3	38864	MoNA-export-LC-MS-MS_Positive_Mode	-0.000118066	-0.442036388	91.279103	Full match
	FALSE			Adenosine	C10 H13 N5 O4	267.09675	91.3	40137	MoNA-export-LC-MS-MS_Positive_Mode	-0.000118066	-0.442036388	91.279103	Full match
	FALSE			Adenosine	C10 H13 N5 O4	267.09675	91.4	40925	MoNA-export-LC-MS-MS_Positive_Mode	-0.000118066	-0.442036388	91.44462477	Full match
	FALSE			ADENOSINE	C10 H13 N5 O4	267.09675	89	54689	MoNA-export-LC-MS-MS_Positive_Mode	-0.000118066	-0.442036388	88.95988939	Full match
	FALSE			Adenosine	C10 H13 N5 O4	267.09675	90.1	34193	MoNA-export-LC-MS-MS_Positive_Mode	-0.000118066	-0.442036388	90.14544166	Full match
	FALSE			Adenosine	C10 H13 N5 O4	267.09675	91.5	71859	MoNA-export-LC-MS-MS_Positive_Mode	-0.000118066	-0.442036388	91.4618783	Full match
	FALSE			Adenosine	C10 H13 N5 O4	267.09675	93.4	71858	MoNA-export-LC-MS-MS_Positive_Mode	-0.000118066	-0.442036388	93.44570402	Full match
	FALSE			Adenosine	C10 H13 N5 O4	267.09675	94.6	71857	MoNA-export-LC-MS-MS_Positive_Mode	-0.000118066	-0.442036388	94.58120928	Full match
	FALSE			Adenosine	C10 H13 N5 O4	267.09675	87.1	2478	MoNA-export-LC-MS-MS_Positive_Mode	-0.000118066	-0.442036388	87.14986412	Full match
	FALSE			Adenosine	C10 H13 N5 O4	267.09675	84.8	2479	MoNA-export-LC-MS-MS_Positive_Mode	-0.000118066	-0.442036388	84.78974737	Full match
	FALSE			Adenosine	C10 H13 N5 O4	267.09675	84.4	66916	MoNA-export-LC-MS-MS_Positive_Mode	-0.000118066	-0.442036388	84.36915783	Full match
	FALSE			Adenosine	C10 H13 N5 O4	267.09675	84.8	71862	MoNA-export-LC-MS-MS_Positive_Mode	-0.000118066	-0.442036388	84.79061986	Full match
	FALSE			Adenosine	C10 H13 N5 O4	267.09675	84.4	66917	MoNA-export-LC-MS-MS_Positive_Mode	-0.000118066	-0.442036388	84.3887381	Full match
	FALSE	L-Tryptophan	C11 H12 N2 O2	Invalid mass	-201022.42	163.06324	205.09706	1.849	290365113.9	22	94.5	DDA for other ion	FALSE	290365113.9	0.3	8.9
	Checked	Tags	Structure	Name	Formula	Molecular Weight	Best Match	mzVault ID	mzVault Library	DeltaMass [Da]	DeltaMass [ppm]	Match	Compound Match
	FALSE			Tryptophan	C11 H12 N2 O2	204.08988	85.9	68311	MoNA-export-LC-MS-MS_Positive_Mode	-41.02664197	-201022.4243	85.86219808	Invalid mass
	FALSE			TRYPTOPHAN	C11 H12 N2 O2	204.08988	87.2	274	MoNA-export-LC-MS-MS_Positive_Mode	-41.02664197	-201022.4243	87.18327289	Invalid mass
	FALSE			TRYPTOPHAN	C11 H12 N2 O2	204.08988	72.7	25856	MoNA-export-LC-MS-MS_Positive_Mode	-41.02664197	-201022.4243	72.65670429	Invalid mass
	FALSE			TRYPTOPHAN	C11 H12 N2 O2	204.08988	72.7	48568	MoNA-export-LC-MS-MS_Positive_Mode	-41.02664197	-201022.4243	72.69467102	Invalid mass
	FALSE			TRYPTOPHAN	C11 H12 N2 O2	204.08988	87.8	48543	MoNA-export-LC-MS-MS_Positive_Mode	-41.02664197	-201022.4243	87.81697373	Invalid mass
	FALSE			Tryptophan	C11 H12 N2 O2	204.08988	73.4	81933	MoNA-export-LC-MS-MS_Positive_Mode	-41.02664197	-201022.4243	73.38431292	Invalid mass
	FALSE			TRYPTOPHAN	C11 H12 N2 O2	204.08988	85.6	47884	MoNA-export-LC-MS-MS_Positive_Mode	-41.02664197	-201022.4243	85.61123077	Invalid mass
	FALSE			L-Tryptophan	C11 H12 N2 O2	204.08988	86.7	34377	MoNA-export-LC-MS-MS_Positive_Mode	-41.02664197	-201022.4243	86.72838333	Invalid mass
	FALSE			L-Tryptophane	C11 H12 N2 O2	204.08988	80.2	39317	MoNA-export-LC-MS-MS_Positive_Mode	-41.02664197	-201022.4243	80.21759015	Invalid mass
	FALSE			L-Trp	C11 H12 N2 O2	204.08988	80.2	40614	MoNA-export-LC-MS-MS_Positive_Mode	-41.02664197	-201022.4243	80.21759015	Invalid mass
	FALSE			Tryptophan	C11 H12 N2 O2	204.08988	86.5	66952	MoNA-export-LC-MS-MS_Positive_Mode	-41.02664197	-201022.4243	86.50761222	Invalid mass
	FALSE			D-TRYPTOPHAN	C11 H12 N2 O2	204.08988	85	74118	MoNA-export-LC-MS-MS_Positive_Mode	-41.02664197	-201022.4243	85.02869705	Invalid mass
	FALSE			TRYPTOPHAN	C11 H12 N2 O2	204.08988	85.5	273	MoNA-export-LC-MS-MS_Positive_Mode	-41.02664197	-201022.4243	85.49164833	Invalid mass
	FALSE			L-TRYPTOPHAN	C11 H12 N2 O2	204.08988	86.4	73475	MoNA-export-LC-MS-MS_Positive_Mode	-41.02664197	-201022.4243	86.43683794	Invalid mass
	FALSE			L-Tryptophan	C11 H12 N2 O2	204.08988	87.8	92385	MoNA-export-LC-MS-MS_Positive_Mode	-41.02664197	-201022.4243	87.83966499	Invalid mass
	FALSE			L-Tryptophan	C11 H12 N2 O2	204.08988	88.8	34376	MoNA-export-LC-MS-MS_Positive_Mode	-41.02664197	-201022.4243	88.77279576	Invalid mass
	FALSE			L-Tryptophan	C11 H12 N2 O2	204.08988	90.9	54319	MoNA-export-LC-MS-MS_Positive_Mode	-41.02664197	-201022.4243	90.8525966	Invalid mass
	FALSE			L-Tryptophan	C11 H12 N2 O2	204.08988	92	54318	MoNA-export-LC-MS-MS_Positive_Mode	-41.02664197	-201022.4243	92.04405833	Invalid mass
	FALSE			L-Tryptophan	C11 H12 N2 O2	204.08988	90.7	54320	MoNA-export-LC-MS-MS_Positive_Mode	-41.02664197	-201022.4243	90.72685539	Invalid mass
	FALSE			L-Tryptophan	C11 H12 N2 O2	204.08988	90.8	54322	MoNA-export-LC-MS-MS_Positive_Mode	-41.02664197	-201022.4243	90.78664148	Invalid mass
	FALSE			L-Tryptophan	C11 H12 N2 O2	204.08988	91.4	54321	MoNA-export-LC-MS-MS_Positive_Mode	-41.02664197	-201022.4243	91.37683017	Invalid mass
	FALSE			L-Tryptophan	C11 H12 N2 O2	204.08988	94.5	33116	MoNA-export-LC-MS-MS_Positive_Mode	-41.02664197	-201022.4243	94.50531685	Invalid mass
	FALSE	OCTANOYLCARNITINE	C15 H29 N O4	Full match	-0.69	287.20946	288.21674	1.373	28451894.19	9	94.4	DDA for preferred ion	FALSE	28451894.19		9.5
	Checked	Tags	Structure	Name	Formula	Molecular Weight	Best Match	mzVault ID	mzVault Library	DeltaMass [Da]	DeltaMass [ppm]	Match	Compound Match
	FALSE			OCTANOYLCARNITINE	C15 H29 N O4	287.20966	78.1	50771	MoNA-export-LC-MS-MS_Positive_Mode	-0.00019906	-0.693083086	78.08835557	Full match
	FALSE			Octanoyl-carnitine; AIF; CE30; CorrDec	C15 H29 N O4	287.20966	79.1	53701	MoNA-export-LC-MS-MS_Positive_Mode	-0.00019906	-0.693083086	74.66128032	Full match
	FALSE			Octanoyl-L-Carnitine	C15 H29 N O4	287.20966	79.5	33876	MoNA-export-LC-MS-MS_Positive_Mode	-0.00019906	-0.693083086	75.85705724	Full match
	FALSE			Octanoyl-carnitine; AIF; CE10; CorrDec	C15 H29 N O4	287.20966	78.8	53702	MoNA-export-LC-MS-MS_Positive_Mode	-0.00019906	-0.693083086	77.87813032	Full match
	FALSE			Octanoyl-carnitine; AIF; CE30; MS2Dec	C15 H29 N O4	287.20966	82.7	53698	MoNA-export-LC-MS-MS_Positive_Mode	-0.00019906	-0.693083086	81.21614052	Full match
	FALSE			Octanoyl-carnitine; AIF; CE10; MS2Dec	C15 H29 N O4	287.20966	84.5	53699	MoNA-export-LC-MS-MS_Positive_Mode	-0.00019906	-0.693083086	84.52704624	Full match
	FALSE			Octanoyl-L-Carnitine	C15 H29 N O4	287.20966	92.5	33877	MoNA-export-LC-MS-MS_Positive_Mode	-0.00019906	-0.693083086	92.51533043	Full match
	FALSE			Octanoyl-L-Carnitine	C15 H29 N O4	287.20966	89.5	33878	MoNA-export-LC-MS-MS_Positive_Mode	-0.00019906	-0.693083086	89.51943862	Full match
	FALSE			OCTANOYLCARNITINE	C15 H29 N O4	287.20966	94.4	48588	MoNA-export-LC-MS-MS_Positive_Mode	-0.00019906	-0.693083086	94.43926075	Full match
	FALSE	Piperine	C17 H19 N O3	Full match	-0.54	285.13634	286.14362	0.259	257450766.8	16	94.4	DDA for preferred ion	FALSE	257450766.8		10
	Checked	Tags	Structure	Name	Formula	Molecular Weight	Best Match	mzVault ID	mzVault Library	DeltaMass [Da]	DeltaMass [ppm]	Match	Compound Match
	FALSE			Piperine	C17 H19 N O3	285.13649	86	56482	MoNA-export-LC-MS-MS_Positive_Mode	-0.000154184	-0.540737781	86.01350559	Full match
	FALSE			Piperine	C17 H19 N O3	285.13649	86.9	47041	MoNA-export-LC-MS-MS_Positive_Mode	-0.000154184	-0.540737781	86.85403801	Full match
	FALSE			Piperine	C17 H19 N O3	285.13649	87.2	47038	MoNA-export-LC-MS-MS_Positive_Mode	-0.000154184	-0.540737781	87.24264511	Full match
	FALSE			Piperine	C17 H19 N O3	285.13649	87.5	47024	MoNA-export-LC-MS-MS_Positive_Mode	-0.000154184	-0.540737781	87.49093183	Full match
	FALSE			Piperine	C17 H19 N O3	285.13649	88.1	47029	MoNA-export-LC-MS-MS_Positive_Mode	-0.000154184	-0.540737781	88.14687717	Full match
	FALSE			Piperine	C17 H19 N O3	285.13649	88.4	47039	MoNA-export-LC-MS-MS_Positive_Mode	-0.000154184	-0.540737781	88.35254077	Full match
	FALSE			Piperine	C17 H19 N O3	285.13649	91.2	650	MoNA-export-LC-MS-MS_Positive_Mode	-0.000154184	-0.540737781	91.18847013	Full match
	FALSE			Piperine	C17 H19 N O3	285.13649	91.4	47026	MoNA-export-LC-MS-MS_Positive_Mode	-0.000154184	-0.540737781	91.38700532	Full match
	FALSE			Piperine	C17 H19 N O3	285.13649	91.5	47034	MoNA-export-LC-MS-MS_Positive_Mode	-0.000154184	-0.540737781	91.45808901	Full match
	FALSE			Piperine	C17 H19 N O3	285.13649	91.5	47036	MoNA-export-LC-MS-MS_Positive_Mode	-0.000154184	-0.540737781	91.5471488	Full match
	FALSE			Piperine	C17 H19 N O3	285.13649	91.6	47031	MoNA-export-LC-MS-MS_Positive_Mode	-0.000154184	-0.540737781	91.57948785	Full match
	FALSE			Piperine	C17 H19 N O3	285.13649	91.7	47035	MoNA-export-LC-MS-MS_Positive_Mode	-0.000154184	-0.540737781	91.72855637	Full match
	FALSE			Piperine	C17 H19 N O3	285.13649	91.7	47033	MoNA-export-LC-MS-MS_Positive_Mode	-0.000154184	-0.540737781	91.74354736	Full match
	FALSE			Piperine	C17 H19 N O3	285.13649	92	47032	MoNA-export-LC-MS-MS_Positive_Mode	-0.000154184	-0.540737781	91.95101535	Full match
	FALSE			Piperine	C17 H19 N O3	285.13649	92	47030	MoNA-export-LC-MS-MS_Positive_Mode	-0.000154184	-0.540737781	92.04281804	Full match
	FALSE			Piperine	C17 H19 N O3	285.13649	94.4	649	MoNA-export-LC-MS-MS_Positive_Mode	-0.000154184	-0.540737781	94.4376479	Full match
	FALSE	PHENYLACETYL-GLUTAMINE	C13 H16 N2 O4	Full match	-0.61	264.11084	265.1181	1.706	104720708.6	9	94.4	DDA for preferred ion	FALSE	104720708.6		9.5
	Checked	Tags	Structure	Name	Formula	Molecular Weight	Best Match	mzVault ID	mzVault Library	DeltaMass [Da]	DeltaMass [ppm]	Match	Compound Match
	FALSE			phenylacetylglutamine	C13 H16 N2 O4	264.11101	92.5	83691	MoNA-export-LC-MS-MS_Positive_Mode	-0.000162204	-0.614148989	92.50164593	Full match
	FALSE			PHENYLACETYL-GLUTAMINE	C13 H16 N2 O4	264.11101	94.4	47960	MoNA-export-LC-MS-MS_Positive_Mode	-0.000162204	-0.614148989	94.35913392	Full match
	FALSE			Phenylacetylglutamine	C13 H16 N2 O4	264.11101	91.2	68461	MoNA-export-LC-MS-MS_Positive_Mode	-0.000162204	-0.614148989	91.20853591	Full match
	FALSE			Phenylacetylglutamine	C13 H16 N2 O4	264.11101	82.5	67606	MoNA-export-LC-MS-MS_Positive_Mode	-0.000162204	-0.614148989	82.46117787	Full match
	FALSE			Phenylacetylglutamine; AIF; CE30; MS2Dec	C13 H16 N2 O4	264.11101	79.2	53609	MoNA-export-LC-MS-MS_Positive_Mode	-0.000162204	-0.614148989	79.23884389	Full match
	FALSE			Phenylacetylglutamine; AIF; CE10; CorrDec	C13 H16 N2 O4	264.11101	58.3	53607	MoNA-export-LC-MS-MS_Positive_Mode	-0.000162204	-0.614148989	58.30527958	Full match
	FALSE			PHENYLACETYL-GLUTAMINE	C13 H16 N2 O4	264.11101	64.7	49938	MoNA-export-LC-MS-MS_Positive_Mode	-0.000162204	-0.614148989	64.72063887	Full match
	FALSE			PHENYLACETYL-GLUTAMINE	C13 H16 N2 O4	264.11101	64.7	49935	MoNA-export-LC-MS-MS_Positive_Mode	-0.000162204	-0.614148989	64.70218208	Full match
	FALSE			Phenylacetylglutamine; AIF; CE30; CorrDec	C13 H16 N2 O4	264.11101	82.3	53606	MoNA-export-LC-MS-MS_Positive_Mode	-0.000162204	-0.614148989	82.26130953	Full match
	FALSE	Lysine	C6 H14 N2 O2	Full match	-0.64	146.10543	130.08617	3.614	911753274.3	19	94.2	DDA for preferred ion	FALSE	911753274.3	1.3	10
	Checked	Tags	Structure	Name	Formula	Molecular Weight	Best Match	mzVault ID	mzVault Library	DeltaMass [Da]	DeltaMass [ppm]	Match	Compound Match
	FALSE			Lysine; AIF; CE10; MS2Dec	C6 H14 N2 O2	146.10553	87.6	53000	MoNA-export-LC-MS-MS_Positive_Mode	-9.37691E-05	-0.641790343	87.62594526	Full match
	FALSE			LYSINE	C6 H14 N2 O2	146.10553	93.1	48531	MoNA-export-LC-MS-MS_Positive_Mode	-9.37691E-05	-0.641790343	93.146877	Full match
	FALSE			LYSINE	C6 H14 N2 O2	146.10553	89.4	51532	MoNA-export-LC-MS-MS_Positive_Mode	-9.37691E-05	-0.641790343	89.35241119	Full match
	FALSE			LYSINE	C6 H14 N2 O2	146.10553	86.7	51723	MoNA-export-LC-MS-MS_Positive_Mode	-9.37691E-05	-0.641790343	86.73929274	Full match
	FALSE			LYSINE	C6 H14 N2 O2	146.10553	86.5	51534	MoNA-export-LC-MS-MS_Positive_Mode	-9.37691E-05	-0.641790343	86.51692847	Full match
	FALSE			L-Lysine monohydrochloride	C6 H14 N2 O2	146.10553	86.3	39183	MoNA-export-LC-MS-MS_Positive_Mode	-9.37691E-05	-0.641790343	86.3413941	Full match
	FALSE			Lysine	C6 H14 N2 O2	146.10553	82.9	41918	MoNA-export-LC-MS-MS_Positive_Mode	-9.37691E-05	-0.641790343	82.91789921	Full match
	FALSE			LYSINE	C6 H14 N2 O2	146.10553	84.5	54963	MoNA-export-LC-MS-MS_Positive_Mode	-9.37691E-05	-0.641790343	84.50801054	Full match
	FALSE			Lysine; LC-tDDA; CE10	C6 H14 N2 O2	146.10553	84.8	52272	MoNA-export-LC-MS-MS_Positive_Mode	-9.37691E-05	-0.641790343	84.80593793	Full match
	FALSE			L-LYSINE	C6 H14 N2 O2	146.10553	86.6	73562	MoNA-export-LC-MS-MS_Positive_Mode	-9.37691E-05	-0.641790343	86.63681016	Full match
	FALSE			L-lysine	C6 H14 N2 O2	146.10553	88.2	55507	MoNA-export-LC-MS-MS_Positive_Mode	-9.37691E-05	-0.641790343	88.16784874	Full match
	FALSE			Lysine	C6 H14 N2 O2	146.10553	93.1	41919	MoNA-export-LC-MS-MS_Positive_Mode	-9.37691E-05	-0.641790343	93.13693884	Full match
	FALSE			Lysine	C6 H14 N2 O2	146.10553	94.2	41920	MoNA-export-LC-MS-MS_Positive_Mode	-9.37691E-05	-0.641790343	94.21795671	Full match
	FALSE			L-Lysine	C6 H14 N2 O2	146.10553	83.6	54360	MoNA-export-LC-MS-MS_Positive_Mode	-9.37691E-05	-0.641790343	83.6181441	Full match
	FALSE			L-Lysine	C6 H14 N2 O2	146.10553	83.8	34358	MoNA-export-LC-MS-MS_Positive_Mode	-9.37691E-05	-0.641790343	83.77220924	Full match
	FALSE			L-Lysine	C6 H14 N2 O2	146.10553	84.5	54359	MoNA-export-LC-MS-MS_Positive_Mode	-9.37691E-05	-0.641790343	84.47307398	Full match
	FALSE			Lysine; AIF; CE10; CorrDec	C6 H14 N2 O2	146.10553	84.5	53003	MoNA-export-LC-MS-MS_Positive_Mode	-9.37691E-05	-0.641790343	84.54278572	Full match
	FALSE			Lysine; AIF; CE0; MS2Dec	C6 H14 N2 O2	146.10553	85.6	53001	MoNA-export-LC-MS-MS_Positive_Mode	-9.37691E-05	-0.641790343	85.55594462	Full match
	FALSE			L-Lysine	C6 H14 N2 O2	146.10553	86.3	40481	MoNA-export-LC-MS-MS_Positive_Mode	-9.37691E-05	-0.641790343	86.3413941	Full match
	FALSE	1-Methyladenosine	C11 H15 N5 O4	Full match	-0.09	281.11238	282.11963	2.151	2489795.248	14	94	DDA for preferred ion	FALSE	2489795.248		9.7
	Checked	Tags	Structure	Name	Formula	Molecular Weight	Best Match	mzVault ID	mzVault Library	DeltaMass [Da]	DeltaMass [ppm]	Match	Compound Match
	FALSE			N6-Me-Adenosine	C11 H15 N5 O4	281.1124	91.2	54161	MoNA-export-LC-MS-MS_Positive_Mode	-2.63972E-05	-0.093902817	91.18670437	Full match
	FALSE			1-METHYLADENOSINE	C11 H15 N5 O4	281.1124	91.5	48527	MoNA-export-LC-MS-MS_Positive_Mode	-2.63972E-05	-0.093902817	91.46460049	Full match
	FALSE			N6-Me-Adenosine	C11 H15 N5 O4	281.1124	91.5	54166	MoNA-export-LC-MS-MS_Positive_Mode	-2.63972E-05	-0.093902817	91.5040598	Full match
	FALSE			N6-Me-Adenosine	C11 H15 N5 O4	281.1124	91.5	54168	MoNA-export-LC-MS-MS_Positive_Mode	-2.63972E-05	-0.093902817	91.54345603	Full match
	FALSE			N6-Me-Adenosine	C11 H15 N5 O4	281.1124	91.5	54165	MoNA-export-LC-MS-MS_Positive_Mode	-2.63972E-05	-0.093902817	91.54345603	Full match
	FALSE			N1-Methyladenosine; LC-tDDA; CE30	C11 H15 N5 O4	281.1124	88.3	52366	MoNA-export-LC-MS-MS_Positive_Mode	-2.63972E-05	-0.093902817	88.31583875	Full match
	FALSE			N1-Methyladenosine; AIF; CE30; MS2Dec	C11 H15 N5 O4	281.1124	88.5	53407	MoNA-export-LC-MS-MS_Positive_Mode	-2.63972E-05	-0.093902817	88.52061896	Full match
	FALSE			N1-Methyladenosine; LC-tDDA; CE40	C11 H15 N5 O4	281.1124	91.9	52365	MoNA-export-LC-MS-MS_Positive_Mode	-2.63972E-05	-0.093902817	91.89787357	Full match
	FALSE			1-Methyladenosine	C11 H15 N5 O4	281.1124	94	5175	MoNA-export-LC-MS-MS_Positive_Mode	-2.63972E-05	-0.093902817	94.02347171	Full match
	FALSE			N6-Me-Adenosine	C11 H15 N5 O4	281.1124	91.2	54159	MoNA-export-LC-MS-MS_Positive_Mode	-2.63972E-05	-0.093902817	91.18670437	Full match
	FALSE			N6-Me-Adenosine	C11 H15 N5 O4	281.1124	91.1	54160	MoNA-export-LC-MS-MS_Positive_Mode	-2.63972E-05	-0.093902817	91.14677244	Full match
	FALSE			N6-Me-Adenosine	C11 H15 N5 O4	281.1124	91.1	54158	MoNA-export-LC-MS-MS_Positive_Mode	-2.63972E-05	-0.093902817	91.14677244	Full match
	FALSE			N6-Me-Adenosine	C11 H15 N5 O4	281.1124	91.1	54157	MoNA-export-LC-MS-MS_Positive_Mode	-2.63972E-05	-0.093902817	91.10678356	Full match
	FALSE			N6-Me-Adenosine	C11 H15 N5 O4	281.1124	91.1	54162	MoNA-export-LC-MS-MS_Positive_Mode	-2.63972E-05	-0.093902817	91.10678356	Full match
	FALSE	L-Proline	C5 H9 N O2	Full match	-0.94	115.06322	116.0705	2.391	47487283.23	13	94	DDA for preferred ion	FALSE	47487283.23	7.2	6.7
	Checked	Tags	Structure	Name	Formula	Molecular Weight	Best Match	mzVault ID	mzVault Library	DeltaMass [Da]	DeltaMass [ppm]	Match	Compound Match
	FALSE			Proline	C5 H9 N O2	115.06333	88.2	79093	MoNA-export-LC-MS-MS_Positive_Mode	-0.000108544	-0.943345192	88.17025869	Full match
	FALSE			PROLINE	C5 H9 N O2	115.06333	89	48154	MoNA-export-LC-MS-MS_Positive_Mode	-0.000108544	-0.943345192	88.9694075	Full match
	FALSE			Proline	C5 H9 N O2	115.06333	89	79084	MoNA-export-LC-MS-MS_Positive_Mode	-0.000108544	-0.943345192	89.00580553	Full match
	FALSE			Proline	C5 H9 N O2	115.06333	89	79080	MoNA-export-LC-MS-MS_Positive_Mode	-0.000108544	-0.943345192	89.00580553	Full match
	FALSE			Proline	C5 H9 N O2	115.06333	89.1	79090	MoNA-export-LC-MS-MS_Positive_Mode	-0.000108544	-0.943345192	89.0784562	Full match
	FALSE			Proline	C5 H9 N O2	115.06333	89.1	79086	MoNA-export-LC-MS-MS_Positive_Mode	-0.000108544	-0.943345192	89.0784562	Full match
	FALSE			Proline	C5 H9 N O2	115.06333	89.2	79092	MoNA-export-LC-MS-MS_Positive_Mode	-0.000108544	-0.943345192	89.2141539	Full match
	FALSE			L-Proline	C5 H9 N O2	115.06333	89.4	34342	MoNA-export-LC-MS-MS_Positive_Mode	-0.000108544	-0.943345192	89.42089882	Full match
	FALSE			Proline	C5 H9 N O2	115.06333	89.3	79091	MoNA-export-LC-MS-MS_Positive_Mode	-0.000108544	-0.943345192	89.28624733	Full match
	FALSE			PROLINE	C5 H9 N O2	115.06333	88.6	47611	MoNA-export-LC-MS-MS_Positive_Mode	-0.000108544	-0.943345192	85.69504257	Full match
	FALSE			PROLINE	C5 H9 N O2	115.06333	89.5	47724	MoNA-export-LC-MS-MS_Positive_Mode	-0.000108544	-0.943345192	88.55937738	Full match
	FALSE			L-Proline	C5 H9 N O2	115.06333	94	34340	MoNA-export-LC-MS-MS_Positive_Mode	-0.000108544	-0.943345192	93.96443797	Full match
	FALSE			L-Proline	C5 H9 N O2	115.06333	93	34341	MoNA-export-LC-MS-MS_Positive_Mode	-0.000108544	-0.943345192	93.04311212	Full match
	FALSE	ACETYL-CARNITINE	C9 H17 N O4	Full match	-0.84	203.11559	204.12286	2.466	843631670.6	12	93.9	DDA for preferred ion	FALSE	843631670.6	8	9.5
	Checked	Tags	Structure	Name	Formula	Molecular Weight	Best Match	mzVault ID	mzVault Library	DeltaMass [Da]	DeltaMass [ppm]	Match	Compound Match
	FALSE			O-Acetyl-L-carnitine		0	73.2	40258	MoNA-export-LC-MS-MS_Positive_Mode	203.115587	∞	73.21874669	Invalid mass
	FALSE			Levacecarnine		0	73.2	38929	MoNA-export-LC-MS-MS_Positive_Mode	203.115587	∞	73.21874669	Invalid mass
	FALSE			Acetyl-L-Carnitine	C9 H17 N O4	203.11576	75.9	33879	MoNA-export-LC-MS-MS_Positive_Mode	-0.000170942	-0.841600047	75.94764603	Full match
	FALSE			ACETYL-CARNITINE	C9 H17 N O4	203.11576	79.4	49119	MoNA-export-LC-MS-MS_Positive_Mode	-0.000170942	-0.841600047	79.39710237	Full match
	FALSE			Acetylcarnitine [M]+	C9 H17 N O4	203.11576	78.6	68119	MoNA-export-LC-MS-MS_Positive_Mode	-0.000170942	-0.841600047	78.61383165	Full match
	FALSE			Acetylcarnitine	C9 H17 N O4	203.11576	87.9	68983	MoNA-export-LC-MS-MS_Positive_Mode	-0.000170942	-0.841600047	87.86069017	Full match
	FALSE			Acetyl-L-Carnitine	C9 H17 N O4	203.11576	91.7	33881	MoNA-export-LC-MS-MS_Positive_Mode	-0.000170942	-0.841600047	91.73174457	Full match
	FALSE			Acetyl-L-Carnitine	C9 H17 N O4	203.11576	88.9	33880	MoNA-export-LC-MS-MS_Positive_Mode	-0.000170942	-0.841600047	88.86987728	Full match
	FALSE			ACETYL-CARNITINE	C9 H17 N O4	203.11576	92.5	47895	MoNA-export-LC-MS-MS_Positive_Mode	-0.000170942	-0.841600047	92.49994719	Full match
	FALSE			ACETYL-CARNITINE	C9 H17 N O4	203.11576	91.9	49122	MoNA-export-LC-MS-MS_Positive_Mode	-0.000170942	-0.841600047	91.86161398	Full match
	FALSE			ACETYL-CARNITINE	C9 H17 N O4	203.11576	93.9	49118	MoNA-export-LC-MS-MS_Positive_Mode	-0.000170942	-0.841600047	93.86349787	Full match
	FALSE			ACETYL-CARNITINE	C9 H17 N O4	203.11576	93.9	48567	MoNA-export-LC-MS-MS_Positive_Mode	-0.000170942	-0.841600047	93.90561752	Full match
	FALSE	Cystine	C6 H12 N2 O4 S2	Full match	-0.11	240.02382	241.0311	3.65	160616843.4	17	93.8	DDA for preferred ion	FALSE	160616843.4		8.4
	Checked	Tags	Structure	Name	Formula	Molecular Weight	Best Match	mzVault ID	mzVault Library	DeltaMass [Da]	DeltaMass [ppm]	Match	Compound Match
	FALSE			Cystine	C6 H12 N2 O4 S2	240.02385	80.2	41902	MoNA-export-LC-MS-MS_Positive_Mode	-2.69288E-05	-0.112192354	80.16662711	Full match
	FALSE			Cystine	C6 H12 N2 O4 S2	240.02385	81.9	79118	MoNA-export-LC-MS-MS_Positive_Mode	-2.69288E-05	-0.112192354	81.93873465	Full match
	FALSE			Cystine	C6 H12 N2 O4 S2	240.02385	86.3	41901	MoNA-export-LC-MS-MS_Positive_Mode	-2.69288E-05	-0.112192354	86.28330973	Full match
	FALSE			Cystine	C6 H12 N2 O4 S2	240.02385	90.6	79116	MoNA-export-LC-MS-MS_Positive_Mode	-2.69288E-05	-0.112192354	90.61560643	Full match
	FALSE			Cystine	C6 H12 N2 O4 S2	240.02385	93.4	79120	MoNA-export-LC-MS-MS_Positive_Mode	-2.69288E-05	-0.112192354	93.42852677	Full match
	FALSE			Cystine	C6 H12 N2 O4 S2	240.02385	93.8	79112	MoNA-export-LC-MS-MS_Positive_Mode	-2.69288E-05	-0.112192354	93.83888113	Full match
	FALSE			Cystine	C6 H12 N2 O4 S2	240.02385	87.3	79119	MoNA-export-LC-MS-MS_Positive_Mode	-2.69288E-05	-0.112192354	87.28687852	Full match
	FALSE			Cystine	C6 H12 N2 O4 S2	240.02385	83.1	79115	MoNA-export-LC-MS-MS_Positive_Mode	-2.69288E-05	-0.112192354	83.14038612	Full match
	FALSE			CYSTINE	C6 H12 N2 O4 S2	240.02385	83.5	54548	MoNA-export-LC-MS-MS_Positive_Mode	-2.69288E-05	-0.112192354	83.48435837	Full match
	FALSE			CYSTINE	C6 H12 N2 O4 S2	240.02385	83.6	54549	MoNA-export-LC-MS-MS_Positive_Mode	-2.69288E-05	-0.112192354	83.58558057	Full match
	FALSE			Cystine	C6 H12 N2 O4 S2	240.02385	85.2	68845	MoNA-export-LC-MS-MS_Positive_Mode	-2.69288E-05	-0.112192354	85.16566411	Full match
	FALSE			Cystine	C6 H12 N2 O4 S2	240.02385	85.9	79113	MoNA-export-LC-MS-MS_Positive_Mode	-2.69288E-05	-0.112192354	85.94841426	Full match
	FALSE			Cystine	C6 H12 N2 O4 S2	240.02385	85.9	79114	MoNA-export-LC-MS-MS_Positive_Mode	-2.69288E-05	-0.112192354	85.86261837	Full match
	FALSE			CYSTINE	C6 H12 N2 O4 S2	240.02385	88.1	51088	MoNA-export-LC-MS-MS_Positive_Mode	-2.69288E-05	-0.112192354	88.10792841	Full match
	FALSE			Cystine	C6 H12 N2 O4 S2	240.02385	88.6	79117	MoNA-export-LC-MS-MS_Positive_Mode	-2.69288E-05	-0.112192354	88.55575039	Full match
	FALSE			CYSTINE	C6 H12 N2 O4 S2	240.02385	91.9	51094	MoNA-export-LC-MS-MS_Positive_Mode	-2.69288E-05	-0.112192354	91.92946926	Full match
	FALSE			CYSTINE	C6 H12 N2 O4 S2	240.02385	92.1	48353	MoNA-export-LC-MS-MS_Positive_Mode	-2.69288E-05	-0.112192354	92.14888975	Full match
	FALSE	L-Arginine	C6 H14 N4 O2	Full match	-0.92	174.11152	175.11879	3.5	511549367.6	18	93.7	DDA for preferred ion	FALSE	511549367.6	7.5	9.5
	Checked	Tags	Structure	Name	Formula	Molecular Weight	Best Match	mzVault ID	mzVault Library	DeltaMass [Da]	DeltaMass [ppm]	Match	Compound Match
	FALSE			L-Arginine	C6 H14 N4 O2	174.11168	93.7	54301	MoNA-export-LC-MS-MS_Positive_Mode	-0.000159874	-0.918227768	93.70373001	Full match
	FALSE			ARGININE	C6 H14 N4 O2	174.11168	94.6	48522	MoNA-export-LC-MS-MS_Positive_Mode	-0.000159874	-0.918227768	93.5144958	Full match
	FALSE			Arginine	C6 H14 N4 O2	174.11168	92.8	79216	MoNA-export-LC-MS-MS_Positive_Mode	-0.000159874	-0.918227768	92.82066451	Full match
	FALSE			L-Arginine	C6 H14 N4 O2	174.11168	93.1	54303	MoNA-export-LC-MS-MS_Positive_Mode	-0.000159874	-0.918227768	92.34753443	Full match
	FALSE			ARGININE	C6 H14 N4 O2	174.11168	92.6	47872	MoNA-export-LC-MS-MS_Positive_Mode	-0.000159874	-0.918227768	92.55996462	Full match
	FALSE			L-Arginine	C6 H14 N4 O2	174.11168	89.7	54302	MoNA-export-LC-MS-MS_Positive_Mode	-0.000159874	-0.918227768	87.57837779	Full match
	FALSE			Arginine	C6 H14 N4 O2	174.11168	88.7	68938	MoNA-export-LC-MS-MS_Positive_Mode	-0.000159874	-0.918227768	88.25148537	Full match
	FALSE			Arginine	C6 H14 N4 O2	174.11168	92.6	79212	MoNA-export-LC-MS-MS_Positive_Mode	-0.000159874	-0.918227768	92.56008012	Full match
	FALSE			ARGININE	C6 H14 N4 O2	174.11168	78	47917	MoNA-export-LC-MS-MS_Positive_Mode	-0.000159874	-0.918227768	78.01277242	Full match
	FALSE			Arginine; AIF; CE10; MS2Dec	C6 H14 N4 O2	174.11168	78.4	53063	MoNA-export-LC-MS-MS_Positive_Mode	-0.000159874	-0.918227768	78.40520237	Full match
	FALSE			L-Arginine	C6 H14 N4 O2	174.11168	88	54414	MoNA-export-LC-MS-MS_Positive_Mode	-0.000159874	-0.918227768	78.72816812	Full match
	FALSE			ARGININE	C6 H14 N4 O2	174.11168	88.5	51505	MoNA-export-LC-MS-MS_Positive_Mode	-0.000159874	-0.918227768	88.40739695	Full match
	FALSE			Arginine; LC-tDDA; CE10	C6 H14 N4 O2	174.11168	88.1	52204	MoNA-export-LC-MS-MS_Positive_Mode	-0.000159874	-0.918227768	87.71731595	Full match
	FALSE			L-Arginine	C6 H14 N4 O2	174.11168	89.9	54413	MoNA-export-LC-MS-MS_Positive_Mode	-0.000159874	-0.918227768	89.89129041	Full match
	FALSE			L-Arginine	C6 H14 N4 O2	174.11168	90.5	54416	MoNA-export-LC-MS-MS_Positive_Mode	-0.000159874	-0.918227768	90.50724446	Full match
	FALSE			L-Arginine	C6 H14 N4 O2	174.11168	90.9	54300	MoNA-export-LC-MS-MS_Positive_Mode	-0.000159874	-0.918227768	90.89566218	Full match
	FALSE			L-Arginine	C6 H14 N4 O2	174.11168	91.5	54412	MoNA-export-LC-MS-MS_Positive_Mode	-0.000159874	-0.918227768	91.514014	Full match
	FALSE			L-Arginine	C6 H14 N4 O2	174.11168	92.5	54304	MoNA-export-LC-MS-MS_Positive_Mode	-0.000159874	-0.918227768	91.80701649	Full match
	FALSE	THREONINE	C4 H9 N O3	Full match	-0.82	119.05815	120.06542	2.633	37946382.52	13	93.7	DDA for preferred ion	FALSE	37946382.52	0	8.9
	Checked	Tags	Structure	Name	Formula	Molecular Weight	Best Match	mzVault ID	mzVault Library	DeltaMass [Da]	DeltaMass [ppm]	Match	Compound Match
	FALSE			alpha-Methyl-DL-serine	C4 H9 N O3	119.05824	86.1	40436	MoNA-export-LC-MS-MS_Positive_Mode	-9.76419E-05	-0.820118725	86.13024385	Full match
	FALSE			alpha-Methyl-DL-serine	C4 H9 N O3	119.05824	86.1	39136	MoNA-export-LC-MS-MS_Positive_Mode	-9.76419E-05	-0.820118725	86.13024385	Full match
	FALSE			L-Threonine	C4 H9 N O3	119.05824	88.4	34362	MoNA-export-LC-MS-MS_Positive_Mode	-9.76419E-05	-0.820118725	88.42530462	Full match
	FALSE			ALLOTHREONINE	C4 H9 N O3	119.05824	86.7	51239	MoNA-export-LC-MS-MS_Positive_Mode	-9.76419E-05	-0.820118725	86.67277433	Full match
	FALSE			THREONINE	C4 H9 N O3	119.05824	86.3	51588	MoNA-export-LC-MS-MS_Positive_Mode	-9.76419E-05	-0.820118725	86.31106307	Full match
	FALSE			THREONINE	C4 H9 N O3	119.05824	86.8	48584	MoNA-export-LC-MS-MS_Positive_Mode	-9.76419E-05	-0.820118725	86.81386194	Full match
	FALSE			ALLOTHREONINE	C4 H9 N O3	119.05824	88.3	51242	MoNA-export-LC-MS-MS_Positive_Mode	-9.76419E-05	-0.820118725	88.29528564	Full match
	FALSE			ALLOTHREONINE	C4 H9 N O3	119.05824	87.3	48420	MoNA-export-LC-MS-MS_Positive_Mode	-9.76419E-05	-0.820118725	87.34010309	Full match
	FALSE			ALLOTHREONINE	C4 H9 N O3	119.05824	87.6	51808	MoNA-export-LC-MS-MS_Positive_Mode	-9.76419E-05	-0.820118725	87.62410685	Full match
	FALSE			L-allo-Threonine	C4 H9 N O3	119.05824	92.4	40337	MoNA-export-LC-MS-MS_Positive_Mode	-9.76419E-05	-0.820118725	92.42577151	Full match
	FALSE			L-allo-threonine	C4 H9 N O3	119.05824	92.4	39031	MoNA-export-LC-MS-MS_Positive_Mode	-9.76419E-05	-0.820118725	92.42577151	Full match
	FALSE			HOMOSERINE	C4 H9 N O3	119.05824	90.1	48278	MoNA-export-LC-MS-MS_Positive_Mode	-9.76419E-05	-0.820118725	90.07957072	Full match
	FALSE			THREONINE	C4 H9 N O3	119.05824	93.7	48557	MoNA-export-LC-MS-MS_Positive_Mode	-9.76419E-05	-0.820118725	93.67284722	Full match
	FALSE	CITRULLINE	C6 H13 N3 O3	Full match	-0.38	175.09562	159.07636	2.904	307093974.2	15	93.5	DDA for preferred ion	FALSE	307093974.2	5.5	8.9
	Checked	Tags	Structure	Name	Formula	Molecular Weight	Best Match	mzVault ID	mzVault Library	DeltaMass [Da]	DeltaMass [ppm]	Match	Compound Match
	FALSE			CITRULLINE	C6 H13 N3 O3	175.09569	92.5	48475	MoNA-export-LC-MS-MS_Positive_Mode	-6.66551E-05	-0.380678386	92.48359992	Full match
	FALSE			Citrulline	C6 H13 N3 O3	175.09569	90.5	41914	MoNA-export-LC-MS-MS_Positive_Mode	-6.66551E-05	-0.380678386	90.52812815	Full match
	FALSE			CITRULLINE	C6 H13 N3 O3	175.09569	85.2	54944	MoNA-export-LC-MS-MS_Positive_Mode	-6.66551E-05	-0.380678386	85.20758552	Full match
	FALSE			Citrulline	C6 H13 N3 O3	175.09569	88	41915	MoNA-export-LC-MS-MS_Positive_Mode	-6.66551E-05	-0.380678386	87.95276653	Full match
	FALSE			Citrulline; LC-tDDA; CE10	C6 H13 N3 O3	175.09569	92.7	52110	MoNA-export-LC-MS-MS_Positive_Mode	-6.66551E-05	-0.380678386	92.74158482	Full match
	FALSE			CITRULLINE	C6 H13 N3 O3	175.09569	88.2	73864	MoNA-export-LC-MS-MS_Positive_Mode	-6.66551E-05	-0.380678386	88.21961806	Full match
	FALSE			CITRULLINE	C6 H13 N3 O3	175.09569	88.6	73866	MoNA-export-LC-MS-MS_Positive_Mode	-6.66551E-05	-0.380678386	88.61903981	Full match
	FALSE			CITRULLINE	C6 H13 N3 O3	175.09569	87.4	51702	MoNA-export-LC-MS-MS_Positive_Mode	-6.66551E-05	-0.380678386	87.38960572	Full match
	FALSE			Citrulline	C6 H13 N3 O3	175.09569	88.7	68873	MoNA-export-LC-MS-MS_Positive_Mode	-6.66551E-05	-0.380678386	88.7352085	Full match
	FALSE			Citrulline	C6 H13 N3 O3	175.09569	87.8	68013	MoNA-export-LC-MS-MS_Positive_Mode	-6.66551E-05	-0.380678386	87.76271039	Full match
	FALSE			CITRULLINE	C6 H13 N3 O3	175.09569	89.5	47905	MoNA-export-LC-MS-MS_Positive_Mode	-6.66551E-05	-0.380678386	89.54528116	Full match
	FALSE			CITRULLINE	C6 H13 N3 O3	175.09569	90.1	47833	MoNA-export-LC-MS-MS_Positive_Mode	-6.66551E-05	-0.380678386	90.13425874	Full match
	FALSE			L-Citrulline	C6 H13 N3 O3	175.09569	90.5	40208	MoNA-export-LC-MS-MS_Positive_Mode	-6.66551E-05	-0.380678386	90.47062576	Full match
	FALSE			L-Citrulline	C6 H13 N3 O3	175.09569	90.5	38857	MoNA-export-LC-MS-MS_Positive_Mode	-6.66551E-05	-0.380678386	90.47062576	Full match
	FALSE			CITRULLINE	C6 H13 N3 O3	175.09569	93.5	48593	MoNA-export-LC-MS-MS_Positive_Mode	-6.66551E-05	-0.380678386	93.48523655	Full match
	FALSE	DECANOYLCARNITINE	C17 H33 N O4	Full match	-0.02	315.24095	316.24823	1.304	14522539.58	10	93.4	DDA for preferred ion	FALSE	14522539.58		9.5
	Checked	Tags	Structure	Name	Formula	Molecular Weight	Best Match	mzVault ID	mzVault Library	DeltaMass [Da]	DeltaMass [ppm]	Match	Compound Match
	FALSE			DECANOYLCARNITINE	C17 H33 N O4	315.24096	57.4	50767	MoNA-export-LC-MS-MS_Positive_Mode	-5.03953E-06	-0.015986283	57.42619515	Full match
	FALSE			Decanoyl-carnitine; AIF; CE30; CorrDec	C17 H33 N O4	315.24096	77.6	53563	MoNA-export-LC-MS-MS_Positive_Mode	-5.03953E-06	-0.015986283	75.4155303	Full match
	FALSE			Decanoyl-L-Carnitine	C17 H33 N O4	315.24096	78.2	33888	MoNA-export-LC-MS-MS_Positive_Mode	-5.03953E-06	-0.015986283	77.06589018	Full match
	FALSE			Decanoyl-carnitine; AIF; CE10; CorrDec	C17 H33 N O4	315.24096	78.9	53564	MoNA-export-LC-MS-MS_Positive_Mode	-5.03953E-06	-0.015986283	78.88939389	Full match
	FALSE			Decanoyl-carnitine; AIF; CE10; MS2Dec	C17 H33 N O4	315.24096	79.8	53561	MoNA-export-LC-MS-MS_Positive_Mode	-5.03953E-06	-0.015986283	79.82699762	Full match
	FALSE			Decanoyl-carnitine; AIF; CE30; MS2Dec	C17 H33 N O4	315.24096	82.6	53560	MoNA-export-LC-MS-MS_Positive_Mode	-5.03953E-06	-0.015986283	79.13575404	Full match
	FALSE			Decanoyl-L-Carnitine	C17 H33 N O4	315.24096	86.2	33890	MoNA-export-LC-MS-MS_Positive_Mode	-5.03953E-06	-0.015986283	86.10973546	Full match
	FALSE			Decanoyl-L-Carnitine	C17 H33 N O4	315.24096	90.6	33889	MoNA-export-LC-MS-MS_Positive_Mode	-5.03953E-06	-0.015986283	90.61694093	Full match
	FALSE			DECANOYLCARNITINE	C17 H33 N O4	315.24096	93.4	48586	MoNA-export-LC-MS-MS_Positive_Mode	-5.03953E-06	-0.015986283	93.42838631	Full match
	FALSE			DECANOYLCARNITINE	C17 H33 N O4	315.24096	92	50773	MoNA-export-LC-MS-MS_Positive_Mode	-5.03953E-06	-0.015986283	92.01355025	Full match
	FALSE	L-Histidine	C6 H9 N3 O2	Full match	-0.8	155.06935	156.07663	3	345497372.3	21	93.3	DDA for preferred ion	FALSE	345497372.3	1.3	6.2
	Checked	Tags	Structure	Name	Formula	Molecular Weight	Best Match	mzVault ID	mzVault Library	DeltaMass [Da]	DeltaMass [ppm]	Match	Compound Match
	FALSE			L-Histidine	C6 H9 N3 O2	155.06948	93.3	54379	MoNA-export-LC-MS-MS_Positive_Mode	-0.000123347	-0.795430518	93.32401279	Full match
	FALSE			L-Histidine	C6 H9 N3 O2	155.06948	93.1	54378	MoNA-export-LC-MS-MS_Positive_Mode	-0.000123347	-0.795430518	93.09038227	Full match
	FALSE			L-Histidine	C6 H9 N3 O2	155.06948	92.5	54377	MoNA-export-LC-MS-MS_Positive_Mode	-0.000123347	-0.795430518	92.37332245	Full match
	FALSE			HISTIDINE	C6 H9 N3 O2	155.06948	92	51233	MoNA-export-LC-MS-MS_Positive_Mode	-0.000123347	-0.795430518	91.95114365	Full match
	FALSE			Histidine	C6 H9 N3 O2	155.06948	91.4	41922	MoNA-export-LC-MS-MS_Positive_Mode	-0.000123347	-0.795430518	91.37312811	Full match
	FALSE			L-Histidine	C6 H9 N3 O2	155.06948	91.6	54381	MoNA-export-LC-MS-MS_Positive_Mode	-0.000123347	-0.795430518	91.57771805	Full match
	FALSE			HISTIDINE	C6 H9 N3 O2	155.06948	84.9	54647	MoNA-export-LC-MS-MS_Positive_Mode	-0.000123347	-0.795430518	84.93728081	Full match
	FALSE			Histidine	C6 H9 N3 O2	155.06948	85.3	83602	MoNA-export-LC-MS-MS_Positive_Mode	-0.000123347	-0.795430518	85.25044425	Full match
	FALSE			Histidine	C6 H9 N3 O2	155.06948	85.4	68722	MoNA-export-LC-MS-MS_Positive_Mode	-0.000123347	-0.795430518	85.44749112	Full match
	FALSE			HISTIDINE	C6 H9 N3 O2	155.06948	88.1	51832	MoNA-export-LC-MS-MS_Positive_Mode	-0.000123347	-0.795430518	88.13814268	Full match
	FALSE			L-Histidine	C6 H9 N3 O2	155.06948	86.7	40618	MoNA-export-LC-MS-MS_Positive_Mode	-0.000123347	-0.795430518	85.36174714	Full match
	FALSE			L-Histidine	C6 H9 N3 O2	155.06948	86.7	39322	MoNA-export-LC-MS-MS_Positive_Mode	-0.000123347	-0.795430518	85.90840121	Full match
	FALSE			Histidine	C6 H9 N3 O2	155.06948	90	41924	MoNA-export-LC-MS-MS_Positive_Mode	-0.000123347	-0.795430518	88.65776468	Full match
	FALSE			L-HISTIDINE	C6 H9 N3 O2	155.06948	87.4	73559	MoNA-export-LC-MS-MS_Positive_Mode	-0.000123347	-0.795430518	86.32005585	Full match
	FALSE			HISTIDINE	C6 H9 N3 O2	155.06948	88	47785	MoNA-export-LC-MS-MS_Positive_Mode	-0.000123347	-0.795430518	88.03803215	Full match
	FALSE			HISTIDINE	C6 H9 N3 O2	155.06948	90.1	48418	MoNA-export-LC-MS-MS_Positive_Mode	-0.000123347	-0.795430518	88.96256853	Full match
	FALSE			L-Histidine	C6 H9 N3 O2	155.06948	89.6	34333	MoNA-export-LC-MS-MS_Positive_Mode	-0.000123347	-0.795430518	89.55828798	Full match
	FALSE			Histidine	C6 H9 N3 O2	155.06948	89.2	41923	MoNA-export-LC-MS-MS_Positive_Mode	-0.000123347	-0.795430518	89.14501269	Full match
	FALSE			L-Histidine	C6 H9 N3 O2	155.06948	90.3	34332	MoNA-export-LC-MS-MS_Positive_Mode	-0.000123347	-0.795430518	89.64969551	Full match
	FALSE			L-Histidine	C6 H9 N3 O2	155.06948	89.7	54376	MoNA-export-LC-MS-MS_Positive_Mode	-0.000123347	-0.795430518	89.65525298	Full match
	FALSE			L-Histidine	C6 H9 N3 O2	155.06948	90.8	54380	MoNA-export-LC-MS-MS_Positive_Mode	-0.000123347	-0.795430518	90.7570244	Full match
	FALSE	CHOLINE		Invalid mass		103.0995	104.10677	1.786	1045016156	10	93.3	DDA for preferred ion	FALSE	1045016156		7.8
	Checked	Tags	Structure	Name	Formula	Molecular Weight	Best Match	mzVault ID	mzVault Library	DeltaMass [Da]	DeltaMass [ppm]	Match	Compound Match
	FALSE			CHOLINE		0	93.3	47794	MoNA-export-LC-MS-MS_Positive_Mode	103.0994967	∞	93.30674534	Invalid mass
	FALSE			Choline		0	51.5	40250	MoNA-export-LC-MS-MS_Positive_Mode	103.0994967	∞	50.02899821	Invalid mass
	FALSE			Choline chloride		0	51.5	38921	MoNA-export-LC-MS-MS_Positive_Mode	103.0994967	∞	50.02899821	Invalid mass
	FALSE			CHOLINE		0	65.9	51261	MoNA-export-LC-MS-MS_Positive_Mode	103.0994967	∞	65.85903632	Invalid mass
	FALSE			Choline [M]+	C5 H13 N O	103.09971	70.7	68879	MoNA-export-LC-MS-MS_Positive_Mode	-0.000217244	-2.107120638	66.01319321	No results
	FALSE			CHOLINE		0	75.6	51259	MoNA-export-LC-MS-MS_Positive_Mode	103.0994967	∞	74.36116642	Invalid mass
	FALSE			CHOLINE		0	81.8	51262	MoNA-export-LC-MS-MS_Positive_Mode	103.0994967	∞	81.8448677	Invalid mass
	FALSE			Choline		0	84.8	40249	MoNA-export-LC-MS-MS_Positive_Mode	103.0994967	∞	84.81547613	Invalid mass
	FALSE			Choline chloride		0	84.8	38920	MoNA-export-LC-MS-MS_Positive_Mode	103.0994967	∞	84.81547613	Invalid mass
	FALSE			CHOLINE		0	90.8	48427	MoNA-export-LC-MS-MS_Positive_Mode	103.0994967	∞	90.75090245	Invalid mass
	FALSE	L-Histidine	C6 H9 N3 O2	Full match	-0.5	155.0694	156.07668	3.159	323255741.6	17	93.2	DDA for preferred ion	FALSE	323255741.6	1.3	8.4
	Checked	Tags	Structure	Name	Formula	Molecular Weight	Best Match	mzVault ID	mzVault Library	DeltaMass [Da]	DeltaMass [ppm]	Match	Compound Match
	FALSE			L-Histidine	C6 H9 N3 O2	155.06948	93.3	54379	MoNA-export-LC-MS-MS_Positive_Mode	-7.80809E-05	-0.503521964	93.24059707	Full match
	FALSE			L-Histidine	C6 H9 N3 O2	155.06948	93.1	54378	MoNA-export-LC-MS-MS_Positive_Mode	-7.80809E-05	-0.503521964	93.11687713	Full match
	FALSE			L-Histidine	C6 H9 N3 O2	155.06948	92.5	54377	MoNA-export-LC-MS-MS_Positive_Mode	-7.80809E-05	-0.503521964	92.48141062	Full match
	FALSE			HISTIDINE	C6 H9 N3 O2	155.06948	92	51233	MoNA-export-LC-MS-MS_Positive_Mode	-7.80809E-05	-0.503521964	91.98631763	Full match
	FALSE			Histidine	C6 H9 N3 O2	155.06948	91.4	41922	MoNA-export-LC-MS-MS_Positive_Mode	-7.80809E-05	-0.503521964	91.44526009	Full match
	FALSE			L-Histidine	C6 H9 N3 O2	155.06948	91.6	54381	MoNA-export-LC-MS-MS_Positive_Mode	-7.80809E-05	-0.503521964	91.40742873	Full match
	FALSE			L-Histidine	C6 H9 N3 O2	155.06948	86.7	40618	MoNA-export-LC-MS-MS_Positive_Mode	-7.80809E-05	-0.503521964	86.74610486	Full match
	FALSE			L-Histidine	C6 H9 N3 O2	155.06948	86.7	39322	MoNA-export-LC-MS-MS_Positive_Mode	-7.80809E-05	-0.503521964	86.74610486	Full match
	FALSE			Histidine	C6 H9 N3 O2	155.06948	90	41924	MoNA-export-LC-MS-MS_Positive_Mode	-7.80809E-05	-0.503521964	90.0087999	Full match
	FALSE			L-HISTIDINE	C6 H9 N3 O2	155.06948	87.4	73559	MoNA-export-LC-MS-MS_Positive_Mode	-7.80809E-05	-0.503521964	87.44514214	Full match
	FALSE			HISTIDINE	C6 H9 N3 O2	155.06948	88	47785	MoNA-export-LC-MS-MS_Positive_Mode	-7.80809E-05	-0.503521964	87.71430988	Full match
	FALSE			HISTIDINE	C6 H9 N3 O2	155.06948	90.1	48418	MoNA-export-LC-MS-MS_Positive_Mode	-7.80809E-05	-0.503521964	90.08743071	Full match
	FALSE			L-Histidine	C6 H9 N3 O2	155.06948	89.6	34333	MoNA-export-LC-MS-MS_Positive_Mode	-7.80809E-05	-0.503521964	88.44758592	Full match
	FALSE			Histidine	C6 H9 N3 O2	155.06948	89.2	41923	MoNA-export-LC-MS-MS_Positive_Mode	-7.80809E-05	-0.503521964	89.22278447	Full match
	FALSE			L-Histidine	C6 H9 N3 O2	155.06948	90.3	34332	MoNA-export-LC-MS-MS_Positive_Mode	-7.80809E-05	-0.503521964	90.3375143	Full match
	FALSE			L-Histidine	C6 H9 N3 O2	155.06948	89.7	54376	MoNA-export-LC-MS-MS_Positive_Mode	-7.80809E-05	-0.503521964	89.71660126	Full match
	FALSE			L-Histidine	C6 H9 N3 O2	155.06948	90.8	54380	MoNA-export-LC-MS-MS_Positive_Mode	-7.80809E-05	-0.503521964	90.70989523	Full match
	FALSE	TRIMETHYLAMINE N-OXIDE	C3 H9 N O	Full match	-1.25	75.06832	76.07558	2.728	289487145.4	10	92.6	DDA for preferred ion	FALSE	289487145.4	1	8.4
	Checked	Tags	Structure	Name	Formula	Molecular Weight	Best Match	mzVault ID	mzVault Library	DeltaMass [Da]	DeltaMass [ppm]	Match	Compound Match
	FALSE			Trimethylamine N-oxide dihydrate	C3 H9 N O	75.06841	72.8	38941	MoNA-export-LC-MS-MS_Positive_Mode	-9.37317E-05	-1.248616614	72.75848349	Full match
	FALSE			Trimethylamine N-oxide	C3 H9 N O	75.06841	72.8	40270	MoNA-export-LC-MS-MS_Positive_Mode	-9.37317E-05	-1.248616614	72.75848365	Full match
	FALSE			Trimethylamine N-oxide	C3 H9 N O	75.06841	77.2	68319	MoNA-export-LC-MS-MS_Positive_Mode	-9.37317E-05	-1.248616614	77.15381208	Full match
	FALSE			Trimethylamine N-oxide	C3 H9 N O	75.06841	77.3	67485	MoNA-export-LC-MS-MS_Positive_Mode	-9.37317E-05	-1.248616614	77.27613743	Full match
	FALSE			TRIMETHYLAMINE N-OXIDE	C3 H9 N O	75.06841	87.3	47526	MoNA-export-LC-MS-MS_Positive_Mode	-9.37317E-05	-1.248616614	87.31076235	Full match
	FALSE			TRIMETHYLAMINE N-OXIDE	C3 H9 N O	75.06841	87.4	50058	MoNA-export-LC-MS-MS_Positive_Mode	-9.37317E-05	-1.248616614	87.43478517	Full match
	FALSE			TRIMETHYLAMINE N-OXIDE	C3 H9 N O	75.06841	89.1	50057	MoNA-export-LC-MS-MS_Positive_Mode	-9.37317E-05	-1.248616614	89.12769388	Full match
	FALSE			TRIMETHYLAMINE N-OXIDE	C3 H9 N O	75.06841	90.2	48756	MoNA-export-LC-MS-MS_Positive_Mode	-9.37317E-05	-1.248616614	90.1696808	Full match
	FALSE			TRIMETHYLAMINE N-OXIDE	C3 H9 N O	75.06841	90.3	48005	MoNA-export-LC-MS-MS_Positive_Mode	-9.37317E-05	-1.248616614	90.32934698	Full match
	FALSE			TRIMETHYLAMINE N-OXIDE	C3 H9 N O	75.06841	92.6	48755	MoNA-export-LC-MS-MS_Positive_Mode	-9.37317E-05	-1.248616614	92.64508118	Full match
	FALSE	Glutamine	C5 H10 N2 O3	Full match	-1.23	146.06896	130.04968	2.79	1237985565	14	92.5	DDA for preferred ion	FALSE	1237985565	1	8.9
	Checked	Tags	Structure	Name	Formula	Molecular Weight	Best Match	mzVault ID	mzVault Library	DeltaMass [Da]	DeltaMass [ppm]	Match	Compound Match
	FALSE			Glutamine	C5 H10 N2 O3	146.06914	92.5	41882	MoNA-export-LC-MS-MS_Positive_Mode	-0.000180276	-1.234181573	92.51695853	Full match
	FALSE			Glutamine; AIF; CE10; CorrDec	C5 H10 N2 O3	146.06914	85.8	53024	MoNA-export-LC-MS-MS_Positive_Mode	-0.000180276	-1.234181573	85.79478364	Full match
	FALSE			GLUTAMINE	C5 H10 N2 O3	146.06914	86.1	51580	MoNA-export-LC-MS-MS_Positive_Mode	-0.000180276	-1.234181573	86.12215685	Full match
	FALSE			Glutamine	C5 H10 N2 O3	146.06914	91.2	41881	MoNA-export-LC-MS-MS_Positive_Mode	-0.000180276	-1.234181573	91.19207448	Full match
	FALSE			Glutamine	C5 H10 N2 O3	146.06914	87.5	41880	MoNA-export-LC-MS-MS_Positive_Mode	-0.000180276	-1.234181573	87.50212288	Full match
	FALSE			L-Glutamine	C5 H10 N2 O3	146.06914	88.1	34352	MoNA-export-LC-MS-MS_Positive_Mode	-0.000180276	-1.234181573	88.10102017	Full match
	FALSE			GLUTAMINE	C5 H10 N2 O3	146.06914	88.3	47892	MoNA-export-LC-MS-MS_Positive_Mode	-0.000180276	-1.234181573	88.31999215	Full match
	FALSE			GLUTAMINE	C5 H10 N2 O3	146.06914	90	48555	MoNA-export-LC-MS-MS_Positive_Mode	-0.000180276	-1.234181573	89.96100983	Full match
	FALSE			Glutamine; AIF; CE10; MS2Dec	C5 H10 N2 O3	146.06914	89.2	53021	MoNA-export-LC-MS-MS_Positive_Mode	-0.000180276	-1.234181573	89.21667845	Full match
	FALSE			Glutamine; LC-tDDA; CE20	C5 H10 N2 O3	146.06914	89.5	51947	MoNA-export-LC-MS-MS_Positive_Mode	-0.000180276	-1.234181573	89.47258865	Full match
	FALSE			L-Glutamine	C5 H10 N2 O3	146.06914	87.6	40485	MoNA-export-LC-MS-MS_Positive_Mode	-0.000180276	-1.234181573	87.60477803	Full match
	FALSE			L-Glutamine	C5 H10 N2 O3	146.06914	87.6	39187	MoNA-export-LC-MS-MS_Positive_Mode	-0.000180276	-1.234181573	87.60477803	Full match
	FALSE			L-GLUTAMINE	C5 H10 N2 O3	146.06914	86.2	73565	MoNA-export-LC-MS-MS_Positive_Mode	-0.000180276	-1.234181573	86.15661724	Full match
	FALSE			Glutamine; AIF; CE0; CorrDec	C5 H10 N2 O3	146.06914	84.7	53025	MoNA-export-LC-MS-MS_Positive_Mode	-0.000180276	-1.234181573	84.74371936	Full match
	FALSE	GLUTAMIC ACID	C5 H9 N O4	Full match	-0.58	147.05307	148.06033	3.167	172107120.5	12	92.5	DDA for preferred ion	FALSE	172107120.5	7.5	8.9
	Checked	Tags	Structure	Name	Formula	Molecular Weight	Best Match	mzVault ID	mzVault Library	DeltaMass [Da]	DeltaMass [ppm]	Match	Compound Match
	FALSE			L-Glutamic acid	C5 H9 N O4	147.05316	88.1	34350	MoNA-export-LC-MS-MS_Positive_Mode	-8.52868E-05	-0.579972436	88.14224618	Full match
	FALSE			Glutamic acid	C5 H9 N O4	147.05316	89.5	41886	MoNA-export-LC-MS-MS_Positive_Mode	-8.52868E-05	-0.579972436	89.51696363	Full match
	FALSE			Glutamic acid	C5 H9 N O4	147.05316	83.2	41883	MoNA-export-LC-MS-MS_Positive_Mode	-8.52868E-05	-0.579972436	83.21614006	Full match
	FALSE			L-Glutamic acid	C5 H9 N O4	147.05316	89.5	39188	MoNA-export-LC-MS-MS_Positive_Mode	-8.52868E-05	-0.579972436	89.52789692	Full match
	FALSE			L-Glutamic acid	C5 H9 N O4	147.05316	89.5	40486	MoNA-export-LC-MS-MS_Positive_Mode	-8.52868E-05	-0.579972436	89.52789692	Full match
	FALSE			Glutamic acid	C5 H9 N O4	147.05316	90.6	41885	MoNA-export-LC-MS-MS_Positive_Mode	-8.52868E-05	-0.579972436	90.59134446	Full match
	FALSE			GLUTAMIC ACID	C5 H9 N O4	147.05316	86	51625	MoNA-export-LC-MS-MS_Positive_Mode	-8.52868E-05	-0.579972436	86.02642352	Full match
	FALSE			GLUTAMIC ACID	C5 H9 N O4	147.05316	87.6	51623	MoNA-export-LC-MS-MS_Positive_Mode	-8.52868E-05	-0.579972436	87.56135978	Full match
	FALSE			L-Glutamic acid	C5 H9 N O4	147.05316	90	34349	MoNA-export-LC-MS-MS_Positive_Mode	-8.52868E-05	-0.579972436	90.0274115	Full match
	FALSE			GLUTAMIC ACID	C5 H9 N O4	147.05316	92.5	48606	MoNA-export-LC-MS-MS_Positive_Mode	-8.52868E-05	-0.579972436	92.46400737	Full match
	FALSE			Glutamic acid	C5 H9 N O4	147.05316	90.7	41884	MoNA-export-LC-MS-MS_Positive_Mode	-8.52868E-05	-0.579972436	90.69557603	Full match
	FALSE			GLUTAMIC ACID	C5 H9 N O4	147.05316	91.8	48416	MoNA-export-LC-MS-MS_Positive_Mode	-8.52868E-05	-0.579972436	91.78864814	Full match
	FALSE	SN-GLYCERO-3-PHOSPHOCHOLINE	C8 H20 N O6 P	Full match	-0.48	257.1027	258.10996	3.069	25495922.52	7	92.4	DDA for preferred ion	FALSE	25495922.52	8.8	8.4
	Checked	Tags	Structure	Name	Formula	Molecular Weight	Best Match	mzVault ID	mzVault Library	DeltaMass [Da]	DeltaMass [ppm]	Match	Compound Match
	FALSE			SN-GLYCERO-3-PHOSPHOCHOLINE	C8 H20 N O6 P	257.10282	81.9	48935	MoNA-export-LC-MS-MS_Positive_Mode	-0.000122507	-0.476491853	81.87501894	Full match
	FALSE			SN-GLYCERO-3-PHOSPHOCHOLINE	C8 H20 N O6 P	257.10282	87.4	48934	MoNA-export-LC-MS-MS_Positive_Mode	-0.000122507	-0.476491853	87.44626802	Full match
	FALSE			SN-GLYCERO-3-PHOSPHOCHOLINE	C8 H20 N O6 P	257.10282	88.9	47601	MoNA-export-LC-MS-MS_Positive_Mode	-0.000122507	-0.476491853	88.90043616	Full match
	FALSE			sn-Glycero-3-phosphocholine		0	89.4	40339	MoNA-export-LC-MS-MS_Positive_Mode	257.1027012	∞	89.42880546	Invalid mass
	FALSE			sn-Glycero-3-phosphocholine 1:1 cadmium chloride adduct		0	89.4	39033	MoNA-export-LC-MS-MS_Positive_Mode	257.1027012	∞	89.4288055	Invalid mass
	FALSE			SN-GLYCERO-3-PHOSPHOCHOLINE	C8 H20 N O6 P	257.10282	89.7	48136	MoNA-export-LC-MS-MS_Positive_Mode	-0.000122507	-0.476491853	89.65982129	Full match
	FALSE			SN-GLYCERO-3-PHOSPHOCHOLINE	C8 H20 N O6 P	257.10282	92.4	48936	MoNA-export-LC-MS-MS_Positive_Mode	-0.000122507	-0.476491853	92.3560679	Full match
	FALSE	Methylimidazoleacetic acid; AIF; CE30; CorrDec	C6 H8 N2 O2	Full match	-0.96	140.05844	141.06572	2.501	6644875.289	10	92.3	DDA for preferred ion	FALSE	3988101.646	1	9.7
	Checked	Tags	Structure	Name	Formula	Molecular Weight	Best Match	mzVault ID	mzVault Library	DeltaMass [Da]	DeltaMass [ppm]	Match	Compound Match
	FALSE			Methylimidazoleacetic acid; LC-tDDA; CE40	C6 H8 N2 O2	140.05858	55.7	51937	MoNA-export-LC-MS-MS_Positive_Mode	-0.000133852	-0.955682772	53.351901	Full match
	FALSE			Methylimidazoleacetic acid; LC-tDDA; CE10	C6 H8 N2 O2	140.05858	74.6	51940	MoNA-export-LC-MS-MS_Positive_Mode	-0.000133852	-0.955682772	74.61414575	Full match
	FALSE			Methylimidazoleacetic acid; LC-tDDA; CE20	C6 H8 N2 O2	140.05858	74.6	51939	MoNA-export-LC-MS-MS_Positive_Mode	-0.000133852	-0.955682772	74.64024708	Full match
	FALSE			Methylimidazoleacetic acid; AIF; CE0; MS2Dec	C6 H8 N2 O2	140.05858	79.6	53217	MoNA-export-LC-MS-MS_Positive_Mode	-0.000133852	-0.955682772	79.6077631	Full match
	FALSE			Methylimidazoleacetic acid; AIF; CE10; CorrDec	C6 H8 N2 O2	140.05858	80.3	53219	MoNA-export-LC-MS-MS_Positive_Mode	-0.000133852	-0.955682772	80.34321804	Full match
	FALSE			Methylimidazoleacetic acid; AIF; CE0; CorrDec	C6 H8 N2 O2	140.05858	85.3	53220	MoNA-export-LC-MS-MS_Positive_Mode	-0.000133852	-0.955682772	85.27911573	Full match
	FALSE			Methylimidazoleacetic acid; AIF; CE30; MS2Dec	C6 H8 N2 O2	140.05858	80.6	53215	MoNA-export-LC-MS-MS_Positive_Mode	-0.000133852	-0.955682772	80.6328101	Full match
	FALSE			Methylimidazoleacetic acid; LC-tDDA; CE30	C6 H8 N2 O2	140.05858	68.2	51938	MoNA-export-LC-MS-MS_Positive_Mode	-0.000133852	-0.955682772	67.3875764	Full match
	FALSE			Methylimidazoleacetic acid; AIF; CE10; MS2Dec	C6 H8 N2 O2	140.05858	85.4	53216	MoNA-export-LC-MS-MS_Positive_Mode	-0.000133852	-0.955682772	85.38760266	Full match
	FALSE			Methylimidazoleacetic acid; AIF; CE30; CorrDec	C6 H8 N2 O2	140.05858	92.3	53218	MoNA-export-LC-MS-MS_Positive_Mode	-0.000133852	-0.955682772	92.34347435	Full match
	FALSE	Hexanoyl-L-Carnitine	C13 H25 N O4	Full match	-0.69	259.17818	260.18546	1.59	14622939.89	7	92.3	DDA for preferred ion	FALSE	14622939.89		8.4
	Checked	Tags	Structure	Name	Formula	Molecular Weight	Best Match	mzVault ID	mzVault Library	DeltaMass [Da]	DeltaMass [ppm]	Match	Compound Match
	FALSE			Hexanoyl-carnitine; AIF; CE10; MS2Dec	C13 H25 N O4	259.17836	57.1	53669	MoNA-export-LC-MS-MS_Positive_Mode	-0.000179458	-0.692410183	57.12648922	Full match
	FALSE			Hexanoyl-carnitine; AIF; CE10; CorrDec	C13 H25 N O4	259.17836	73.7	53672	MoNA-export-LC-MS-MS_Positive_Mode	-0.000179458	-0.692410183	73.69213236	Full match
	FALSE			Hexanoyl-carnitine; AIF; CE30; CorrDec	C13 H25 N O4	259.17836	78.6	53671	MoNA-export-LC-MS-MS_Positive_Mode	-0.000179458	-0.692410183	78.59952694	Full match
	FALSE			Hexanoyl-carnitine; AIF; CE30; MS2Dec	C13 H25 N O4	259.17836	77.7	53668	MoNA-export-LC-MS-MS_Positive_Mode	-0.000179458	-0.692410183	77.69271127	Full match
	FALSE			Hexanoyl-L-Carnitine	C13 H25 N O4	259.17836	78	33870	MoNA-export-LC-MS-MS_Positive_Mode	-0.000179458	-0.692410183	78.00487009	Full match
	FALSE			Hexanoyl-L-Carnitine	C13 H25 N O4	259.17836	89.3	33871	MoNA-export-LC-MS-MS_Positive_Mode	-0.000179458	-0.692410183	89.28959834	Full match
	FALSE			Hexanoyl-L-Carnitine	C13 H25 N O4	259.17836	92.3	33872	MoNA-export-LC-MS-MS_Positive_Mode	-0.000179458	-0.692410183	92.30468544	Full match
	FALSE	CREATININE	C4 H7 N3 O	Full match	-1.76	113.05871	114.06599	1.147	5020482867	13	92.3	DDA for preferred ion	FALSE	5020482867	7.8	8.4
	Checked	Tags	Structure	Name	Formula	Molecular Weight	Best Match	mzVault ID	mzVault Library	DeltaMass [Da]	DeltaMass [ppm]	Match	Compound Match
	FALSE			Creatine - CASMI2016 Category 1 - Challenge 10	C4 H7 N3 O	113.05891	56.8	90016	MoNA-export-LC-MS-MS_Positive_Mode	-0.00019847	-1.755458718	56.79608873	Full match
	FALSE			CREATININE	C4 H7 N3 O	113.05891	72.2	74145	MoNA-export-LC-MS-MS_Positive_Mode	-0.00019847	-1.755458718	72.20285868	Full match
	FALSE			CREATININE	C4 H7 N3 O	113.05891	84.2	47538	MoNA-export-LC-MS-MS_Positive_Mode	-0.00019847	-1.755458718	84.19681364	Full match
	FALSE			CREATININE	C4 H7 N3 O	113.05891	78	74146	MoNA-export-LC-MS-MS_Positive_Mode	-0.00019847	-1.755458718	78.02772625	Full match
	FALSE			Creatinine	C4 H7 N3 O	113.05891	78.6	8168	MoNA-export-LC-MS-MS_Positive_Mode	-0.00019847	-1.755458718	78.55143374	Full match
	FALSE			Creatinine	C4 H7 N3 O	113.05891	78.8	8166	MoNA-export-LC-MS-MS_Positive_Mode	-0.00019847	-1.755458718	78.8126253	Full match
	FALSE			Creatinine	C4 H7 N3 O	113.05891	79.5	68853	MoNA-export-LC-MS-MS_Positive_Mode	-0.00019847	-1.755458718	79.51738497	Full match
	FALSE			Creatinine	C4 H7 N3 O	113.05891	79.8	8167	MoNA-export-LC-MS-MS_Positive_Mode	-0.00019847	-1.755458718	79.76231027	Full match
	FALSE			CREATININE	C4 H7 N3 O	113.05891	85.9	47914	MoNA-export-LC-MS-MS_Positive_Mode	-0.00019847	-1.755458718	85.87964964	Full match
	FALSE			CREATININE	C4 H7 N3 O	113.05891	92.1	48020	MoNA-export-LC-MS-MS_Positive_Mode	-0.00019847	-1.755458718	92.05000497	Full match
	FALSE			CREATININE	C4 H7 N3 O	113.05891	92.1	48412	MoNA-export-LC-MS-MS_Positive_Mode	-0.00019847	-1.755458718	92.12702616	Full match
	FALSE			CREATININE	C4 H7 N3 O	113.05891	92.3	48603	MoNA-export-LC-MS-MS_Positive_Mode	-0.00019847	-1.755458718	92.29722951	Full match
	FALSE			CREATININE	C4 H7 N3 O	113.05891	88.8	47781	MoNA-export-LC-MS-MS_Positive_Mode	-0.00019847	-1.755458718	88.84162443	Full match
	FALSE	CHOLINE		Invalid mass		103.09957	86.09628	1.957	168547363.6	8	92.3	DDA for preferred ion	FALSE	168547363.6	1.3	8.4
	Checked	Tags	Structure	Name	Formula	Molecular Weight	Best Match	mzVault ID	mzVault Library	DeltaMass [Da]	DeltaMass [ppm]	Match	Compound Match
	FALSE			CHOLINE		0	93.3	47794	MoNA-export-LC-MS-MS_Positive_Mode	103.0995687	∞	92.26507898	Invalid mass
	FALSE			CHOLINE		0	65.9	51261	MoNA-export-LC-MS-MS_Positive_Mode	103.0995687	∞	60.88215124	Invalid mass
	FALSE			Choline [M]+	C5 H13 N O	103.09971	70.7	68879	MoNA-export-LC-MS-MS_Positive_Mode	-0.000145258	-1.40890684	64.42142527	No results
	FALSE			CHOLINE		0	75.6	51259	MoNA-export-LC-MS-MS_Positive_Mode	103.0995687	∞	72.68936448	Invalid mass
	FALSE			CHOLINE		0	81.8	51262	MoNA-export-LC-MS-MS_Positive_Mode	103.0995687	∞	81.05766893	Invalid mass
	FALSE			Choline		0	84.8	40249	MoNA-export-LC-MS-MS_Positive_Mode	103.0995687	∞	83.53762907	Invalid mass
	FALSE			Choline chloride		0	84.8	38920	MoNA-export-LC-MS-MS_Positive_Mode	103.0995687	∞	83.53762907	Invalid mass
	FALSE			CHOLINE		0	90.8	48427	MoNA-export-LC-MS-MS_Positive_Mode	103.0995687	∞	89.6783283	Invalid mass
	FALSE	CHOLINE		Invalid mass		103.09953	104.10681	1.895	1262749134	10	92.3	DDA for preferred ion	FALSE	1262749134	8.4	8.9
	Checked	Tags	Structure	Name	Formula	Molecular Weight	Best Match	mzVault ID	mzVault Library	DeltaMass [Da]	DeltaMass [ppm]	Match	Compound Match
	FALSE			CHOLINE		0	93.3	47794	MoNA-export-LC-MS-MS_Positive_Mode	103.0995291	∞	92.26507897	Invalid mass
	FALSE			Choline		0	51.5	40250	MoNA-export-LC-MS-MS_Positive_Mode	103.0995291	∞	51.46119907	Invalid mass
	FALSE			Choline chloride		0	51.5	38921	MoNA-export-LC-MS-MS_Positive_Mode	103.0995291	∞	51.46119907	Invalid mass
	FALSE			CHOLINE		0	65.9	51261	MoNA-export-LC-MS-MS_Positive_Mode	103.0995291	∞	63.99172118	Invalid mass
	FALSE			Choline [M]+	C5 H13 N O	103.09971	70.7	68879	MoNA-export-LC-MS-MS_Positive_Mode	-0.000184926	-1.793666342	70.73377335	No results
	FALSE			CHOLINE		0	75.6	51259	MoNA-export-LC-MS-MS_Positive_Mode	103.0995291	∞	75.57934932	Invalid mass
	FALSE			CHOLINE		0	81.8	51262	MoNA-export-LC-MS-MS_Positive_Mode	103.0995291	∞	81.05766893	Invalid mass
	FALSE			Choline		0	84.8	40249	MoNA-export-LC-MS-MS_Positive_Mode	103.0995291	∞	83.53762905	Invalid mass
	FALSE			Choline chloride		0	84.8	38920	MoNA-export-LC-MS-MS_Positive_Mode	103.0995291	∞	83.53762907	Invalid mass
	FALSE			CHOLINE		0	90.8	48427	MoNA-export-LC-MS-MS_Positive_Mode	103.0995291	∞	89.67832828	Invalid mass
	FALSE	4-Pyridoxate	C8 H9 N O4	Full match	-0.87	183.053	184.06027	0.351	148005457.6	13	92.3	DDA for preferred ion	FALSE	148005457.6		9.5
	Checked	Tags	Structure	Name	Formula	Molecular Weight	Best Match	mzVault ID	mzVault Library	DeltaMass [Da]	DeltaMass [ppm]	Match	Compound Match
	FALSE			4-Pyridoxic acid; AIF; CE0; MS2Dec	C8 H9 N O4	183.05316	74.9	53629	MoNA-export-LC-MS-MS_Positive_Mode	-0.000158797	-0.867493589	74.90743542	Full match
	FALSE			4-PYRIDOXATE	C8 H9 N O4	183.05316	76.7	90222	MoNA-export-LC-MS-MS_Positive_Mode	-0.000158797	-0.867493589	76.74284469	Full match
	FALSE			4-PYRIDOXATE	C8 H9 N O4	183.05316	76.7	74110	MoNA-export-LC-MS-MS_Positive_Mode	-0.000158797	-0.867493589	76.74331478	Full match
	FALSE			4-PYRIDOXATE	C8 H9 N O4	183.05316	76.8	55008	MoNA-export-LC-MS-MS_Positive_Mode	-0.000158797	-0.867493589	76.83832986	Full match
	FALSE			4-Pyridoxic acid; AIF; CE10; CorrDec	C8 H9 N O4	183.05316	78.1	53631	MoNA-export-LC-MS-MS_Positive_Mode	-0.000158797	-0.867493589	78.13779562	Full match
	FALSE			4-PYRIDOXIC ACID	C8 H9 N O4	183.05316	80.4	51546	MoNA-export-LC-MS-MS_Positive_Mode	-0.000158797	-0.867493589	80.44400638	Full match
	FALSE			4-Pyridoxic acid; AIF; CE10; MS2Dec	C8 H9 N O4	183.05316	81.2	53628	MoNA-export-LC-MS-MS_Positive_Mode	-0.000158797	-0.867493589	81.22525988	Full match
	FALSE			4-PYRIDOXIC ACID	C8 H9 N O4	183.05316	82.6	51544	MoNA-export-LC-MS-MS_Positive_Mode	-0.000158797	-0.867493589	82.56241169	Full match
	FALSE			4-Pyridoxic acid	C8 H9 N O4	183.05316	84.2	68159	MoNA-export-LC-MS-MS_Positive_Mode	-0.000158797	-0.867493589	84.1776761	Full match
	FALSE			4-PYRIDOXIC ACID	C8 H9 N O4	183.05316	87.5	48536	MoNA-export-LC-MS-MS_Positive_Mode	-0.000158797	-0.867493589	87.48645963	Full match
	FALSE			4-PYRIDOXIC ACID	C8 H9 N O4	183.05316	87.6	47956	MoNA-export-LC-MS-MS_Positive_Mode	-0.000158797	-0.867493589	87.62828691	Full match
	FALSE			4-Pyridoxate	C8 H9 N O4	183.05316	92.3	38907	MoNA-export-LC-MS-MS_Positive_Mode	-0.000158797	-0.867493589	92.25704607	Full match
	FALSE			4-Pyridoxate	C8 H9 N O4	183.05316	92.3	40236	MoNA-export-LC-MS-MS_Positive_Mode	-0.000158797	-0.867493589	92.25704607	Full match
	FALSE	OCTANOYLCARNITINE	C15 H29 N O4	Full match	-0.69	287.20946	288.21674	1.448	25526777.92	9	92.2	DDA for preferred ion	FALSE	25526777.92		8.9
	Checked	Tags	Structure	Name	Formula	Molecular Weight	Best Match	mzVault ID	mzVault Library	DeltaMass [Da]	DeltaMass [ppm]	Match	Compound Match
	FALSE			OCTANOYLCARNITINE	C15 H29 N O4	287.20966	78.1	50771	MoNA-export-LC-MS-MS_Positive_Mode	-0.00019906	-0.693083086	77.20736481	Full match
	FALSE			Octanoyl-carnitine; AIF; CE30; CorrDec	C15 H29 N O4	287.20966	79.1	53701	MoNA-export-LC-MS-MS_Positive_Mode	-0.00019906	-0.693083086	79.11197415	Full match
	FALSE			Octanoyl-L-Carnitine	C15 H29 N O4	287.20966	79.5	33876	MoNA-export-LC-MS-MS_Positive_Mode	-0.00019906	-0.693083086	79.52255546	Full match
	FALSE			Octanoyl-carnitine; AIF; CE10; CorrDec	C15 H29 N O4	287.20966	78.8	53702	MoNA-export-LC-MS-MS_Positive_Mode	-0.00019906	-0.693083086	78.84997795	Full match
	FALSE			Octanoyl-carnitine; AIF; CE30; MS2Dec	C15 H29 N O4	287.20966	82.7	53698	MoNA-export-LC-MS-MS_Positive_Mode	-0.00019906	-0.693083086	82.69359658	Full match
	FALSE			Octanoyl-carnitine; AIF; CE10; MS2Dec	C15 H29 N O4	287.20966	84.5	53699	MoNA-export-LC-MS-MS_Positive_Mode	-0.00019906	-0.693083086	82.69320052	Full match
	FALSE			Octanoyl-L-Carnitine	C15 H29 N O4	287.20966	92.5	33877	MoNA-export-LC-MS-MS_Positive_Mode	-0.00019906	-0.693083086	87.94458622	Full match
	FALSE			Octanoyl-L-Carnitine	C15 H29 N O4	287.20966	89.5	33878	MoNA-export-LC-MS-MS_Positive_Mode	-0.00019906	-0.693083086	87.25686365	Full match
	FALSE			OCTANOYLCARNITINE	C15 H29 N O4	287.20966	94.4	48588	MoNA-export-LC-MS-MS_Positive_Mode	-0.00019906	-0.693083086	92.24594051	Full match
	FALSE	CARNITINE	C7 H15 N O3	Full match	-1.02	161.10503	162.11231	2.841	4050684276	11	92.1	DDA for preferred ion	FALSE	4050684276	8.4	8.9
	Checked	Tags	Structure	Name	Formula	Molecular Weight	Best Match	mzVault ID	mzVault Library	DeltaMass [Da]	DeltaMass [ppm]	Match	Compound Match
	FALSE			CARNITINE	C7 H15 N O3	161.10519	90.7	49162	MoNA-export-LC-MS-MS_Positive_Mode	-0.000163642	-1.015743658	90.67445653	Full match
	FALSE			L-Carnitine	C7 H15 N O3	161.10519	88.5	40488	MoNA-export-LC-MS-MS_Positive_Mode	-0.000163642	-1.015743658	88.51997908	Full match
	FALSE			CARNITINE	C7 H15 N O3	161.10519	91.1	47646	MoNA-export-LC-MS-MS_Positive_Mode	-0.000163642	-1.015743658	91.05293696	Full match
	FALSE			CARNITINE	C7 H15 N O3	161.10519	91.1	47645	MoNA-export-LC-MS-MS_Positive_Mode	-0.000163642	-1.015743658	91.05293697	Full match
	FALSE			CARNITINE	C7 H15 N O3	161.10519	91.6	47909	MoNA-export-LC-MS-MS_Positive_Mode	-0.000163642	-1.015743658	91.5963272	Full match
	FALSE			CARNITINE	C7 H15 N O3	161.10519	91.6	47911	MoNA-export-LC-MS-MS_Positive_Mode	-0.000163642	-1.015743658	91.59632722	Full match
	FALSE			CARNITINE	C7 H15 N O3	161.10519	91.8	47845	MoNA-export-LC-MS-MS_Positive_Mode	-0.000163642	-1.015743658	91.76087899	Full match
	FALSE			CARNITINE	C7 H15 N O3	161.10519	91.8	47843	MoNA-export-LC-MS-MS_Positive_Mode	-0.000163642	-1.015743658	91.760879	Full match
	FALSE			CARNITINE	C7 H15 N O3	161.10519	92.1	48488	MoNA-export-LC-MS-MS_Positive_Mode	-0.000163642	-1.015743658	92.1190246	Full match
	FALSE			CARNITINE	C7 H15 N O3	161.10519	90.9	48206	MoNA-export-LC-MS-MS_Positive_Mode	-0.000163642	-1.015743658	90.91948179	Full match
	FALSE			CARNITINE	C7 H15 N O3	161.10519	91.4	48594	MoNA-export-LC-MS-MS_Positive_Mode	-0.000163642	-1.015743658	91.4487329	Full match
	FALSE	DECANOYLCARNITINE	C17 H33 N O4	Full match	-0.69	315.24074	316.24802	1.381	22273673.89	10	91.9	DDA for preferred ion	FALSE	22273673.89		9.5
	Checked	Tags	Structure	Name	Formula	Molecular Weight	Best Match	mzVault ID	mzVault Library	DeltaMass [Da]	DeltaMass [ppm]	Match	Compound Match
	FALSE			DECANOYLCARNITINE	C17 H33 N O4	315.24096	57.4	50767	MoNA-export-LC-MS-MS_Positive_Mode	-0.000218663	-0.693636319	51.11489843	Full match
	FALSE			Decanoyl-carnitine; AIF; CE30; CorrDec	C17 H33 N O4	315.24096	77.6	53563	MoNA-export-LC-MS-MS_Positive_Mode	-0.000218663	-0.693636319	77.61301574	Full match
	FALSE			Decanoyl-L-Carnitine	C17 H33 N O4	315.24096	78.2	33888	MoNA-export-LC-MS-MS_Positive_Mode	-0.000218663	-0.693636319	78.16291665	Full match
	FALSE			Decanoyl-carnitine; AIF; CE10; CorrDec	C17 H33 N O4	315.24096	78.9	53564	MoNA-export-LC-MS-MS_Positive_Mode	-0.000218663	-0.693636319	78.78670284	Full match
	FALSE			Decanoyl-carnitine; AIF; CE10; MS2Dec	C17 H33 N O4	315.24096	79.8	53561	MoNA-export-LC-MS-MS_Positive_Mode	-0.000218663	-0.693636319	79.73162221	Full match
	FALSE			Decanoyl-carnitine; AIF; CE30; MS2Dec	C17 H33 N O4	315.24096	82.6	53560	MoNA-export-LC-MS-MS_Positive_Mode	-0.000218663	-0.693636319	82.5541078	Full match
	FALSE			Decanoyl-L-Carnitine	C17 H33 N O4	315.24096	86.2	33890	MoNA-export-LC-MS-MS_Positive_Mode	-0.000218663	-0.693636319	86.20792149	Full match
	FALSE			Decanoyl-L-Carnitine	C17 H33 N O4	315.24096	90.6	33889	MoNA-export-LC-MS-MS_Positive_Mode	-0.000218663	-0.693636319	87.65660381	Full match
	FALSE			DECANOYLCARNITINE	C17 H33 N O4	315.24096	93.4	48586	MoNA-export-LC-MS-MS_Positive_Mode	-0.000218663	-0.693636319	91.89137381	Full match
	FALSE			DECANOYLCARNITINE	C17 H33 N O4	315.24096	92	50773	MoNA-export-LC-MS-MS_Positive_Mode	-0.000218663	-0.693636319	91.94900206	Full match
	FALSE	CHOLINE		Invalid mass		103.09961	86.09629	1.655	2153524119	8	91.9	DDA for preferred ion	FALSE	2153524119	2.6	1.3
	Checked	Tags	Structure	Name	Formula	Molecular Weight	Best Match	mzVault ID	mzVault Library	DeltaMass [Da]	DeltaMass [ppm]	Match	Compound Match
	FALSE			CHOLINE		0	93.3	47794	MoNA-export-LC-MS-MS_Positive_Mode	103.0996114	∞	91.92728167	Invalid mass
	FALSE			CHOLINE		0	65.9	51261	MoNA-export-LC-MS-MS_Positive_Mode	103.0996114	∞	61.38319839	Invalid mass
	FALSE			Choline [M]+	C5 H13 N O	103.09971	70.7	68879	MoNA-export-LC-MS-MS_Positive_Mode	-0.00010261	-0.995254219	64.05765164	No results
	FALSE			CHOLINE		0	75.6	51259	MoNA-export-LC-MS-MS_Positive_Mode	103.0996114	∞	71.17137883	Invalid mass
	FALSE			CHOLINE		0	81.8	51262	MoNA-export-LC-MS-MS_Positive_Mode	103.0996114	∞	80.77462652	Invalid mass
	FALSE			Choline		0	84.8	40249	MoNA-export-LC-MS-MS_Positive_Mode	103.0996114	∞	83.12156688	Invalid mass
	FALSE			Choline chloride		0	84.8	38920	MoNA-export-LC-MS-MS_Positive_Mode	103.0996114	∞	83.1215669	Invalid mass
	FALSE			CHOLINE		0	90.8	48427	MoNA-export-LC-MS-MS_Positive_Mode	103.0996114	∞	89.13232751	Invalid mass
	FALSE	Mirtazapine	C17 H19 N3	Full match	-0.51	265.15776	266.16504	0.402	13428078.59	18	91.8	DDA for preferred ion	FALSE	13428078.59		8.9
	Checked	Tags	Structure	Name	Formula	Molecular Weight	Best Match	mzVault ID	mzVault Library	DeltaMass [Da]	DeltaMass [ppm]	Match	Compound Match
	FALSE			Mirtazapine	C17 H19 N3	265.1579	79.6	96663	MoNA-export-LC-MS-MS_Positive_Mode	-0.000135137	-0.509649161	79.64129654	Full match
	FALSE			Mirtazapine	C17 H19 N3	265.1579	79.9	96667	MoNA-export-LC-MS-MS_Positive_Mode	-0.000135137	-0.509649161	79.89996273	Full match
	FALSE			Mirtazapine	C17 H19 N3	265.1579	80.5	68601	MoNA-export-LC-MS-MS_Positive_Mode	-0.000135137	-0.509649161	80.47127369	Full match
	FALSE			Mirtazapine	C17 H19 N3	265.1579	81.3	96662	MoNA-export-LC-MS-MS_Positive_Mode	-0.000135137	-0.509649161	81.33139461	Full match
	FALSE			Mirtazapine	C17 H19 N3	265.1579	84.3	70966	MoNA-export-LC-MS-MS_Positive_Mode	-0.000135137	-0.509649161	84.25155097	Full match
	FALSE			Mirtazapine	C17 H19 N3	265.1579	85	70967	MoNA-export-LC-MS-MS_Positive_Mode	-0.000135137	-0.509649161	84.98943274	Full match
	FALSE			Mirtazapine	C17 H19 N3	265.1579	86.7	70962	MoNA-export-LC-MS-MS_Positive_Mode	-0.000135137	-0.509649161	86.74181528	Full match
	FALSE			Mirtazapine	C17 H19 N3	265.1579	86.8	70965	MoNA-export-LC-MS-MS_Positive_Mode	-0.000135137	-0.509649161	86.77763831	Full match
	FALSE			Mirtazapine	C17 H19 N3	265.1579	89.8	70964	MoNA-export-LC-MS-MS_Positive_Mode	-0.000135137	-0.509649161	89.81921311	Full match
	FALSE			Mirtazapine	C17 H19 N3	265.1579	91.8	70963	MoNA-export-LC-MS-MS_Positive_Mode	-0.000135137	-0.509649161	91.8159038	Full match
	FALSE			Mirtazapine	C17 H19 N3	265.1579	82.1	96670	MoNA-export-LC-MS-MS_Positive_Mode	-0.000135137	-0.509649161	82.06444104	Full match
	FALSE			Mirtazapine	C17 H19 N3	265.1579	80	96671	MoNA-export-LC-MS-MS_Positive_Mode	-0.000135137	-0.509649161	79.99779872	Full match
	FALSE			Mirtazapine	C17 H19 N3	265.1579	79.5	96666	MoNA-export-LC-MS-MS_Positive_Mode	-0.000135137	-0.509649161	79.47227286	Full match
	FALSE			Mirtazapine	C17 H19 N3	265.1579	78.6	96669	MoNA-export-LC-MS-MS_Positive_Mode	-0.000135137	-0.509649161	78.59355357	Full match
	FALSE			Mirtazapine	C17 H19 N3	265.1579	71.2	96664	MoNA-export-LC-MS-MS_Positive_Mode	-0.000135137	-0.509649161	71.21080698	Full match
	FALSE			"Mirtazapine (Remeron, Avanza)"	C17 H19 N3	265.1579	71.2	91426	MoNA-export-LC-MS-MS_Positive_Mode	-0.000135137	-0.509649161	71.22792492	Full match
	FALSE			Mirtazapine	C17 H19 N3	265.1579	73.3	70968	MoNA-export-LC-MS-MS_Positive_Mode	-0.000135137	-0.509649161	73.26865918	Full match
	FALSE			Mirtazapine	C17 H19 N3	265.1579	76.7	96665	MoNA-export-LC-MS-MS_Positive_Mode	-0.000135137	-0.509649161	76.71557418	Full match
	FALSE	NEPSILON,NEPSILON,NEPSILON-TRIMETHYLLYSINE	C9 H20 N2 O2	Full match	-0.14	188.15245	189.15973	3.851	18661148.44	13	91.6	DDA for preferred ion	FALSE	18661148.44	0	8.4
	Checked	Tags	Structure	Name	Formula	Molecular Weight	Best Match	mzVault ID	mzVault Library	DeltaMass [Da]	DeltaMass [ppm]	Match	Compound Match
	FALSE			NEPSILON,NEPSILON,NEPSILON-TRIMETHYLLYSINE	C9 H20 N2 O2	188.15248	79.4	74069	MoNA-export-LC-MS-MS_Positive_Mode	-2.54261E-05	-0.135135578	79.41324382	Full match
	FALSE			"NEPSILON,NEPSILON,NEPSILON-TRIMETHYLLYSINE"	C9 H20 N2 O2	188.15248	80.6	90185	MoNA-export-LC-MS-MS_Positive_Mode	-2.54261E-05	-0.135135578	80.63466279	Full match
	FALSE			NEPSILON,NEPSILON,NEPSILON-TRIMETHYLLYSINE	C9 H20 N2 O2	188.15248	80.6	74059	MoNA-export-LC-MS-MS_Positive_Mode	-2.54261E-05	-0.135135578	80.63581886	Full match
	FALSE			NEPSILON,NEPSILON,NEPSILON-TRIMETHYLLYSINE	C9 H20 N2 O2	188.15248	81.5	74060	MoNA-export-LC-MS-MS_Positive_Mode	-2.54261E-05	-0.135135578	81.48842467	Full match
	FALSE			NE,NE,NE-TRIMETHYLLYSINE	C9 H20 N2 O2	188.15248	81.9	54861	MoNA-export-LC-MS-MS_Positive_Mode	-2.54261E-05	-0.135135578	81.88983355	Full match
	FALSE			N,N,N-Trimethyl-lysine; AIF; CE0; MS2Dec	C9 H20 N2 O2	188.15248	81.2	53544	MoNA-export-LC-MS-MS_Positive_Mode	-2.54261E-05	-0.135135578	81.18308677	Full match
	FALSE			NEPSILON,NEPSILON,NEPSILON-TRIMETHYLLYSINE	C9 H20 N2 O2	188.15248	84.2	47851	MoNA-export-LC-MS-MS_Positive_Mode	-2.54261E-05	-0.135135578	84.24678019	Full match
	FALSE			N,N,N-Trimethyl-lysine; AIF; CE10; CorrDec	C9 H20 N2 O2	188.15248	86	53546	MoNA-export-LC-MS-MS_Positive_Mode	-2.54261E-05	-0.135135578	86.04839393	Full match
	FALSE			NEPSILON,NEPSILON,NEPSILON-TRIMETHYLLYSINE	C9 H20 N2 O2	188.15248	87.4	51447	MoNA-export-LC-MS-MS_Positive_Mode	-2.54261E-05	-0.135135578	87.35139285	Full match
	FALSE			NEPSILON,NEPSILON,NEPSILON-TRIMETHYLLYSINE	C9 H20 N2 O2	188.15248	87.7	51449	MoNA-export-LC-MS-MS_Positive_Mode	-2.54261E-05	-0.135135578	87.68112399	Full match
	FALSE			NE,NE,NE-TRIMETHYLLYSINE	C9 H20 N2 O2	188.15248	87.7	54860	MoNA-export-LC-MS-MS_Positive_Mode	-2.54261E-05	-0.135135578	87.6986213	Full match
	FALSE			N,N,N-Trimethyl-lysine; AIF; CE10; MS2Dec	C9 H20 N2 O2	188.15248	89.7	53543	MoNA-export-LC-MS-MS_Positive_Mode	-2.54261E-05	-0.135135578	89.66083445	Full match
	FALSE			NEPSILON,NEPSILON,NEPSILON-TRIMETHYLLYSINE	C9 H20 N2 O2	188.15248	91.6	48493	MoNA-export-LC-MS-MS_Positive_Mode	-2.54261E-05	-0.135135578	91.55051831	Full match
	FALSE	NEPSILON,NEPSILON,NEPSILON-TRIMETHYLLYSINE	C9 H20 N2 O2	Full match	-0.22	188.15244	189.15971	4.051	3903782.832	13	91.6	DDA for preferred ion	FALSE	3903782.832		2.1
	Checked	Tags	Structure	Name	Formula	Molecular Weight	Best Match	mzVault ID	mzVault Library	DeltaMass [Da]	DeltaMass [ppm]	Match	Compound Match
	FALSE			NEPSILON,NEPSILON,NEPSILON-TRIMETHYLLYSINE	C9 H20 N2 O2	188.15248	79.4	74069	MoNA-export-LC-MS-MS_Positive_Mode	-4.06849E-05	-0.216233575	79.41324383	Full match
	FALSE			"NEPSILON,NEPSILON,NEPSILON-TRIMETHYLLYSINE"	C9 H20 N2 O2	188.15248	80.6	90185	MoNA-export-LC-MS-MS_Positive_Mode	-4.06849E-05	-0.216233575	80.6346628	Full match
	FALSE			NEPSILON,NEPSILON,NEPSILON-TRIMETHYLLYSINE	C9 H20 N2 O2	188.15248	80.6	74059	MoNA-export-LC-MS-MS_Positive_Mode	-4.06849E-05	-0.216233575	80.63581886	Full match
	FALSE			NEPSILON,NEPSILON,NEPSILON-TRIMETHYLLYSINE	C9 H20 N2 O2	188.15248	81.5	74060	MoNA-export-LC-MS-MS_Positive_Mode	-4.06849E-05	-0.216233575	81.48842468	Full match
	FALSE			NE,NE,NE-TRIMETHYLLYSINE	C9 H20 N2 O2	188.15248	81.9	54861	MoNA-export-LC-MS-MS_Positive_Mode	-4.06849E-05	-0.216233575	81.88983355	Full match
	FALSE			N,N,N-Trimethyl-lysine; AIF; CE0; MS2Dec	C9 H20 N2 O2	188.15248	81.2	53544	MoNA-export-LC-MS-MS_Positive_Mode	-4.06849E-05	-0.216233575	81.18308702	Full match
	FALSE			NEPSILON,NEPSILON,NEPSILON-TRIMETHYLLYSINE	C9 H20 N2 O2	188.15248	84.2	47851	MoNA-export-LC-MS-MS_Positive_Mode	-4.06849E-05	-0.216233575	84.24678019	Full match
	FALSE			N,N,N-Trimethyl-lysine; AIF; CE10; CorrDec	C9 H20 N2 O2	188.15248	86	53546	MoNA-export-LC-MS-MS_Positive_Mode	-4.06849E-05	-0.216233575	86.04839393	Full match
	FALSE			NEPSILON,NEPSILON,NEPSILON-TRIMETHYLLYSINE	C9 H20 N2 O2	188.15248	87.4	51447	MoNA-export-LC-MS-MS_Positive_Mode	-4.06849E-05	-0.216233575	87.35139285	Full match
	FALSE			NEPSILON,NEPSILON,NEPSILON-TRIMETHYLLYSINE	C9 H20 N2 O2	188.15248	87.7	51449	MoNA-export-LC-MS-MS_Positive_Mode	-4.06849E-05	-0.216233575	87.68112398	Full match
	FALSE			NE,NE,NE-TRIMETHYLLYSINE	C9 H20 N2 O2	188.15248	87.7	54860	MoNA-export-LC-MS-MS_Positive_Mode	-4.06849E-05	-0.216233575	87.69862131	Full match
	FALSE			N,N,N-Trimethyl-lysine; AIF; CE10; MS2Dec	C9 H20 N2 O2	188.15248	89.7	53543	MoNA-export-LC-MS-MS_Positive_Mode	-4.06849E-05	-0.216233575	89.66083445	Full match
	FALSE			NEPSILON,NEPSILON,NEPSILON-TRIMETHYLLYSINE	C9 H20 N2 O2	188.15248	91.6	48493	MoNA-export-LC-MS-MS_Positive_Mode	-4.06849E-05	-0.216233575	91.55051829	Full match
	FALSE	3-METHYLHISTIDINE	C7 H11 N3 O2	Full match	-0.61	169.08502	170.0923	2.911	86819091.52	16	91.5	DDA for preferred ion	FALSE	86819091.52		6.7
	Checked	Tags	Structure	Name	Formula	Molecular Weight	Best Match	mzVault ID	mzVault Library	DeltaMass [Da]	DeltaMass [ppm]	Match	Compound Match
	FALSE			1-Methylhistidine; AIF; 10eV; CorrDec	C7 H11 N3 O2	169.08513	72.5	53722	MoNA-export-LC-MS-MS_Positive_Mode	-0.000102745	-0.60765227	72.45427395	Full match
	FALSE			3-Methylhistidine; AIF; 10eV; CorrDec	C7 H11 N3 O2	169.08513	72.9	53717	MoNA-export-LC-MS-MS_Positive_Mode	-0.000102745	-0.60765227	72.90470489	Full match
	FALSE			3-Methylhistidine; AIF; 0eV; MS2Dec	C7 H11 N3 O2	169.08513	74.9	53714	MoNA-export-LC-MS-MS_Positive_Mode	-0.000102745	-0.60765227	74.8662142	Full match
	FALSE			3-Methylhistidine; AIF; 10eV; MS2Dec	C7 H11 N3 O2	169.08513	83.2	53713	MoNA-export-LC-MS-MS_Positive_Mode	-0.000102745	-0.60765227	83.2396582	Full match
	FALSE			1-Methylhistidine; AIF; 10eV; MS2Dec	C7 H11 N3 O2	169.08513	85.6	53719	MoNA-export-LC-MS-MS_Positive_Mode	-0.000102745	-0.60765227	85.57099609	Full match
	FALSE			3-METHYLHISTIDINE	C7 H11 N3 O2	169.08513	88	48111	MoNA-export-LC-MS-MS_Positive_Mode	-0.000102745	-0.60765227	87.9803869	Full match
	FALSE			N-Methylhistidine	C7 H11 N3 O2	169.08513	87.5	68555	MoNA-export-LC-MS-MS_Positive_Mode	-0.000102745	-0.60765227	85.8637607	Full match
	FALSE			N(PAI)-METHYL-L-HISTIDINE	C7 H11 N3 O2	169.08513	86.8	55016	MoNA-export-LC-MS-MS_Positive_Mode	-0.000102745	-0.60765227	85.95222754	Full match
	FALSE			3-METHYLHISTIDINE	C7 H11 N3 O2	169.08513	91.2	50346	MoNA-export-LC-MS-MS_Positive_Mode	-0.000102745	-0.60765227	91.22386942	Full match
	FALSE			N(PAI)-METHYL-L-HISTIDINE	C7 H11 N3 O2	169.08513	88.1	74107	MoNA-export-LC-MS-MS_Positive_Mode	-0.000102745	-0.60765227	86.87486186	Full match
	FALSE			3-Methylhistidine (v10)	C7 H11 N3 O2	169.08513	90.6	47478	MoNA-export-LC-MS-MS_Positive_Mode	-0.000102745	-0.60765227	83.60234092	Full match
	FALSE			3-Methylhistidine	C7 H11 N3 O2	169.08513	90.6	69050	MoNA-export-LC-MS-MS_Positive_Mode	-0.000102745	-0.60765227	83.60234091	Full match
	FALSE			alpha-Methylhistidine	C7 H11 N3 O2	169.08513	86.6	68099	MoNA-export-LC-MS-MS_Positive_Mode	-0.000102745	-0.60765227	86.6262198	Full match
	FALSE			3-METHYLHISTIDINE	C7 H11 N3 O2	169.08513	91.5	50340	MoNA-export-LC-MS-MS_Positive_Mode	-0.000102745	-0.60765227	91.51872416	Full match
	FALSE			N(PAI)-METHYL-L-HISTIDINE	C7 H11 N3 O2	169.08513	88.6	55017	MoNA-export-LC-MS-MS_Positive_Mode	-0.000102745	-0.60765227	88.61259552	Full match
	FALSE			3-Methylhistidine; AIF; 30eV; MS2Dec	C7 H11 N3 O2	169.08513	89.2	53712	MoNA-export-LC-MS-MS_Positive_Mode	-0.000102745	-0.60765227	89.20198134	Full match
	FALSE	HOMOARGININE	C7 H16 N4 O2	Invalid mass	-558423.22	83.07266	189.13451	3.441	30101063.47	12	91.2	DDA for other ion	FALSE	30101063.47	0.7	7.8
	Checked	Tags	Structure	Name	Formula	Molecular Weight	Best Match	mzVault ID	mzVault Library	DeltaMass [Da]	DeltaMass [ppm]	Match	Compound Match
	FALSE			Targinine	C7 H16 N4 O2	188.12733	75.3	67507	MoNA-export-LC-MS-MS_Positive_Mode	-105.0546675	-558423.2229	75.27554417	Invalid mass
	FALSE			Targinine	C7 H16 N4 O2	188.12733	81.5	68358	MoNA-export-LC-MS-MS_Positive_Mode	-105.0546675	-558423.2229	81.48500696	Invalid mass
	FALSE			Homoarginine; AIF; CE10; CorrDec	C7 H16 N4 O2	188.12733	78.9	52970	MoNA-export-LC-MS-MS_Positive_Mode	-105.0546675	-558423.2229	78.93123832	Invalid mass
	FALSE			Homoarginine	C7 H16 N4 O2	188.12733	79.1	67865	MoNA-export-LC-MS-MS_Positive_Mode	-105.0546675	-558423.2229	79.08065552	Invalid mass
	FALSE			HOMOARGININE	C7 H16 N4 O2	188.12733	87.4	50554	MoNA-export-LC-MS-MS_Positive_Mode	-105.0546675	-558423.2229	87.41711802	Invalid mass
	FALSE			HOMOARGININE	C7 H16 N4 O2	188.12733	90.7	47629	MoNA-export-LC-MS-MS_Positive_Mode	-105.0546675	-558423.2229	90.68444067	Invalid mass
	FALSE			HOMOARGININE	C7 H16 N4 O2	188.12733	86.9	50553	MoNA-export-LC-MS-MS_Positive_Mode	-105.0546675	-558423.2229	86.92292895	Invalid mass
	FALSE			HOMOARGININE	C7 H16 N4 O2	188.12733	88.8	48977	MoNA-export-LC-MS-MS_Positive_Mode	-105.0546675	-558423.2229	88.75737611	Invalid mass
	FALSE			Homoarginine	C7 H16 N4 O2	188.12733	87.4	68721	MoNA-export-LC-MS-MS_Positive_Mode	-105.0546675	-558423.2229	87.35221428	Invalid mass
	FALSE			HOMOARGININE	C7 H16 N4 O2	188.12733	91.2	48185	MoNA-export-LC-MS-MS_Positive_Mode	-105.0546675	-558423.2229	91.24825203	Invalid mass
	FALSE			Homoarginine; AIF; CE10; MS2Dec	C7 H16 N4 O2	188.12733	82.7	52967	MoNA-export-LC-MS-MS_Positive_Mode	-105.0546675	-558423.2229	82.74687703	Invalid mass
	FALSE			HOMOARGININE	C7 H16 N4 O2	188.12733	87.8	48979	MoNA-export-LC-MS-MS_Positive_Mode	-105.0546675	-558423.2229	87.77724874	Invalid mass
	FALSE	Tetradecyldiethanolamine	C18 H39 N O2	Full match	0.03	301.29809	302.30536	1.583	48772708.93	12	91.2	DDA for preferred ion	FALSE	35278226.17	2.4	1.8
	Checked	Tags	Structure	Name	Formula	Molecular Weight	Best Match	mzVault ID	mzVault Library	DeltaMass [Da]	DeltaMass [ppm]	Match	Compound Match
	FALSE			SPHINGANINE	C18 H39 N O2	301.29808	54.7	47716	MoNA-export-LC-MS-MS_Positive_Mode	8.95727E-06	0.029728917	54.73098414	Full match
	FALSE			Dihydrosphingosine	C18 H39 N O2	301.29808	61.1	67966	MoNA-export-LC-MS-MS_Positive_Mode	8.95727E-06	0.029728917	61.09543924	Full match
	FALSE			2,2'-(Tetradecylimino)diethanol	C18 H39 N O2	301.29808	50.1	56765	MoNA-export-LC-MS-MS_Positive_Mode	8.95727E-06	0.029728917	50.14226207	Full match
	FALSE			2,2'-(Tetradecylimino)diethanol	C18 H39 N O2	301.29808	55.6	56766	MoNA-export-LC-MS-MS_Positive_Mode	8.95727E-06	0.029728917	55.58126886	Full match
	FALSE			SPHINGANINE	C18 H39 N O2	301.29808	58.7	50978	MoNA-export-LC-MS-MS_Positive_Mode	8.95727E-06	0.029728917	58.67204755	Full match
	FALSE			Sphinganine (d18:0)	C18 H39 N O2	301.29808	62.8	73672	MoNA-export-LC-MS-MS_Positive_Mode	8.95727E-06	0.029728917	62.84945356	Full match
	FALSE			Sphinganine (d18:0)	C18 H39 N O2	301.29808	62.7	73669	MoNA-export-LC-MS-MS_Positive_Mode	8.95727E-06	0.029728917	62.672607	Full match
	FALSE			Sphinganine (d18:0)	C18 H39 N O2	301.29808	63.6	73671	MoNA-export-LC-MS-MS_Positive_Mode	8.95727E-06	0.029728917	63.61493968	Full match
	FALSE			sphinganine related molecules		0	67	84057	MoNA-export-LC-MS-MS_Positive_Mode	301.2980883	∞	64.20092864	Invalid mass
	FALSE			2,2'-(Tetradecylimino)diethanol	C18 H39 N O2	301.29808	79.4	56767	MoNA-export-LC-MS-MS_Positive_Mode	8.95727E-06	0.029728917	79.3779443	Full match
	FALSE			2,2'-(Tetradecylimino)diethanol	C18 H39 N O2	301.29808	83.3	56768	MoNA-export-LC-MS-MS_Positive_Mode	8.95727E-06	0.029728917	83.34026444	Full match
	FALSE			Tetradecyldiethanolamine	C18 H39 N O2	301.29808	91.2	56769	MoNA-export-LC-MS-MS_Positive_Mode	8.95727E-06	0.029728917	91.22065359	Full match
	FALSE	3-METHYLHISTIDINE	C7 H11 N3 O2	Full match	-0.34	169.08507	170.09235	3.428	81325366.32	16	91.2	DDA for preferred ion	FALSE	81325366.32		5.7
	Checked	Tags	Structure	Name	Formula	Molecular Weight	Best Match	mzVault ID	mzVault Library	DeltaMass [Da]	DeltaMass [ppm]	Match	Compound Match
	FALSE			N-Methylhistidine	C7 H11 N3 O2	169.08513	87.5	68555	MoNA-export-LC-MS-MS_Positive_Mode	-5.69686E-05	-0.33692256	87.49706108	Full match
	FALSE			N(PAI)-METHYL-L-HISTIDINE	C7 H11 N3 O2	169.08513	86.8	55016	MoNA-export-LC-MS-MS_Positive_Mode	-5.69686E-05	-0.33692256	84.85327405	Full match
	FALSE			3-METHYLHISTIDINE	C7 H11 N3 O2	169.08513	91.2	50346	MoNA-export-LC-MS-MS_Positive_Mode	-5.69686E-05	-0.33692256	91.1993549	Full match
	FALSE			N(PAI)-METHYL-L-HISTIDINE	C7 H11 N3 O2	169.08513	88.1	74107	MoNA-export-LC-MS-MS_Positive_Mode	-5.69686E-05	-0.33692256	86.51972329	Full match
	FALSE			3-Methylhistidine	C7 H11 N3 O2	169.08513	85.6	47483	MoNA-export-LC-MS-MS_Positive_Mode	-5.69686E-05	-0.33692256	78.38077723	Full match
	FALSE			3-Methylhistidine	C7 H11 N3 O2	169.08513	85.6	47484	MoNA-export-LC-MS-MS_Positive_Mode	-5.69686E-05	-0.33692256	78.38077723	Full match
	FALSE			3-METHYLHISTIDINE	C7 H11 N3 O2	169.08513	87.1	47473	MoNA-export-LC-MS-MS_Positive_Mode	-5.69686E-05	-0.33692256	79.93230873	Full match
	FALSE			3-Methylhistidine	C7 H11 N3 O2	169.08513	87.1	47477	MoNA-export-LC-MS-MS_Positive_Mode	-5.69686E-05	-0.33692256	79.93230873	Full match
	FALSE			3-METHYLHISTIDINE (ALLCAPS7)	C7 H11 N3 O2	169.08513	87.1	47472	MoNA-export-LC-MS-MS_Positive_Mode	-5.69686E-05	-0.33692256	79.9323086	Full match
	FALSE			3-Methylhistidine (v10)	C7 H11 N3 O2	169.08513	90.6	47478	MoNA-export-LC-MS-MS_Positive_Mode	-5.69686E-05	-0.33692256	90.22997633	Full match
	FALSE			3-Methylhistidine	C7 H11 N3 O2	169.08513	90.6	69050	MoNA-export-LC-MS-MS_Positive_Mode	-5.69686E-05	-0.33692256	90.22997632	Full match
	FALSE			3-METHYLHISTIDINE	C7 H11 N3 O2	169.08513	88.8	48272	MoNA-export-LC-MS-MS_Positive_Mode	-5.69686E-05	-0.33692256	79.64046254	Full match
	FALSE			3-Methylhistidine (v7)	C7 H11 N3 O2	169.08513	76.2	47481	MoNA-export-LC-MS-MS_Positive_Mode	-5.69686E-05	-0.33692256	76.21714318	Full match
	FALSE			alpha-Methylhistidine	C7 H11 N3 O2	169.08513	86.6	68099	MoNA-export-LC-MS-MS_Positive_Mode	-5.69686E-05	-0.33692256	77.50076372	Full match
	FALSE			3-METHYLHISTIDINE	C7 H11 N3 O2	169.08513	91.5	50340	MoNA-export-LC-MS-MS_Positive_Mode	-5.69686E-05	-0.33692256	83.18433677	Full match
	FALSE			N(PAI)-METHYL-L-HISTIDINE	C7 H11 N3 O2	169.08513	88.6	55017	MoNA-export-LC-MS-MS_Positive_Mode	-5.69686E-05	-0.33692256	85.4361076	Full match
	FALSE	L-Phenylalanine	C9 H11 N O2	Full match	-0.72	165.07886	166.08614	1.867	352086490.6	20	90.7	DDA for preferred ion	FALSE	352086490.6	4.8	1.3
	Checked	Tags	Structure	Name	Formula	Molecular Weight	Best Match	mzVault ID	mzVault Library	DeltaMass [Da]	DeltaMass [ppm]	Match	Compound Match
	FALSE			Phenylalanine	C9 H11 N O2	165.07898	87	79205	MoNA-export-LC-MS-MS_Positive_Mode	-0.000119296	-0.722658592	87.01954789	Full match
	FALSE			Phenylalanine	C9 H11 N O2	165.07898	87.4	79203	MoNA-export-LC-MS-MS_Positive_Mode	-0.000119296	-0.722658592	87.38395081	Full match
	FALSE			L-Phenylalanine	C9 H11 N O2	165.07898	86.4	34378	MoNA-export-LC-MS-MS_Positive_Mode	-0.000119296	-0.722658592	86.36836432	Full match
	FALSE			L-Phenylalanine	C9 H11 N O2	165.07898	90.7	34379	MoNA-export-LC-MS-MS_Positive_Mode	-0.000119296	-0.722658592	90.69293267	Full match
	FALSE			PHENYLALANINE	C9 H11 N O2	165.07898	86.8	47702	MoNA-export-LC-MS-MS_Positive_Mode	-0.000119296	-0.722658592	86.77431597	Full match
	FALSE			PHENYLALANINE	C9 H11 N O2	165.07898	87.1	47907	MoNA-export-LC-MS-MS_Positive_Mode	-0.000119296	-0.722658592	87.13453013	Full match
	FALSE			Phenylalanine	C9 H11 N O2	165.07898	85.3	79200	MoNA-export-LC-MS-MS_Positive_Mode	-0.000119296	-0.722658592	85.32219438	Full match
	FALSE			L-Phenylalanine	C9 H11 N O2	165.07898	86.3	54346	MoNA-export-LC-MS-MS_Positive_Mode	-0.000119296	-0.722658592	86.29369994	Full match
	FALSE			L-Phenylalanine	C9 H11 N O2	165.07898	86.3	54345	MoNA-export-LC-MS-MS_Positive_Mode	-0.000119296	-0.722658592	86.30724392	Full match
	FALSE			Phenylalanine	C9 H11 N O2	165.07898	86.3	83600	MoNA-export-LC-MS-MS_Positive_Mode	-0.000119296	-0.722658592	86.30864112	Full match
	FALSE			L-Phenylalanine	C9 H11 N O2	165.07898	86.5	33118	MoNA-export-LC-MS-MS_Positive_Mode	-0.000119296	-0.722658592	86.47778878	Full match
	FALSE			L-Phenylalanine	C9 H11 N O2	165.07898	86.6	54344	MoNA-export-LC-MS-MS_Positive_Mode	-0.000119296	-0.722658592	86.58322716	Full match
	FALSE			L-Phenylalanine	C9 H11 N O2	165.07898	88.8	54341	MoNA-export-LC-MS-MS_Positive_Mode	-0.000119296	-0.722658592	88.80918082	Full match
	FALSE			L-Phenylalanine	C9 H11 N O2	165.07898	89.1	54343	MoNA-export-LC-MS-MS_Positive_Mode	-0.000119296	-0.722658592	89.08402532	Full match
	FALSE			L-Phenylalanine	C9 H11 N O2	165.07898	89.4	54342	MoNA-export-LC-MS-MS_Positive_Mode	-0.000119296	-0.722658592	89.41702251	Full match
	FALSE			PHENYLALANINE	C9 H11 N O2	165.07898	87.9	48596	MoNA-export-LC-MS-MS_Positive_Mode	-0.000119296	-0.722658592	87.93577949	Full match
	FALSE			PHENYLALANINE	C9 H11 N O2	165.07898	87.9	48595	MoNA-export-LC-MS-MS_Positive_Mode	-0.000119296	-0.722658592	87.93577949	Full match
	FALSE			PHENYLALANINE	C9 H11 N O2	165.07898	87.5	48286	MoNA-export-LC-MS-MS_Positive_Mode	-0.000119296	-0.722658592	87.52558996	Full match
	FALSE			PHENYLALANINE	C9 H11 N O2	165.07898	85.1	50785	MoNA-export-LC-MS-MS_Positive_Mode	-0.000119296	-0.722658592	85.13061846	Full match
	FALSE			PHENYLALANINE	C9 H11 N O2	165.07898	87.5	48285	MoNA-export-LC-MS-MS_Positive_Mode	-0.000119296	-0.722658592	87.52558996	Full match
	FALSE	GLYCOCHENODEOXYCHOLIC ACID	C26 H43 N O5	Full match	-0.18	449.31404	450.32132	1.515	7154707.1	19	90.7	DDA for preferred ion	FALSE	7154707.1		8
	Checked	Tags	Structure	Name	Formula	Molecular Weight	Best Match	mzVault ID	mzVault Library	DeltaMass [Da]	DeltaMass [ppm]	Match	Compound Match
	FALSE			Glycochenodeoxycholic acid; AIF; CE0; MS2Dec	C26 H43 N O5	449.31412	64.1	53199	MoNA-export-LC-MS-MS_Positive_Mode	-7.8855E-05	-0.175500861	64.06887826	Full match
	FALSE			Glycohyodeoxycholic acid	C26 H43 N O5	449.31412	65.6	34222	MoNA-export-LC-MS-MS_Positive_Mode	-7.8855E-05	-0.175500861	65.61434213	Full match
	FALSE			Glycohyodeoxycholic acid	C26 H43 N O5	449.31412	65.7	34223	MoNA-export-LC-MS-MS_Positive_Mode	-7.8855E-05	-0.175500861	65.71578787	Full match
	FALSE			Glycoursodeoxycholic acid	C26 H43 N O5	449.31412	67.5	34274	MoNA-export-LC-MS-MS_Positive_Mode	-7.8855E-05	-0.175500861	67.50108184	Full match
	FALSE			Glycochenodeoxycholic acid; AIF; CE10; CorrDec	C26 H43 N O5	449.31412	69.3	53201	MoNA-export-LC-MS-MS_Positive_Mode	-7.8855E-05	-0.175500861	69.26002845	Full match
	FALSE			Glycodeoxycholic acid	C26 H43 N O5	449.31412	69.9	34277	MoNA-export-LC-MS-MS_Positive_Mode	-7.8855E-05	-0.175500861	69.92660397	Full match
	FALSE			Glycochenodeoxycholic acid; AIF; CE0; CorrDec	C26 H43 N O5	449.31412	71.6	53202	MoNA-export-LC-MS-MS_Positive_Mode	-7.8855E-05	-0.175500861	71.5733653	Full match
	FALSE			Glycochenodeoxycholic acid; LC-tDDA; CE10	C26 H43 N O5	449.31412	76.7	52364	MoNA-export-LC-MS-MS_Positive_Mode	-7.8855E-05	-0.175500861	76.70255277	Full match
	FALSE			Glycochenodeoxycholic acid; LC-tDDA; CE20	C26 H43 N O5	449.31412	78.9	52363	MoNA-export-LC-MS-MS_Positive_Mode	-7.8855E-05	-0.175500861	78.90628173	Full match
	FALSE			Glycochenodeoxycholic acid; AIF; CE30; MS2Dec	C26 H43 N O5	449.31412	79.7	53197	MoNA-export-LC-MS-MS_Positive_Mode	-7.8855E-05	-0.175500861	79.67031634	Full match
	FALSE			Glycoursodeoxycholic acid	C26 H43 N O5	449.31412	80.4	34272	MoNA-export-LC-MS-MS_Positive_Mode	-7.8855E-05	-0.175500861	80.37143537	Full match
	FALSE			GLYCOCHENODEOXYCHOLIC ACID	C26 H43 N O5	449.31412	80.4	50257	MoNA-export-LC-MS-MS_Positive_Mode	-7.8855E-05	-0.175500861	80.40266009	Full match
	FALSE			GLYCOCHENODEOXYCHOLIC ACID	C26 H43 N O5	449.31412	80.7	50261	MoNA-export-LC-MS-MS_Positive_Mode	-7.8855E-05	-0.175500861	80.66192155	Full match
	FALSE			Glycochenodeoxycholate	C26 H43 N O5	449.31412	66.5	34280	MoNA-export-LC-MS-MS_Positive_Mode	-7.8855E-05	-0.175500861	66.45757758	Full match
	FALSE			Glycochenodeoxycholate	C26 H43 N O5	449.31412	83.9	34278	MoNA-export-LC-MS-MS_Positive_Mode	-7.8855E-05	-0.175500861	83.88883064	Full match
	FALSE			Glycodeoxycholic acid	C26 H43 N O5	449.31412	84.1	34275	MoNA-export-LC-MS-MS_Positive_Mode	-7.8855E-05	-0.175500861	84.08975612	Full match
	FALSE			GLYCOCHENODEOXYCHOLATE	C26 H43 N O5	449.31412	85.4	51861	MoNA-export-LC-MS-MS_Positive_Mode	-7.8855E-05	-0.175500861	85.41655321	Full match
	FALSE			GLYCOCHENODEOXYCHOLIC ACID	C26 H43 N O5	449.31412	90.6	48377	MoNA-export-LC-MS-MS_Positive_Mode	-7.8855E-05	-0.175500861	90.64642312	Full match
	FALSE			GLYCOCHENODEOXYCHOLIC ACID	C26 H43 N O5	449.31412	90.7	48074	MoNA-export-LC-MS-MS_Positive_Mode	-7.8855E-05	-0.175500861	90.68034092	Full match
	FALSE	3-METHYLHISTIDINE	C7 H11 N3 O2	Full match	-0.52	169.08504	170.09232	3.579	28527345.72	14	90.6	DDA for preferred ion	FALSE	28527345.72		8.4
	Checked	Tags	Structure	Name	Formula	Molecular Weight	Best Match	mzVault ID	mzVault Library	DeltaMass [Da]	DeltaMass [ppm]	Match	Compound Match
	FALSE			N-Methylhistidine	C7 H11 N3 O2	169.08513	87.5	68555	MoNA-export-LC-MS-MS_Positive_Mode	-8.7477E-05	-0.517354504	83.82970036	Full match
	FALSE			N(PAI)-METHYL-L-HISTIDINE	C7 H11 N3 O2	169.08513	86.8	55016	MoNA-export-LC-MS-MS_Positive_Mode	-8.7477E-05	-0.517354504	81.13432544	Full match
	FALSE			3-METHYLHISTIDINE	C7 H11 N3 O2	169.08513	91.2	50346	MoNA-export-LC-MS-MS_Positive_Mode	-8.7477E-05	-0.517354504	90.64266241	Full match
	FALSE			N(PAI)-METHYL-L-HISTIDINE	C7 H11 N3 O2	169.08513	88.1	74107	MoNA-export-LC-MS-MS_Positive_Mode	-8.7477E-05	-0.517354504	83.01700082	Full match
	FALSE			3-METHYLHISTIDINE	C7 H11 N3 O2	169.08513	87.1	47473	MoNA-export-LC-MS-MS_Positive_Mode	-8.7477E-05	-0.517354504	76.12373558	Full match
	FALSE			3-Methylhistidine	C7 H11 N3 O2	169.08513	87.1	47477	MoNA-export-LC-MS-MS_Positive_Mode	-8.7477E-05	-0.517354504	76.12373558	Full match
	FALSE			3-METHYLHISTIDINE (ALLCAPS7)	C7 H11 N3 O2	169.08513	87.1	47472	MoNA-export-LC-MS-MS_Positive_Mode	-8.7477E-05	-0.517354504	76.12373558	Full match
	FALSE			3-Methylhistidine (v10)	C7 H11 N3 O2	169.08513	90.6	47478	MoNA-export-LC-MS-MS_Positive_Mode	-8.7477E-05	-0.517354504	87.56898643	Full match
	FALSE			3-Methylhistidine	C7 H11 N3 O2	169.08513	90.6	69050	MoNA-export-LC-MS-MS_Positive_Mode	-8.7477E-05	-0.517354504	87.56898643	Full match
	FALSE			3-METHYLHISTIDINE	C7 H11 N3 O2	169.08513	88.8	48272	MoNA-export-LC-MS-MS_Positive_Mode	-8.7477E-05	-0.517354504	72.75257626	Full match
	FALSE			alpha-Methylhistidine	C7 H11 N3 O2	169.08513	86.6	68099	MoNA-export-LC-MS-MS_Positive_Mode	-8.7477E-05	-0.517354504	78.57498124	Full match
	FALSE			3-METHYLHISTIDINE	C7 H11 N3 O2	169.08513	91.5	50340	MoNA-export-LC-MS-MS_Positive_Mode	-8.7477E-05	-0.517354504	83.85616588	Full match
	FALSE			N(PAI)-METHYL-L-HISTIDINE	C7 H11 N3 O2	169.08513	88.6	55017	MoNA-export-LC-MS-MS_Positive_Mode	-8.7477E-05	-0.517354504	85.48768048	Full match
	FALSE			3-Methylhistidine; AIF; 30eV; MS2Dec	C7 H11 N3 O2	169.08513	89.2	53712	MoNA-export-LC-MS-MS_Positive_Mode	-8.7477E-05	-0.517354504	75.79519174	Full match
	FALSE	Piperidine	C5 H11 N	Full match	-1.41	85.08903	86.09631	2.038	106710508.8	3	90.6	DDA for preferred ion	FALSE	106710508.8	0.7	9.5
	Checked	Tags	Structure	Name	Formula	Molecular Weight	Best Match	mzVault ID	mzVault Library	DeltaMass [Da]	DeltaMass [ppm]	Match	Compound Match
	FALSE			Piperidine	C5 H11 N	85.08915	90.6	33608	MoNA-export-LC-MS-MS_Positive_Mode	-0.000120113	-1.411611621	90.58880066	Full match
	FALSE			Piperidine	C5 H11 N	85.08915	78.9	39161	MoNA-export-LC-MS-MS_Positive_Mode	-0.000120113	-1.411611621	78.89849965	Full match
	FALSE			Piperidine	C5 H11 N	85.08915	78.9	40460	MoNA-export-LC-MS-MS_Positive_Mode	-0.000120113	-1.411611621	78.89849965	Full match
	FALSE	3-Methylhistidine	C7 H11 N3 O2	Full match	-0.51	169.08504	170.09232	3.194	768502999.9	14	90.6	DDA for preferred ion	FALSE	768502999.9	1	7.8
	Checked	Tags	Structure	Name	Formula	Molecular Weight	Best Match	mzVault ID	mzVault Library	DeltaMass [Da]	DeltaMass [ppm]	Match	Compound Match
	FALSE			N-Methylhistidine	C7 H11 N3 O2	169.08513	87.5	68555	MoNA-export-LC-MS-MS_Positive_Mode	-8.6149E-05	-0.509500842	86.2731451	Full match
	FALSE			N(PAI)-METHYL-L-HISTIDINE	C7 H11 N3 O2	169.08513	86.8	55016	MoNA-export-LC-MS-MS_Positive_Mode	-8.6149E-05	-0.509500842	86.80499386	Full match
	FALSE			3-METHYLHISTIDINE	C7 H11 N3 O2	169.08513	91.2	50346	MoNA-export-LC-MS-MS_Positive_Mode	-8.6149E-05	-0.509500842	87.83218322	Full match
	FALSE			N(PAI)-METHYL-L-HISTIDINE	C7 H11 N3 O2	169.08513	88.1	74107	MoNA-export-LC-MS-MS_Positive_Mode	-8.6149E-05	-0.509500842	88.05342819	Full match
	FALSE			3-Methylhistidine	C7 H11 N3 O2	169.08513	85.6	47482	MoNA-export-LC-MS-MS_Positive_Mode	-8.6149E-05	-0.509500842	85.59399429	Full match
	FALSE			3-Methylhistidine	C7 H11 N3 O2	169.08513	85.6	47483	MoNA-export-LC-MS-MS_Positive_Mode	-8.6149E-05	-0.509500842	85.59399429	Full match
	FALSE			3-Methylhistidine	C7 H11 N3 O2	169.08513	85.6	47484	MoNA-export-LC-MS-MS_Positive_Mode	-8.6149E-05	-0.509500842	85.59399429	Full match
	FALSE			3-Methylhistidine (v9)	C7 H11 N3 O2	169.08513	85.6	47479	MoNA-export-LC-MS-MS_Positive_Mode	-8.6149E-05	-0.509500842	85.59399431	Full match
	FALSE			3-METHYLHISTIDINE	C7 H11 N3 O2	169.08513	87.1	47473	MoNA-export-LC-MS-MS_Positive_Mode	-8.6149E-05	-0.509500842	87.14431232	Full match
	FALSE			3-Methylhistidine	C7 H11 N3 O2	169.08513	87.1	47477	MoNA-export-LC-MS-MS_Positive_Mode	-8.6149E-05	-0.509500842	87.14431232	Full match
	FALSE			3-METHYLHISTIDINE (ALLCAPS7)	C7 H11 N3 O2	169.08513	87.1	47472	MoNA-export-LC-MS-MS_Positive_Mode	-8.6149E-05	-0.509500842	87.14431235	Full match
	FALSE			3-Methylhistidine (v10)	C7 H11 N3 O2	169.08513	90.6	47478	MoNA-export-LC-MS-MS_Positive_Mode	-8.6149E-05	-0.509500842	90.57969888	Full match
	FALSE			3-Methylhistidine	C7 H11 N3 O2	169.08513	90.6	69050	MoNA-export-LC-MS-MS_Positive_Mode	-8.6149E-05	-0.509500842	90.57969888	Full match
	FALSE			3-METHYLHISTIDINE	C7 H11 N3 O2	169.08513	88.8	48272	MoNA-export-LC-MS-MS_Positive_Mode	-8.6149E-05	-0.509500842	88.80065288	Full match
	FALSE	L-Histidine	C6 H9 N3 O2	Full match	-0.8	155.06935	156.07663	3.727	87389511.1	18	90.5	DDA for preferred ion	FALSE	87389511.1		5.7
	Checked	Tags	Structure	Name	Formula	Molecular Weight	Best Match	mzVault ID	mzVault Library	DeltaMass [Da]	DeltaMass [ppm]	Match	Compound Match
	FALSE			Histidine	C6 H9 N3 O2	155.06948	87.4	41921	MoNA-export-LC-MS-MS_Positive_Mode	-0.000123461	-0.796167827	87.42611324	Full match
	FALSE			L-Histidine	C6 H9 N3 O2	155.06948	93.3	54379	MoNA-export-LC-MS-MS_Positive_Mode	-0.000123461	-0.796167827	89.85933303	Full match
	FALSE			L-Histidine	C6 H9 N3 O2	155.06948	93.1	54378	MoNA-export-LC-MS-MS_Positive_Mode	-0.000123461	-0.796167827	90.50613913	Full match
	FALSE			L-Histidine	C6 H9 N3 O2	155.06948	92.5	54377	MoNA-export-LC-MS-MS_Positive_Mode	-0.000123461	-0.796167827	89.67746566	Full match
	FALSE			HISTIDINE	C6 H9 N3 O2	155.06948	92	51233	MoNA-export-LC-MS-MS_Positive_Mode	-0.000123461	-0.796167827	90.15939562	Full match
	FALSE			Histidine	C6 H9 N3 O2	155.06948	91.4	41922	MoNA-export-LC-MS-MS_Positive_Mode	-0.000123461	-0.796167827	89.61343377	Full match
	FALSE			L-Histidine	C6 H9 N3 O2	155.06948	91.6	54381	MoNA-export-LC-MS-MS_Positive_Mode	-0.000123461	-0.796167827	87.76932399	Full match
	FALSE			L-Histidine	C6 H9 N3 O2	155.06948	86.7	40618	MoNA-export-LC-MS-MS_Positive_Mode	-0.000123461	-0.796167827	83.78313417	Full match
	FALSE			L-Histidine	C6 H9 N3 O2	155.06948	86.7	39322	MoNA-export-LC-MS-MS_Positive_Mode	-0.000123461	-0.796167827	83.78313417	Full match
	FALSE			Histidine	C6 H9 N3 O2	155.06948	90	41924	MoNA-export-LC-MS-MS_Positive_Mode	-0.000123461	-0.796167827	86.68662044	Full match
	FALSE			L-HISTIDINE	C6 H9 N3 O2	155.06948	87.4	73559	MoNA-export-LC-MS-MS_Positive_Mode	-0.000123461	-0.796167827	84.54147461	Full match
	FALSE			HISTIDINE	C6 H9 N3 O2	155.06948	88	47785	MoNA-export-LC-MS-MS_Positive_Mode	-0.000123461	-0.796167827	86.71865902	Full match
	FALSE			HISTIDINE	C6 H9 N3 O2	155.06948	90.1	48418	MoNA-export-LC-MS-MS_Positive_Mode	-0.000123461	-0.796167827	86.22725834	Full match
	FALSE			L-Histidine	C6 H9 N3 O2	155.06948	89.6	34333	MoNA-export-LC-MS-MS_Positive_Mode	-0.000123461	-0.796167827	85.84236832	Full match
	FALSE			Histidine	C6 H9 N3 O2	155.06948	89.2	41923	MoNA-export-LC-MS-MS_Positive_Mode	-0.000123461	-0.796167827	88.49730686	Full match
	FALSE			L-Histidine	C6 H9 N3 O2	155.06948	90.3	34332	MoNA-export-LC-MS-MS_Positive_Mode	-0.000123461	-0.796167827	87.64504001	Full match
	FALSE			L-Histidine	C6 H9 N3 O2	155.06948	89.7	54376	MoNA-export-LC-MS-MS_Positive_Mode	-0.000123461	-0.796167827	86.6402031	Full match
	FALSE			L-Histidine	C6 H9 N3 O2	155.06948	90.8	54380	MoNA-export-LC-MS-MS_Positive_Mode	-0.000123461	-0.796167827	87.92729814	Full match
	FALSE	1-METHYLNICOTINAMIDE		Invalid mass		136.06352	137.0708	2.043	469169389.1	18	90.5	DDA for preferred ion	FALSE	469169389.1		8.9
	Checked	Tags	Structure	Name	Formula	Molecular Weight	Best Match	mzVault ID	mzVault Library	DeltaMass [Da]	DeltaMass [ppm]	Match	Compound Match
	FALSE			1-Phenylurea	C7 H8 N2 O	136.06366	65	56672	MoNA-export-LC-MS-MS_Positive_Mode	-0.00013868	-1.019228506	65.01712691	No results
	FALSE			1-Phenylurea	C7 H8 N2 O	136.06366	66.9	56674	MoNA-export-LC-MS-MS_Positive_Mode	-0.00013868	-1.019228506	66.90044758	No results
	FALSE			1-METHYLNICOTINAMIDE		0	69.9	49592	MoNA-export-LC-MS-MS_Positive_Mode	136.0635242	∞	69.85499825	Invalid mass
	FALSE			1-METHYLNICOTINAMIDE		0	79.6	51386	MoNA-export-LC-MS-MS_Positive_Mode	136.0635242	∞	79.56237667	Invalid mass
	FALSE			1-Phenylurea	C7 H8 N2 O	136.06366	75.4	56671	MoNA-export-LC-MS-MS_Positive_Mode	-0.00013868	-1.019228506	75.43995698	No results
	FALSE			4-Aminobenzamide	C7 H8 N2 O	136.06366	75.4	57015	MoNA-export-LC-MS-MS_Positive_Mode	-0.00013868	-1.019228506	75.43995698	No results
	FALSE			1-Phenylurea	C7 H8 N2 O	136.06366	76.9	56670	MoNA-export-LC-MS-MS_Positive_Mode	-0.00013868	-1.019228506	76.86325504	No results
	FALSE			4-Aminobenzamide	C7 H8 N2 O	136.06366	77.3	57014	MoNA-export-LC-MS-MS_Positive_Mode	-0.00013868	-1.019228506	77.34618046	No results
	FALSE			1-Phenylurea	C7 H8 N2 O	136.06366	68	56669	MoNA-export-LC-MS-MS_Positive_Mode	-0.00013868	-1.019228506	68.04381343	No results
	FALSE			4-Aminobenzamide	C7 H8 N2 O	136.06366	68	57013	MoNA-export-LC-MS-MS_Positive_Mode	-0.00013868	-1.019228506	68.04381407	No results
	FALSE			1-Methylnicotinamide		0	75.4	40242	MoNA-export-LC-MS-MS_Positive_Mode	136.0635242	∞	75.4297011	Invalid mass
	FALSE			1-Methylnicotinamide chloride		0	75.4	38913	MoNA-export-LC-MS-MS_Positive_Mode	136.0635242	∞	75.4297011	Invalid mass
	FALSE			1-METHYLNICOTINAMIDE		0	90.5	48472	MoNA-export-LC-MS-MS_Positive_Mode	136.0635242	∞	90.48176878	Invalid mass
	FALSE			1-METHYLNICOTINAMIDE		0	90.3	47829	MoNA-export-LC-MS-MS_Positive_Mode	136.0635242	∞	90.2638801	Invalid mass
	FALSE			1-Methylnicotinamide	C7 H8 N2 O	136.06366	82.5	69121	MoNA-export-LC-MS-MS_Positive_Mode	-0.00013868	-1.019228506	82.53450655	No results
	FALSE			1-Methylnicotinamide	C7 H8 N2 O	136.06366	85.8	68249	MoNA-export-LC-MS-MS_Positive_Mode	-0.00013868	-1.019228506	85.77615119	No results
	FALSE			1-METHYLNICOTINAMIDE		0	88.5	51384	MoNA-export-LC-MS-MS_Positive_Mode	136.0635242	∞	88.52083166	Invalid mass
	FALSE			1-METHYLNICOTINAMIDE		0	78.3	51383	MoNA-export-LC-MS-MS_Positive_Mode	136.0635242	∞	78.25053871	Invalid mass
	FALSE	ASPARAGINE	C4 H8 N2 O3	Full match	-0.62	132.05341	133.06068	2.856	37088439.72	11	90.4	DDA for preferred ion	FALSE	37088439.72	0.3	8.4
	Checked	Tags	Structure	Name	Formula	Molecular Weight	Best Match	mzVault ID	mzVault Library	DeltaMass [Da]	DeltaMass [ppm]	Match	Compound Match
	FALSE			L-Asparagine	C4 H8 N2 O3	132.05349	82.6	54408	MoNA-export-LC-MS-MS_Positive_Mode	-8.24029E-05	-0.624011725	82.60501172	Full match
	FALSE			L-Asparagine	C4 H8 N2 O3	132.05349	85.6	54409	MoNA-export-LC-MS-MS_Positive_Mode	-8.24029E-05	-0.624011725	85.62954775	Full match
	FALSE			L-Asparagine	C4 H8 N2 O3	132.05349	86.1	54410	MoNA-export-LC-MS-MS_Positive_Mode	-8.24029E-05	-0.624011725	86.08687053	Full match
	FALSE			Asparagine	C4 H8 N2 O3	132.05349	88.1	41891	MoNA-export-LC-MS-MS_Positive_Mode	-8.24029E-05	-0.624011725	88.13196214	Full match
	FALSE			Asparagine	C4 H8 N2 O3	132.05349	85.7	41890	MoNA-export-LC-MS-MS_Positive_Mode	-8.24029E-05	-0.624011725	85.67426285	Full match
	FALSE			ASPARAGINE	C4 H8 N2 O3	132.05349	86.2	48277	MoNA-export-LC-MS-MS_Positive_Mode	-8.24029E-05	-0.624011725	86.2368968	Full match
	FALSE			Asparagine	C4 H8 N2 O3	132.05349	86.1	41889	MoNA-export-LC-MS-MS_Positive_Mode	-8.24029E-05	-0.624011725	86.09518983	Full match
	FALSE			L-Asparagine	C4 H8 N2 O3	132.05349	87.1	34346	MoNA-export-LC-MS-MS_Positive_Mode	-8.24029E-05	-0.624011725	87.05644098	Full match
	FALSE			ASPARAGINE	C4 H8 N2 O3	132.05349	87.3	51708	MoNA-export-LC-MS-MS_Positive_Mode	-8.24029E-05	-0.624011725	87.34568409	Full match
	FALSE			L-Asparagine	C4 H8 N2 O3	132.05349	89.3	34347	MoNA-export-LC-MS-MS_Positive_Mode	-8.24029E-05	-0.624011725	89.27615979	Full match
	FALSE			ASPARAGINE	C4 H8 N2 O3	132.05349	90.4	47698	MoNA-export-LC-MS-MS_Positive_Mode	-8.24029E-05	-0.624011725	90.40999272	Full match
	FALSE	INDOLEACRYLIC ACID	C11 H9 N O2	Full match	-0.91	187.06316	188.07043	1.37	24555719.63	7	90.3	DDA for preferred ion	FALSE	24555719.63		6.2
	Checked	Tags	Structure	Name	Formula	Molecular Weight	Best Match	mzVault ID	mzVault Library	DeltaMass [Da]	DeltaMass [ppm]	Match	Compound Match
	FALSE			3-Indoleacrylic acid; LC-tDDA; CE10	C11 H9 N O2	187.06333	57.6	52160	MoNA-export-LC-MS-MS_Positive_Mode	-0.00017053	-0.91161474	57.60562639	Full match
	FALSE			INDOLEACRYLIC ACID	C11 H9 N O2	187.06333	76.1	47649	MoNA-export-LC-MS-MS_Positive_Mode	-0.00017053	-0.91161474	76.06014376	Full match
	FALSE			3-Indoleacrylic acid; AIF; CE10; MS2Dec	C11 H9 N O2	187.06333	57.9	53494	MoNA-export-LC-MS-MS_Positive_Mode	-0.00017053	-0.91161474	57.93502307	Full match
	FALSE			3-Indoleacrylic acid; LC-tDDA; CE20	C11 H9 N O2	187.06333	63.4	52159	MoNA-export-LC-MS-MS_Positive_Mode	-0.00017053	-0.91161474	63.36882405	Full match
	FALSE			INDOLEACRYLIC ACID	C11 H9 N O2	187.06333	81.5	49043	MoNA-export-LC-MS-MS_Positive_Mode	-0.00017053	-0.91161474	81.50734243	Full match
	FALSE			INDOLEACRYLIC ACID	C11 H9 N O2	187.06333	90.3	48217	MoNA-export-LC-MS-MS_Positive_Mode	-0.00017053	-0.91161474	90.30771096	Full match
	FALSE			INDOLEACRYLIC ACID	C11 H9 N O2	187.06333	72.6	49041	MoNA-export-LC-MS-MS_Positive_Mode	-0.00017053	-0.91161474	72.61101991	Full match
	FALSE	Erucamide	C22 H43 N O	Invalid mass	53390.82	355.34503	338.34171	0.259	42421838.4	8	90.3	DDA for other ion	FALSE	42421838.4	3.7	10
	Checked	Tags	Structure	Name	Formula	Molecular Weight	Best Match	mzVault ID	mzVault Library	DeltaMass [Da]	DeltaMass [ppm]	Match	Compound Match
	FALSE			Erucamide	C22 H43 N O	337.33446	50.1	66764	MoNA-export-LC-MS-MS_Positive_Mode	18.0105648	53390.82329	50.1269413	Invalid mass
	FALSE			Erucamide	C22 H43 N O	337.33446	72.4	66767	MoNA-export-LC-MS-MS_Positive_Mode	18.0105648	53390.82329	72.37767735	Invalid mass
	FALSE			Erucamide; AIF; CE10; CorrDec	C22 H43 N O	337.33446	66.6	53485	MoNA-export-LC-MS-MS_Positive_Mode	18.0105648	53390.82329	66.61051412	Invalid mass
	FALSE			Erucamide; AIF; CE10; MS2Dec	C22 H43 N O	337.33446	69.7	53482	MoNA-export-LC-MS-MS_Positive_Mode	18.0105648	53390.82329	69.69914748	Invalid mass
	FALSE			Erucamide	C22 H43 N O	337.33446	80.3	66766	MoNA-export-LC-MS-MS_Positive_Mode	18.0105648	53390.82329	80.34820417	Invalid mass
	FALSE			Erucamide	C22 H43 N O	337.33446	69.3	66765	MoNA-export-LC-MS-MS_Positive_Mode	18.0105648	53390.82329	69.29510871	Invalid mass
	FALSE			Erucamide	C22 H43 N O	337.33446	85.9	67932	MoNA-export-LC-MS-MS_Positive_Mode	18.0105648	53390.82329	85.90564964	Invalid mass
	FALSE			Erucamide	C22 H43 N O	337.33446	90.3	68799	MoNA-export-LC-MS-MS_Positive_Mode	18.0105648	53390.82329	90.2524322	Invalid mass
	FALSE	3-METHYLHISTIDINE	C7 H11 N3 O2	Full match	-0.61	169.08502	170.0923	3.725	61198722.02	16	90.2	DDA for preferred ion	FALSE	61198722.02		5.7
	Checked	Tags	Structure	Name	Formula	Molecular Weight	Best Match	mzVault ID	mzVault Library	DeltaMass [Da]	DeltaMass [ppm]	Match	Compound Match
	FALSE			3-Methylhistidine; AIF; 10eV; MS2Dec	C7 H11 N3 O2	169.08513	83.2	53713	MoNA-export-LC-MS-MS_Positive_Mode	-0.000102745	-0.60765227	67.3246996	Full match
	FALSE			1-Methylhistidine; AIF; 10eV; MS2Dec	C7 H11 N3 O2	169.08513	85.6	53719	MoNA-export-LC-MS-MS_Positive_Mode	-0.000102745	-0.60765227	66.34803228	Full match
	FALSE			3-METHYLHISTIDINE	C7 H11 N3 O2	169.08513	88	48111	MoNA-export-LC-MS-MS_Positive_Mode	-0.000102745	-0.60765227	77.85734674	Full match
	FALSE			1-Methylhistidine; AIF; 30eV; MS2Dec	C7 H11 N3 O2	169.08513	74	53716	MoNA-export-LC-MS-MS_Positive_Mode	-0.000102745	-0.60765227	74.02108998	Full match
	FALSE			N-Methylhistidine	C7 H11 N3 O2	169.08513	87.5	68555	MoNA-export-LC-MS-MS_Positive_Mode	-0.000102745	-0.60765227	86.19400811	Full match
	FALSE			N(PAI)-METHYL-L-HISTIDINE	C7 H11 N3 O2	169.08513	86.8	55016	MoNA-export-LC-MS-MS_Positive_Mode	-0.000102745	-0.60765227	84.40553426	Full match
	FALSE			3-METHYLHISTIDINE	C7 H11 N3 O2	169.08513	91.2	50346	MoNA-export-LC-MS-MS_Positive_Mode	-0.000102745	-0.60765227	90.21214577	Full match
	FALSE			N(PAI)-METHYL-L-HISTIDINE	C7 H11 N3 O2	169.08513	88.1	74107	MoNA-export-LC-MS-MS_Positive_Mode	-0.000102745	-0.60765227	87.26351234	Full match
	FALSE			3-METHYLHISTIDINE	C7 H11 N3 O2	169.08513	87.1	47473	MoNA-export-LC-MS-MS_Positive_Mode	-0.000102745	-0.60765227	65.290323	Full match
	FALSE			3-Methylhistidine (v10)	C7 H11 N3 O2	169.08513	90.6	47478	MoNA-export-LC-MS-MS_Positive_Mode	-0.000102745	-0.60765227	87.41255311	Full match
	FALSE			3-Methylhistidine	C7 H11 N3 O2	169.08513	90.6	69050	MoNA-export-LC-MS-MS_Positive_Mode	-0.000102745	-0.60765227	87.41255314	Full match
	FALSE			3-METHYLHISTIDINE	C7 H11 N3 O2	169.08513	88.8	48272	MoNA-export-LC-MS-MS_Positive_Mode	-0.000102745	-0.60765227	67.4372554	Full match
	FALSE			alpha-Methylhistidine	C7 H11 N3 O2	169.08513	86.6	68099	MoNA-export-LC-MS-MS_Positive_Mode	-0.000102745	-0.60765227	78.56604681	Full match
	FALSE			3-METHYLHISTIDINE	C7 H11 N3 O2	169.08513	91.5	50340	MoNA-export-LC-MS-MS_Positive_Mode	-0.000102745	-0.60765227	83.29436478	Full match
	FALSE			N(PAI)-METHYL-L-HISTIDINE	C7 H11 N3 O2	169.08513	88.6	55017	MoNA-export-LC-MS-MS_Positive_Mode	-0.000102745	-0.60765227	86.07209789	Full match
	FALSE			3-Methylhistidine; AIF; 30eV; MS2Dec	C7 H11 N3 O2	169.08513	89.2	53712	MoNA-export-LC-MS-MS_Positive_Mode	-0.000102745	-0.60765227	75.74124449	Full match
	FALSE	L-Leucine	C6 H13 N O2	Full match	-1.22	131.09447	132.10175	1.956	297836385.8	23	90.1	DDA for preferred ion	FALSE	297836385.8	3.4	8.9
	Checked	Tags	Structure	Name	Formula	Molecular Weight	Best Match	mzVault ID	mzVault Library	DeltaMass [Da]	DeltaMass [ppm]	Match	Compound Match
	FALSE			L-Leucine	C6 H13 N O2	131.09463	88.2	34373	MoNA-export-LC-MS-MS_Positive_Mode	-0.000159305	-1.215191313	88.18119223	Full match
	FALSE			NORLEUCINE	C6 H13 N O2	131.09463	88.7	48438	MoNA-export-LC-MS-MS_Positive_Mode	-0.000159305	-1.215191313	88.6613417	Full match
	FALSE			ISOLEUCINE	C6 H13 N O2	131.09463	88.7	48484	MoNA-export-LC-MS-MS_Positive_Mode	-0.000159305	-1.215191313	88.73572436	Full match
	FALSE			L-Isoleucine	C6 H13 N O2	131.09463	89.6	34368	MoNA-export-LC-MS-MS_Positive_Mode	-0.000159305	-1.215191313	89.56180634	Full match
	FALSE			Isoleucine	C6 H13 N O2	131.09463	87.7	79101	MoNA-export-LC-MS-MS_Positive_Mode	-0.000159305	-1.215191313	87.7372522	Full match
	FALSE			Isoleucine	C6 H13 N O2	131.09463	87.3	79097	MoNA-export-LC-MS-MS_Positive_Mode	-0.000159305	-1.215191313	87.34641747	Full match
	FALSE			Isoleucine	C6 H13 N O2	131.09463	87.4	79098	MoNA-export-LC-MS-MS_Positive_Mode	-0.000159305	-1.215191313	87.39966861	Full match
	FALSE			ALLO-ISOLEUCINE	C6 H13 N O2	131.09463	87	48587	MoNA-export-LC-MS-MS_Positive_Mode	-0.000159305	-1.215191313	87.03834065	Full match
	FALSE			Isoleucine	C6 H13 N O2	131.09463	85.8	79100	MoNA-export-LC-MS-MS_Positive_Mode	-0.000159305	-1.215191313	85.77522863	Full match
	FALSE			Isoleucine	C6 H13 N O2	131.09463	87.8	79105	MoNA-export-LC-MS-MS_Positive_Mode	-0.000159305	-1.215191313	87.76095348	Full match
	FALSE			Isoleucine	C6 H13 N O2	131.09463	88	79107	MoNA-export-LC-MS-MS_Positive_Mode	-0.000159305	-1.215191313	87.98056635	Full match
	FALSE			Isoleucine	C6 H13 N O2	131.09463	88	79104	MoNA-export-LC-MS-MS_Positive_Mode	-0.000159305	-1.215191313	88.03885282	Full match
	FALSE			Isoleucine	C6 H13 N O2	131.09463	88.1	79106	MoNA-export-LC-MS-MS_Positive_Mode	-0.000159305	-1.215191313	88.0970237	Full match
	FALSE			Isoleucine	C6 H13 N O2	131.09463	88.2	79099	MoNA-export-LC-MS-MS_Positive_Mode	-0.000159305	-1.215191313	88.20578441	Full match
	FALSE			LEUCINE	C6 H13 N O2	131.09463	89.4	48269	MoNA-export-LC-MS-MS_Positive_Mode	-0.000159305	-1.215191313	89.35078645	Full match
	FALSE			L-tert-Leucine	C6 H13 N O2	131.09463	89.4	34330	MoNA-export-LC-MS-MS_Positive_Mode	-0.000159305	-1.215191313	89.39031738	Full match
	FALSE			L-Norleucine	C6 H13 N O2	131.09463	89.4	34327	MoNA-export-LC-MS-MS_Positive_Mode	-0.000159305	-1.215191313	89.39031738	Full match
	FALSE			L-Leucine	C6 H13 N O2	131.09463	90.1	34374	MoNA-export-LC-MS-MS_Positive_Mode	-0.000159305	-1.215191313	90.07761477	Full match
	FALSE			Isoleucine	C6 H13 N O2	131.09463	87.4	79103	MoNA-export-LC-MS-MS_Positive_Mode	-0.000159305	-1.215191313	87.37057908	Full match
	FALSE			ISOLEUCINE	C6 H13 N O2	131.09463	87.7	48601	MoNA-export-LC-MS-MS_Positive_Mode	-0.000159305	-1.215191313	87.68417409	Full match
	FALSE			LEUCINE	C6 H13 N O2	131.09463	87.7	48604	MoNA-export-LC-MS-MS_Positive_Mode	-0.000159305	-1.215191313	87.68417409	Full match
	FALSE			L-Leucine	C6 H13 N O2	131.09463	86.5	54366	MoNA-export-LC-MS-MS_Positive_Mode	-0.000159305	-1.215191313	86.47647321	Full match
	FALSE			Isoleucine	C6 H13 N O2	131.09463	87.2	79102	MoNA-export-LC-MS-MS_Positive_Mode	-0.000159305	-1.215191313	87.16950168	Full match
	FALSE	Atenolol	C14 H22 N2 O3	Full match	-0.35	266.16295	267.17023	1.317	35589060.72	10	89.9	DDA for preferred ion	FALSE	35589060.72		7.8
	Checked	Tags	Structure	Name	Formula	Molecular Weight	Best Match	mzVault ID	mzVault Library	DeltaMass [Da]	DeltaMass [ppm]	Match	Compound Match
	FALSE			Atenolol	C14 H22 N2 O3	266.16304	89.9	33287	MoNA-export-LC-MS-MS_Positive_Mode	-9.20392E-05	-0.345800145	89.91212764	Full match
	FALSE			ATENOLOL	C14 H22 N2 O3	266.16304	86.9	47557	MoNA-export-LC-MS-MS_Positive_Mode	-9.20392E-05	-0.345800145	86.89737667	Full match
	FALSE			ATENOLOL	C14 H22 N2 O3	266.16304	86.9	47559	MoNA-export-LC-MS-MS_Positive_Mode	-9.20392E-05	-0.345800145	86.89737667	Full match
	FALSE			Atenolol	C14 H22 N2 O3	266.16304	87.1	97020	MoNA-export-LC-MS-MS_Positive_Mode	-9.20392E-05	-0.345800145	87.08779835	Full match
	FALSE			ATENOLOL	C14 H22 N2 O3	266.16304	87.5	48054	MoNA-export-LC-MS-MS_Positive_Mode	-9.20392E-05	-0.345800145	87.46738542	Full match
	FALSE			Atenolol	C14 H22 N2 O3	266.16304	88.3	77809	MoNA-export-LC-MS-MS_Positive_Mode	-9.20392E-05	-0.345800145	88.31477364	Full match
	FALSE			Atenolol	C14 H22 N2 O3	266.16304	88.7	77810	MoNA-export-LC-MS-MS_Positive_Mode	-9.20392E-05	-0.345800145	88.6697232	Full match
	FALSE			ATENOLOL	C14 H22 N2 O3	266.16304	89.2	48839	MoNA-export-LC-MS-MS_Positive_Mode	-9.20392E-05	-0.345800145	89.18056306	Full match
	FALSE			ATENOLOL	C14 H22 N2 O3	266.16304	89.2	48836	MoNA-export-LC-MS-MS_Positive_Mode	-9.20392E-05	-0.345800145	89.18056309	Full match
	FALSE			Atenolol	C14 H22 N2 O3	266.16304	89.2	77816	MoNA-export-LC-MS-MS_Positive_Mode	-9.20392E-05	-0.345800145	89.21775918	Full match
	FALSE	P-COUMARIC ACID	C9 H8 O3	Full match	-0.14	164.04732	182.08116	2.256	70011015.06	14	89.9	DDA for preferred ion	FALSE	70011015.06	0.3	8.9
	Checked	Tags	Structure	Name	Formula	Molecular Weight	Best Match	mzVault ID	mzVault Library	DeltaMass [Da]	DeltaMass [ppm]	Match	Compound Match
	FALSE			P-COUMARIC ACID	C9 H8 O3	164.04734	74.9	47657	MoNA-export-LC-MS-MS_Positive_Mode	-2.27536E-05	-0.138701162	74.93833595	Full match
	FALSE			4-Coumaric acid	C9 H8 O3	164.04734	75.9	39090	MoNA-export-LC-MS-MS_Positive_Mode	-2.27536E-05	-0.138701162	75.85557934	Full match
	FALSE			4-Coumaric acid	C9 H8 O3	164.04734	75.9	40390	MoNA-export-LC-MS-MS_Positive_Mode	-2.27536E-05	-0.138701162	75.85557934	Full match
	FALSE			p-coumaric acid	C9 H8 O3	164.04734	78.8	90057	MoNA-export-LC-MS-MS_Positive_Mode	-2.27536E-05	-0.138701162	78.7936949	Full match
	FALSE			p-Coumaric acid	C9 H8 O3	164.04734	50.3	34063	MoNA-export-LC-MS-MS_Positive_Mode	-2.27536E-05	-0.138701162	50.31984261	Full match
	FALSE			P-COUMARIC ACID	C9 H8 O3	164.04734	89.7	48224	MoNA-export-LC-MS-MS_Positive_Mode	-2.27536E-05	-0.138701162	89.65215801	Full match
	FALSE			P-COUMARIC ACID	C9 H8 O3	164.04734	89.9	48319	MoNA-export-LC-MS-MS_Positive_Mode	-2.27536E-05	-0.138701162	89.9030123	Full match
	FALSE			trans-4-Coumaric acid	C9 H8 O3	164.04734	68.2	36846	MoNA-export-LC-MS-MS_Positive_Mode	-2.27536E-05	-0.138701162	68.21741482	Full match
	FALSE			p-Coumaric acid	C9 H8 O3	164.04734	72.4	67633	MoNA-export-LC-MS-MS_Positive_Mode	-2.27536E-05	-0.138701162	72.4373746	Full match
	FALSE			P-Coumaric acid	C9 H8 O3	164.04734	79.5	83157	MoNA-export-LC-MS-MS_Positive_Mode	-2.27536E-05	-0.138701162	79.5191863	Full match
	FALSE			2-Hydroxycinnamic acid, predominantly trans	C9 H8 O3	164.04734	79.6	40464	MoNA-export-LC-MS-MS_Positive_Mode	-2.27536E-05	-0.138701162	79.62298149	Full match
	FALSE			2-Hydroxycinnamic acid, predominantly trans	C9 H8 O3	164.04734	79.6	39165	MoNA-export-LC-MS-MS_Positive_Mode	-2.27536E-05	-0.138701162	79.62298149	Full match
	FALSE			P-COUMARIC ACID	C9 H8 O3	164.04734	73.4	47717	MoNA-export-LC-MS-MS_Positive_Mode	-2.27536E-05	-0.138701162	73.39476767	Full match
	FALSE			p-Coumaric acid	C9 H8 O3	164.04734	72.4	34064	MoNA-export-LC-MS-MS_Positive_Mode	-2.27536E-05	-0.138701162	72.44233678	Full match
	FALSE	4-Pyridoxate	C8 H9 N O4	Full match	-0.64	183.05304	184.06032	0.408	19452783.07	13	89.9	DDA for preferred ion	FALSE	19452783.07		8.4
	Checked	Tags	Structure	Name	Formula	Molecular Weight	Best Match	mzVault ID	mzVault Library	DeltaMass [Da]	DeltaMass [ppm]	Match	Compound Match
	FALSE			4-Pyridoxic acid; AIF; CE0; MS2Dec	C8 H9 N O4	183.05316	74.9	53629	MoNA-export-LC-MS-MS_Positive_Mode	-0.000116677	-0.637392884	73.50244398	Full match
	FALSE			4-PYRIDOXATE	C8 H9 N O4	183.05316	76.7	90222	MoNA-export-LC-MS-MS_Positive_Mode	-0.000116677	-0.637392884	69.54194098	Full match
	FALSE			4-PYRIDOXATE	C8 H9 N O4	183.05316	76.7	74110	MoNA-export-LC-MS-MS_Positive_Mode	-0.000116677	-0.637392884	69.54186791	Full match
	FALSE			4-PYRIDOXATE	C8 H9 N O4	183.05316	76.8	55008	MoNA-export-LC-MS-MS_Positive_Mode	-0.000116677	-0.637392884	76.02602427	Full match
	FALSE			4-Pyridoxic acid; AIF; CE10; CorrDec	C8 H9 N O4	183.05316	78.1	53631	MoNA-export-LC-MS-MS_Positive_Mode	-0.000116677	-0.637392884	76.20403718	Full match
	FALSE			4-PYRIDOXIC ACID	C8 H9 N O4	183.05316	80.4	51546	MoNA-export-LC-MS-MS_Positive_Mode	-0.000116677	-0.637392884	80.08292685	Full match
	FALSE			4-Pyridoxic acid; AIF; CE10; MS2Dec	C8 H9 N O4	183.05316	81.2	53628	MoNA-export-LC-MS-MS_Positive_Mode	-0.000116677	-0.637392884	79.46205238	Full match
	FALSE			4-PYRIDOXIC ACID	C8 H9 N O4	183.05316	82.6	51544	MoNA-export-LC-MS-MS_Positive_Mode	-0.000116677	-0.637392884	81.17789049	Full match
	FALSE			4-Pyridoxic acid	C8 H9 N O4	183.05316	84.2	68159	MoNA-export-LC-MS-MS_Positive_Mode	-0.000116677	-0.637392884	82.04888993	Full match
	FALSE			4-PYRIDOXIC ACID	C8 H9 N O4	183.05316	87.5	48536	MoNA-export-LC-MS-MS_Positive_Mode	-0.000116677	-0.637392884	84.7954542	Full match
	FALSE			4-PYRIDOXIC ACID	C8 H9 N O4	183.05316	87.6	47956	MoNA-export-LC-MS-MS_Positive_Mode	-0.000116677	-0.637392884	84.90363096	Full match
	FALSE			4-Pyridoxate	C8 H9 N O4	183.05316	92.3	38907	MoNA-export-LC-MS-MS_Positive_Mode	-0.000116677	-0.637392884	89.8741425	Full match
	FALSE			4-Pyridoxate	C8 H9 N O4	183.05316	92.3	40236	MoNA-export-LC-MS-MS_Positive_Mode	-0.000116677	-0.637392884	89.8741425	Full match
	FALSE	Sertraline	C17 H17 Cl2 N	Full match	-0.29	305.07372	306.08099	0.612	4850443.18	13	89.8	DDA for preferred ion	FALSE	4850443.18		9.1
	Checked	Tags	Structure	Name	Formula	Molecular Weight	Best Match	mzVault ID	mzVault Library	DeltaMass [Da]	DeltaMass [ppm]	Match	Compound Match
	FALSE			Sertraline HCl	C17 H18 Cl3 N	341.05048	56.1	91174	MoNA-export-LC-MS-MS_Positive_Mode	-35.97676562	-105488.0947	56.11313368	Invalid mass
	FALSE			Sertraline	C17 H17 Cl2 N	305.0738	61.5	96775	MoNA-export-LC-MS-MS_Positive_Mode	-8.78877E-05	-0.288086538	61.5116414	Full match
	FALSE			Sertraline	C17 H17 Cl2 N	305.0738	66.4	96776	MoNA-export-LC-MS-MS_Positive_Mode	-8.78877E-05	-0.288086538	66.42788207	Full match
	FALSE			Sertraline	C17 H17 Cl2 N	305.0738	64.7	96772	MoNA-export-LC-MS-MS_Positive_Mode	-8.78877E-05	-0.288086538	64.69601907	Full match
	FALSE			Sertraline	C17 H17 Cl2 N	305.0738	66.1	96773	MoNA-export-LC-MS-MS_Positive_Mode	-8.78877E-05	-0.288086538	66.08409569	Full match
	FALSE			Sertraline	C17 H17 Cl2 N	305.0738	72.4	96771	MoNA-export-LC-MS-MS_Positive_Mode	-8.78877E-05	-0.288086538	72.35457695	Full match
	FALSE			SERTRALINE	C17 H17 Cl2 N	305.0738	74.5	50190	MoNA-export-LC-MS-MS_Positive_Mode	-8.78877E-05	-0.288086538	74.48403887	Full match
	FALSE			SERTRALINE	C17 H17 Cl2 N	305.0738	82.8	50188	MoNA-export-LC-MS-MS_Positive_Mode	-8.78877E-05	-0.288086538	82.82340549	Full match
	FALSE			Sertraline	C17 H17 Cl2 N	305.0738	83	68374	MoNA-export-LC-MS-MS_Positive_Mode	-8.78877E-05	-0.288086538	83.0033782	Full match
	FALSE			SERTRALINE	C17 H17 Cl2 N	305.0738	83.5	50192	MoNA-export-LC-MS-MS_Positive_Mode	-8.78877E-05	-0.288086538	83.48363711	Full match
	FALSE			Sertraline	C17 H17 Cl2 N	305.0738	87.1	67524	MoNA-export-LC-MS-MS_Positive_Mode	-8.78877E-05	-0.288086538	87.09446737	Full match
	FALSE			SERTRALINE	C17 H17 Cl2 N	305.0738	87.9	48051	MoNA-export-LC-MS-MS_Positive_Mode	-8.78877E-05	-0.288086538	87.91488333	Full match
	FALSE			Sertraline	C17 H17 Cl2 N	305.0738	89.8	33427	MoNA-export-LC-MS-MS_Positive_Mode	-8.78877E-05	-0.288086538	89.83405842	Full match
	FALSE	PYROGLUTAMIC ACID	C5 H7 N O3	Full match	-0.42	129.04254	130.04982	2.798	1232826377	12	89.8	DDA for preferred ion	FALSE	1232826377	5.9	1.3
	Checked	Tags	Structure	Name	Formula	Molecular Weight	Best Match	mzVault ID	mzVault Library	DeltaMass [Da]	DeltaMass [ppm]	Match	Compound Match
	FALSE			PYROGLUTAMIC ACID	C5 H7 N O3	129.04259	80.7	50761	MoNA-export-LC-MS-MS_Positive_Mode	-5.44549E-05	-0.421991322	80.71526582	Full match
	FALSE			PYROGLUTAMIC ACID	C5 H7 N O3	129.04259	82.6	48725	MoNA-export-LC-MS-MS_Positive_Mode	-5.44549E-05	-0.421991322	82.63305644	Full match
	FALSE			PYROGLUTAMIC ACID	C5 H7 N O3	129.04259	84.6	49141	MoNA-export-LC-MS-MS_Positive_Mode	-5.44549E-05	-0.421991322	84.62121911	Full match
	FALSE			L-Pyroglutamic acid	C5 H7 N O3	129.04259	83.9	39176	MoNA-export-LC-MS-MS_Positive_Mode	-5.44549E-05	-0.421991322	83.21851623	Full match
	FALSE			L-Pyroglutamic acid	C5 H7 N O3	129.04259	83.9	40474	MoNA-export-LC-MS-MS_Positive_Mode	-5.44549E-05	-0.421991322	83.21851623	Full match
	FALSE			PYROGLUTAMIC ACID	C5 H7 N O3	129.04259	89.8	47985	MoNA-export-LC-MS-MS_Positive_Mode	-5.44549E-05	-0.421991322	89.78127247	Full match
	FALSE			PYROGLUTAMIC ACID	C5 H7 N O3	129.04259	87.9	48007	MoNA-export-LC-MS-MS_Positive_Mode	-5.44549E-05	-0.421991322	87.85180982	Full match
	FALSE			PYROGLUTAMIC ACID	C5 H7 N O3	129.04259	88	48533	MoNA-export-LC-MS-MS_Positive_Mode	-5.44549E-05	-0.421991322	88.04581894	Full match
	FALSE			PYROGLUTAMIC ACID	C5 H7 N O3	129.04259	88	48540	MoNA-export-LC-MS-MS_Positive_Mode	-5.44549E-05	-0.421991322	88.04524244	Full match
	FALSE			PYROGLUTAMIC ACID	C5 H7 N O3	129.04259	88	48579	MoNA-export-LC-MS-MS_Positive_Mode	-5.44549E-05	-0.421991322	88.0463583	Full match
	FALSE			Pyroglutamic acid	C5 H7 N O3	129.04259	84.5	68415	MoNA-export-LC-MS-MS_Positive_Mode	-5.44549E-05	-0.421991322	84.48695476	Full match
	FALSE			Glutamine [M+2H-NH4]+; AIF; CE10; MS2Dec	C5 H10 N2 O3	146.06914	84.6	53018	MoNA-export-LC-MS-MS_Positive_Mode	-17.02660354	-116565.3697	84.64495295	Invalid mass
	FALSE	Butyryl-carnitine; AIF; CE10; CorrDec	C11 H21 N O4	Full match	-0.76	231.14688	232.15416	1.929	148201774	11	89.8	DDA for preferred ion	FALSE	148201774	0.3	8.9
	Checked	Tags	Structure	Name	Formula	Molecular Weight	Best Match	mzVault ID	mzVault Library	DeltaMass [Da]	DeltaMass [ppm]	Match	Compound Match
	FALSE			Isobutyryl-carnitine; AIF; CE10; CorrDec	C11 H21 N O4	231.14706	71.4	53108	MoNA-export-LC-MS-MS_Positive_Mode	-0.000175221	-0.758051009	71.43560781	Full match
	FALSE			Isobutyryl-carnitine; AIF; CE30; CorrDec	C11 H21 N O4	231.14706	79.8	53107	MoNA-export-LC-MS-MS_Positive_Mode	-0.000175221	-0.758051009	79.80663463	Full match
	FALSE			Butyryl-carnitine; AIF; CE30; CorrDec	C11 H21 N O4	231.14706	80.5	53689	MoNA-export-LC-MS-MS_Positive_Mode	-0.000175221	-0.758051009	80.53124139	Full match
	FALSE			Butyryl-carnitine; AIF; CE30; MS2Dec	C11 H21 N O4	231.14706	82	53686	MoNA-export-LC-MS-MS_Positive_Mode	-0.000175221	-0.758051009	82.01384926	Full match
	FALSE			Isobutyryl-carnitine; LC-tDDA; CE30	C11 H21 N O4	231.14706	82.1	52234	MoNA-export-LC-MS-MS_Positive_Mode	-0.000175221	-0.758051009	82.11029798	Full match
	FALSE			Isobutyryl-carnitine; AIF; CE30; MS2Dec	C11 H21 N O4	231.14706	83.1	53104	MoNA-export-LC-MS-MS_Positive_Mode	-0.000175221	-0.758051009	83.09974579	Full match
	FALSE			Isobutyryl-carnitine; AIF; CE10; MS2Dec	C11 H21 N O4	231.14706	85.9	53105	MoNA-export-LC-MS-MS_Positive_Mode	-0.000175221	-0.758051009	85.86116827	Full match
	FALSE			Isobutyryl-carnitine; LC-tDDA; CE10	C11 H21 N O4	231.14706	87.1	52236	MoNA-export-LC-MS-MS_Positive_Mode	-0.000175221	-0.758051009	87.091197	Full match
	FALSE			Butyryl-carnitine; AIF; CE10; MS2Dec	C11 H21 N O4	231.14706	88.5	53687	MoNA-export-LC-MS-MS_Positive_Mode	-0.000175221	-0.758051009	88.50055367	Full match
	FALSE			Isobutyryl-carnitine; LC-tDDA; CE20	C11 H21 N O4	231.14706	89.1	52235	MoNA-export-LC-MS-MS_Positive_Mode	-0.000175221	-0.758051009	89.10323718	Full match
	FALSE			Butyryl-carnitine; AIF; CE10; CorrDec	C11 H21 N O4	231.14706	89.8	53690	MoNA-export-LC-MS-MS_Positive_Mode	-0.000175221	-0.758051009	89.75791208	Full match
	FALSE	Serine	C3 H7 N O3	Full match	-0.95	105.04249	106.04977	2.82	9100629.917	11	89.7	DDA for preferred ion	FALSE	9100629.917		8.4
	Checked	Tags	Structure	Name	Formula	Molecular Weight	Best Match	mzVault ID	mzVault Library	DeltaMass [Da]	DeltaMass [ppm]	Match	Compound Match
	FALSE			SERINE	C3 H7 N O3	105.04259	87.4	51685	MoNA-export-LC-MS-MS_Positive_Mode	-9.95228E-05	-0.947451739	87.41141045	Full match
	FALSE			L-serine	C3 H7 N O3	105.04259	86.5	54329	MoNA-export-LC-MS-MS_Positive_Mode	-9.95228E-05	-0.947451739	86.52643434	Full match
	FALSE			L-serine	C3 H7 N O3	105.04259	89	82442	MoNA-export-LC-MS-MS_Positive_Mode	-9.95228E-05	-0.947451739	89.0063509	Full match
	FALSE			L-serine	C3 H7 N O3	105.04259	87.5	54333	MoNA-export-LC-MS-MS_Positive_Mode	-9.95228E-05	-0.947451739	87.50988668	Full match
	FALSE			L-serine	C3 H7 N O3	105.04259	87.5	54332	MoNA-export-LC-MS-MS_Positive_Mode	-9.95228E-05	-0.947451739	87.5275188	Full match
	FALSE			Serine	C3 H7 N O3	105.04259	89.7	79156	MoNA-export-LC-MS-MS_Positive_Mode	-9.95228E-05	-0.947451739	89.74729962	Full match
	FALSE			L-serine	C3 H7 N O3	105.04259	88.4	54330	MoNA-export-LC-MS-MS_Positive_Mode	-9.95228E-05	-0.947451739	88.40934594	Full match
	FALSE			SERINE	C3 H7 N O3	105.04259	89	48580	MoNA-export-LC-MS-MS_Positive_Mode	-9.95228E-05	-0.947451739	88.97290544	Full match
	FALSE			L-serine	C3 H7 N O3	105.04259	89.3	54331	MoNA-export-LC-MS-MS_Positive_Mode	-9.95228E-05	-0.947451739	89.31923917	Full match
	FALSE			L-serine	C3 H7 N O3	105.04259	89.4	54334	MoNA-export-LC-MS-MS_Positive_Mode	-9.95228E-05	-0.947451739	89.41362006	Full match
	FALSE			SERINE	C3 H7 N O3	105.04259	88.1	48478	MoNA-export-LC-MS-MS_Positive_Mode	-9.95228E-05	-0.947451739	88.06067337	Full match
	FALSE	3-METHYLHISTIDINE	C7 H11 N3 O2	Full match	-1.05	169.08495	170.09222	2.786	12033345.33	15	89.7	DDA for preferred ion	FALSE	12033345.33		6.7
	Checked	Tags	Structure	Name	Formula	Molecular Weight	Best Match	mzVault ID	mzVault Library	DeltaMass [Da]	DeltaMass [ppm]	Match	Compound Match
	FALSE			1-Methylhistidine; AIF; 0eV; MS2Dec	C7 H11 N3 O2	169.08513	64.8	53720	MoNA-export-LC-MS-MS_Positive_Mode	-0.00017752	-1.049883546	64.81373382	Full match
	FALSE			3-Methylhistidine; AIF; 10eV; CorrDec	C7 H11 N3 O2	169.08513	72.9	53717	MoNA-export-LC-MS-MS_Positive_Mode	-0.00017752	-1.049883546	65.15361389	Full match
	FALSE			3-Methylhistidine; AIF; 0eV; MS2Dec	C7 H11 N3 O2	169.08513	74.9	53714	MoNA-export-LC-MS-MS_Positive_Mode	-0.00017752	-1.049883546	69.89684364	Full match
	FALSE			3-Methylhistidine; AIF; 10eV; MS2Dec	C7 H11 N3 O2	169.08513	83.2	53713	MoNA-export-LC-MS-MS_Positive_Mode	-0.00017752	-1.049883546	81.41641702	Full match
	FALSE			1-Methylhistidine; AIF; 10eV; MS2Dec	C7 H11 N3 O2	169.08513	85.6	53719	MoNA-export-LC-MS-MS_Positive_Mode	-0.00017752	-1.049883546	83.13924207	Full match
	FALSE			3-METHYLHISTIDINE	C7 H11 N3 O2	169.08513	88	48111	MoNA-export-LC-MS-MS_Positive_Mode	-0.00017752	-1.049883546	86.06238642	Full match
	FALSE			N-Methylhistidine	C7 H11 N3 O2	169.08513	87.5	68555	MoNA-export-LC-MS-MS_Positive_Mode	-0.00017752	-1.049883546	67.73118228	Full match
	FALSE			N(PAI)-METHYL-L-HISTIDINE	C7 H11 N3 O2	169.08513	86.8	55016	MoNA-export-LC-MS-MS_Positive_Mode	-0.00017752	-1.049883546	80.58267131	Full match
	FALSE			3-METHYLHISTIDINE	C7 H11 N3 O2	169.08513	91.2	50346	MoNA-export-LC-MS-MS_Positive_Mode	-0.00017752	-1.049883546	88.09596091	Full match
	FALSE			N(PAI)-METHYL-L-HISTIDINE	C7 H11 N3 O2	169.08513	88.1	74107	MoNA-export-LC-MS-MS_Positive_Mode	-0.00017752	-1.049883546	68.21058533	Full match
	FALSE			3-Methylhistidine (v10)	C7 H11 N3 O2	169.08513	90.6	47478	MoNA-export-LC-MS-MS_Positive_Mode	-0.00017752	-1.049883546	79.22474632	Full match
	FALSE			alpha-Methylhistidine	C7 H11 N3 O2	169.08513	86.6	68099	MoNA-export-LC-MS-MS_Positive_Mode	-0.00017752	-1.049883546	85.73570217	Full match
	FALSE			3-METHYLHISTIDINE	C7 H11 N3 O2	169.08513	91.5	50340	MoNA-export-LC-MS-MS_Positive_Mode	-0.00017752	-1.049883546	89.71747858	Full match
	FALSE			N(PAI)-METHYL-L-HISTIDINE	C7 H11 N3 O2	169.08513	88.6	55017	MoNA-export-LC-MS-MS_Positive_Mode	-0.00017752	-1.049883546	84.92105687	Full match
	FALSE			3-Methylhistidine; AIF; 30eV; MS2Dec	C7 H11 N3 O2	169.08513	89.2	53712	MoNA-export-LC-MS-MS_Positive_Mode	-0.00017752	-1.049883546	87.83664376	Full match
	FALSE	1-Stearoyl-sn-glycero-3-phosphocholine	C26 H54 N O7 P	Full match	-1.05	523.36324	524.3705	1.382	213386900.2	7	89.7	DDA for preferred ion	FALSE	213386900.2	8.6	8.4
	Checked	Tags	Structure	Name	Formula	Molecular Weight	Best Match	mzVault ID	mzVault Library	DeltaMass [Da]	DeltaMass [ppm]	Match	Compound Match
	FALSE			Lyso-PC 18:0	C26 H54 N O7 P	523.36379	53.8	47308	MoNA-export-LC-MS-MS_Positive_Mode	-0.000547452	-1.046025084	52.51198562	Full match
	FALSE			LysoPC(0:0/18:0)	C26 H54 N O7 P	523.36379	63.4	73637	MoNA-export-LC-MS-MS_Positive_Mode	-0.000547452	-1.046025084	63.43408018	Full match
	FALSE			LysoPC(0:0/18:0)	C26 H54 N O7 P	523.36379	77.3	73638	MoNA-export-LC-MS-MS_Positive_Mode	-0.000547452	-1.046025084	77.27678362	Full match
	FALSE			LysoPC(0:0/18:0)	C26 H54 N O7 P	523.36379	78.5	73639	MoNA-export-LC-MS-MS_Positive_Mode	-0.000547452	-1.046025084	78.47788475	Full match
	FALSE			1-Stearoyl-sn-glycero-3-phosphocholine	C26 H54 N O7 P	523.36379	81.2	33865	MoNA-export-LC-MS-MS_Positive_Mode	-0.000547452	-1.046025084	81.23103421	Full match
	FALSE			1-Stearoyl-sn-glycero-3-phosphocholine	C26 H54 N O7 P	523.36379	82.3	33866	MoNA-export-LC-MS-MS_Positive_Mode	-0.000547452	-1.046025084	82.28701625	Full match
	FALSE			1-Stearoyl-sn-glycero-3-phosphocholine	C26 H54 N O7 P	523.36379	89.7	33864	MoNA-export-LC-MS-MS_Positive_Mode	-0.000547452	-1.046025084	89.67132509	Full match
	FALSE	L-Proline	C5 H9 N O2	Full match	-0.68	115.06325	116.07053	2.903	22437994.49	13	89.6	DDA for preferred ion	FALSE	22437994.49	1	4.6
	Checked	Tags	Structure	Name	Formula	Molecular Weight	Best Match	mzVault ID	mzVault Library	DeltaMass [Da]	DeltaMass [ppm]	Match	Compound Match
	FALSE			Proline	C5 H9 N O2	115.06333	88.2	79093	MoNA-export-LC-MS-MS_Positive_Mode	-7.86747E-05	-0.683751126	85.57762994	Full match
	FALSE			PROLINE	C5 H9 N O2	115.06333	89	48154	MoNA-export-LC-MS-MS_Positive_Mode	-7.86747E-05	-0.683751126	85.59959422	Full match
	FALSE			Proline	C5 H9 N O2	115.06333	89	79084	MoNA-export-LC-MS-MS_Positive_Mode	-7.86747E-05	-0.683751126	86.1887694	Full match
	FALSE			Proline	C5 H9 N O2	115.06333	89	79080	MoNA-export-LC-MS-MS_Positive_Mode	-7.86747E-05	-0.683751126	85.62875542	Full match
	FALSE			Proline	C5 H9 N O2	115.06333	89.1	79090	MoNA-export-LC-MS-MS_Positive_Mode	-7.86747E-05	-0.683751126	86.25819771	Full match
	FALSE			Proline	C5 H9 N O2	115.06333	89.1	79086	MoNA-export-LC-MS-MS_Positive_Mode	-7.86747E-05	-0.683751126	86.25819772	Full match
	FALSE			Proline	C5 H9 N O2	115.06333	89.2	79092	MoNA-export-LC-MS-MS_Positive_Mode	-7.86747E-05	-0.683751126	86.38772046	Full match
	FALSE			L-Proline	C5 H9 N O2	115.06333	89.4	34342	MoNA-export-LC-MS-MS_Positive_Mode	-7.86747E-05	-0.683751126	86.75406636	Full match
	FALSE			Proline	C5 H9 N O2	115.06333	89.3	79091	MoNA-export-LC-MS-MS_Positive_Mode	-7.86747E-05	-0.683751126	86.45644323	Full match
	FALSE			PROLINE	C5 H9 N O2	115.06333	88.6	47611	MoNA-export-LC-MS-MS_Positive_Mode	-7.86747E-05	-0.683751126	87.62240653	Full match
	FALSE			PROLINE	C5 H9 N O2	115.06333	89.5	47724	MoNA-export-LC-MS-MS_Positive_Mode	-7.86747E-05	-0.683751126	89.47326297	Full match
	FALSE			L-Proline	C5 H9 N O2	115.06333	94	34340	MoNA-export-LC-MS-MS_Positive_Mode	-7.86747E-05	-0.683751126	89.63726531	Full match
	FALSE			L-Proline	C5 H9 N O2	115.06333	93	34341	MoNA-export-LC-MS-MS_Positive_Mode	-7.86747E-05	-0.683751126	88.78952963	Full match
	FALSE	UROCANIC ACID	C6 H6 N2 O2	Full match	-0.58	138.04285	139.05012	2.092	14407806.66	12	89.6	DDA for preferred ion	FALSE	14407806.66	5.3	8.9
	Checked	Tags	Structure	Name	Formula	Molecular Weight	Best Match	mzVault ID	mzVault Library	DeltaMass [Da]	DeltaMass [ppm]	Match	Compound Match
	FALSE			UROCANIC ACID	C6 H6 N2 O2	138.04293	58.5	48228	MoNA-export-LC-MS-MS_Positive_Mode	-8.01217E-05	-0.580411653	58.46066165	Full match
	FALSE			UROCANATE	C6 H6 N2 O2	138.04293	60.1	54984	MoNA-export-LC-MS-MS_Positive_Mode	-8.01217E-05	-0.580411653	60.06785373	Full match
	FALSE			Urocanic acid	C6 H6 N2 O2	138.04293	77.1	67447	MoNA-export-LC-MS-MS_Positive_Mode	-8.01217E-05	-0.580411653	77.0835257	Full match
	FALSE			UROCANATE	C6 H6 N2 O2	138.04293	77.4	74103	MoNA-export-LC-MS-MS_Positive_Mode	-8.01217E-05	-0.580411653	77.41055748	Full match
	FALSE			UROCANATE	C6 H6 N2 O2	138.04293	77.4	90217	MoNA-export-LC-MS-MS_Positive_Mode	-8.01217E-05	-0.580411653	77.41078571	Full match
	FALSE			trans-Urocanic acid; AIF; CE0; MS2Dec	C6 H6 N2 O2	138.04293	78.9	52574	MoNA-export-LC-MS-MS_Positive_Mode	-8.01217E-05	-0.580411653	78.89270328	Full match
	FALSE			urocanic acid	C6 H6 N2 O2	138.04293	80.8	39074	MoNA-export-LC-MS-MS_Positive_Mode	-8.01217E-05	-0.580411653	80.75569013	Full match
	FALSE			Urocanic acid	C6 H6 N2 O2	138.04293	80.8	40380	MoNA-export-LC-MS-MS_Positive_Mode	-8.01217E-05	-0.580411653	80.75569013	Full match
	FALSE			UROCANIC ACID	C6 H6 N2 O2	138.04293	81.9	48248	MoNA-export-LC-MS-MS_Positive_Mode	-8.01217E-05	-0.580411653	81.90897996	Full match
	FALSE			trans-Urocanic acid; AIF; CE10; MS2Dec	C6 H6 N2 O2	138.04293	82.6	52573	MoNA-export-LC-MS-MS_Positive_Mode	-8.01217E-05	-0.580411653	82.62844492	Full match
	FALSE			trans-Urocanic acid; AIF; CE30; MS2Dec	C6 H6 N2 O2	138.04293	87.6	52572	MoNA-export-LC-MS-MS_Positive_Mode	-8.01217E-05	-0.580411653	87.61124196	Full match
	FALSE			UROCANIC ACID	C6 H6 N2 O2	138.04293	89.6	48530	MoNA-export-LC-MS-MS_Positive_Mode	-8.01217E-05	-0.580411653	89.58113967	Full match
	FALSE	L-Isoleucine	C6 H13 N O2	Full match	-0.97	131.0945	132.10178	2.039	189894714.3	19	89.6	DDA for preferred ion	FALSE	189894714.3	8	8.4
	Checked	Tags	Structure	Name	Formula	Molecular Weight	Best Match	mzVault ID	mzVault Library	DeltaMass [Da]	DeltaMass [ppm]	Match	Compound Match
	FALSE			NORLEUCINE	C6 H13 N O2	131.09463	88.7	48438	MoNA-export-LC-MS-MS_Positive_Mode	-0.000127269	-0.970818273	88.6613417	Full match
	FALSE			ISOLEUCINE	C6 H13 N O2	131.09463	88.7	48484	MoNA-export-LC-MS-MS_Positive_Mode	-0.000127269	-0.970818273	88.73572436	Full match
	FALSE			L-Isoleucine	C6 H13 N O2	131.09463	89.6	34368	MoNA-export-LC-MS-MS_Positive_Mode	-0.000127269	-0.970818273	89.56180634	Full match
	FALSE			Isoleucine	C6 H13 N O2	131.09463	87.7	79101	MoNA-export-LC-MS-MS_Positive_Mode	-0.000127269	-0.970818273	87.73725221	Full match
	FALSE			Isoleucine	C6 H13 N O2	131.09463	87.3	79097	MoNA-export-LC-MS-MS_Positive_Mode	-0.000127269	-0.970818273	86.88425575	Full match
	FALSE			Isoleucine	C6 H13 N O2	131.09463	87.4	79098	MoNA-export-LC-MS-MS_Positive_Mode	-0.000127269	-0.970818273	87.39966861	Full match
	FALSE			ALLO-ISOLEUCINE	C6 H13 N O2	131.09463	87	48587	MoNA-export-LC-MS-MS_Positive_Mode	-0.000127269	-0.970818273	86.78944099	Full match
	FALSE			L-tert-Leucine	C6 H13 N O2	131.09463	89.4	34330	MoNA-export-LC-MS-MS_Positive_Mode	-0.000127269	-0.970818273	86.74072511	Full match
	FALSE			L-Norleucine	C6 H13 N O2	131.09463	89.4	34327	MoNA-export-LC-MS-MS_Positive_Mode	-0.000127269	-0.970818273	86.74072511	Full match
	FALSE			L-Leucine	C6 H13 N O2	131.09463	90.1	34374	MoNA-export-LC-MS-MS_Positive_Mode	-0.000127269	-0.970818273	87.40201208	Full match
	FALSE			Isoleucine	C6 H13 N O2	131.09463	87.4	79103	MoNA-export-LC-MS-MS_Positive_Mode	-0.000127269	-0.970818273	87.37057908	Full match
	FALSE			ISOLEUCINE	C6 H13 N O2	131.09463	87.7	48601	MoNA-export-LC-MS-MS_Positive_Mode	-0.000127269	-0.970818273	87.68417409	Full match
	FALSE			LEUCINE	C6 H13 N O2	131.09463	87.7	48604	MoNA-export-LC-MS-MS_Positive_Mode	-0.000127269	-0.970818273	87.68417409	Full match
	FALSE			Isoleucine	C6 H13 N O2	131.09463	87.2	79102	MoNA-export-LC-MS-MS_Positive_Mode	-0.000127269	-0.970818273	87.16950168	Full match
	FALSE			L-Isoleucine	C6 H13 N O2	131.09463	88	54372	MoNA-export-LC-MS-MS_Positive_Mode	-0.000127269	-0.970818273	87.98342695	Full match
	FALSE			L-Isoleucine	C6 H13 N O2	131.09463	88	54373	MoNA-export-LC-MS-MS_Positive_Mode	-0.000127269	-0.970818273	87.9991226	Full match
	FALSE			L-Isoleucine	C6 H13 N O2	131.09463	89.2	54375	MoNA-export-LC-MS-MS_Positive_Mode	-0.000127269	-0.970818273	89.18461953	Full match
	FALSE			L-Isoleucine	C6 H13 N O2	131.09463	89.2	54374	MoNA-export-LC-MS-MS_Positive_Mode	-0.000127269	-0.970818273	89.24383884	Full match
	FALSE			L-Isoleucine	C6 H13 N O2	131.09463	88	54371	MoNA-export-LC-MS-MS_Positive_Mode	-0.000127269	-0.970818273	87.95089677	Full match
	FALSE	PROLINE	C5 H9 N O2	Full match	-0.69	115.06325	116.07053	3.63	336546435.6	12	89.5	DDA for preferred ion	FALSE	336546435.6		8.4
	Checked	Tags	Structure	Name	Formula	Molecular Weight	Best Match	mzVault ID	mzVault Library	DeltaMass [Da]	DeltaMass [ppm]	Match	Compound Match
	FALSE			PROLINE	C5 H9 N O2	115.06333	89	48154	MoNA-export-LC-MS-MS_Positive_Mode	-7.8977E-05	-0.686378138	84.16997912	Full match
	FALSE			Proline	C5 H9 N O2	115.06333	89	79084	MoNA-export-LC-MS-MS_Positive_Mode	-7.8977E-05	-0.686378138	84.20430068	Full match
	FALSE			Proline	C5 H9 N O2	115.06333	89	79080	MoNA-export-LC-MS-MS_Positive_Mode	-7.8977E-05	-0.686378138	84.20430068	Full match
	FALSE			Proline	C5 H9 N O2	115.06333	89.1	79090	MoNA-export-LC-MS-MS_Positive_Mode	-7.8977E-05	-0.686378138	84.27280903	Full match
	FALSE			Proline	C5 H9 N O2	115.06333	89.1	79086	MoNA-export-LC-MS-MS_Positive_Mode	-7.8977E-05	-0.686378138	84.27280903	Full match
	FALSE			Proline	C5 H9 N O2	115.06333	89.2	79092	MoNA-export-LC-MS-MS_Positive_Mode	-7.8977E-05	-0.686378138	84.40077839	Full match
	FALSE			L-Proline	C5 H9 N O2	115.06333	89.4	34342	MoNA-export-LC-MS-MS_Positive_Mode	-7.8977E-05	-0.686378138	84.42629646	Full match
	FALSE			Proline	C5 H9 N O2	115.06333	89.3	79091	MoNA-export-LC-MS-MS_Positive_Mode	-7.8977E-05	-0.686378138	84.46877083	Full match
	FALSE			PROLINE	C5 H9 N O2	115.06333	88.6	47611	MoNA-export-LC-MS-MS_Positive_Mode	-7.8977E-05	-0.686378138	88.63531059	Full match
	FALSE			PROLINE	C5 H9 N O2	115.06333	89.5	47724	MoNA-export-LC-MS-MS_Positive_Mode	-7.8977E-05	-0.686378138	89.4883553	Full match
	FALSE			L-Proline	C5 H9 N O2	115.06333	94	34340	MoNA-export-LC-MS-MS_Positive_Mode	-7.8977E-05	-0.686378138	88.29730088	Full match
	FALSE			L-Proline	C5 H9 N O2	115.06333	93	34341	MoNA-export-LC-MS-MS_Positive_Mode	-7.8977E-05	-0.686378138	87.42749579	Full match
	FALSE	HISTIDINE	C6 H9 N3 O2	Full match	-0.89	155.06934	156.07661	4.162	26282670.05	18	89.4	DDA for preferred ion	FALSE	26282670.05		4.6
	Checked	Tags	Structure	Name	Formula	Molecular Weight	Best Match	mzVault ID	mzVault Library	DeltaMass [Da]	DeltaMass [ppm]	Match	Compound Match
	FALSE			L-Histidine	C6 H9 N3 O2	155.06948	76.1	40619	MoNA-export-LC-MS-MS_Positive_Mode	-0.00013872	-0.894567521	76.11686048	Full match
	FALSE			L-Histidine	C6 H9 N3 O2	155.06948	76.1	39323	MoNA-export-LC-MS-MS_Positive_Mode	-0.00013872	-0.894567521	76.11686048	Full match
	FALSE			HISTIDINE	C6 H9 N3 O2	155.06948	86.6	51234	MoNA-export-LC-MS-MS_Positive_Mode	-0.00013872	-0.894567521	86.63506159	Full match
	FALSE			L-Histidine	C6 H9 N3 O2	155.06948	93.3	54379	MoNA-export-LC-MS-MS_Positive_Mode	-0.00013872	-0.894567521	88.67905349	Full match
	FALSE			L-Histidine	C6 H9 N3 O2	155.06948	93.1	54378	MoNA-export-LC-MS-MS_Positive_Mode	-0.00013872	-0.894567521	89.25549294	Full match
	FALSE			L-Histidine	C6 H9 N3 O2	155.06948	92.5	54377	MoNA-export-LC-MS-MS_Positive_Mode	-0.00013872	-0.894567521	87.99933695	Full match
	FALSE			HISTIDINE	C6 H9 N3 O2	155.06948	92	51233	MoNA-export-LC-MS-MS_Positive_Mode	-0.00013872	-0.894567521	89.37950731	Full match
	FALSE			Histidine	C6 H9 N3 O2	155.06948	91.4	41922	MoNA-export-LC-MS-MS_Positive_Mode	-0.00013872	-0.894567521	86.89684773	Full match
	FALSE			L-Histidine	C6 H9 N3 O2	155.06948	91.6	54381	MoNA-export-LC-MS-MS_Positive_Mode	-0.00013872	-0.894567521	86.67151295	Full match
	FALSE			L-Histidine	C6 H9 N3 O2	155.06948	86.7	40618	MoNA-export-LC-MS-MS_Positive_Mode	-0.00013872	-0.894567521	80.79317202	Full match
	FALSE			L-Histidine	C6 H9 N3 O2	155.06948	86.7	39322	MoNA-export-LC-MS-MS_Positive_Mode	-0.00013872	-0.894567521	80.79317202	Full match
	FALSE			Histidine	C6 H9 N3 O2	155.06948	90	41924	MoNA-export-LC-MS-MS_Positive_Mode	-0.00013872	-0.894567521	84.19085577	Full match
	FALSE			L-HISTIDINE	C6 H9 N3 O2	155.06948	87.4	73559	MoNA-export-LC-MS-MS_Positive_Mode	-0.00013872	-0.894567521	81.86368063	Full match
	FALSE			HISTIDINE	C6 H9 N3 O2	155.06948	88	47785	MoNA-export-LC-MS-MS_Positive_Mode	-0.00013872	-0.894567521	87.17045487	Full match
	FALSE			HISTIDINE	C6 H9 N3 O2	155.06948	90.1	48418	MoNA-export-LC-MS-MS_Positive_Mode	-0.00013872	-0.894567521	84.09815534	Full match
	FALSE			L-Histidine	C6 H9 N3 O2	155.06948	89.6	34333	MoNA-export-LC-MS-MS_Positive_Mode	-0.00013872	-0.894567521	81.63696935	Full match
	FALSE			Histidine	C6 H9 N3 O2	155.06948	89.2	41923	MoNA-export-LC-MS-MS_Positive_Mode	-0.00013872	-0.894567521	87.35108102	Full match
	FALSE			L-Histidine	C6 H9 N3 O2	155.06948	90.8	54380	MoNA-export-LC-MS-MS_Positive_Mode	-0.00013872	-0.894567521	86.80892004	Full match
	FALSE	Valeryl-carnitine; AIF; CE10; CorrDec	C12 H23 N O4	Full match	-0.35	245.16262	246.1699	1.712	33669690.35	4	89.2	DDA for preferred ion	FALSE	33669690.35	0.3	8.4
	Checked	Tags	Structure	Name	Formula	Molecular Weight	Best Match	mzVault ID	mzVault Library	DeltaMass [Da]	DeltaMass [ppm]	Match	Compound Match
	FALSE			Valeryl-carnitine; AIF; CE30; CorrDec	C12 H23 N O4	245.16271	81	53677	MoNA-export-LC-MS-MS_Positive_Mode	-8.68332E-05	-0.354186085	81.0481216	Full match
	FALSE			Valeryl-carnitine; AIF; CE30; MS2Dec	C12 H23 N O4	245.16271	82	53674	MoNA-export-LC-MS-MS_Positive_Mode	-8.68332E-05	-0.354186085	82.03535428	Full match
	FALSE			Valeryl-carnitine; AIF; CE10; MS2Dec	C12 H23 N O4	245.16271	85.6	53675	MoNA-export-LC-MS-MS_Positive_Mode	-8.68332E-05	-0.354186085	85.55333297	Full match
	FALSE			Valeryl-carnitine; AIF; CE10; CorrDec	C12 H23 N O4	245.16271	89.2	53678	MoNA-export-LC-MS-MS_Positive_Mode	-8.68332E-05	-0.354186085	89.15736321	Full match
	FALSE	THIAMINE		Invalid mass		264.10445	265.11172	2.036	4191523.864	9	88.9	DDA for preferred ion	FALSE	4191523.864		8
	Checked	Tags	Structure	Name	Formula	Molecular Weight	Best Match	mzVault ID	mzVault Library	DeltaMass [Da]	DeltaMass [ppm]	Match	Compound Match
	FALSE			THIAMINE		0	60.8	49647	MoNA-export-LC-MS-MS_Positive_Mode	264.1044482	∞	60.75106924	Invalid mass
	FALSE			Thiamine; AIF; CE30; CorrDec		0	67.4	53143	MoNA-export-LC-MS-MS_Positive_Mode	264.1044482	∞	67.42601302	Invalid mass
	FALSE			THIAMINE		0	71.1	49649	MoNA-export-LC-MS-MS_Positive_Mode	264.1044482	∞	71.05278831	Invalid mass
	FALSE			THIAMINE		0	74.8	49651	MoNA-export-LC-MS-MS_Positive_Mode	264.1044482	∞	74.81358526	Invalid mass
	FALSE			Thiamine; AIF; CE10; CorrDec		0	79	53144	MoNA-export-LC-MS-MS_Positive_Mode	264.1044482	∞	79.03323067	Invalid mass
	FALSE			Thiamine; AIF; CE30; MS2Dec		0	79.9	53140	MoNA-export-LC-MS-MS_Positive_Mode	264.1044482	∞	79.91570727	Invalid mass
	FALSE			Thiamine; AIF; CE10; MS2Dec		0	80.5	53141	MoNA-export-LC-MS-MS_Positive_Mode	264.1044482	∞	80.45655585	Invalid mass
	FALSE			Thiamine; AIF; CE0; MS2Dec		0	86.1	53142	MoNA-export-LC-MS-MS_Positive_Mode	264.1044482	∞	86.14222261	Invalid mass
	FALSE			THIAMINE		0	88.9	47853	MoNA-export-LC-MS-MS_Positive_Mode	264.1044482	∞	88.92921106	Invalid mass
	FALSE	1-Stearoyl-sn-glycero-3-phosphocholine	C26 H54 N O7 P	Full match	-0.63	523.36346	524.37062	1.439	182347402.6	7	88.7	DDA for preferred ion	FALSE	182347402.6	8.6	9.5
	Checked	Tags	Structure	Name	Formula	Molecular Weight	Best Match	mzVault ID	mzVault Library	DeltaMass [Da]	DeltaMass [ppm]	Match	Compound Match
	FALSE			Lyso-PC 18:0	C26 H54 N O7 P	523.36379	53.8	47308	MoNA-export-LC-MS-MS_Positive_Mode	-0.000327959	-0.626637654	50.32898075	Full match
	FALSE			LysoPC(0:0/18:0)	C26 H54 N O7 P	523.36379	63.4	73637	MoNA-export-LC-MS-MS_Positive_Mode	-0.000327959	-0.626637654	62.77568402	Full match
	FALSE			LysoPC(0:0/18:0)	C26 H54 N O7 P	523.36379	77.3	73638	MoNA-export-LC-MS-MS_Positive_Mode	-0.000327959	-0.626637654	77.32100768	Full match
	FALSE			LysoPC(0:0/18:0)	C26 H54 N O7 P	523.36379	78.5	73639	MoNA-export-LC-MS-MS_Positive_Mode	-0.000327959	-0.626637654	78.46539279	Full match
	FALSE			1-Stearoyl-sn-glycero-3-phosphocholine	C26 H54 N O7 P	523.36379	81.2	33865	MoNA-export-LC-MS-MS_Positive_Mode	-0.000327959	-0.626637654	81.24587675	Full match
	FALSE			1-Stearoyl-sn-glycero-3-phosphocholine	C26 H54 N O7 P	523.36379	82.3	33866	MoNA-export-LC-MS-MS_Positive_Mode	-0.000327959	-0.626637654	82.00203417	Full match
	FALSE			1-Stearoyl-sn-glycero-3-phosphocholine	C26 H54 N O7 P	523.36379	89.7	33864	MoNA-export-LC-MS-MS_Positive_Mode	-0.000327959	-0.626637654	88.67977204	Full match
	FALSE	PC(16:0/0:0)	C24 H50 N O7 P	Full match	-0.78	495.3321	496.33937	1.402	851180131.1	6	88.5	DDA for preferred ion	FALSE	851180131.1	8.4	8.4
	Checked	Tags	Structure	Name	Formula	Molecular Weight	Best Match	mzVault ID	mzVault Library	DeltaMass [Da]	DeltaMass [ppm]	Match	Compound Match
	FALSE			(2-{[3-(hexadecanoyloxy)-2-hydroxypropyl phosphonato]oxy}ethyl)trimethylazanium	C24 H50 N O7 P	495.33249	69.7	82657	MoNA-export-LC-MS-MS_Positive_Mode	-0.000387418	-0.782137064	69.73965713	Full match
	FALSE			LPC 16:0	C24 H50 N O7 P	495.33249	74.4	39687	MoNA-export-LC-MS-MS_Positive_Mode	-0.000387418	-0.782137064	74.38637368	Full match
	FALSE			LPC 16:0	C24 H50 N O7 P	495.33249	74.9	39686	MoNA-export-LC-MS-MS_Positive_Mode	-0.000387418	-0.782137064	74.61870744	Full match
	FALSE			PC(16:0/0:0)	C24 H50 N O7 P	495.33249	77.8	34171	MoNA-export-LC-MS-MS_Positive_Mode	-0.000387418	-0.782137064	76.55609528	Full match
	FALSE			PC(16:0/0:0)	C24 H50 N O7 P	495.33249	82.2	34170	MoNA-export-LC-MS-MS_Positive_Mode	-0.000387418	-0.782137064	81.48103211	Full match
	FALSE			PC(16:0/0:0)	C24 H50 N O7 P	495.33249	88.5	34169	MoNA-export-LC-MS-MS_Positive_Mode	-0.000387418	-0.782137064	88.54164065	Full match
	FALSE	PC(16:0/0:0)	C24 H50 N O7 P	Full match	-0.85	495.33207	496.33934	1.457	635107987.3	6	88.5	DDA for preferred ion	FALSE	635107987.3	9.5	10
	Checked	Tags	Structure	Name	Formula	Molecular Weight	Best Match	mzVault ID	mzVault Library	DeltaMass [Da]	DeltaMass [ppm]	Match	Compound Match
	FALSE			(2-{[3-(hexadecanoyloxy)-2-hydroxypropyl phosphonato]oxy}ethyl)trimethylazanium	C24 H50 N O7 P	495.33249	69.7	82657	MoNA-export-LC-MS-MS_Positive_Mode	-0.00041973	-0.847371033	67.25718113	Full match
	FALSE			LPC 16:0	C24 H50 N O7 P	495.33249	74.4	39687	MoNA-export-LC-MS-MS_Positive_Mode	-0.00041973	-0.847371033	73.50106209	Full match
	FALSE			LPC 16:0	C24 H50 N O7 P	495.33249	74.9	39686	MoNA-export-LC-MS-MS_Positive_Mode	-0.00041973	-0.847371033	74.85291988	Full match
	FALSE			PC(16:0/0:0)	C24 H50 N O7 P	495.33249	77.8	34171	MoNA-export-LC-MS-MS_Positive_Mode	-0.00041973	-0.847371033	77.84852035	Full match
	FALSE			PC(16:0/0:0)	C24 H50 N O7 P	495.33249	82.2	34170	MoNA-export-LC-MS-MS_Positive_Mode	-0.00041973	-0.847371033	82.24082195	Full match
	FALSE			PC(16:0/0:0)	C24 H50 N O7 P	495.33249	88.5	34169	MoNA-export-LC-MS-MS_Positive_Mode	-0.00041973	-0.847371033	88.54164065	Full match
	FALSE	Gentiobiose	C12 H22 O11	Invalid mass	64252.52	364.09804	365.10532	2.795	1871516.339	10	88.5	DDA for preferred ion	FALSE	1871516.339		5.9
	Checked	Tags	Structure	Name	Formula	Molecular Weight	Best Match	mzVault ID	mzVault Library	DeltaMass [Da]	DeltaMass [ppm]	Match	Compound Match
	FALSE			MALTOSE	C12 H22 O11	342.11621	69.2	73877	MoNA-export-LC-MS-MS_Positive_Mode	21.98182827	64252.51873	69.21356878	Invalid mass
	FALSE			β-Gentiobiose	C12 H22 O11	342.11621	72.1	27925	MoNA-export-LC-MS-MS_Positive_Mode	21.98182827	64252.51873	72.14683592	Invalid mass
	FALSE			Melibiose	C12 H22 O11	342.11621	72.7	17178	MoNA-export-LC-MS-MS_Positive_Mode	21.98182827	64252.51873	72.71801475	Invalid mass
	FALSE			isomaltulose	C12 H22 O11	342.11621	74	27933	MoNA-export-LC-MS-MS_Positive_Mode	21.98182827	64252.51873	74.02667967	Invalid mass
	FALSE			isomaltulose	C12 H22 O11	342.11621	74.2	27934	MoNA-export-LC-MS-MS_Positive_Mode	21.98182827	64252.51873	74.16861496	Invalid mass
	FALSE			Melibiose	C12 H22 O11	342.11621	74.2	27910	MoNA-export-LC-MS-MS_Positive_Mode	21.98182827	64252.51873	74.22946437	Invalid mass
	FALSE			Melibiose	C12 H22 O11	342.11621	74.3	17180	MoNA-export-LC-MS-MS_Positive_Mode	21.98182827	64252.51873	74.30130824	Invalid mass
	FALSE			Melibiose	C12 H22 O11	342.11621	74.3	27909	MoNA-export-LC-MS-MS_Positive_Mode	21.98182827	64252.51873	74.32243451	Invalid mass
	FALSE			Melibiose	C12 H22 O11	342.11621	75.5	17179	MoNA-export-LC-MS-MS_Positive_Mode	21.98182827	64252.51873	75.48478471	Invalid mass
	FALSE			Gentiobiose	C12 H22 O11	342.11621	88.5	79141	MoNA-export-LC-MS-MS_Positive_Mode	21.98182827	64252.51873	88.47985997	Invalid mass
	FALSE	HYPOXANTHINE	C5 H4 N4 O	Full match	-0.86	136.03839	137.04567	1.211	423814372.6	18	88.5	DDA for preferred ion	FALSE	423814372.6	6.4	8.9
	Checked	Tags	Structure	Name	Formula	Molecular Weight	Best Match	mzVault ID	mzVault Library	DeltaMass [Da]	DeltaMass [ppm]	Match	Compound Match
	FALSE			HYPOXANTHINE	C5 H4 N4 O	136.03851	83	48752	MoNA-export-LC-MS-MS_Positive_Mode	-0.000117209	-0.861585707	82.97970121	Full match
	FALSE			HYPOXANTHINE	C5 H4 N4 O	136.03851	82.5	48287	MoNA-export-LC-MS-MS_Positive_Mode	-0.000117209	-0.861585707	82.46117004	Full match
	FALSE			HYPOXANTHINE	C5 H4 N4 O	136.03851	82.8	50935	MoNA-export-LC-MS-MS_Positive_Mode	-0.000117209	-0.861585707	82.82217988	Full match
	FALSE			HYPOXANTHINE	C5 H4 N4 O	136.03851	81.4	50041	MoNA-export-LC-MS-MS_Positive_Mode	-0.000117209	-0.861585707	81.17395085	Full match
	FALSE			HYPOXANTHINE	C5 H4 N4 O	136.03851	83.3	54506	MoNA-export-LC-MS-MS_Positive_Mode	-0.000117209	-0.861585707	83.28935663	Full match
	FALSE			HYPOXANTHINE	C5 H4 N4 O	136.03851	85.1	48751	MoNA-export-LC-MS-MS_Positive_Mode	-0.000117209	-0.861585707	85.05497476	Full match
	FALSE			Hypoxanthine	C5 H4 N4 O	136.03851	84.9	68710	MoNA-export-LC-MS-MS_Positive_Mode	-0.000117209	-0.861585707	84.89400407	Full match
	FALSE			HYPOXANTHINE	C5 H4 N4 O	136.03851	87.9	51691	MoNA-export-LC-MS-MS_Positive_Mode	-0.000117209	-0.861585707	87.93740772	Full match
	FALSE			HYPOXANTHINE	C5 H4 N4 O	136.03851	85.9	50941	MoNA-export-LC-MS-MS_Positive_Mode	-0.000117209	-0.861585707	85.86743696	Full match
	FALSE			HYPOXANTHINE	C5 H4 N4 O	136.03851	86.6	48749	MoNA-export-LC-MS-MS_Positive_Mode	-0.000117209	-0.861585707	86.55926393	Full match
	FALSE			HYPOXANTHINE	C5 H4 N4 O	136.03851	88.5	50936	MoNA-export-LC-MS-MS_Positive_Mode	-0.000117209	-0.861585707	88.47323027	Full match
	FALSE			HYPOXANTHINE	C5 H4 N4 O	136.03851	88	50043	MoNA-export-LC-MS-MS_Positive_Mode	-0.000117209	-0.861585707	88.01984911	Full match
	FALSE			HYPOXANTHINE	C5 H4 N4 O	136.03851	82.8	47697	MoNA-export-LC-MS-MS_Positive_Mode	-0.000117209	-0.861585707	82.84396131	Full match
	FALSE			HYPOXANTHINE	C5 H4 N4 O	136.03851	82.7	47527	MoNA-export-LC-MS-MS_Positive_Mode	-0.000117209	-0.861585707	82.72963043	Full match
	FALSE			HYPOXANTHINE	C5 H4 N4 O	136.03851	77.4	50044	MoNA-export-LC-MS-MS_Positive_Mode	-0.000117209	-0.861585707	77.35327531	Full match
	FALSE			Allopurinol	C5 H4 N4 O	136.03851	70.9	71722	MoNA-export-LC-MS-MS_Positive_Mode	-0.000117209	-0.861585707	70.85547152	Full match
	FALSE			Allopurinol	C5 H4 N4 O	136.03851	71.3	67079	MoNA-export-LC-MS-MS_Positive_Mode	-0.000117209	-0.861585707	71.29198425	Full match
	FALSE			HYPOXANTHINE	C5 H4 N4 O	136.03851	80.7	48002	MoNA-export-LC-MS-MS_Positive_Mode	-0.000117209	-0.861585707	80.67069515	Full match
	FALSE	3-METHYLHISTIDINE	C7 H11 N3 O2	Full match	-0.7	169.08501	170.09229	4.132	10899089.27	13	88.4	DDA for preferred ion	FALSE	10899089.27	0.3	3.5
	Checked	Tags	Structure	Name	Formula	Molecular Weight	Best Match	mzVault ID	mzVault Library	DeltaMass [Da]	DeltaMass [ppm]	Match	Compound Match
	FALSE			3-Methylhistidine; AIF; 0eV; MS2Dec	C7 H11 N3 O2	169.08513	74.9	53714	MoNA-export-LC-MS-MS_Positive_Mode	-0.000118004	-0.697895506	73.79922871	Full match
	FALSE			3-Methylhistidine; AIF; 10eV; MS2Dec	C7 H11 N3 O2	169.08513	83.2	53713	MoNA-export-LC-MS-MS_Positive_Mode	-0.000118004	-0.697895506	78.69598304	Full match
	FALSE			1-Methylhistidine; AIF; 10eV; MS2Dec	C7 H11 N3 O2	169.08513	85.6	53719	MoNA-export-LC-MS-MS_Positive_Mode	-0.000118004	-0.697895506	80.1708723	Full match
	FALSE			3-METHYLHISTIDINE	C7 H11 N3 O2	169.08513	88	48111	MoNA-export-LC-MS-MS_Positive_Mode	-0.000118004	-0.697895506	84.65724611	Full match
	FALSE			N-Methylhistidine	C7 H11 N3 O2	169.08513	87.5	68555	MoNA-export-LC-MS-MS_Positive_Mode	-0.000118004	-0.697895506	82.60011741	Full match
	FALSE			N(PAI)-METHYL-L-HISTIDINE	C7 H11 N3 O2	169.08513	86.8	55016	MoNA-export-LC-MS-MS_Positive_Mode	-0.000118004	-0.697895506	81.5217066	Full match
	FALSE			3-METHYLHISTIDINE	C7 H11 N3 O2	169.08513	91.2	50346	MoNA-export-LC-MS-MS_Positive_Mode	-0.000118004	-0.697895506	88.42320457	Full match
	FALSE			N(PAI)-METHYL-L-HISTIDINE	C7 H11 N3 O2	169.08513	88.1	74107	MoNA-export-LC-MS-MS_Positive_Mode	-0.000118004	-0.697895506	84.2152482	Full match
	FALSE			3-Methylhistidine (v10)	C7 H11 N3 O2	169.08513	90.6	47478	MoNA-export-LC-MS-MS_Positive_Mode	-0.000118004	-0.697895506	83.14643451	Full match
	FALSE			3-Methylhistidine	C7 H11 N3 O2	169.08513	90.6	69050	MoNA-export-LC-MS-MS_Positive_Mode	-0.000118004	-0.697895506	83.14643471	Full match
	FALSE			3-METHYLHISTIDINE	C7 H11 N3 O2	169.08513	91.5	50340	MoNA-export-LC-MS-MS_Positive_Mode	-0.000118004	-0.697895506	86.28448653	Full match
	FALSE			N(PAI)-METHYL-L-HISTIDINE	C7 H11 N3 O2	169.08513	88.6	55017	MoNA-export-LC-MS-MS_Positive_Mode	-0.000118004	-0.697895506	84.81941511	Full match
	FALSE			3-Methylhistidine; AIF; 30eV; MS2Dec	C7 H11 N3 O2	169.08513	89.2	53712	MoNA-export-LC-MS-MS_Positive_Mode	-0.000118004	-0.697895506	82.23198132	Full match
	FALSE	L-Isoleucine	C6 H13 N O2	Invalid mass	-244299.23	99.06831	132.10181	2.486	9061305.299	19	88.2	DDA for other ion	FALSE	6484782.7	1.3	1
	Checked	Tags	Structure	Name	Formula	Molecular Weight	Best Match	mzVault ID	mzVault Library	DeltaMass [Da]	DeltaMass [ppm]	Match	Compound Match
	FALSE			D-Alloisoleucine	C6 H13 N O2	131.09463	85.5	40266	MoNA-export-LC-MS-MS_Positive_Mode	-32.02631629	-244299.226	85.45573451	Invalid mass
	FALSE			D-Alloisoleucine	C6 H13 N O2	131.09463	85.5	38937	MoNA-export-LC-MS-MS_Positive_Mode	-32.02631629	-244299.226	85.45573451	Invalid mass
	FALSE			NORLEUCINE	C6 H13 N O2	131.09463	88.7	48438	MoNA-export-LC-MS-MS_Positive_Mode	-32.02631629	-244299.226	88.06827072	Invalid mass
	FALSE			ISOLEUCINE	C6 H13 N O2	131.09463	88.7	48484	MoNA-export-LC-MS-MS_Positive_Mode	-32.02631629	-244299.226	88.13361236	Invalid mass
	FALSE			L-Isoleucine	C6 H13 N O2	131.09463	89.6	34368	MoNA-export-LC-MS-MS_Positive_Mode	-32.02631629	-244299.226	88.24792358	Invalid mass
	FALSE			Isoleucine	C6 H13 N O2	131.09463	87.7	79101	MoNA-export-LC-MS-MS_Positive_Mode	-32.02631629	-244299.226	87.4797501	Invalid mass
	FALSE			Isoleucine	C6 H13 N O2	131.09463	87.3	79097	MoNA-export-LC-MS-MS_Positive_Mode	-32.02631629	-244299.226	83.71357535	Invalid mass
	FALSE			Isoleucine	C6 H13 N O2	131.09463	87.4	79098	MoNA-export-LC-MS-MS_Positive_Mode	-32.02631629	-244299.226	87.23191094	Invalid mass
	FALSE			ALLO-ISOLEUCINE	C6 H13 N O2	131.09463	87	48587	MoNA-export-LC-MS-MS_Positive_Mode	-32.02631629	-244299.226	85.03864029	Invalid mass
	FALSE			Isoleucine	C6 H13 N O2	131.09463	87.8	79105	MoNA-export-LC-MS-MS_Positive_Mode	-32.02631629	-244299.226	82.16369103	Invalid mass
	FALSE			Isoleucine	C6 H13 N O2	131.09463	88	79107	MoNA-export-LC-MS-MS_Positive_Mode	-32.02631629	-244299.226	82.3321799	Invalid mass
	FALSE			Isoleucine	C6 H13 N O2	131.09463	88	79104	MoNA-export-LC-MS-MS_Positive_Mode	-32.02631629	-244299.226	82.37620403	Invalid mass
	FALSE			Isoleucine	C6 H13 N O2	131.09463	88.1	79106	MoNA-export-LC-MS-MS_Positive_Mode	-32.02631629	-244299.226	82.41982991	Invalid mass
	FALSE			Isoleucine	C6 H13 N O2	131.09463	88.2	79099	MoNA-export-LC-MS-MS_Positive_Mode	-32.02631629	-244299.226	82.50052239	Invalid mass
	FALSE			L-tert-Leucine	C6 H13 N O2	131.09463	89.4	34330	MoNA-export-LC-MS-MS_Positive_Mode	-32.02631629	-244299.226	83.35374009	Invalid mass
	FALSE			L-Norleucine	C6 H13 N O2	131.09463	89.4	34327	MoNA-export-LC-MS-MS_Positive_Mode	-32.02631629	-244299.226	83.35374009	Invalid mass
	FALSE			L-Leucine	C6 H13 N O2	131.09463	90.1	34374	MoNA-export-LC-MS-MS_Positive_Mode	-32.02631629	-244299.226	83.64708589	Invalid mass
	FALSE			Isoleucine	C6 H13 N O2	131.09463	87.4	79103	MoNA-export-LC-MS-MS_Positive_Mode	-32.02631629	-244299.226	81.2199086	Invalid mass
	FALSE			Isoleucine	C6 H13 N O2	131.09463	87.2	79102	MoNA-export-LC-MS-MS_Positive_Mode	-32.02631629	-244299.226	87.054065	Invalid mass
	FALSE	Crotonoside	C10 H13 N5 O5	Full match	-0.23	283.0916	284.09882	1.976	6070649.5	13	88.1	DDA for preferred ion	FALSE	6070649.5		9.1
	Checked	Tags	Structure	Name	Formula	Molecular Weight	Best Match	mzVault ID	mzVault Library	DeltaMass [Da]	DeltaMass [ppm]	Match	Compound Match
	FALSE			Crotonoside	C10 H13 N5 O5	283.09167	88.1	46184	MoNA-export-LC-MS-MS_Positive_Mode	-6.54109E-05	-0.231059112	88.12197842	Full match
	FALSE			Crotonoside	C10 H13 N5 O5	283.09167	88.1	46186	MoNA-export-LC-MS-MS_Positive_Mode	-6.54109E-05	-0.231059112	88.12197842	Full match
	FALSE			Guanosine	C10 H13 N5 O5	283.09167	82.2	68729	MoNA-export-LC-MS-MS_Positive_Mode	-6.54109E-05	-0.231059112	82.21122925	Full match
	FALSE			GUANOSINE	C10 H13 N5 O5	283.09167	82.5	50930	MoNA-export-LC-MS-MS_Positive_Mode	-6.54109E-05	-0.231059112	82.45552683	Full match
	FALSE			GUANOSINE	C10 H13 N5 O5	283.09167	83.7	50926	MoNA-export-LC-MS-MS_Positive_Mode	-6.54109E-05	-0.231059112	83.72765116	Full match
	FALSE			Crotonoside	C10 H13 N5 O5	283.09167	84.7	46185	MoNA-export-LC-MS-MS_Positive_Mode	-6.54109E-05	-0.231059112	84.65819393	Full match
	FALSE			GUANOSINE	C10 H13 N5 O5	283.09167	84.7	48284	MoNA-export-LC-MS-MS_Positive_Mode	-6.54109E-05	-0.231059112	84.73163451	Full match
	FALSE			Crotonoside	C10 H13 N5 O5	283.09167	84.9	46187	MoNA-export-LC-MS-MS_Positive_Mode	-6.54109E-05	-0.231059112	84.9419804	Full match
	FALSE			Guanosine	C10 H13 N5 O5	283.09167	86.2	33777	MoNA-export-LC-MS-MS_Positive_Mode	-6.54109E-05	-0.231059112	86.17845219	Full match
	FALSE			Crotonoside	C10 H13 N5 O5	283.09167	87.8	46188	MoNA-export-LC-MS-MS_Positive_Mode	-6.54109E-05	-0.231059112	87.77057765	Full match
	FALSE			GUANOSINE	C10 H13 N5 O5	283.09167	84.5	47700	MoNA-export-LC-MS-MS_Positive_Mode	-6.54109E-05	-0.231059112	84.49866424	Full match
	FALSE			Guanosine	C10 H13 N5 O5	283.09167	79.9	39211	MoNA-export-LC-MS-MS_Positive_Mode	-6.54109E-05	-0.231059112	79.9120404	Full match
	FALSE			Guanosine	C10 H13 N5 O5	283.09167	79.9	40509	MoNA-export-LC-MS-MS_Positive_Mode	-6.54109E-05	-0.231059112	79.9120404	Full match
	FALSE	Ethylenediaminetetraacetic acid EDTA	C10 H16 N2 O8	Full match	-0.14	292.09062	293.0979	3.554	4959637.746	1	88.1	DDA for preferred ion	FALSE	4959637.746		4.2
	Checked	Tags	Structure	Name	Formula	Molecular Weight	Best Match	mzVault ID	mzVault Library	DeltaMass [Da]	DeltaMass [ppm]	Match	Compound Match
	FALSE			Ethylenediaminetetraacetic acid EDTA	C10 H16 N2 O8	292.09067	88.1	82844	MoNA-export-LC-MS-MS_Positive_Mode	-4.15194E-05	-0.142145504	88.09404448	Full match
	FALSE	DEOXYCARNITINE	C7 H15 N O2	Full match	-0.64	145.11019	146.11746	3.148	260785603.7	13	88	DDA for preferred ion	FALSE	260785603.7	0.7	8.9
	Checked	Tags	Structure	Name	Formula	Molecular Weight	Best Match	mzVault ID	mzVault Library	DeltaMass [Da]	DeltaMass [ppm]	Match	Compound Match
	FALSE			DEOXYCARNITINE	C7 H15 N O2	145.11028	62.1	54888	MoNA-export-LC-MS-MS_Positive_Mode	-9.31218E-05	-0.641731225	62.1388097	Full match
	FALSE			ACETYLCHOLINE		0	74	48689	MoNA-export-LC-MS-MS_Positive_Mode	145.1101855	∞	74.01737629	Invalid mass
	FALSE			DEOXYCARNITINE	C7 H15 N O2	145.11028	75.5	74072	MoNA-export-LC-MS-MS_Positive_Mode	-9.31218E-05	-0.641731225	75.4654995	Full match
	FALSE			Acetylcholine chloride		0	75.1	39251	MoNA-export-LC-MS-MS_Positive_Mode	145.1101855	∞	75.050938	Invalid mass
	FALSE			Acetylcholine		0	75.1	40549	MoNA-export-LC-MS-MS_Positive_Mode	145.1101855	∞	75.050938	Invalid mass
	FALSE			DEOXYCARNITINE		0	80.2	51795	MoNA-export-LC-MS-MS_Positive_Mode	145.1101855	∞	80.24381372	Invalid mass
	FALSE			ACETYLCHOLINE		0	75.5	48690	MoNA-export-LC-MS-MS_Positive_Mode	145.1101855	∞	75.4730377	Invalid mass
	FALSE			ACETYLCHOLINE		0	79.7	51257	MoNA-export-LC-MS-MS_Positive_Mode	145.1101855	∞	79.69653955	Invalid mass
	FALSE			ACETYLCHOLINE		0	85.3	48425	MoNA-export-LC-MS-MS_Positive_Mode	145.1101855	∞	85.30093555	Invalid mass
	FALSE			ACETYLCHOLINE		0	86.1	47792	MoNA-export-LC-MS-MS_Positive_Mode	145.1101855	∞	86.14501504	Invalid mass
	FALSE			ACETYLCHOLINE		0	87.2	51258	MoNA-export-LC-MS-MS_Positive_Mode	145.1101855	∞	87.22026483	Invalid mass
	FALSE			DEOXYCARNITINE	C7 H15 N O2	145.11028	88	48500	MoNA-export-LC-MS-MS_Positive_Mode	-9.31218E-05	-0.641731225	87.99455745	Full match
	FALSE			DEOXYCARNITINE	C7 H15 N O2	145.11028	78	47854	MoNA-export-LC-MS-MS_Positive_Mode	-9.31218E-05	-0.641731225	77.98635236	Full match
	FALSE	1-heptadecanoyl-2-hydroxy-sn-glycero-3-phosphocholine	C25 H52 N O7 P	Full match	-0.68	509.3478	510.35507	1.448	10084996.49	3	87.9	DDA for preferred ion	FALSE	10084996.49	0.3	8.9
	Checked	Tags	Structure	Name	Formula	Molecular Weight	Best Match	mzVault ID	mzVault Library	DeltaMass [Da]	DeltaMass [ppm]	Match	Compound Match
	FALSE			1-heptadecanoyl-2-hydroxy-sn-glycero-3-phosphocholine	C25 H52 N O7 P	509.34814	73.8	33857	MoNA-export-LC-MS-MS_Positive_Mode	-0.000343869	-0.675114895	73.75192996	Full match
	FALSE			1-heptadecanoyl-2-hydroxy-sn-glycero-3-phosphocholine	C25 H52 N O7 P	509.34814	78.9	33856	MoNA-export-LC-MS-MS_Positive_Mode	-0.000343869	-0.675114895	78.89532451	Full match
	FALSE			1-heptadecanoyl-2-hydroxy-sn-glycero-3-phosphocholine	C25 H52 N O7 P	509.34814	87.9	33855	MoNA-export-LC-MS-MS_Positive_Mode	-0.000343869	-0.675114895	87.85780498	Full match
	FALSE	RAFFINOSE	C18 H32 O16	Invalid mass	33771.43	521.19554	522.20282	3.29	1736929.261	10	87.8	DDA for preferred ion	FALSE	1736929.261		7.7
	Checked	Tags	Structure	Name	Formula	Molecular Weight	Best Match	mzVault ID	mzVault Library	DeltaMass [Da]	DeltaMass [ppm]	Match	Compound Match
	FALSE			RAFFINOSE	C18 H32 O16	504.16903	57.1	49012	MoNA-export-LC-MS-MS_Positive_Mode	17.02650863	33771.42876	57.14242767	Invalid mass
	FALSE			Melezitose	C18 H32 O16	504.16903	58.4	17148	MoNA-export-LC-MS-MS_Positive_Mode	17.02650863	33771.42876	58.42139967	Invalid mass
	FALSE			Melezitose	C18 H32 O16	504.16903	62.5	17149	MoNA-export-LC-MS-MS_Positive_Mode	17.02650863	33771.42876	62.50991879	Invalid mass
	FALSE			RAFFINOSE	C18 H32 O16	504.16903	67.5	49506	MoNA-export-LC-MS-MS_Positive_Mode	17.02650863	33771.42876	67.47467757	Invalid mass
	FALSE			RAFFINOSE	C18 H32 O16	504.16903	75.6	49508	MoNA-export-LC-MS-MS_Positive_Mode	17.02650863	33771.42876	75.63230553	Invalid mass
	FALSE			Melezitose	C18 H32 O16	504.16903	82.3	17150	MoNA-export-LC-MS-MS_Positive_Mode	17.02650863	33771.42876	82.31002953	Invalid mass
	FALSE			RAFFINOSE	C18 H32 O16	504.16903	83.3	49016	MoNA-export-LC-MS-MS_Positive_Mode	17.02650863	33771.42876	83.27613525	Invalid mass
	FALSE			RAFFINOSE	C18 H32 O16	504.16903	83.8	49010	MoNA-export-LC-MS-MS_Positive_Mode	17.02650863	33771.42876	83.79430384	Invalid mass
	FALSE			RAFFINOSE	C18 H32 O16	504.16903	86.5	47641	MoNA-export-LC-MS-MS_Positive_Mode	17.02650863	33771.42876	86.46860628	Invalid mass
	FALSE			RAFFINOSE	C18 H32 O16	504.16903	87.8	47802	MoNA-export-LC-MS-MS_Positive_Mode	17.02650863	33771.42876	87.75946436	Invalid mass
	FALSE	HYPOXANTHINE	C5 H4 N4 O	Full match	-0.87	136.03839	137.04567	1.666	117495689.7	18	87.8	DDA for preferred ion	FALSE	117495689.7	0.3	9.5
	Checked	Tags	Structure	Name	Formula	Molecular Weight	Best Match	mzVault ID	mzVault Library	DeltaMass [Da]	DeltaMass [ppm]	Match	Compound Match
	FALSE			HYPOXANTHINE	C5 H4 N4 O	136.03851	83	48752	MoNA-export-LC-MS-MS_Positive_Mode	-0.000117682	-0.865063697	77.22762532	Full match
	FALSE			HYPOXANTHINE	C5 H4 N4 O	136.03851	82.5	48287	MoNA-export-LC-MS-MS_Positive_Mode	-0.000117682	-0.865063697	79.39065589	Full match
	FALSE			HYPOXANTHINE	C5 H4 N4 O	136.03851	82.8	50935	MoNA-export-LC-MS-MS_Positive_Mode	-0.000117682	-0.865063697	81.02856686	Full match
	FALSE			HYPOXANTHINE	C5 H4 N4 O	136.03851	81.4	50041	MoNA-export-LC-MS-MS_Positive_Mode	-0.000117682	-0.865063697	81.42587253	Full match
	FALSE			HYPOXANTHINE	C5 H4 N4 O	136.03851	83.3	54506	MoNA-export-LC-MS-MS_Positive_Mode	-0.000117682	-0.865063697	82.97716632	Full match
	FALSE			HYPOXANTHINE	C5 H4 N4 O	136.03851	85.1	48751	MoNA-export-LC-MS-MS_Positive_Mode	-0.000117682	-0.865063697	83.88141024	Full match
	FALSE			Hypoxanthine	C5 H4 N4 O	136.03851	84.9	68710	MoNA-export-LC-MS-MS_Positive_Mode	-0.000117682	-0.865063697	84.61064828	Full match
	FALSE			HYPOXANTHINE	C5 H4 N4 O	136.03851	87.9	51691	MoNA-export-LC-MS-MS_Positive_Mode	-0.000117682	-0.865063697	85.89739008	Full match
	FALSE			HYPOXANTHINE	C5 H4 N4 O	136.03851	85.9	50941	MoNA-export-LC-MS-MS_Positive_Mode	-0.000117682	-0.865063697	84.5029283	Full match
	FALSE			HYPOXANTHINE	C5 H4 N4 O	136.03851	86.6	48749	MoNA-export-LC-MS-MS_Positive_Mode	-0.000117682	-0.865063697	86.12312014	Full match
	FALSE			HYPOXANTHINE	C5 H4 N4 O	136.03851	88.5	50936	MoNA-export-LC-MS-MS_Positive_Mode	-0.000117682	-0.865063697	87.12640089	Full match
	FALSE			HYPOXANTHINE	C5 H4 N4 O	136.03851	88	50043	MoNA-export-LC-MS-MS_Positive_Mode	-0.000117682	-0.865063697	87.75210989	Full match
	FALSE			HYPOXANTHINE	C5 H4 N4 O	136.03851	82.8	47697	MoNA-export-LC-MS-MS_Positive_Mode	-0.000117682	-0.865063697	78.95722749	Full match
	FALSE			HYPOXANTHINE	C5 H4 N4 O	136.03851	82.7	47527	MoNA-export-LC-MS-MS_Positive_Mode	-0.000117682	-0.865063697	78.69170429	Full match
	FALSE			HYPOXANTHINE	C5 H4 N4 O	136.03851	77.4	50044	MoNA-export-LC-MS-MS_Positive_Mode	-0.000117682	-0.865063697	72.70191143	Full match
	FALSE			Allopurinol	C5 H4 N4 O	136.03851	70.9	71722	MoNA-export-LC-MS-MS_Positive_Mode	-0.000117682	-0.865063697	64.24498139	Full match
	FALSE			Allopurinol	C5 H4 N4 O	136.03851	71.3	67079	MoNA-export-LC-MS-MS_Positive_Mode	-0.000117682	-0.865063697	62.97050488	Full match
	FALSE			HYPOXANTHINE	C5 H4 N4 O	136.03851	80.7	48002	MoNA-export-LC-MS-MS_Positive_Mode	-0.000117682	-0.865063697	79.00725398	Full match
	FALSE	1-pentadecanoyl-2-hydroxy-sn-glycero-3-phosphocholine	C23 H48 N O7 P	Full match	0.02	481.31685	482.32397	1.415	7964325.096	3	87.7	DDA for preferred ion	FALSE	7964325.096	0.3	7.8
	Checked	Tags	Structure	Name	Formula	Molecular Weight	Best Match	mzVault ID	mzVault Library	DeltaMass [Da]	DeltaMass [ppm]	Match	Compound Match
	FALSE			1-pentadecanoyl-2-hydroxy-sn-glycero-3-phosphocholine	C23 H48 N O7 P	481.31684	72.7	33863	MoNA-export-LC-MS-MS_Positive_Mode	1.07254E-05	0.022283415	72.71111772	Full match
	FALSE			1-pentadecanoyl-2-hydroxy-sn-glycero-3-phosphocholine	C23 H48 N O7 P	481.31684	81.8	33862	MoNA-export-LC-MS-MS_Positive_Mode	1.07254E-05	0.022283415	81.82933564	Full match
	FALSE			1-pentadecanoyl-2-hydroxy-sn-glycero-3-phosphocholine	C23 H48 N O7 P	481.31684	87.7	33861	MoNA-export-LC-MS-MS_Positive_Mode	1.07254E-05	0.022283415	87.65244335	Full match
	FALSE	Palmitoyl-L-Carnitine	C23 H45 N O4	Full match	-0.01	399.33486	400.34213	1.211	12628156.84	11	87.6	DDA for preferred ion	FALSE	12628156.84		9.5
	Checked	Tags	Structure	Name	Formula	Molecular Weight	Best Match	mzVault ID	mzVault Library	DeltaMass [Da]	DeltaMass [ppm]	Match	Compound Match
	FALSE			Palmitoyl-L-Carnitine	C23 H45 N O4	399.33486	81.6	33885	MoNA-export-LC-MS-MS_Positive_Mode	-2.81164E-06	-0.007040809	80.95121501	Full match
	FALSE			Palmitoyl-carnitine; LC-tDDA; CE10	C23 H45 N O4	399.33486	82.9	52000	MoNA-export-LC-MS-MS_Positive_Mode	-2.81164E-06	-0.007040809	82.90371837	Full match
	FALSE			Palmitoyl-L-Carnitine	C23 H45 N O4	399.33486	82.9	33886	MoNA-export-LC-MS-MS_Positive_Mode	-2.81164E-06	-0.007040809	82.91143176	Full match
	FALSE			Palmitoyl-carnitine; LC-tDDA; CE20	C23 H45 N O4	399.33486	86.1	51999	MoNA-export-LC-MS-MS_Positive_Mode	-2.81164E-06	-0.007040809	86.09338119	Full match
	FALSE			Palmitoyl-L-Carnitine	C23 H45 N O4	399.33486	87.6	33887	MoNA-export-LC-MS-MS_Positive_Mode	-2.81164E-06	-0.007040809	87.56610882	Full match
	FALSE			Palmitoylcarnitine	C23 H45 N O4	399.33486	79.6	720	MoNA-export-LC-MS-MS_Positive_Mode	-2.81164E-06	-0.007040809	79.6040699	Full match
	FALSE			Palmitoylcarnitine	C23 H45 N O4	399.33486	79.3	721	MoNA-export-LC-MS-MS_Positive_Mode	-2.81164E-06	-0.007040809	79.27717436	Full match
	FALSE			Palmitoyl-carnitine; LC-tDDA; CE30	C23 H45 N O4	399.33486	77.6	51998	MoNA-export-LC-MS-MS_Positive_Mode	-2.81164E-06	-0.007040809	77.43588933	Full match
	FALSE			Palmitoyl-carnitine; AIF; CE10; CorrDec	C23 H45 N O4	399.33486	78.3	53078	MoNA-export-LC-MS-MS_Positive_Mode	-2.81164E-06	-0.007040809	78.26203672	Full match
	FALSE			Palmitoylcarnitine cation	C23 H45 N O4	399.33486	76.5	67632	MoNA-export-LC-MS-MS_Positive_Mode	-2.81164E-06	-0.007040809	76.47337835	Full match
	FALSE			Palmitoylcarnitine	C23 H45 N O4	399.33486	77.7	28067	MoNA-export-LC-MS-MS_Positive_Mode	-2.81164E-06	-0.007040809	77.67517985	Full match
	FALSE	Methylimidazoleacetic acid; AIF; CE30; CorrDec	C6 H8 N2 O2	Full match	-0.63	140.05849	141.06577	2.623	31433780.41	10	87.5	DDA for preferred ion	FALSE	31433780.41	0.7	7.8
	Checked	Tags	Structure	Name	Formula	Molecular Weight	Best Match	mzVault ID	mzVault Library	DeltaMass [Da]	DeltaMass [ppm]	Match	Compound Match
	FALSE			Methylimidazoleacetic acid; LC-tDDA; CE40	C6 H8 N2 O2	140.05858	55.7	51937	MoNA-export-LC-MS-MS_Positive_Mode	-8.86891E-05	-0.633228912	55.72398874	Full match
	FALSE			Methylimidazoleacetic acid; LC-tDDA; CE10	C6 H8 N2 O2	140.05858	74.6	51940	MoNA-export-LC-MS-MS_Positive_Mode	-8.86891E-05	-0.633228912	61.42091281	Full match
	FALSE			Methylimidazoleacetic acid; LC-tDDA; CE20	C6 H8 N2 O2	140.05858	74.6	51939	MoNA-export-LC-MS-MS_Positive_Mode	-8.86891E-05	-0.633228912	62.3597377	Full match
	FALSE			Methylimidazoleacetic acid; AIF; CE0; MS2Dec	C6 H8 N2 O2	140.05858	79.6	53217	MoNA-export-LC-MS-MS_Positive_Mode	-8.86891E-05	-0.633228912	62.85602247	Full match
	FALSE			Methylimidazoleacetic acid; AIF; CE10; CorrDec	C6 H8 N2 O2	140.05858	80.3	53219	MoNA-export-LC-MS-MS_Positive_Mode	-8.86891E-05	-0.633228912	63.52496879	Full match
	FALSE			Methylimidazoleacetic acid; AIF; CE0; CorrDec	C6 H8 N2 O2	140.05858	85.3	53220	MoNA-export-LC-MS-MS_Positive_Mode	-8.86891E-05	-0.633228912	65.3089208	Full match
	FALSE			Methylimidazoleacetic acid; AIF; CE30; MS2Dec	C6 H8 N2 O2	140.05858	80.6	53215	MoNA-export-LC-MS-MS_Positive_Mode	-8.86891E-05	-0.633228912	66.30907384	Full match
	FALSE			Methylimidazoleacetic acid; LC-tDDA; CE30	C6 H8 N2 O2	140.05858	68.2	51938	MoNA-export-LC-MS-MS_Positive_Mode	-8.86891E-05	-0.633228912	68.16105198	Full match
	FALSE			Methylimidazoleacetic acid; AIF; CE10; MS2Dec	C6 H8 N2 O2	140.05858	85.4	53216	MoNA-export-LC-MS-MS_Positive_Mode	-8.86891E-05	-0.633228912	68.35575257	Full match
	FALSE			Methylimidazoleacetic acid; AIF; CE30; CorrDec	C6 H8 N2 O2	140.05858	92.3	53218	MoNA-export-LC-MS-MS_Positive_Mode	-8.86891E-05	-0.633228912	87.52117672	Full match
	FALSE	1-heptadecanoyl-2-hydroxy-sn-glycero-3-phosphocholine	C25 H52 N O7 P	Full match	-0.74	509.34776	510.35504	1.393	12894534.58	3	87.5	DDA for preferred ion	FALSE	12894534.58	0.3	7.8
	Checked	Tags	Structure	Name	Formula	Molecular Weight	Best Match	mzVault ID	mzVault Library	DeltaMass [Da]	DeltaMass [ppm]	Match	Compound Match
	FALSE			1-heptadecanoyl-2-hydroxy-sn-glycero-3-phosphocholine	C25 H52 N O7 P	509.34814	73.8	33857	MoNA-export-LC-MS-MS_Positive_Mode	-0.000374386	-0.735029864	73.74266932	Full match
	FALSE			1-heptadecanoyl-2-hydroxy-sn-glycero-3-phosphocholine	C25 H52 N O7 P	509.34814	78.9	33856	MoNA-export-LC-MS-MS_Positive_Mode	-0.000374386	-0.735029864	78.6849898	Full match
	FALSE			1-heptadecanoyl-2-hydroxy-sn-glycero-3-phosphocholine	C25 H52 N O7 P	509.34814	87.9	33855	MoNA-export-LC-MS-MS_Positive_Mode	-0.000374386	-0.735029864	87.51660403	Full match
	FALSE	PC(16:0/0:0)	C24 H50 N O7 P	Full match	-0.42	495.33228	496.33955	1.35	82431345.66	6	87.4	DDA for preferred ion	FALSE	82431345.66	7.7	8.9
	Checked	Tags	Structure	Name	Formula	Molecular Weight	Best Match	mzVault ID	mzVault Library	DeltaMass [Da]	DeltaMass [ppm]	Match	Compound Match
	FALSE			(2-{[3-(hexadecanoyloxy)-2-hydroxypropyl phosphonato]oxy}ethyl)trimethylazanium	C24 H50 N O7 P	495.33249	69.7	82657	MoNA-export-LC-MS-MS_Positive_Mode	-0.000206598	-0.417090315	68.96265541	Full match
	FALSE			LPC 16:0	C24 H50 N O7 P	495.33249	74.4	39687	MoNA-export-LC-MS-MS_Positive_Mode	-0.000206598	-0.417090315	73.62314557	Full match
	FALSE			LPC 16:0	C24 H50 N O7 P	495.33249	74.9	39686	MoNA-export-LC-MS-MS_Positive_Mode	-0.000206598	-0.417090315	73.79090119	Full match
	FALSE			PC(16:0/0:0)	C24 H50 N O7 P	495.33249	77.8	34171	MoNA-export-LC-MS-MS_Positive_Mode	-0.000206598	-0.417090315	72.76390398	Full match
	FALSE			PC(16:0/0:0)	C24 H50 N O7 P	495.33249	82.2	34170	MoNA-export-LC-MS-MS_Positive_Mode	-0.000206598	-0.417090315	78.76071208	Full match
	FALSE			PC(16:0/0:0)	C24 H50 N O7 P	495.33249	88.5	34169	MoNA-export-LC-MS-MS_Positive_Mode	-0.000206598	-0.417090315	87.44360329	Full match
	FALSE	INOSINE	C10 H12 N4 O5	Full match	-0.27	268.0807	291.06992	1.664	53849476.69	16	87.4	DDA for preferred ion	FALSE	53849476.69		9.5
	Checked	Tags	Structure	Name	Formula	Molecular Weight	Best Match	mzVault ID	mzVault Library	DeltaMass [Da]	DeltaMass [ppm]	Match	Compound Match
	FALSE			INOSINE	C10 H12 N4 O5	268.08077	87.4	48473	MoNA-export-LC-MS-MS_Positive_Mode	-7.2156E-05	-0.269157821	87.4339102	Full match
	FALSE			INOSINE	C10 H12 N4 O5	268.08077	81.9	51387	MoNA-export-LC-MS-MS_Positive_Mode	-7.2156E-05	-0.269157821	81.91570803	Full match
	FALSE			INOSINE	C10 H12 N4 O5	268.08077	82.1	54874	MoNA-export-LC-MS-MS_Positive_Mode	-7.2156E-05	-0.269157821	82.07883665	Full match
	FALSE			INOSINE	C10 H12 N4 O5	268.08077	82.4	54876	MoNA-export-LC-MS-MS_Positive_Mode	-7.2156E-05	-0.269157821	82.35967469	Full match
	FALSE			INOSINE	C10 H12 N4 O5	268.08077	82.6	51390	MoNA-export-LC-MS-MS_Positive_Mode	-7.2156E-05	-0.269157821	82.6082656	Full match
	FALSE			Inosine	C10 H12 N4 O5	268.08077	82.7	39199	MoNA-export-LC-MS-MS_Positive_Mode	-7.2156E-05	-0.269157821	82.74659617	Full match
	FALSE			Inosine	C10 H12 N4 O5	268.08077	82.7	40497	MoNA-export-LC-MS-MS_Positive_Mode	-7.2156E-05	-0.269157821	82.74659617	Full match
	FALSE			INOSINE	C10 H12 N4 O5	268.08077	84.1	54875	MoNA-export-LC-MS-MS_Positive_Mode	-7.2156E-05	-0.269157821	84.08030497	Full match
	FALSE			Inosine	C10 H12 N4 O5	268.08077	85.6	34190	MoNA-export-LC-MS-MS_Positive_Mode	-7.2156E-05	-0.269157821	85.56731726	Full match
	FALSE			Inosine	C10 H12 N4 O5	268.08077	85.8	81969	MoNA-export-LC-MS-MS_Positive_Mode	-7.2156E-05	-0.269157821	85.83362862	Full match
	FALSE			INOSINE	C10 H12 N4 O5	268.08077	85.5	47832	MoNA-export-LC-MS-MS_Positive_Mode	-7.2156E-05	-0.269157821	85.45124255	Full match
	FALSE			INOSINE	C10 H12 N4 O5	268.08077	81.4	51392	MoNA-export-LC-MS-MS_Positive_Mode	-7.2156E-05	-0.269157821	81.39403452	Full match
	FALSE			9-[(2R,3R,4S,5R)-3,4-dihydroxy-5-(hydroxymethyl)oxolan-2-yl]-3H-purin-6-one	C10 H12 N4 O5	268.08077	78.4	39200	MoNA-export-LC-MS-MS_Positive_Mode	-7.2156E-05	-0.269157821	78.36158248	Full match
	FALSE			Inosine	C10 H12 N4 O5	268.08077	64.2	67836	MoNA-export-LC-MS-MS_Positive_Mode	-7.2156E-05	-0.269157821	64.20915455	Full match
	FALSE			Inosine	C10 H12 N4 O5	268.08077	70.7	68692	MoNA-export-LC-MS-MS_Positive_Mode	-7.2156E-05	-0.269157821	70.68343482	Full match
	FALSE			Inosine	C10 H12 N4 O5	268.08077	78.4	40498	MoNA-export-LC-MS-MS_Positive_Mode	-7.2156E-05	-0.269157821	78.36158248	Full match
	FALSE	L-Proline	C5 H9 N O2	Invalid mass	-278336.38	83.03702	116.07051	3.499	11748973.96	13	87.4	DDA for other ion	FALSE	11748973.96	1.3	7.8
	Checked	Tags	Structure	Name	Formula	Molecular Weight	Best Match	mzVault ID	mzVault Library	DeltaMass [Da]	DeltaMass [ppm]	Match	Compound Match
	FALSE			Proline	C5 H9 N O2	115.06333	88.2	79093	MoNA-export-LC-MS-MS_Positive_Mode	-32.02631017	-278336.3787	83.86293428	Invalid mass
	FALSE			PROLINE	C5 H9 N O2	115.06333	89	48154	MoNA-export-LC-MS-MS_Positive_Mode	-32.02631017	-278336.3787	83.88165506	Invalid mass
	FALSE			Proline	C5 H9 N O2	115.06333	89	79084	MoNA-export-LC-MS-MS_Positive_Mode	-32.02631017	-278336.3787	83.90646309	Invalid mass
	FALSE			Proline	C5 H9 N O2	115.06333	89	79080	MoNA-export-LC-MS-MS_Positive_Mode	-32.02631017	-278336.3787	83.90646326	Invalid mass
	FALSE			Proline	C5 H9 N O2	115.06333	89.1	79090	MoNA-export-LC-MS-MS_Positive_Mode	-32.02631017	-278336.3787	83.9555474	Invalid mass
	FALSE			Proline	C5 H9 N O2	115.06333	89.1	79086	MoNA-export-LC-MS-MS_Positive_Mode	-32.02631017	-278336.3787	83.9555474	Invalid mass
	FALSE			Proline	C5 H9 N O2	115.06333	89.2	79092	MoNA-export-LC-MS-MS_Positive_Mode	-32.02631017	-278336.3787	84.04561394	Invalid mass
	FALSE			L-Proline	C5 H9 N O2	115.06333	89.4	34342	MoNA-export-LC-MS-MS_Positive_Mode	-32.02631017	-278336.3787	83.7585092	Invalid mass
	FALSE			Proline	C5 H9 N O2	115.06333	89.3	79091	MoNA-export-LC-MS-MS_Positive_Mode	-32.02631017	-278336.3787	84.09256645	Invalid mass
	FALSE			PROLINE	C5 H9 N O2	115.06333	88.6	47611	MoNA-export-LC-MS-MS_Positive_Mode	-32.02631017	-278336.3787	84.05686969	Invalid mass
	FALSE			PROLINE	C5 H9 N O2	115.06333	89.5	47724	MoNA-export-LC-MS-MS_Positive_Mode	-32.02631017	-278336.3787	85.73155216	Invalid mass
	FALSE			L-Proline	C5 H9 N O2	115.06333	94	34340	MoNA-export-LC-MS-MS_Positive_Mode	-32.02631017	-278336.3787	87.36948799	Invalid mass
	FALSE			L-Proline	C5 H9 N O2	115.06333	93	34341	MoNA-export-LC-MS-MS_Positive_Mode	-32.02631017	-278336.3787	86.53477937	Invalid mass
	FALSE	L-Proline	C5 H9 N O2	Full match	-0.75	115.06324	116.07052	3.249	21983991.6	13	87.4	DDA for preferred ion	FALSE	21983991.6		2.4
	Checked	Tags	Structure	Name	Formula	Molecular Weight	Best Match	mzVault ID	mzVault Library	DeltaMass [Da]	DeltaMass [ppm]	Match	Compound Match
	FALSE			Proline	C5 H9 N O2	115.06333	88.2	79093	MoNA-export-LC-MS-MS_Positive_Mode	-8.66063E-05	-0.752684185	83.86293426	Full match
	FALSE			PROLINE	C5 H9 N O2	115.06333	89	48154	MoNA-export-LC-MS-MS_Positive_Mode	-8.66063E-05	-0.752684185	83.88165506	Full match
	FALSE			Proline	C5 H9 N O2	115.06333	89	79084	MoNA-export-LC-MS-MS_Positive_Mode	-8.66063E-05	-0.752684185	83.90646321	Full match
	FALSE			Proline	C5 H9 N O2	115.06333	89	79080	MoNA-export-LC-MS-MS_Positive_Mode	-8.66063E-05	-0.752684185	83.90646326	Full match
	FALSE			Proline	C5 H9 N O2	115.06333	89.1	79090	MoNA-export-LC-MS-MS_Positive_Mode	-8.66063E-05	-0.752684185	83.95554754	Full match
	FALSE			Proline	C5 H9 N O2	115.06333	89.1	79086	MoNA-export-LC-MS-MS_Positive_Mode	-8.66063E-05	-0.752684185	83.95554754	Full match
	FALSE			Proline	C5 H9 N O2	115.06333	89.2	79092	MoNA-export-LC-MS-MS_Positive_Mode	-8.66063E-05	-0.752684185	84.04561409	Full match
	FALSE			L-Proline	C5 H9 N O2	115.06333	89.4	34342	MoNA-export-LC-MS-MS_Positive_Mode	-8.66063E-05	-0.752684185	83.7585092	Full match
	FALSE			Proline	C5 H9 N O2	115.06333	89.3	79091	MoNA-export-LC-MS-MS_Positive_Mode	-8.66063E-05	-0.752684185	84.09256643	Full match
	FALSE			PROLINE	C5 H9 N O2	115.06333	88.6	47611	MoNA-export-LC-MS-MS_Positive_Mode	-8.66063E-05	-0.752684185	84.05686969	Full match
	FALSE			PROLINE	C5 H9 N O2	115.06333	89.5	47724	MoNA-export-LC-MS-MS_Positive_Mode	-8.66063E-05	-0.752684185	85.73155216	Full match
	FALSE			L-Proline	C5 H9 N O2	115.06333	94	34340	MoNA-export-LC-MS-MS_Positive_Mode	-8.66063E-05	-0.752684185	87.36948799	Full match
	FALSE			L-Proline	C5 H9 N O2	115.06333	93	34341	MoNA-export-LC-MS-MS_Positive_Mode	-8.66063E-05	-0.752684185	86.53477937	Full match
	FALSE	N6-Methyl-lysine; LC-tDDA; CE10	C7 H16 N2 O2	Full match	-0.51	160.1211	161.12837	3.591	159285652.8	10	87.3	DDA for preferred ion	FALSE	159285652.8		8.9
	Checked	Tags	Structure	Name	Formula	Molecular Weight	Best Match	mzVault ID	mzVault Library	DeltaMass [Da]	DeltaMass [ppm]	Match	Compound Match
	FALSE			N6-Methyl-lysine; LC-tDDA; CE40	C7 H16 N2 O2	160.12118	66.6	52145	MoNA-export-LC-MS-MS_Positive_Mode	-8.22123E-05	-0.513437916	66.57828489	Full match
	FALSE			N6-Methyl-lysine; LC-tDDA; CE30	C7 H16 N2 O2	160.12118	67.4	52146	MoNA-export-LC-MS-MS_Positive_Mode	-8.22123E-05	-0.513437916	67.44838852	Full match
	FALSE			L-beta-homolysine-2HCl	C7 H16 N2 O2	160.12118	67.8	39064	MoNA-export-LC-MS-MS_Positive_Mode	-8.22123E-05	-0.513437916	67.78959715	Full match
	FALSE			L-beta-Homolysine	C7 H16 N2 O2	160.12118	67.8	40370	MoNA-export-LC-MS-MS_Positive_Mode	-8.22123E-05	-0.513437916	67.78959715	Full match
	FALSE			N6-Methyl-lysine; AIF; CE0; MS2Dec	C7 H16 N2 O2	160.12118	76.2	52851	MoNA-export-LC-MS-MS_Positive_Mode	-8.22123E-05	-0.513437916	76.1747175	Full match
	FALSE			N6-Methyl-lysine; AIF; CE30; MS2Dec	C7 H16 N2 O2	160.12118	74.8	52849	MoNA-export-LC-MS-MS_Positive_Mode	-8.22123E-05	-0.513437916	74.77032385	Full match
	FALSE			N-Methyllysine	C7 H16 N2 O2	160.12118	84.5	68552	MoNA-export-LC-MS-MS_Positive_Mode	-8.22123E-05	-0.513437916	84.51440448	Full match
	FALSE			N6-Methyl-lysine; LC-tDDA; CE20	C7 H16 N2 O2	160.12118	77.2	52147	MoNA-export-LC-MS-MS_Positive_Mode	-8.22123E-05	-0.513437916	77.20272467	Full match
	FALSE			N6-Methyl-lysine; LC-tDDA; CE10	C7 H16 N2 O2	160.12118	87.3	52148	MoNA-export-LC-MS-MS_Positive_Mode	-8.22123E-05	-0.513437916	87.32319837	Full match
	FALSE			N6-Methyl-lysine; AIF; CE10; MS2Dec	C7 H16 N2 O2	160.12118	85.5	52850	MoNA-export-LC-MS-MS_Positive_Mode	-8.22123E-05	-0.513437916	85.52632357	Full match
	FALSE	N,N-Dimethylarginine	C8 H18 N4 O2	Full match	-0.52	202.14287	203.15015	3.382	132896795.6	5	87.1	DDA for preferred ion	FALSE	132896795.6	0	7.8
	Checked	Tags	Structure	Name	Formula	Molecular Weight	Best Match	mzVault ID	mzVault Library	DeltaMass [Da]	DeltaMass [ppm]	Match	Compound Match
	FALSE			N,N-Dimethylarginine	C8 H18 N4 O2	202.14298	87.1	68592	MoNA-export-LC-MS-MS_Positive_Mode	-0.000105886	-0.523815505	87.06353812	Full match
	FALSE			SDMA	C8 H18 N4 O2	202.14298	85.5	67529	MoNA-export-LC-MS-MS_Positive_Mode	-0.000105886	-0.523815505	85.47275762	Full match
	FALSE			ADMA	C8 H18 N4 O2	202.14298	75.2	68112	MoNA-export-LC-MS-MS_Positive_Mode	-0.000105886	-0.523815505	75.18802786	Full match
	FALSE			N_N-DIMETHYLARGININE	C8 H18 N4 O2	202.14298	81	51779	MoNA-export-LC-MS-MS_Positive_Mode	-0.000105886	-0.523815505	81.02246532	Full match
	FALSE			N,N-Dimethylarginine	C8 H18 N4 O2	202.14298	75.4	67734	MoNA-export-LC-MS-MS_Positive_Mode	-0.000105886	-0.523815505	75.41456593	Full match
	FALSE	Oleoyl-carnitine; AIF; CE30; CorrDec	C25 H47 N O4	Full match	0.15	425.35057	426.35785	1.28	1958856.498	9	86.9	DDA for preferred ion	FALSE	1958856.498		5.9
	Checked	Tags	Structure	Name	Formula	Molecular Weight	Best Match	mzVault ID	mzVault Library	DeltaMass [Da]	DeltaMass [ppm]	Match	Compound Match
	FALSE			Oleoyl-carnitine; AIF; CE30; MS2Dec	C25 H47 N O4	425.35051	82.9	53110	MoNA-export-LC-MS-MS_Positive_Mode	6.36811E-05	0.149714394	82.31872692	Full match
	FALSE			Oleoyl-L-Carnitine	C25 H47 N O4	425.35051	83.5	33884	MoNA-export-LC-MS-MS_Positive_Mode	6.36811E-05	0.149714394	82.24562619	Full match
	FALSE			Oleoyl-L-Carnitine	C25 H47 N O4	425.35051	85.8	33882	MoNA-export-LC-MS-MS_Positive_Mode	6.36811E-05	0.149714394	85.75288944	Full match
	FALSE			Oleoyl-carnitine; AIF; CE30; CorrDec	C25 H47 N O4	425.35051	86.9	53113	MoNA-export-LC-MS-MS_Positive_Mode	6.36811E-05	0.149714394	86.92772282	Full match
	FALSE			Oleoyl-carnitine; LC-tDDA; CE20	C25 H47 N O4	425.35051	80.3	52307	MoNA-export-LC-MS-MS_Positive_Mode	6.36811E-05	0.149714394	80.25328784	Full match
	FALSE			Oleoyl-carnitine; LC-tDDA; CE30	C25 H47 N O4	425.35051	78.9	52306	MoNA-export-LC-MS-MS_Positive_Mode	6.36811E-05	0.149714394	78.85135196	Full match
	FALSE			Oleoyl-carnitine; LC-tDDA; CE10	C25 H47 N O4	425.35051	74.7	52308	MoNA-export-LC-MS-MS_Positive_Mode	6.36811E-05	0.149714394	73.76761194	Full match
	FALSE			Oleoyl-L-Carnitine	C25 H47 N O4	425.35051	73.8	33883	MoNA-export-LC-MS-MS_Positive_Mode	6.36811E-05	0.149714394	73.48679985	Full match
	FALSE			Oleoyl-carnitine; LC-tDDA; CE40	C25 H47 N O4	425.35051	78.2	52305	MoNA-export-LC-MS-MS_Positive_Mode	6.36811E-05	0.149714394	78.17782673	Full match
	FALSE	Prolinamide	C5 H10 N2 O	Full match	-0.32	114.07928	115.08656	3.631	86081305.69	6	86.6	DDA for preferred ion	FALSE	86081305.69		8.4
	Checked	Tags	Structure	Name	Formula	Molecular Weight	Best Match	mzVault ID	mzVault Library	DeltaMass [Da]	DeltaMass [ppm]	Match	Compound Match
	FALSE			Prolinamide	C5 H10 N2 O	114.07931	82.6	72533	MoNA-export-LC-MS-MS_Positive_Mode	-3.6496E-05	-0.319917355	82.63420003	Full match
	FALSE			Prolinamide	C5 H10 N2 O	114.07931	83	72534	MoNA-export-LC-MS-MS_Positive_Mode	-3.6496E-05	-0.319917355	83.01588806	Full match
	FALSE			Prolinamide	C5 H10 N2 O	114.07931	83	72532	MoNA-export-LC-MS-MS_Positive_Mode	-3.6496E-05	-0.319917355	83.01895331	Full match
	FALSE			Prolinamide	C5 H10 N2 O	114.07931	85.1	72531	MoNA-export-LC-MS-MS_Positive_Mode	-3.6496E-05	-0.319917355	85.10158045	Full match
	FALSE			Prolinamide	C5 H10 N2 O	114.07931	86.6	72530	MoNA-export-LC-MS-MS_Positive_Mode	-3.6496E-05	-0.319917355	86.618591	Full match
	FALSE			Prolinamide	C5 H10 N2 O	114.07931	86.6	72529	MoNA-export-LC-MS-MS_Positive_Mode	-3.6496E-05	-0.319917355	86.6195465	Full match
	FALSE	4-HYDROXYPROLINE	C5 H9 N O3	Full match	-0.34	131.0582	132.06548	2.571	34099155.25	13	86.4	DDA for preferred ion	FALSE	34099155.25	0.3	8.4
	Checked	Tags	Structure	Name	Formula	Molecular Weight	Best Match	mzVault ID	mzVault Library	DeltaMass [Da]	DeltaMass [ppm]	Match	Compound Match
	FALSE			trans-4-Hydroxy-L-proline	C5 H9 N O3	131.05824	80.8	39143	MoNA-export-LC-MS-MS_Positive_Mode	-4.42361E-05	-0.337530336	80.78460951	Full match
	FALSE			trans-4-Hydroxy-L-proline	C5 H9 N O3	131.05824	80.8	40442	MoNA-export-LC-MS-MS_Positive_Mode	-4.42361E-05	-0.337530336	80.78460951	Full match
	FALSE			delta-Aminolevulinic acid hydrochloride	C5 H9 N O3	131.05824	81	39130	MoNA-export-LC-MS-MS_Positive_Mode	-4.42361E-05	-0.337530336	80.95841172	Full match
	FALSE			delta-Aminolevulinic acid	C5 H9 N O3	131.05824	81	40430	MoNA-export-LC-MS-MS_Positive_Mode	-4.42361E-05	-0.337530336	80.95841172	Full match
	FALSE			4-HYDROXYPROLINE	C5 H9 N O3	131.05824	82.2	47798	MoNA-export-LC-MS-MS_Positive_Mode	-4.42361E-05	-0.337530336	82.21171206	Full match
	FALSE			4-HYDROXYPROLINE	C5 H9 N O3	131.05824	82.5	48211	MoNA-export-LC-MS-MS_Positive_Mode	-4.42361E-05	-0.337530336	82.52829917	Full match
	FALSE			4-HYDROXYPROLINE	C5 H9 N O3	131.05824	85.5	48433	MoNA-export-LC-MS-MS_Positive_Mode	-4.42361E-05	-0.337530336	85.51825075	Full match
	FALSE			4-HYDROXYPROLINE	C5 H9 N O3	131.05824	86.4	48517	MoNA-export-LC-MS-MS_Positive_Mode	-4.42361E-05	-0.337530336	86.44171759	Full match
	FALSE			N-ACETYL-ALANINE	C5 H9 N O3	131.05824	56.7	51330	MoNA-export-LC-MS-MS_Positive_Mode	-4.42361E-05	-0.337530336	56.36932339	Full match
	FALSE			N-ACETYL-L-ALANINE	C5 H9 N O3	131.05824	64.3	54764	MoNA-export-LC-MS-MS_Positive_Mode	-4.42361E-05	-0.337530336	64.12449402	Full match
	FALSE			N-ACETYL-ALANINE	C5 H9 N O3	131.05824	75.2	48449	MoNA-export-LC-MS-MS_Positive_Mode	-4.42361E-05	-0.337530336	75.1796685	Full match
	FALSE			Hydroxyproline	C5 H9 N O3	131.05824	80.1	68712	MoNA-export-LC-MS-MS_Positive_Mode	-4.42361E-05	-0.337530336	80.0683099	Full match
	FALSE			3-Hydroxyproline	C5 H9 N O3	131.05824	83.2	69057	MoNA-export-LC-MS-MS_Positive_Mode	-4.42361E-05	-0.337530336	83.1534602	Full match
	FALSE	1-Stearoyl-sn-glycero-3-phosphocholine	C26 H54 N O7 P	Full match	0.4	523.364	524.37128	1.325	15059630.65	7	86.3	DDA for preferred ion	FALSE	15059630.65	6.8	1.3
	Checked	Tags	Structure	Name	Formula	Molecular Weight	Best Match	mzVault ID	mzVault Library	DeltaMass [Da]	DeltaMass [ppm]	Match	Compound Match
	FALSE			Lyso-PC 18:0	C26 H54 N O7 P	523.36379	53.8	47308	MoNA-export-LC-MS-MS_Positive_Mode	0.000210905	0.402980628	53.79757427	Full match
	FALSE			LysoPC(0:0/18:0)	C26 H54 N O7 P	523.36379	63.4	73637	MoNA-export-LC-MS-MS_Positive_Mode	0.000210905	0.402980628	60.30659827	Full match
	FALSE			LysoPC(0:0/18:0)	C26 H54 N O7 P	523.36379	77.3	73638	MoNA-export-LC-MS-MS_Positive_Mode	0.000210905	0.402980628	75.06845535	Full match
	FALSE			LysoPC(0:0/18:0)	C26 H54 N O7 P	523.36379	78.5	73639	MoNA-export-LC-MS-MS_Positive_Mode	0.000210905	0.402980628	76.17522033	Full match
	FALSE			1-Stearoyl-sn-glycero-3-phosphocholine	C26 H54 N O7 P	523.36379	81.2	33865	MoNA-export-LC-MS-MS_Positive_Mode	0.000210905	0.402980628	78.19105267	Full match
	FALSE			1-Stearoyl-sn-glycero-3-phosphocholine	C26 H54 N O7 P	523.36379	82.3	33866	MoNA-export-LC-MS-MS_Positive_Mode	0.000210905	0.402980628	79.74109873	Full match
	FALSE			1-Stearoyl-sn-glycero-3-phosphocholine	C26 H54 N O7 P	523.36379	89.7	33864	MoNA-export-LC-MS-MS_Positive_Mode	0.000210905	0.402980628	86.3354451	Full match
	FALSE	6,7-Dimethoxy-2-(1-piperazinyl)-4-quinazolinamine	C14 H19 N5 O2	Full match	-0.7	289.15367	290.16095	1.509	1578657.822	1	86.3	DDA for preferred ion	FALSE	1578657.822		5
	Checked	Tags	Structure	Name	Formula	Molecular Weight	Best Match	mzVault ID	mzVault Library	DeltaMass [Da]	DeltaMass [ppm]	Match	Compound Match
	FALSE			6,7-Dimethoxy-2-(1-piperazinyl)-4-quinazolinamine	C14 H19 N5 O2	289.15387	86.3	33111	MoNA-export-LC-MS-MS_Positive_Mode	-0.000201693	-0.697528155	86.31673461	Full match
	FALSE	Oleoyl-carnitine; AIF; CE30; CorrDec	C25 H47 N O4	Full match	0.01	425.35051	426.35779	1.191	11238423.04	9	86.2	DDA for preferred ion	FALSE	11238423.04		8.9
	Checked	Tags	Structure	Name	Formula	Molecular Weight	Best Match	mzVault ID	mzVault Library	DeltaMass [Da]	DeltaMass [ppm]	Match	Compound Match
	FALSE			Oleoyl-carnitine; AIF; CE30; MS2Dec	C25 H47 N O4	425.35051	82.9	53110	MoNA-export-LC-MS-MS_Positive_Mode	2.64594E-06	0.006220605	82.86852372	Full match
	FALSE			Oleoyl-L-Carnitine	C25 H47 N O4	425.35051	83.5	33884	MoNA-export-LC-MS-MS_Positive_Mode	2.64594E-06	0.006220605	83.49842446	Full match
	FALSE			Oleoyl-L-Carnitine	C25 H47 N O4	425.35051	85.8	33882	MoNA-export-LC-MS-MS_Positive_Mode	2.64594E-06	0.006220605	83.87907608	Full match
	FALSE			Oleoyl-carnitine; AIF; CE30; CorrDec	C25 H47 N O4	425.35051	86.9	53113	MoNA-export-LC-MS-MS_Positive_Mode	2.64594E-06	0.006220605	86.23812496	Full match
	FALSE			Oleoyl-carnitine; LC-tDDA; CE20	C25 H47 N O4	425.35051	80.3	52307	MoNA-export-LC-MS-MS_Positive_Mode	2.64594E-06	0.006220605	80.23482242	Full match
	FALSE			Oleoyl-carnitine; LC-tDDA; CE30	C25 H47 N O4	425.35051	78.9	52306	MoNA-export-LC-MS-MS_Positive_Mode	2.64594E-06	0.006220605	78.50701962	Full match
	FALSE			Oleoyl-carnitine; LC-tDDA; CE10	C25 H47 N O4	425.35051	74.7	52308	MoNA-export-LC-MS-MS_Positive_Mode	2.64594E-06	0.006220605	74.67786124	Full match
	FALSE			Oleoyl-L-Carnitine	C25 H47 N O4	425.35051	73.8	33883	MoNA-export-LC-MS-MS_Positive_Mode	2.64594E-06	0.006220605	73.80116212	Full match
	FALSE			Oleoyl-carnitine; LC-tDDA; CE40	C25 H47 N O4	425.35051	78.2	52305	MoNA-export-LC-MS-MS_Positive_Mode	2.64594E-06	0.006220605	77.26595792	Full match
	FALSE	Lauryldiethanolamine	C16 H35 N O2	Full match	-0.34	273.26669	274.27396	1.798	59113583.69	4	86.1	DDA for preferred ion	FALSE	59113583.69	1.3	2.4
	Checked	Tags	Structure	Name	Formula	Molecular Weight	Best Match	mzVault ID	mzVault Library	DeltaMass [Da]	DeltaMass [ppm]	Match	Compound Match
	FALSE			Lauryldiethanolamine	C16 H35 N O2	273.26678	81	59079	MoNA-export-LC-MS-MS_Positive_Mode	-9.30784E-05	-0.340613585	80.95785119	Full match
	FALSE			Lauryldiethanolamine	C16 H35 N O2	273.26678	70.7	59077	MoNA-export-LC-MS-MS_Positive_Mode	-9.30784E-05	-0.340613585	70.74290956	Full match
	FALSE			Lauryldiethanolamine	C16 H35 N O2	273.26678	86.1	59078	MoNA-export-LC-MS-MS_Positive_Mode	-9.30784E-05	-0.340613585	86.11864717	Full match
	FALSE			Lauryldiethanolamine	C16 H35 N O2	273.26678	58	59076	MoNA-export-LC-MS-MS_Positive_Mode	-9.30784E-05	-0.340613585	58.04237617	Full match
	FALSE	Glutamine; LC-tDDA; CE20	C5 H10 N2 O3	Invalid mass	-219254.53	114.04282	115.05013	1.704	2074680.127	17	86.1	DDA for other ion	FALSE	2074680.127	2.8	8
	Checked	Tags	Structure	Name	Formula	Molecular Weight	Best Match	mzVault ID	mzVault Library	DeltaMass [Da]	DeltaMass [ppm]	Match	Compound Match
	FALSE			L-Glutamine	C5 H10 N2 O3	146.06914	76.5	54386	MoNA-export-LC-MS-MS_Positive_Mode	-32.02632095	-219254.529	76.49526292	Invalid mass
	FALSE			L-Glutamine	C5 H10 N2 O3	146.06914	77.4	54387	MoNA-export-LC-MS-MS_Positive_Mode	-32.02632095	-219254.529	77.4324454	Invalid mass
	FALSE			L-Glutamine	C5 H10 N2 O3	146.06914	77.6	54384	MoNA-export-LC-MS-MS_Positive_Mode	-32.02632095	-219254.529	77.55609936	Invalid mass
	FALSE			Glutamine; LC-tDDA; CE10	C5 H10 N2 O3	146.06914	82	51948	MoNA-export-LC-MS-MS_Positive_Mode	-32.02632095	-219254.529	82.03107645	Invalid mass
	FALSE			Glutamine	C5 H10 N2 O3	146.06914	77	68747	MoNA-export-LC-MS-MS_Positive_Mode	-32.02632095	-219254.529	77.00894048	Invalid mass
	FALSE			L-GLUTAMINE	C5 H10 N2 O3	146.06914	76.9	73482	MoNA-export-LC-MS-MS_Positive_Mode	-32.02632095	-219254.529	76.92449542	Invalid mass
	FALSE			GLUTAMINE	C5 H10 N2 O3	146.06914	85.8	51683	MoNA-export-LC-MS-MS_Positive_Mode	-32.02632095	-219254.529	84.29690846	Invalid mass
	FALSE			GLUTAMINE	C5 H10 N2 O3	146.06914	82.8	47915	MoNA-export-LC-MS-MS_Positive_Mode	-32.02632095	-219254.529	79.31904963	Invalid mass
	FALSE			Glutamine	C5 H10 N2 O3	146.06914	92.5	41882	MoNA-export-LC-MS-MS_Positive_Mode	-32.02632095	-219254.529	82.73936002	Invalid mass
	FALSE			Glutamine	C5 H10 N2 O3	146.06914	91.2	41881	MoNA-export-LC-MS-MS_Positive_Mode	-32.02632095	-219254.529	83.20718477	Invalid mass
	FALSE			Glutamine	C5 H10 N2 O3	146.06914	87.5	41880	MoNA-export-LC-MS-MS_Positive_Mode	-32.02632095	-219254.529	82.42685257	Invalid mass
	FALSE			GLUTAMINE	C5 H10 N2 O3	146.06914	88.3	47892	MoNA-export-LC-MS-MS_Positive_Mode	-32.02632095	-219254.529	83.51503575	Invalid mass
	FALSE			GLUTAMINE	C5 H10 N2 O3	146.06914	90	48555	MoNA-export-LC-MS-MS_Positive_Mode	-32.02632095	-219254.529	83.84836348	Invalid mass
	FALSE			Glutamine; LC-tDDA; CE20	C5 H10 N2 O3	146.06914	89.5	51947	MoNA-export-LC-MS-MS_Positive_Mode	-32.02632095	-219254.529	86.11713392	Invalid mass
	FALSE			L-Glutamine	C5 H10 N2 O3	146.06914	87.6	40485	MoNA-export-LC-MS-MS_Positive_Mode	-32.02632095	-219254.529	84.38756087	Invalid mass
	FALSE			L-Glutamine	C5 H10 N2 O3	146.06914	87.6	39187	MoNA-export-LC-MS-MS_Positive_Mode	-32.02632095	-219254.529	84.38756087	Invalid mass
	FALSE			L-GLUTAMINE	C5 H10 N2 O3	146.06914	86.2	73565	MoNA-export-LC-MS-MS_Positive_Mode	-32.02632095	-219254.529	83.26412617	Invalid mass
	FALSE	2-Aminocaprylic acid; AIF; CE10; MS2Dec	C8 H17 N O2	Full match	-0.84	159.1258	160.13307	1.598	3269585.418	9	86	DDA for preferred ion	FALSE	3269585.418		7.5
	Checked	Tags	Structure	Name	Formula	Molecular Weight	Best Match	mzVault ID	mzVault Library	DeltaMass [Da]	DeltaMass [ppm]	Match	Compound Match
	FALSE			2-Aminocaprylic acid; AIF; CE10; MS2Dec	C8 H17 N O2	159.12593	86	52794	MoNA-export-LC-MS-MS_Positive_Mode	-0.000133441	-0.838584805	86.03096163	Full match
	FALSE			2-Aminocaprylic acid; AIF; CE0; MS2Dec	C8 H17 N O2	159.12593	78.1	52795	MoNA-export-LC-MS-MS_Positive_Mode	-0.000133441	-0.838584805	78.05685911	Full match
	FALSE			2-Aminocaprylic acid; LC-tDDA; CE30	C8 H17 N O2	159.12593	52.1	52463	MoNA-export-LC-MS-MS_Positive_Mode	-0.000133441	-0.838584805	52.10880167	Full match
	FALSE			2-Aminocaprylic acid; AIF; CE10; CorrDec	C8 H17 N O2	159.12593	55.6	52796	MoNA-export-LC-MS-MS_Positive_Mode	-0.000133441	-0.838584805	55.57812879	Full match
	FALSE			2-Aminocaprylic acid; AIF; CE30; CorrDec	C8 H17 N O2	159.12593	57.3	52797	MoNA-export-LC-MS-MS_Positive_Mode	-0.000133441	-0.838584805	57.32311524	Full match
	FALSE			2-Aminocaprylic acid; AIF; CE30; MS2Dec	C8 H17 N O2	159.12593	59.2	52793	MoNA-export-LC-MS-MS_Positive_Mode	-0.000133441	-0.838584805	59.18789348	Full match
	FALSE			2-Aminocaprylic acid; LC-tDDA; CE20	C8 H17 N O2	159.12593	67.8	52464	MoNA-export-LC-MS-MS_Positive_Mode	-0.000133441	-0.838584805	67.82583352	Full match
	FALSE			2-Aminocaprylic acid; AIF; CE0; CorrDec	C8 H17 N O2	159.12593	73.3	52792	MoNA-export-LC-MS-MS_Positive_Mode	-0.000133441	-0.838584805	73.31049735	Full match
	FALSE			2-Aminocaprylic acid; LC-tDDA; CE10	C8 H17 N O2	159.12593	78.1	52465	MoNA-export-LC-MS-MS_Positive_Mode	-0.000133441	-0.838584805	78.07021998	Full match
	FALSE	2-Aminocaprylic acid; AIF; CE10; MS2Dec	C8 H17 N O2	Invalid mass	113184.1	177.13645	178.14372	1.546	1247116.716	9	86	DDA for other ion	FALSE	1247116.716	3.6
	Checked	Tags	Structure	Name	Formula	Molecular Weight	Best Match	mzVault ID	mzVault Library	DeltaMass [Da]	DeltaMass [ppm]	Match	Compound Match
	FALSE			2-Aminocaprylic acid; AIF; CE10; MS2Dec	C8 H17 N O2	159.12593	86	52794	MoNA-export-LC-MS-MS_Positive_Mode	18.01052459	113184.0972	86.03096163	Invalid mass
	FALSE			2-Aminocaprylic acid; AIF; CE0; MS2Dec	C8 H17 N O2	159.12593	78.1	52795	MoNA-export-LC-MS-MS_Positive_Mode	18.01052459	113184.0972	78.05685911	Invalid mass
	FALSE			2-Aminocaprylic acid; LC-tDDA; CE30	C8 H17 N O2	159.12593	52.1	52463	MoNA-export-LC-MS-MS_Positive_Mode	18.01052459	113184.0972	52.10880167	Invalid mass
	FALSE			2-Aminocaprylic acid; AIF; CE10; CorrDec	C8 H17 N O2	159.12593	55.6	52796	MoNA-export-LC-MS-MS_Positive_Mode	18.01052459	113184.0972	55.5781288	Invalid mass
	FALSE			2-Aminocaprylic acid; AIF; CE30; CorrDec	C8 H17 N O2	159.12593	57.3	52797	MoNA-export-LC-MS-MS_Positive_Mode	18.01052459	113184.0972	57.32311532	Invalid mass
	FALSE			2-Aminocaprylic acid; AIF; CE30; MS2Dec	C8 H17 N O2	159.12593	59.2	52793	MoNA-export-LC-MS-MS_Positive_Mode	18.01052459	113184.0972	59.18789348	Invalid mass
	FALSE			2-Aminocaprylic acid; LC-tDDA; CE20	C8 H17 N O2	159.12593	67.8	52464	MoNA-export-LC-MS-MS_Positive_Mode	18.01052459	113184.0972	67.82583352	Invalid mass
	FALSE			2-Aminocaprylic acid; AIF; CE0; CorrDec	C8 H17 N O2	159.12593	73.3	52792	MoNA-export-LC-MS-MS_Positive_Mode	18.01052459	113184.0972	73.31049735	Invalid mass
	FALSE			2-Aminocaprylic acid; LC-tDDA; CE10	C8 H17 N O2	159.12593	78.1	52465	MoNA-export-LC-MS-MS_Positive_Mode	18.01052459	113184.0972	78.07021998	Invalid mass
	FALSE	Linoleyl-carnitine; AIF; CE30; CorrDec	C25 H45 N O4	Full match	-0.08	423.33483	424.3421	1.288	1494147.773	6	85.9	DDA for preferred ion	FALSE	1494147.773		7.2
	Checked	Tags	Structure	Name	Formula	Molecular Weight	Best Match	mzVault ID	mzVault Library	DeltaMass [Da]	DeltaMass [ppm]	Match	Compound Match
	FALSE			Linoleyl-carnitine; LC-tDDA; CE10	C25 H45 N O4	423.33486	68	52232	MoNA-export-LC-MS-MS_Positive_Mode	-3.33292E-05	-0.078730154	68.04667581	Full match
	FALSE			Linoleyl-carnitine; LC-tDDA; CE40	C25 H45 N O4	423.33486	76.7	52229	MoNA-export-LC-MS-MS_Positive_Mode	-3.33292E-05	-0.078730154	76.73204314	Full match
	FALSE			Linoleyl-carnitine; LC-tDDA; CE30	C25 H45 N O4	423.33486	80.8	52230	MoNA-export-LC-MS-MS_Positive_Mode	-3.33292E-05	-0.078730154	80.75315419	Full match
	FALSE			Linoleyl-carnitine; LC-tDDA; CE20	C25 H45 N O4	423.33486	78.3	52231	MoNA-export-LC-MS-MS_Positive_Mode	-3.33292E-05	-0.078730154	78.28418153	Full match
	FALSE			Linoleyl-carnitine; AIF; CE30; CorrDec	C25 H45 N O4	423.33486	85.9	53101	MoNA-export-LC-MS-MS_Positive_Mode	-3.33292E-05	-0.078730154	85.86330082	Full match
	FALSE			Linoleyl-carnitine; AIF; CE30; MS2Dec	C25 H45 N O4	423.33486	85.7	53098	MoNA-export-LC-MS-MS_Positive_Mode	-3.33292E-05	-0.078730154	85.53217636	Full match
	FALSE	3-Methylpyrazole	C4 H6 N2	Full match	-1.25	82.053	83.06027	2.717	24340654.74	2	85.8	DDA for preferred ion	FALSE	24340654.74		8.9
	Checked	Tags	Structure	Name	Formula	Molecular Weight	Best Match	mzVault ID	mzVault Library	DeltaMass [Da]	DeltaMass [ppm]	Match	Compound Match
	FALSE			3-Methylpyrazole	C4 H6 N2	82.0531	85.8	33748	MoNA-export-LC-MS-MS_Positive_Mode	-0.000102593	-1.250326988	85.84892365	Full match
	FALSE			3-Methylpyrazole	C4 H6 N2	82.0531	85.8	33747	MoNA-export-LC-MS-MS_Positive_Mode	-0.000102593	-1.250326988	85.84892371	Full match
	FALSE	3-Methylpyrazole	C4 H6 N2	Full match	-2.09	82.05293	83.0602	2.98	11290527.72	2	85.8	DDA for preferred ion	FALSE	11290527.72		2.4
	Checked	Tags	Structure	Name	Formula	Molecular Weight	Best Match	mzVault ID	mzVault Library	DeltaMass [Da]	DeltaMass [ppm]	Match	Compound Match
	FALSE			3-Methylpyrazole	C4 H6 N2	82.0531	85.8	33748	MoNA-export-LC-MS-MS_Positive_Mode	-0.000171258	-2.087157678	85.84892365	Full match
	FALSE			3-Methylpyrazole	C4 H6 N2	82.0531	85.8	33747	MoNA-export-LC-MS-MS_Positive_Mode	-0.000171258	-2.087157678	85.84892371	Full match
	FALSE	GLUTAMINE	C5 H10 N2 O3	Full match	-0.54	146.06906	147.07634	3.287	10551780.26	16	85.8	DDA for preferred ion	FALSE	10551780.26		2.9
	Checked	Tags	Structure	Name	Formula	Molecular Weight	Best Match	mzVault ID	mzVault Library	DeltaMass [Da]	DeltaMass [ppm]	Match	Compound Match
	FALSE			Glutamine; LC-tDDA; CE10	C5 H10 N2 O3	146.06914	82	51948	MoNA-export-LC-MS-MS_Positive_Mode	-7.90083E-05	-0.540896723	76.39167694	Full match
	FALSE			Glutamine	C5 H10 N2 O3	146.06914	77	68747	MoNA-export-LC-MS-MS_Positive_Mode	-7.90083E-05	-0.540896723	76.94600395	Full match
	FALSE			L-GLUTAMINE	C5 H10 N2 O3	146.06914	76.9	73482	MoNA-export-LC-MS-MS_Positive_Mode	-7.90083E-05	-0.540896723	60.05881261	Full match
	FALSE			3-Trimethylsilylpropionic acid	C6 H14 O2 Si	146.07631	66.1	68178	MoNA-export-LC-MS-MS_Positive_Mode	-0.007243028	-49.58386827	66.09347534	Invalid mass
	FALSE			GLUTAMINE	C5 H10 N2 O3	146.06914	85.8	51683	MoNA-export-LC-MS-MS_Positive_Mode	-7.90083E-05	-0.540896723	85.78229404	Full match
	FALSE			GLUTAMINE	C5 H10 N2 O3	146.06914	82.8	47915	MoNA-export-LC-MS-MS_Positive_Mode	-7.90083E-05	-0.540896723	82.80456262	Full match
	FALSE			Glutamine	C5 H10 N2 O3	146.06914	92.5	41882	MoNA-export-LC-MS-MS_Positive_Mode	-7.90083E-05	-0.540896723	83.73553309	Full match
	FALSE			Glutamine	C5 H10 N2 O3	146.06914	91.2	41881	MoNA-export-LC-MS-MS_Positive_Mode	-7.90083E-05	-0.540896723	82.43503546	Full match
	FALSE			Glutamine	C5 H10 N2 O3	146.06914	87.5	41880	MoNA-export-LC-MS-MS_Positive_Mode	-7.90083E-05	-0.540896723	75.39534869	Full match
	FALSE			GLUTAMINE	C5 H10 N2 O3	146.06914	88.3	47892	MoNA-export-LC-MS-MS_Positive_Mode	-7.90083E-05	-0.540896723	79.87776404	Full match
	FALSE			GLUTAMINE	C5 H10 N2 O3	146.06914	90	48555	MoNA-export-LC-MS-MS_Positive_Mode	-7.90083E-05	-0.540896723	80.62598981	Full match
	FALSE			Glutamine; LC-tDDA; CE20	C5 H10 N2 O3	146.06914	89.5	51947	MoNA-export-LC-MS-MS_Positive_Mode	-7.90083E-05	-0.540896723	79.42083664	Full match
	FALSE			L-Glutamine	C5 H10 N2 O3	146.06914	87.6	40485	MoNA-export-LC-MS-MS_Positive_Mode	-7.90083E-05	-0.540896723	79.43689388	Full match
	FALSE			L-Glutamine	C5 H10 N2 O3	146.06914	87.6	39187	MoNA-export-LC-MS-MS_Positive_Mode	-7.90083E-05	-0.540896723	79.43689388	Full match
	FALSE			L-GLUTAMINE	C5 H10 N2 O3	146.06914	86.2	73565	MoNA-export-LC-MS-MS_Positive_Mode	-7.90083E-05	-0.540896723	79.17912898	Full match
	FALSE			Glutamine; AIF; CE0; CorrDec	C5 H10 N2 O3	146.06914	84.7	53025	MoNA-export-LC-MS-MS_Positive_Mode	-7.90083E-05	-0.540896723	78.17566679	Full match
	FALSE	Linoleyl-carnitine; AIF; CE30; MS2Dec	C25 H45 N O4	Full match	0.28	423.33498	424.34225	1.201	15835520.99	6	85.7	DDA for preferred ion	FALSE	15835520.99		8.9
	Checked	Tags	Structure	Name	Formula	Molecular Weight	Best Match	mzVault ID	mzVault Library	DeltaMass [Da]	DeltaMass [ppm]	Match	Compound Match
	FALSE			Linoleyl-carnitine; LC-tDDA; CE10	C25 H45 N O4	423.33486	68	52232	MoNA-export-LC-MS-MS_Positive_Mode	0.000119259	0.281712383	66.50920114	Full match
	FALSE			Linoleyl-carnitine; LC-tDDA; CE40	C25 H45 N O4	423.33486	76.7	52229	MoNA-export-LC-MS-MS_Positive_Mode	0.000119259	0.281712383	74.22892596	Full match
	FALSE			Linoleyl-carnitine; LC-tDDA; CE30	C25 H45 N O4	423.33486	80.8	52230	MoNA-export-LC-MS-MS_Positive_Mode	0.000119259	0.281712383	78.88080174	Full match
	FALSE			Linoleyl-carnitine; LC-tDDA; CE20	C25 H45 N O4	423.33486	78.3	52231	MoNA-export-LC-MS-MS_Positive_Mode	0.000119259	0.281712383	75.20299537	Full match
	FALSE			Linoleyl-carnitine; AIF; CE30; CorrDec	C25 H45 N O4	423.33486	85.9	53101	MoNA-export-LC-MS-MS_Positive_Mode	0.000119259	0.281712383	83.7751519	Full match
	FALSE			Linoleyl-carnitine; AIF; CE30; MS2Dec	C25 H45 N O4	423.33486	85.7	53098	MoNA-export-LC-MS-MS_Positive_Mode	0.000119259	0.281712383	85.73953927	Full match
	FALSE	N-ALPHA-ACETYL-LYSINE	C8 H16 N2 O3	Full match	-0.17	188.11606	189.12334	2.887	1579094.565	10	85.4	DDA for preferred ion	FALSE	1579094.565	0.3	7.2
	Checked	Tags	Structure	Name	Formula	Molecular Weight	Best Match	mzVault ID	mzVault Library	DeltaMass [Da]	DeltaMass [ppm]	Match	Compound Match
	FALSE			N-ALPHA-ACETYL-LYSINE	C8 H16 N2 O3	188.11609	79.8	51425	MoNA-export-LC-MS-MS_Positive_Mode	-3.2118E-05	-0.170735036	79.80977977	Full match
	FALSE			N ALPHA-ACETYL-L-LYSINE	C8 H16 N2 O3	188.11609	80.6	54824	MoNA-export-LC-MS-MS_Positive_Mode	-3.2118E-05	-0.170735036	80.60122384	Full match
	FALSE			N-epsilon-Acetyllysine	C8 H16 N2 O3	188.11609	80.9	68565	MoNA-export-LC-MS-MS_Positive_Mode	-3.2118E-05	-0.170735036	75.63404419	Full match
	FALSE			N-ALPHA-ACETYL-LYSINE	C8 H16 N2 O3	188.11609	85.4	48487	MoNA-export-LC-MS-MS_Positive_Mode	-3.2118E-05	-0.170735036	85.38501758	Full match
	FALSE			N-ALPHA-ACETYL-LYSINE	C8 H16 N2 O3	188.11609	73.6	49628	MoNA-export-LC-MS-MS_Positive_Mode	-3.2118E-05	-0.170735036	73.63948887	Full match
	FALSE			N ALPHA-ACETYL-L-LYSINE	C8 H16 N2 O3	188.11609	78.7	54825	MoNA-export-LC-MS-MS_Positive_Mode	-3.2118E-05	-0.170735036	78.72958524	Full match
	FALSE			N-ALPHA-ACETYL-LYSINE	C8 H16 N2 O3	188.11609	80.5	51428	MoNA-export-LC-MS-MS_Positive_Mode	-3.2118E-05	-0.170735036	80.51984657	Full match
	FALSE			NALPHA-ACETYL-L-LYSINE	C8 H16 N2 O3	188.11609	81.3	74052	MoNA-export-LC-MS-MS_Positive_Mode	-3.2118E-05	-0.170735036	81.27649438	Full match
	FALSE			NALPHA-ACETYL-L-LYSINE	C8 H16 N2 O3	188.11609	82.7	74051	MoNA-export-LC-MS-MS_Positive_Mode	-3.2118E-05	-0.170735036	82.7285989	Full match
	FALSE			N-ALPHA-ACETYL-LYSINE	C8 H16 N2 O3	188.11609	83.7	47844	MoNA-export-LC-MS-MS_Positive_Mode	-3.2118E-05	-0.170735036	83.73670021	Full match
	FALSE	3-HYDROXYANTHRANILIC ACID	C7 H7 N O3	Full match	-1.02	153.04244	154.04971	0.421	181605257	14	85.1	DDA for preferred ion	FALSE	181605257		7.8
	Checked	Tags	Structure	Name	Formula	Molecular Weight	Best Match	mzVault ID	mzVault Library	DeltaMass [Da]	DeltaMass [ppm]	Match	Compound Match
	FALSE			3-Hydroxyanthranilic acid	C7 H7 N O3	153.04259	79	66926	MoNA-export-LC-MS-MS_Positive_Mode	-0.000156505	-1.022625344	78.95407523	Full match
	FALSE			3-HYDROXYANTHRANILIC ACID	C7 H7 N O3	153.04259	82.4	47532	MoNA-export-LC-MS-MS_Positive_Mode	-0.000156505	-1.022625344	82.37108334	Full match
	FALSE			3-Hydroxyanthranilic acid	C7 H7 N O3	153.04259	83.5	66927	MoNA-export-LC-MS-MS_Positive_Mode	-0.000156505	-1.022625344	83.45791672	Full match
	FALSE			3-HYDROXYANTHRANILIC ACID	C7 H7 N O3	153.04259	85.1	47753	MoNA-export-LC-MS-MS_Positive_Mode	-0.000156505	-1.022625344	85.08387288	Full match
	FALSE			3-AMINO-4-HYDROXYBENZOIC ACID	C7 H7 N O3	153.04259	51.5	48349	MoNA-export-LC-MS-MS_Positive_Mode	-0.000156505	-1.022625344	51.52230854	Full match
	FALSE			3-AMINO-4-HYDROXYBENZOIC ACID	C7 H7 N O3	153.04259	52.2	51072	MoNA-export-LC-MS-MS_Positive_Mode	-0.000156505	-1.022625344	52.24139754	Full match
	FALSE			3-AMINO-4-HYDROXYBENZOATE		0	53.5	51858	MoNA-export-LC-MS-MS_Positive_Mode	153.0424365	∞	53.45914858	Invalid mass
	FALSE			3-AMINO-5-HYDROXYBENZOIC ACID	C7 H7 N O3	153.04259	54.7	48376	MoNA-export-LC-MS-MS_Positive_Mode	-0.000156505	-1.022625344	54.65283974	Full match
	FALSE			3-Hydroxyanthranilic acid	C7 H7 N O3	153.04259	63	66925	MoNA-export-LC-MS-MS_Positive_Mode	-0.000156505	-1.022625344	63.00418636	Full match
	FALSE			3-Hydroxyanthranilic acid	C7 H7 N O3	153.04259	54.2	68194	MoNA-export-LC-MS-MS_Positive_Mode	-0.000156505	-1.022625344	54.24889784	Full match
	FALSE			3-HYDROXYANTHRANILIC ACID	C7 H7 N O3	153.04259	54.1	48372	MoNA-export-LC-MS-MS_Positive_Mode	-0.000156505	-1.022625344	54.09906064	Full match
	FALSE			3-HYDROXYANTHRANILIC ACID	C7 H7 N O3	153.04259	54.1	47997	MoNA-export-LC-MS-MS_Positive_Mode	-0.000156505	-1.022625344	54.08576569	Full match
	FALSE			3-AMINOSALICYLIC ACID	C7 H7 N O3	153.04259	51.5	48017	MoNA-export-LC-MS-MS_Positive_Mode	-0.000156505	-1.022625344	51.54595802	Full match
	FALSE			5-AMINOSALICYLIC ACID	C7 H7 N O3	153.04259	51.5	47951	MoNA-export-LC-MS-MS_Positive_Mode	-0.000156505	-1.022625344	51.54595802	Full match
	FALSE	Palmitoyl-carnitine; LC-tDDA; CE20	C23 H45 N O4	Full match	-0.24	399.33476	400.34204	1.297	1489894.212	10	85	DDA for preferred ion	FALSE	1489894.212		5.5
	Checked	Tags	Structure	Name	Formula	Molecular Weight	Best Match	mzVault ID	mzVault Library	DeltaMass [Da]	DeltaMass [ppm]	Match	Compound Match
	FALSE			Palmitoyl-L-Carnitine	C23 H45 N O4	399.33486	81.6	33885	MoNA-export-LC-MS-MS_Positive_Mode	-9.43644E-05	-0.236303876	81.63110528	Full match
	FALSE			Palmitoyl-carnitine; LC-tDDA; CE10	C23 H45 N O4	399.33486	82.9	52000	MoNA-export-LC-MS-MS_Positive_Mode	-9.43644E-05	-0.236303876	80.62502624	Full match
	FALSE			Palmitoyl-L-Carnitine	C23 H45 N O4	399.33486	82.9	33886	MoNA-export-LC-MS-MS_Positive_Mode	-9.43644E-05	-0.236303876	81.87245339	Full match
	FALSE			Palmitoyl-carnitine; LC-tDDA; CE20	C23 H45 N O4	399.33486	86.1	51999	MoNA-export-LC-MS-MS_Positive_Mode	-9.43644E-05	-0.236303876	85.04507286	Full match
	FALSE			Palmitoyl-L-Carnitine	C23 H45 N O4	399.33486	87.6	33887	MoNA-export-LC-MS-MS_Positive_Mode	-9.43644E-05	-0.236303876	84.69698241	Full match
	FALSE			Palmitoylcarnitine	C23 H45 N O4	399.33486	79.6	720	MoNA-export-LC-MS-MS_Positive_Mode	-9.43644E-05	-0.236303876	78.81647889	Full match
	FALSE			Palmitoylcarnitine	C23 H45 N O4	399.33486	79.3	721	MoNA-export-LC-MS-MS_Positive_Mode	-9.43644E-05	-0.236303876	76.95599214	Full match
	FALSE			Palmitoyl-carnitine; LC-tDDA; CE30	C23 H45 N O4	399.33486	77.6	51998	MoNA-export-LC-MS-MS_Positive_Mode	-9.43644E-05	-0.236303876	77.57315185	Full match
	FALSE			Palmitoyl-carnitine; AIF; CE30; CorrDec	C23 H45 N O4	399.33486	73.9	53077	MoNA-export-LC-MS-MS_Positive_Mode	-9.43644E-05	-0.236303876	73.89170419	Full match
	FALSE			Palmitoyl-carnitine; AIF; CE30; MS2Dec	C23 H45 N O4	399.33486	75.1	53074	MoNA-export-LC-MS-MS_Positive_Mode	-9.43644E-05	-0.236303876	75.08688852	Full match
	FALSE	trans-2-Octenoyl-carnitine; AIF; CE10; CorrDec	C15 H27 N O4	Full match	-0.5	285.19386	286.20114	1.435	86821622.84	8	84.9	DDA for preferred ion	FALSE	86821622.84		6.7
	Checked	Tags	Structure	Name	Formula	Molecular Weight	Best Match	mzVault ID	mzVault Library	DeltaMass [Da]	DeltaMass [ppm]	Match	Compound Match
	FALSE			Octenoyl-carnitine; LC-tDDA; CE40	C15 H27 N O4	285.19401	70.6	52237	MoNA-export-LC-MS-MS_Positive_Mode	-0.000143483	-0.503105163	70.63370845	Full match
	FALSE			Octenoyl-carnitine; LC-tDDA; CE30	C15 H27 N O4	285.19401	73	52238	MoNA-export-LC-MS-MS_Positive_Mode	-0.000143483	-0.503105163	72.99580007	Full match
	FALSE			trans-2-Octenoyl-carnitine; AIF; CE10; MS2Dec	C15 H27 N O4	285.19401	81.5	53383	MoNA-export-LC-MS-MS_Positive_Mode	-0.000143483	-0.503105163	81.5141976	Full match
	FALSE			Octenoyl-carnitine; LC-tDDA; CE20	C15 H27 N O4	285.19401	80.6	52239	MoNA-export-LC-MS-MS_Positive_Mode	-0.000143483	-0.503105163	80.56874498	Full match
	FALSE			trans-2-Octenoyl-carnitine; AIF; CE30; CorrDec	C15 H27 N O4	285.19401	79.7	53385	MoNA-export-LC-MS-MS_Positive_Mode	-0.000143483	-0.503105163	79.73992232	Full match
	FALSE			trans-2-Octenoyl-carnitine; AIF; CE30; MS2Dec	C15 H27 N O4	285.19401	80.1	53382	MoNA-export-LC-MS-MS_Positive_Mode	-0.000143483	-0.503105163	80.12333639	Full match
	FALSE			trans-2-Octenoyl-carnitine; AIF; CE10; CorrDec	C15 H27 N O4	285.19401	84.9	53386	MoNA-export-LC-MS-MS_Positive_Mode	-0.000143483	-0.503105163	84.91882769	Full match
	FALSE			Octenoyl-carnitine; LC-tDDA; CE10	C15 H27 N O4	285.19401	84.4	52240	MoNA-export-LC-MS-MS_Positive_Mode	-0.000143483	-0.503105163	84.42574462	Full match
	FALSE	Isoleucine	C6 H13 N O2	Full match	-0.75	131.09453	132.10181	2.917	12744682.45	19	84.9	DDA for preferred ion	FALSE	12744682.45	1.3	4
	Checked	Tags	Structure	Name	Formula	Molecular Weight	Best Match	mzVault ID	mzVault Library	DeltaMass [Da]	DeltaMass [ppm]	Match	Compound Match
	FALSE			D-Alloisoleucine	C6 H13 N O2	131.09463	85.5	40266	MoNA-export-LC-MS-MS_Positive_Mode	-9.85794E-05	-0.751971122	79.35678194	Full match
	FALSE			D-Alloisoleucine	C6 H13 N O2	131.09463	85.5	38937	MoNA-export-LC-MS-MS_Positive_Mode	-9.85794E-05	-0.751971122	79.35678194	Full match
	FALSE			NORLEUCINE	C6 H13 N O2	131.09463	88.7	48438	MoNA-export-LC-MS-MS_Positive_Mode	-9.85794E-05	-0.751971122	81.13821817	Full match
	FALSE			ISOLEUCINE	C6 H13 N O2	131.09463	88.7	48484	MoNA-export-LC-MS-MS_Positive_Mode	-9.85794E-05	-0.751971122	81.22674602	Full match
	FALSE			L-Isoleucine	C6 H13 N O2	131.09463	89.6	34368	MoNA-export-LC-MS-MS_Positive_Mode	-9.85794E-05	-0.751971122	81.24440548	Full match
	FALSE			Isoleucine	C6 H13 N O2	131.09463	87.7	79101	MoNA-export-LC-MS-MS_Positive_Mode	-9.85794E-05	-0.751971122	80.78152772	Full match
	FALSE			Isoleucine	C6 H13 N O2	131.09463	87.3	79097	MoNA-export-LC-MS-MS_Positive_Mode	-9.85794E-05	-0.751971122	82.03919799	Full match
	FALSE			Isoleucine	C6 H13 N O2	131.09463	87.4	79098	MoNA-export-LC-MS-MS_Positive_Mode	-9.85794E-05	-0.751971122	80.60905904	Full match
	FALSE			Isoleucine	C6 H13 N O2	131.09463	85.8	79100	MoNA-export-LC-MS-MS_Positive_Mode	-9.85794E-05	-0.751971122	69.4759053	Full match
	FALSE			Isoleucine	C6 H13 N O2	131.09463	87.8	79105	MoNA-export-LC-MS-MS_Positive_Mode	-9.85794E-05	-0.751971122	83.01478401	Full match
	FALSE			Isoleucine	C6 H13 N O2	131.09463	88	79107	MoNA-export-LC-MS-MS_Positive_Mode	-9.85794E-05	-0.751971122	83.17486028	Full match
	FALSE			Isoleucine	C6 H13 N O2	131.09463	88	79104	MoNA-export-LC-MS-MS_Positive_Mode	-9.85794E-05	-0.751971122	83.21655063	Full match
	FALSE			Isoleucine	C6 H13 N O2	131.09463	88.1	79106	MoNA-export-LC-MS-MS_Positive_Mode	-9.85794E-05	-0.751971122	83.25780581	Full match
	FALSE			Isoleucine	C6 H13 N O2	131.09463	88.2	79099	MoNA-export-LC-MS-MS_Positive_Mode	-9.85794E-05	-0.751971122	83.3339565	Full match
	FALSE			L-tert-Leucine	C6 H13 N O2	131.09463	89.4	34330	MoNA-export-LC-MS-MS_Positive_Mode	-9.85794E-05	-0.751971122	84.18844141	Full match
	FALSE			L-Norleucine	C6 H13 N O2	131.09463	89.4	34327	MoNA-export-LC-MS-MS_Positive_Mode	-9.85794E-05	-0.751971122	84.18844141	Full match
	FALSE			L-Leucine	C6 H13 N O2	131.09463	90.1	34374	MoNA-export-LC-MS-MS_Positive_Mode	-9.85794E-05	-0.751971122	84.42911571	Full match
	FALSE			Isoleucine	C6 H13 N O2	131.09463	87.4	79103	MoNA-export-LC-MS-MS_Positive_Mode	-9.85794E-05	-0.751971122	84.87308378	Full match
	FALSE			Isoleucine	C6 H13 N O2	131.09463	87.2	79102	MoNA-export-LC-MS-MS_Positive_Mode	-9.85794E-05	-0.751971122	80.47827618	Full match
	FALSE	trans-2-Octenoyl-carnitine; AIF; CE10; CorrDec	C15 H27 N O4	Full match	-0.72	285.1938	286.20108	1.506	86825295.36	8	84.5	DDA for preferred ion	FALSE	86825295.36		8.9
	Checked	Tags	Structure	Name	Formula	Molecular Weight	Best Match	mzVault ID	mzVault Library	DeltaMass [Da]	DeltaMass [ppm]	Match	Compound Match
	FALSE			Octenoyl-carnitine; LC-tDDA; CE40	C15 H27 N O4	285.19401	70.6	52237	MoNA-export-LC-MS-MS_Positive_Mode	-0.000204518	-0.717117921	70.63370874	Full match
	FALSE			Octenoyl-carnitine; LC-tDDA; CE30	C15 H27 N O4	285.19401	73	52238	MoNA-export-LC-MS-MS_Positive_Mode	-0.000204518	-0.717117921	72.99580035	Full match
	FALSE			trans-2-Octenoyl-carnitine; AIF; CE10; MS2Dec	C15 H27 N O4	285.19401	81.5	53383	MoNA-export-LC-MS-MS_Positive_Mode	-0.000204518	-0.717117921	81.28453688	Full match
	FALSE			Octenoyl-carnitine; LC-tDDA; CE20	C15 H27 N O4	285.19401	80.6	52239	MoNA-export-LC-MS-MS_Positive_Mode	-0.000204518	-0.717117921	80.56874498	Full match
	FALSE			trans-2-Octenoyl-carnitine; AIF; CE30; CorrDec	C15 H27 N O4	285.19401	79.7	53385	MoNA-export-LC-MS-MS_Positive_Mode	-0.000204518	-0.717117921	79.73992234	Full match
	FALSE			trans-2-Octenoyl-carnitine; AIF; CE30; MS2Dec	C15 H27 N O4	285.19401	80.1	53382	MoNA-export-LC-MS-MS_Positive_Mode	-0.000204518	-0.717117921	80.12333682	Full match
	FALSE			trans-2-Octenoyl-carnitine; AIF; CE10; CorrDec	C15 H27 N O4	285.19401	84.9	53386	MoNA-export-LC-MS-MS_Positive_Mode	-0.000204518	-0.717117921	84.52644506	Full match
	FALSE			Octenoyl-carnitine; LC-tDDA; CE10	C15 H27 N O4	285.19401	84.4	52240	MoNA-export-LC-MS-MS_Positive_Mode	-0.000204518	-0.717117921	83.62543212	Full match
	FALSE	TRIGONELLINE	C7 H7 N O2	Full match	-0.61	137.0476	138.05486	2.27	93851386.14	15	84.4	DDA for preferred ion	FALSE	93851386.14	0.7	9.5
	Checked	Tags	Structure	Name	Formula	Molecular Weight	Best Match	mzVault ID	mzVault Library	DeltaMass [Da]	DeltaMass [ppm]	Match	Compound Match
	FALSE			4-AMINOBENZOIC ACID	C7 H7 N O2	137.04768	56.3	48209	MoNA-export-LC-MS-MS_Positive_Mode	-8.32392E-05	-0.607373855	56.31386572	Full match
	FALSE			4-AMINOBENZOIC ACID	C7 H7 N O2	137.04768	57.7	48391	MoNA-export-LC-MS-MS_Positive_Mode	-8.32392E-05	-0.607373855	57.71336364	Full match
	FALSE			4-AMINOBENZOIC ACID	C7 H7 N O2	137.04768	59	48257	MoNA-export-LC-MS-MS_Positive_Mode	-8.32392E-05	-0.607373855	58.97067067	Full match
	FALSE			TRIGONELLINE	C7 H7 N O2	137.04768	60.9	26024	MoNA-export-LC-MS-MS_Positive_Mode	-8.32392E-05	-0.607373855	60.72316209	Full match
	FALSE			TRIGONELLINE	C7 H7 N O2	137.04768	64.9	51211	MoNA-export-LC-MS-MS_Positive_Mode	-8.32392E-05	-0.607373855	64.86202773	Full match
	FALSE			3-aminobenzoic acid	C7 H7 N O2	137.04768	67.5	55528	MoNA-export-LC-MS-MS_Positive_Mode	-8.32392E-05	-0.607373855	67.48209453	Full match
	FALSE			TRIGONELLINE	C7 H7 N O2	137.04768	72.3	26022	MoNA-export-LC-MS-MS_Positive_Mode	-8.32392E-05	-0.607373855	71.25067181	Full match
	FALSE			TRIGONELLINE	C7 H7 N O2	137.04768	73.9	48407	MoNA-export-LC-MS-MS_Positive_Mode	-8.32392E-05	-0.607373855	73.8628059	Full match
	FALSE			TRIGONELLINE	C7 H7 N O2	137.04768	74.8	47778	MoNA-export-LC-MS-MS_Positive_Mode	-8.32392E-05	-0.607373855	74.81198595	Full match
	FALSE			TRIGONELLINE	C7 H7 N O2	137.04768	75.8	54626	MoNA-export-LC-MS-MS_Positive_Mode	-8.32392E-05	-0.607373855	75.82293336	Full match
	FALSE			Trigonelline	C7 H7 N O2	137.04768	76	83660	MoNA-export-LC-MS-MS_Positive_Mode	-8.32392E-05	-0.607373855	75.97107284	Full match
	FALSE			N-methylnicotinate	C7 H7 N O2	137.04768	79.6	55503	MoNA-export-LC-MS-MS_Positive_Mode	-8.32392E-05	-0.607373855	79.6261842	Full match
	FALSE			Trigonelline	C7 H7 N O2	137.04768	81.1	40244	MoNA-export-LC-MS-MS_Positive_Mode	-8.32392E-05	-0.607373855	81.14734881	Full match
	FALSE			Trigenelline	C7 H7 N O2	137.04768	81.1	38915	MoNA-export-LC-MS-MS_Positive_Mode	-8.32392E-05	-0.607373855	81.14734891	Full match
	FALSE			TRIGONELLINE	C7 H7 N O2	137.04768	84.4	51209	MoNA-export-LC-MS-MS_Positive_Mode	-8.32392E-05	-0.607373855	84.3747245	Full match
	FALSE	Pyroglutamic acid	C5 H7 N O3	Full match	-0.98	129.04247	130.04974	1.707	13937883.32	13	84.3	DDA for preferred ion	FALSE	13937883.32		10
	Checked	Tags	Structure	Name	Formula	Molecular Weight	Best Match	mzVault ID	mzVault Library	DeltaMass [Da]	DeltaMass [ppm]	Match	Compound Match
	FALSE			PYROGLUTAMIC ACID	C5 H7 N O3	129.04259	80.7	50761	MoNA-export-LC-MS-MS_Positive_Mode	-0.000125988	-0.976326136	74.82614037	Full match
	FALSE			PYROGLUTAMIC ACID	C5 H7 N O3	129.04259	82.6	48725	MoNA-export-LC-MS-MS_Positive_Mode	-0.000125988	-0.976326136	75.14517378	Full match
	FALSE			PYROGLUTAMIC ACID	C5 H7 N O3	129.04259	84.6	49141	MoNA-export-LC-MS-MS_Positive_Mode	-0.000125988	-0.976326136	75.87749192	Full match
	FALSE			L-Pyroglutamic acid	C5 H7 N O3	129.04259	83.9	39176	MoNA-export-LC-MS-MS_Positive_Mode	-0.000125988	-0.976326136	83.88635512	Full match
	FALSE			L-Pyroglutamic acid	C5 H7 N O3	129.04259	83.9	40474	MoNA-export-LC-MS-MS_Positive_Mode	-0.000125988	-0.976326136	83.88635512	Full match
	FALSE			PYROGLUTAMIC ACID	C5 H7 N O3	129.04259	89.8	47985	MoNA-export-LC-MS-MS_Positive_Mode	-0.000125988	-0.976326136	77.96162812	Full match
	FALSE			PYROGLUTAMIC ACID	C5 H7 N O3	129.04259	87.9	48007	MoNA-export-LC-MS-MS_Positive_Mode	-0.000125988	-0.976326136	80.54356699	Full match
	FALSE			PYROGLUTAMIC ACID	C5 H7 N O3	129.04259	88	48533	MoNA-export-LC-MS-MS_Positive_Mode	-0.000125988	-0.976326136	80.62651075	Full match
	FALSE			PYROGLUTAMIC ACID	C5 H7 N O3	129.04259	88	48540	MoNA-export-LC-MS-MS_Positive_Mode	-0.000125988	-0.976326136	80.62025536	Full match
	FALSE			PYROGLUTAMIC ACID	C5 H7 N O3	129.04259	88	48579	MoNA-export-LC-MS-MS_Positive_Mode	-0.000125988	-0.976326136	80.62025536	Full match
	FALSE			PYROGLUTAMIC ACID	C5 H7 N O3	129.04259	75.8	47529	MoNA-export-LC-MS-MS_Positive_Mode	-0.000125988	-0.976326136	75.75953761	Full match
	FALSE			PYROGLUTAMIC ACID	C5 H7 N O3	129.04259	81.2	47503	MoNA-export-LC-MS-MS_Positive_Mode	-0.000125988	-0.976326136	81.22275952	Full match
	FALSE			Pyroglutamic acid	C5 H7 N O3	129.04259	84.5	68415	MoNA-export-LC-MS-MS_Positive_Mode	-0.000125988	-0.976326136	84.26149904	Full match
	FALSE	NCGC00381425-01!8-hydroxy-8-(3-octyloxiran-2-yl)octanoic acid [IIN-based on: CCMSLIB00000846585]	C18 H34 O4	Invalid mass	-57314.23	296.23496	279.23172	0.343	36421832.53	2	84.2	DDA for preferred ion	FALSE	36421832.53	8.3	9.5
	Checked	Tags	Structure	Name	Formula	Molecular Weight	Best Match	mzVault ID	mzVault Library	DeltaMass [Da]	DeltaMass [ppm]	Match	Compound Match
	FALSE			NCGC00381425-01!8-hydroxy-8-(3-octyloxiran-2-yl)octanoic acid	C18 H34 O4	314.24571	57	89092	MoNA-export-LC-MS-MS_Positive_Mode	-18.01074942	-57314.2254	56.95815013	Invalid mass
	FALSE			NCGC00381425-01!8-hydroxy-8-(3-octyloxiran-2-yl)octanoic acid [IIN-based on: CCMSLIB00000846585]	C18 H34 O4	314.24571	84.2	80695	MoNA-export-LC-MS-MS_Positive_Mode	-18.01074942	-57314.2254	84.24897554	Invalid mass
	FALSE	1-palmitoyl-2-hydroxy-sn-glycero-3-phosphoethanolamine	C21 H44 N O7 P	Full match	0	453.28554	454.29282	1.472	5196611.446	5	84.2	DDA for preferred ion	FALSE	5196611.446		7.5
	Checked	Tags	Structure	Name	Formula	Molecular Weight	Best Match	mzVault ID	mzVault Library	DeltaMass [Da]	DeltaMass [ppm]	Match	Compound Match
	FALSE			1-tridecanoyl-2-hydroxy-sn-glycero-3-phosphocholine	C21 H44 N O7 P	453.28554	68.3	33854	MoNA-export-LC-MS-MS_Positive_Mode	5.12109E-07	0.001129772	56.6487744	Full match
	FALSE			LPE 16:0	C21 H44 N O7 P	453.28554	61.7	39692	MoNA-export-LC-MS-MS_Positive_Mode	5.12109E-07	0.001129772	61.68133074	Full match
	FALSE			1-palmitoyl-2-hydroxy-sn-glycero-3-phosphoethanolamine	C21 H44 N O7 P	453.28554	80.8	33858	MoNA-export-LC-MS-MS_Positive_Mode	5.12109E-07	0.001129772	80.80956355	Full match
	FALSE			1-palmitoyl-2-hydroxy-sn-glycero-3-phosphoethanolamine	C21 H44 N O7 P	453.28554	77.2	33859	MoNA-export-LC-MS-MS_Positive_Mode	5.12109E-07	0.001129772	77.20324583	Full match
	FALSE			1-palmitoyl-2-hydroxy-sn-glycero-3-phosphoethanolamine	C21 H44 N O7 P	453.28554	84.2	33860	MoNA-export-LC-MS-MS_Positive_Mode	5.12109E-07	0.001129772	84.22135941	Full match
	FALSE	Tetradecyldiethanolamine	C18 H39 N O2	Full match	-0.07	301.29806	302.30534	0.359	90256719	8	84.2	DDA for preferred ion	FALSE	85108595.53	6.7	3.5
	Checked	Tags	Structure	Name	Formula	Molecular Weight	Best Match	mzVault ID	mzVault Library	DeltaMass [Da]	DeltaMass [ppm]	Match	Compound Match
	FALSE			SPHINGANINE	C18 H39 N O2	301.29808	58.7	50978	MoNA-export-LC-MS-MS_Positive_Mode	-2.02067E-05	-0.067065437	51.28061237	Full match
	FALSE			Sphinganine (d18:0)	C18 H39 N O2	301.29808	62.8	73672	MoNA-export-LC-MS-MS_Positive_Mode	-2.02067E-05	-0.067065437	56.9914488	Full match
	FALSE			Sphinganine (d18:0)	C18 H39 N O2	301.29808	62.7	73669	MoNA-export-LC-MS-MS_Positive_Mode	-2.02067E-05	-0.067065437	57.68015214	Full match
	FALSE			Sphinganine (d18:0)	C18 H39 N O2	301.29808	63.6	73671	MoNA-export-LC-MS-MS_Positive_Mode	-2.02067E-05	-0.067065437	58.73087597	Full match
	FALSE			sphinganine related molecules		0	67	84057	MoNA-export-LC-MS-MS_Positive_Mode	301.2980592	∞	60.79713817	Invalid mass
	FALSE			2,2'-(Tetradecylimino)diethanol	C18 H39 N O2	301.29808	79.4	56767	MoNA-export-LC-MS-MS_Positive_Mode	-2.02067E-05	-0.067065437	61.83892091	Full match
	FALSE			2,2'-(Tetradecylimino)diethanol	C18 H39 N O2	301.29808	83.3	56768	MoNA-export-LC-MS-MS_Positive_Mode	-2.02067E-05	-0.067065437	69.25677683	Full match
	FALSE			Tetradecyldiethanolamine	C18 H39 N O2	301.29808	91.2	56769	MoNA-export-LC-MS-MS_Positive_Mode	-2.02067E-05	-0.067065437	84.17247836	Full match
	FALSE	Trazodone	C19 H22 Cl N5 O	Full match	0.18	371.15135	372.15863	0.31	35579162.09	13	84.1	DDA for preferred ion	FALSE	35579162.09		8.9
	Checked	Tags	Structure	Name	Formula	Molecular Weight	Best Match	mzVault ID	mzVault Library	DeltaMass [Da]	DeltaMass [ppm]	Match	Compound Match
	FALSE			Trazodone	C19 H22 Cl N5 O	371.15129	82	57734	MoNA-export-LC-MS-MS_Positive_Mode	6.57811E-05	0.177235257	82.01939365	Full match
	FALSE			Trazodone	C19 H22 Cl N5 O	371.15129	82.5	57737	MoNA-export-LC-MS-MS_Positive_Mode	6.57811E-05	0.177235257	82.49413874	Full match
	FALSE			Trazodone	C19 H22 Cl N5 O	371.15129	83.8	57735	MoNA-export-LC-MS-MS_Positive_Mode	6.57811E-05	0.177235257	83.83365873	Full match
	FALSE			Trazodone	C19 H22 Cl N5 O	371.15129	84.1	57736	MoNA-export-LC-MS-MS_Positive_Mode	6.57811E-05	0.177235257	84.06322542	Full match
	FALSE			Trazodone	C19 H22 Cl N5 O	371.15129	78.7	95609	MoNA-export-LC-MS-MS_Positive_Mode	6.57811E-05	0.177235257	78.67992258	Full match
	FALSE			Trazodone	C19 H22 Cl N5 O	371.15129	77.5	95608	MoNA-export-LC-MS-MS_Positive_Mode	6.57811E-05	0.177235257	77.52728806	Full match
	FALSE			Trazodone	C19 H22 Cl N5 O	371.15129	77.2	95610	MoNA-export-LC-MS-MS_Positive_Mode	6.57811E-05	0.177235257	77.24777538	Full match
	FALSE			Trazodone	C19 H22 Cl N5 O	371.15129	71.4	95612	MoNA-export-LC-MS-MS_Positive_Mode	6.57811E-05	0.177235257	71.40141612	Full match
	FALSE			Trazodone	C19 H22 Cl N5 O	371.15129	72.7	68325	MoNA-export-LC-MS-MS_Positive_Mode	6.57811E-05	0.177235257	72.69665696	Full match
	FALSE			Trazodone	C19 H22 Cl N5 O	371.15129	72.8	57738	MoNA-export-LC-MS-MS_Positive_Mode	6.57811E-05	0.177235257	72.84234749	Full match
	FALSE			Trazodone hydrochloride (Desyrel)	C19 H23 Cl2 N5 O	407.12797	74.1	91295	MoNA-export-LC-MS-MS_Positive_Mode	-35.97661195	-88366.84036	74.10667531	Invalid mass
	FALSE			Trazodone	C19 H22 Cl N5 O	371.15129	76.5	95611	MoNA-export-LC-MS-MS_Positive_Mode	6.57811E-05	0.177235257	76.49777024	Full match
	FALSE			Trazodone	C19 H22 Cl N5 O	371.15129	77.2	95607	MoNA-export-LC-MS-MS_Positive_Mode	6.57811E-05	0.177235257	77.24777579	Full match
	FALSE	N-AMIDINO-ASPARTIC ACID	C5 H9 N3 O4	Full match	-0.48	175.05922	176.0665	3.223	21444752.13	9	84.1	DDA for preferred ion	FALSE	21444752.13		8.4
	Checked	Tags	Structure	Name	Formula	Molecular Weight	Best Match	mzVault ID	mzVault Library	DeltaMass [Da]	DeltaMass [ppm]	Match	Compound Match
	FALSE			N-AMIDINO-ASPARTIC ACID	C5 H9 N3 O4	175.05931	84.1	47786	MoNA-export-LC-MS-MS_Positive_Mode	-8.41457E-05	-0.480669801	84.06011858	Full match
	FALSE			N-AMIDINO-ASPARTIC ACID	C5 H9 N3 O4	175.05931	83.5	48415	MoNA-export-LC-MS-MS_Positive_Mode	-8.41457E-05	-0.480669801	83.49920071	Full match
	FALSE			GUANIDINOSUCCINATE	C5 H9 N3 O4	175.05931	79.1	51823	MoNA-export-LC-MS-MS_Positive_Mode	-8.41457E-05	-0.480669801	79.08112845	Full match
	FALSE			N-AMIDINO-ASPARTATE	C5 H9 N3 O4	175.05931	74.8	54652	MoNA-export-LC-MS-MS_Positive_Mode	-8.41457E-05	-0.480669801	74.83366455	Full match
	FALSE			N-AMIDINO-ASPARTIC ACID	C5 H9 N3 O4	175.05931	56.5	49459	MoNA-export-LC-MS-MS_Positive_Mode	-8.41457E-05	-0.480669801	56.53026497	Full match
	FALSE			N-AMIDINO-ASPARTIC ACID	C5 H9 N3 O4	175.05931	66.4	49458	MoNA-export-LC-MS-MS_Positive_Mode	-8.41457E-05	-0.480669801	66.38793481	Full match
	FALSE			N-AMIDINO-ASPARTATE	C5 H9 N3 O4	175.05931	68.9	54651	MoNA-export-LC-MS-MS_Positive_Mode	-8.41457E-05	-0.480669801	68.90539783	Full match
	FALSE			N-AMIDINO-L-ASPARTATE	C5 H9 N3 O4	175.05931	73.8	73954	MoNA-export-LC-MS-MS_Positive_Mode	-8.41457E-05	-0.480669801	73.77379013	Full match
	FALSE			N-AMIDINO-L-ASPARTATE	C5 H9 N3 O4	175.05931	78.7	73953	MoNA-export-LC-MS-MS_Positive_Mode	-8.41457E-05	-0.480669801	78.67920082	Full match
	FALSE	Cetirizine	C21 H25 Cl N2 O3	Full match	-0.28	388.15526	389.16254	0.823	1323124.026	15	83.9	DDA for preferred ion	FALSE	1323124.026	0.3	2.3
	Checked	Tags	Structure	Name	Formula	Molecular Weight	Best Match	mzVault ID	mzVault Library	DeltaMass [Da]	DeltaMass [ppm]	Match	Compound Match
	FALSE			Cetirizine	C21 H25 Cl N2 O3	388.15537	79.8	75269	MoNA-export-LC-MS-MS_Positive_Mode	-0.000110259	-0.284058691	79.77931647	Full match
	FALSE			Cetirizine	C21 H25 Cl N2 O3	388.15537	79.8	75263	MoNA-export-LC-MS-MS_Positive_Mode	-0.000110259	-0.284058691	79.78391326	Full match
	FALSE			Cetirizine	C21 H25 Cl N2 O3	388.15537	80	75258	MoNA-export-LC-MS-MS_Positive_Mode	-0.000110259	-0.284058691	79.99694647	Full match
	FALSE			Cetirizine	C21 H25 Cl N2 O3	388.15537	80.2	75264	MoNA-export-LC-MS-MS_Positive_Mode	-0.000110259	-0.284058691	80.24444482	Full match
	FALSE			Cetirizine	C21 H25 Cl N2 O3	388.15537	80.3	75267	MoNA-export-LC-MS-MS_Positive_Mode	-0.000110259	-0.284058691	80.3120376	Full match
	FALSE			Cetirizine	C21 H25 Cl N2 O3	388.15537	80.4	75256	MoNA-export-LC-MS-MS_Positive_Mode	-0.000110259	-0.284058691	80.35711618	Full match
	FALSE			Cetirizine	C21 H25 Cl N2 O3	388.15537	83	75259	MoNA-export-LC-MS-MS_Positive_Mode	-0.000110259	-0.284058691	82.96599325	Full match
	FALSE			Cetirizine	C21 H25 Cl N2 O3	388.15537	83.2	75260	MoNA-export-LC-MS-MS_Positive_Mode	-0.000110259	-0.284058691	83.23362259	Full match
	FALSE			Cetirizine	C21 H25 Cl N2 O3	388.15537	83.3	75266	MoNA-export-LC-MS-MS_Positive_Mode	-0.000110259	-0.284058691	83.25762796	Full match
	FALSE			Cetirizine	C21 H25 Cl N2 O3	388.15537	83.9	75265	MoNA-export-LC-MS-MS_Positive_Mode	-0.000110259	-0.284058691	83.87147885	Full match
	FALSE			Cetirizine	C21 H25 Cl N2 O3	388.15537	63.7	75262	MoNA-export-LC-MS-MS_Positive_Mode	-0.000110259	-0.284058691	63.68299123	Full match
	FALSE			Cetirizine	C21 H25 Cl N2 O3	388.15537	63.6	75268	MoNA-export-LC-MS-MS_Positive_Mode	-0.000110259	-0.284058691	63.64358461	Full match
	FALSE			Cetirizine	C21 H25 Cl N2 O3	388.15537	61.4	58333	MoNA-export-LC-MS-MS_Positive_Mode	-0.000110259	-0.284058691	61.37762601	Full match
	FALSE			Cetirizine	C21 H25 Cl N2 O3	388.15537	58.7	32696	MoNA-export-LC-MS-MS_Positive_Mode	-0.000110259	-0.284058691	58.69568169	Full match
	FALSE			Cetirizine	C21 H25 Cl N2 O3	388.15537	62.9	75261	MoNA-export-LC-MS-MS_Positive_Mode	-0.000110259	-0.284058691	62.9310792	Full match
	FALSE	Glutaryl-carnitine; AIF; CE10; MS2Dec	C12 H21 N O6	Full match	-0.22	275.13683	276.1441	3.318	29909037.2	4	83.9	DDA for preferred ion	FALSE	29909037.2	0	8.4
	Checked	Tags	Structure	Name	Formula	Molecular Weight	Best Match	mzVault ID	mzVault Library	DeltaMass [Da]	DeltaMass [ppm]	Match	Compound Match
	FALSE			Glutaryl-carnitine; AIF; CE30; CorrDec	C12 H21 N O6	275.13689	76.2	53695	MoNA-export-LC-MS-MS_Positive_Mode	-5.98561E-05	-0.217550232	76.21705364	Full match
	FALSE			Glutaryl-carnitine; AIF; CE30; MS2Dec	C12 H21 N O6	275.13689	82	53692	MoNA-export-LC-MS-MS_Positive_Mode	-5.98561E-05	-0.217550232	82.04402412	Full match
	FALSE			Glutaryl-carnitine; AIF; CE10; CorrDec	C12 H21 N O6	275.13689	77.4	53696	MoNA-export-LC-MS-MS_Positive_Mode	-5.98561E-05	-0.217550232	77.35391964	Full match
	FALSE			Glutaryl-carnitine; AIF; CE10; MS2Dec	C12 H21 N O6	275.13689	83.9	53693	MoNA-export-LC-MS-MS_Positive_Mode	-5.98561E-05	-0.217550232	83.86730925	Full match
	FALSE	S-Sulfocysteine	C3 H7 N O5 S2	Full match	-0.31	200.9765	201.98378	2.421	2377962.763	2	83.8	DDA for preferred ion	FALSE	2377962.763		8.6
	Checked	Tags	Structure	Name	Formula	Molecular Weight	Best Match	mzVault ID	mzVault Library	DeltaMass [Da]	DeltaMass [ppm]	Match	Compound Match
	FALSE			S-Sulfocysteine	C3 H7 N O5 S2	200.97656	83.8	40261	MoNA-export-LC-MS-MS_Positive_Mode	-6.2492E-05	-0.310941645	83.80927747	Full match
	FALSE			S-Sulfocysteine	C3 H7 N O5 S2	200.97656	83.8	38932	MoNA-export-LC-MS-MS_Positive_Mode	-6.2492E-05	-0.310941645	83.80927747	Full match
	FALSE	lenticin	C14 H18 N2 O2	Full match	-0.81	246.13663	247.14391	1.37	106470586.9	3	83.7	DDA for preferred ion	FALSE	106470586.9		6.2
	Checked	Tags	Structure	Name	Formula	Molecular Weight	Best Match	mzVault ID	mzVault Library	DeltaMass [Da]	DeltaMass [ppm]	Match	Compound Match
	FALSE			lenticin	C14 H18 N2 O2	246.13683	76.1	27527	MoNA-export-LC-MS-MS_Positive_Mode	-0.00019873	-0.807397875	76.13325794	Full match
	FALSE			lenticin	C14 H18 N2 O2	246.13683	77.4	27526	MoNA-export-LC-MS-MS_Positive_Mode	-0.00019873	-0.807397875	77.36739444	Full match
	FALSE			lenticin	C14 H18 N2 O2	246.13683	83.7	27525	MoNA-export-LC-MS-MS_Positive_Mode	-0.00019873	-0.807397875	83.7489257	Full match
	FALSE	Caffeine	C8 H10 N4 O2	Full match	-0.42	194.08029	195.08757	0.287	28763844.22	11	83.7	DDA for preferred ion	FALSE	28763844.22		9.5
	Checked	Tags	Structure	Name	Formula	Molecular Weight	Best Match	mzVault ID	mzVault Library	DeltaMass [Da]	DeltaMass [ppm]	Match	Compound Match
	FALSE			Caffeine	C8 H10 N4 O2	194.08038	80.8	76756	MoNA-export-LC-MS-MS_Positive_Mode	-8.19396E-05	-0.422194001	80.84419792	Full match
	FALSE			Caffeine	C8 H10 N4 O2	194.08038	81.1	76749	MoNA-export-LC-MS-MS_Positive_Mode	-8.19396E-05	-0.422194001	81.09656261	Full match
	FALSE			Caffeine	C8 H10 N4 O2	194.08038	81.1	76755	MoNA-export-LC-MS-MS_Positive_Mode	-8.19396E-05	-0.422194001	81.14762441	Full match
	FALSE			Caffeine	C8 H10 N4 O2	194.08038	81.2	33419	MoNA-export-LC-MS-MS_Positive_Mode	-8.19396E-05	-0.422194001	81.22806745	Full match
	FALSE			Caffeine	C8 H10 N4 O2	194.08038	81.9	76748	MoNA-export-LC-MS-MS_Positive_Mode	-8.19396E-05	-0.422194001	81.87020973	Full match
	FALSE			Caffeine	C8 H10 N4 O2	194.08038	82.3	76750	MoNA-export-LC-MS-MS_Positive_Mode	-8.19396E-05	-0.422194001	82.27318516	Full match
	FALSE			Caffeine	C8 H10 N4 O2	194.08038	82.3	76752	MoNA-export-LC-MS-MS_Positive_Mode	-8.19396E-05	-0.422194001	82.28531218	Full match
	FALSE			Caffeine	C8 H10 N4 O2	194.08038	82.8	76757	MoNA-export-LC-MS-MS_Positive_Mode	-8.19396E-05	-0.422194001	82.83472118	Full match
	FALSE			Caffeine	C8 H10 N4 O2	194.08038	83.5	76758	MoNA-export-LC-MS-MS_Positive_Mode	-8.19396E-05	-0.422194001	83.51587553	Full match
	FALSE			Caffeine	C8 H10 N4 O2	194.08038	83.7	76751	MoNA-export-LC-MS-MS_Positive_Mode	-8.19396E-05	-0.422194001	83.66971399	Full match
	FALSE			Caffeine	C8 H10 N4 O2	194.08038	54.6	93764	MoNA-export-LC-MS-MS_Positive_Mode	-8.19396E-05	-0.422194001	54.60960762	Full match
	FALSE	LYSINE	C6 H14 N2 O2	Full match	-0.93	146.10539	147.11267	3.458	698509.5834	3	83.5	DDA for preferred ion	FALSE	698509.5834	0	2.3
	Checked	Tags	Structure	Name	Formula	Molecular Weight	Best Match	mzVault ID	mzVault Library	DeltaMass [Da]	DeltaMass [ppm]	Match	Compound Match
	FALSE			Lysine	C6 H14 N2 O2	146.10553	51.3	68636	MoNA-export-LC-MS-MS_Positive_Mode	-0.000135907	-0.930195295	51.32049691	Full match
	FALSE			LYSINE	C6 H14 N2 O2	146.10553	83.5	47916	MoNA-export-LC-MS-MS_Positive_Mode	-0.000135907	-0.930195295	83.49080571	Full match
	FALSE			LYSINE	C6 H14 N2 O2	146.10553	86.7	51723	MoNA-export-LC-MS-MS_Positive_Mode	-0.000135907	-0.930195295	52.26617533	Full match
	FALSE	p-Coumaraldehyde	C9 H8 O2	Full match	-0.7	148.05233	166.08615	1.862	360120868.2	15	83.4	DDA for preferred ion	FALSE	360120868.2	1	8.9
	Checked	Tags	Structure	Name	Formula	Molecular Weight	Best Match	mzVault ID	mzVault Library	DeltaMass [Da]	DeltaMass [ppm]	Match	Compound Match
	FALSE			cis-Cinnamic acid	C9 H8 O2	148.05243	72.1	35812	MoNA-export-LC-MS-MS_Positive_Mode	-0.000103894	-0.701737548	72.14762699	Full match
	FALSE			CINNAMIC ACID	C9 H8 O2	148.05243	75.9	48090	MoNA-export-LC-MS-MS_Positive_Mode	-0.000103894	-0.701737548	75.92057624	Full match
	FALSE			p-Coumaraldehyde	C9 H8 O2	148.05243	54	34779	MoNA-export-LC-MS-MS_Positive_Mode	-0.000103894	-0.701737548	53.96060006	Full match
	FALSE			CINNAMIC ACID	C9 H8 O2	148.05243	55.9	50623	MoNA-export-LC-MS-MS_Positive_Mode	-0.000103894	-0.701737548	55.85668953	Full match
	FALSE			p-Coumaraldehyde	C9 H8 O2	148.05243	74	40016	MoNA-export-LC-MS-MS_Positive_Mode	-0.000103894	-0.701737548	73.97893138	Full match
	FALSE			p-Coumaraldehyde	C9 H8 O2	148.05243	74	34786	MoNA-export-LC-MS-MS_Positive_Mode	-0.000103894	-0.701737548	74.00897923	Full match
	FALSE			p-Coumaraldehyde	C9 H8 O2	148.05243	76	34771	MoNA-export-LC-MS-MS_Positive_Mode	-0.000103894	-0.701737548	75.95574263	Full match
	FALSE			Trans-Cinnamic acid	C9 H8 O2	148.05243	71.6	34026	MoNA-export-LC-MS-MS_Positive_Mode	-0.000103894	-0.701737548	71.58735156	Full match
	FALSE			Trans-Cinnamic acid	C9 H8 O2	148.05243	73.3	34027	MoNA-export-LC-MS-MS_Positive_Mode	-0.000103894	-0.701737548	73.25604256	Full match
	FALSE			3,4-Dihydrocoumarin	C9 H8 O2	148.05243	77.1	67038	MoNA-export-LC-MS-MS_Positive_Mode	-0.000103894	-0.701737548	77.09671318	Full match
	FALSE			p-Coumaraldehyde	C9 H8 O2	148.05243	83.4	34785	MoNA-export-LC-MS-MS_Positive_Mode	-0.000103894	-0.701737548	83.35284226	Full match
	FALSE			p-Coumaraldehyde	C9 H8 O2	148.05243	80.6	34769	MoNA-export-LC-MS-MS_Positive_Mode	-0.000103894	-0.701737548	80.55994991	Full match
	FALSE			CINNAMIC ACID	C9 H8 O2	148.05243	78.2	48222	MoNA-export-LC-MS-MS_Positive_Mode	-0.000103894	-0.701737548	78.23191325	Full match
	FALSE			CINNAMIC ACID	C9 H8 O2	148.05243	72.2	48297	MoNA-export-LC-MS-MS_Positive_Mode	-0.000103894	-0.701737548	72.16827126	Full match
	FALSE			p-Coumaraldehyde	C9 H8 O2	148.05243	79.5	34777	MoNA-export-LC-MS-MS_Positive_Mode	-0.000103894	-0.701737548	79.54854629	Full match
	FALSE	1-AMINOCYCLOPROPANE-1-CARBOXYLIC ACID	C4 H7 N O2	Full match	-0.96	101.04758	84.0443	3.166	38523099.31	1	83.2	DDA for preferred ion	FALSE	38523099.31	5	8.4
	Checked	Tags	Structure	Name	Formula	Molecular Weight	Best Match	mzVault ID	mzVault Library	DeltaMass [Da]	DeltaMass [ppm]	Match	Compound Match
	FALSE			1-AMINOCYCLOPROPANE-1-CARBOXYLIC ACID	C4 H7 N O2	101.04768	83.2	51508	MoNA-export-LC-MS-MS_Positive_Mode	-9.66783E-05	-0.956759009	83.22475301	Full match
	FALSE	2-Oxindole; AIF; CE0; MS2Dec	C8 H7 N O	Full match	-0.77	133.05266	134.05994	0.288	55260906.51	15	83.2	DDA for preferred ion	FALSE	55260906.51		8.4
	Checked	Tags	Structure	Name	Formula	Molecular Weight	Best Match	mzVault ID	mzVault Library	DeltaMass [Da]	DeltaMass [ppm]	Match	Compound Match
	FALSE			INDOXYL SULFATE	C8 H7 N O	133.05276	64.4	74022	MoNA-export-LC-MS-MS_Positive_Mode	-0.000102521	-0.770527894	64.42336824	Full match
	FALSE			INDOXYL SULFATE	C8 H7 N O4 S	213.00958	64.4	90163	MoNA-export-LC-MS-MS_Positive_Mode	-79.95691702	-375367.7072	64.42423704	Invalid mass
	FALSE			Indoxyl-sulfate [M+H-SO3]+; AIF; CE0; MS2Dec	C8 H7 N O4 S	213.00958	68.4	52511	MoNA-export-LC-MS-MS_Positive_Mode	-79.95691702	-375367.7072	68.39366968	Invalid mass
	FALSE			5-HYDROXYINDOLE	C8 H7 N O	133.05276	71.5	48004	MoNA-export-LC-MS-MS_Positive_Mode	-0.000102521	-0.770527894	71.46374326	Full match
	FALSE			2-Oxindole; AIF; CE0; MS2Dec	C8 H7 N O	133.05276	83.2	53256	MoNA-export-LC-MS-MS_Positive_Mode	-0.000102521	-0.770527894	83.18111583	Full match
	FALSE			Indoxyl-sulfate [M+H-SO3]+; AIF; CE30; CorrDec	C8 H7 N O4 S	213.00958	65.7	52512	MoNA-export-LC-MS-MS_Positive_Mode	-79.95691702	-375367.7072	65.72769146	Invalid mass
	FALSE			Indoxyl-sulfate [M+H-SO3]+; AIF; CE30; MS2Dec	C8 H7 N O4 S	213.00958	67.4	52509	MoNA-export-LC-MS-MS_Positive_Mode	-79.95691702	-375367.7072	67.44841537	Invalid mass
	FALSE			Indoxyl-sulfate [M+H-SO3]+; AIF; CE10; CorrDec	C8 H7 N O4 S	213.00958	69.1	52513	MoNA-export-LC-MS-MS_Positive_Mode	-79.95691702	-375367.7072	69.10788589	Invalid mass
	FALSE			5-HYDROXYINDOLE	C8 H7 N O	133.05276	69.3	48764	MoNA-export-LC-MS-MS_Positive_Mode	-0.000102521	-0.770527894	69.32408382	Full match
	FALSE			5-HYDROXYINDOLE	C8 H7 N O	133.05276	81.5	47531	MoNA-export-LC-MS-MS_Positive_Mode	-0.000102521	-0.770527894	81.50548171	Full match
	FALSE			Indoxyl-sulfate [M+H-SO3]+; AIF; CE10; MS2Dec	C8 H7 N O4 S	213.00958	70	52510	MoNA-export-LC-MS-MS_Positive_Mode	-79.95691702	-375367.7072	70.03123505	Invalid mass
	FALSE			2-Oxindole	C8 H7 N O	133.05276	72.9	94766	MoNA-export-LC-MS-MS_Positive_Mode	-0.000102521	-0.770527894	72.91335298	Full match
	FALSE			2-Oxindole; LC-tDDA; CE10	C8 H7 N O	133.05276	74.6	52276	MoNA-export-LC-MS-MS_Positive_Mode	-0.000102521	-0.770527894	74.61097956	Full match
	FALSE			2-Oxindole; LC-tDDA; CE20	C8 H7 N O	133.05276	74.4	52275	MoNA-export-LC-MS-MS_Positive_Mode	-0.000102521	-0.770527894	74.43638467	Full match
	FALSE			5-HYDROXYINDOLE	C8 H7 N O	133.05276	75.9	48762	MoNA-export-LC-MS-MS_Positive_Mode	-0.000102521	-0.770527894	75.8970805	Full match
	FALSE	Hexanoyl-L-Carnitine	C13 H25 N O4	Full match	-0.46	259.17824	260.18552	1.649	8761715.134	7	83.1	DDA for preferred ion	FALSE	8761715.134		8.9
	Checked	Tags	Structure	Name	Formula	Molecular Weight	Best Match	mzVault ID	mzVault Library	DeltaMass [Da]	DeltaMass [ppm]	Match	Compound Match
	FALSE			Hexanoyl-carnitine; AIF; CE10; MS2Dec	C13 H25 N O4	259.17836	57.1	53669	MoNA-export-LC-MS-MS_Positive_Mode	-0.000118423	-0.45691538	50.94366904	Full match
	FALSE			Hexanoyl-carnitine; AIF; CE10; CorrDec	C13 H25 N O4	259.17836	73.7	53672	MoNA-export-LC-MS-MS_Positive_Mode	-0.000118423	-0.45691538	62.78175808	Full match
	FALSE			Hexanoyl-carnitine; AIF; CE30; CorrDec	C13 H25 N O4	259.17836	78.6	53671	MoNA-export-LC-MS-MS_Positive_Mode	-0.000118423	-0.45691538	61.95758893	Full match
	FALSE			Hexanoyl-carnitine; AIF; CE30; MS2Dec	C13 H25 N O4	259.17836	77.7	53668	MoNA-export-LC-MS-MS_Positive_Mode	-0.000118423	-0.45691538	63.37898457	Full match
	FALSE			Hexanoyl-L-Carnitine	C13 H25 N O4	259.17836	78	33870	MoNA-export-LC-MS-MS_Positive_Mode	-0.000118423	-0.45691538	58.77374519	Full match
	FALSE			Hexanoyl-L-Carnitine	C13 H25 N O4	259.17836	89.3	33871	MoNA-export-LC-MS-MS_Positive_Mode	-0.000118423	-0.45691538	76.07767771	Full match
	FALSE			Hexanoyl-L-Carnitine	C13 H25 N O4	259.17836	92.3	33872	MoNA-export-LC-MS-MS_Positive_Mode	-0.000118423	-0.45691538	83.11022655	Full match
	FALSE	GUANIDINEACETIC ACID	C3 H7 N3 O2	Full match	-1.05	117.0537	118.06098	2.638	9584655.219	10	83.1	DDA for preferred ion	FALSE	9584655.219	0.3	10
	Checked	Tags	Structure	Name	Formula	Molecular Weight	Best Match	mzVault ID	mzVault Library	DeltaMass [Da]	DeltaMass [ppm]	Match	Compound Match
	FALSE			Glycocyamine	C3 H7 N3 O2	117.05383	72.3	40246	MoNA-export-LC-MS-MS_Positive_Mode	-0.000122345	-1.045203777	72.32434237	Full match
	FALSE			Glycocyamine	C3 H7 N3 O2	117.05383	72.3	38917	MoNA-export-LC-MS-MS_Positive_Mode	-0.000122345	-1.045203777	72.32434237	Full match
	FALSE			GUANIDINEACETIC ACID	C3 H7 N3 O2	117.05383	75.3	47783	MoNA-export-LC-MS-MS_Positive_Mode	-0.000122345	-1.045203777	75.33440538	Full match
	FALSE			GUANIDINEACETIC ACID	C3 H7 N3 O2	117.05383	75.9	50649	MoNA-export-LC-MS-MS_Positive_Mode	-0.000122345	-1.045203777	75.89048924	Full match
	FALSE			GUANIDINEACETIC ACID	C3 H7 N3 O2	117.05383	76.2	48406	MoNA-export-LC-MS-MS_Positive_Mode	-0.000122345	-1.045203777	76.21696806	Full match
	FALSE			GUANIDINOACETATE	C3 H7 N3 O2	117.05383	78.6	90242	MoNA-export-LC-MS-MS_Positive_Mode	-0.000122345	-1.045203777	78.55659121	Full match
	FALSE			GUANIDINOACETATE	C3 H7 N3 O2	117.05383	78.6	74144	MoNA-export-LC-MS-MS_Positive_Mode	-0.000122345	-1.045203777	78.55811845	Full match
	FALSE			GUANIDINEACETIC ACID	C3 H7 N3 O2	117.05383	79.7	48577	MoNA-export-LC-MS-MS_Positive_Mode	-0.000122345	-1.045203777	79.72066471	Full match
	FALSE			GUANIDINOACETATE	C3 H7 N3 O2	117.05383	81.6	51692	MoNA-export-LC-MS-MS_Positive_Mode	-0.000122345	-1.045203777	81.55594804	Full match
	FALSE			GUANIDINEACETIC ACID	C3 H7 N3 O2	117.05383	83.1	48237	MoNA-export-LC-MS-MS_Positive_Mode	-0.000122345	-1.045203777	83.10216712	Full match
	FALSE	PIPECOLIC ACID	C6 H11 N O2	Full match	-0.42	129.07892	130.08621	3.634	890760812.5	13	83.1	DDA for preferred ion	FALSE	890760812.5	4.8	1.3
	Checked	Tags	Structure	Name	Formula	Molecular Weight	Best Match	mzVault ID	mzVault Library	DeltaMass [Da]	DeltaMass [ppm]	Match	Compound Match
	FALSE			Pipecolic acid	C6 H11 N O2	129.07898	58.9	67588	MoNA-export-LC-MS-MS_Positive_Mode	-5.36368E-05	-0.415535051	58.87148255	Full match
	FALSE			1-(2-Hydroxyethyl)pyrrolidin-2-one	C6 H11 N O2	129.07898	76.4	56708	MoNA-export-LC-MS-MS_Positive_Mode	-5.36368E-05	-0.415535051	76.44416751	Full match
	FALSE			N-Methylproline	C6 H11 N O2	129.07898	69.6	68549	MoNA-export-LC-MS-MS_Positive_Mode	-5.36368E-05	-0.415535051	69.57240854	Full match
	FALSE			1-(2-Hydroxyethyl)pyrrolidin-2-one	C6 H11 N O2	129.07898	75.5	56707	MoNA-export-LC-MS-MS_Positive_Mode	-5.36368E-05	-0.415535051	75.52836238	Full match
	FALSE			N,N-Dimethylacetoacetamide	C6 H11 N O2	129.07898	79.4	56972	MoNA-export-LC-MS-MS_Positive_Mode	-5.36368E-05	-0.415535051	79.42866625	Full match
	FALSE			Pipecolic acid	C6 H11 N O2	129.07898	77.8	68439	MoNA-export-LC-MS-MS_Positive_Mode	-5.36368E-05	-0.415535051	76.64538732	Full match
	FALSE			PIPECOLIC ACID	C6 H11 N O2	129.07898	78.9	51476	MoNA-export-LC-MS-MS_Positive_Mode	-5.36368E-05	-0.415535051	78.91124407	Full match
	FALSE			DL-Pipecolinic acid	C6 H11 N O2	129.07898	78.8	38878	MoNA-export-LC-MS-MS_Positive_Mode	-5.36368E-05	-0.415535051	77.92527536	Full match
	FALSE			DL-Pipecolinic acid	C6 H11 N O2	129.07898	78.8	40219	MoNA-export-LC-MS-MS_Positive_Mode	-5.36368E-05	-0.415535051	77.92527536	Full match
	FALSE			PIPECOLIC ACID	C6 H11 N O2	129.07898	83	51475	MoNA-export-LC-MS-MS_Positive_Mode	-5.36368E-05	-0.415535051	82.9611628	Full match
	FALSE			PIPECOLIC ACID	C6 H11 N O2	129.07898	80.1	47858	MoNA-export-LC-MS-MS_Positive_Mode	-5.36368E-05	-0.415535051	80.1459908	Full match
	FALSE			PIPECOLIC ACID	C6 H11 N O2	129.07898	82.8	51478	MoNA-export-LC-MS-MS_Positive_Mode	-5.36368E-05	-0.415535051	82.80101424	Full match
	FALSE			PIPECOLIC ACID	C6 H11 N O2	129.07898	83.1	48511	MoNA-export-LC-MS-MS_Positive_Mode	-5.36368E-05	-0.415535051	83.07923878	Full match
	FALSE	Carvedilol	C24 H26 N2 O4	Full match	0.3	406.18938	407.19666	0.544	1331096.706	3	83.1	DDA for preferred ion	FALSE	1331096.706		5.5
	Checked	Tags	Structure	Name	Formula	Molecular Weight	Best Match	mzVault ID	mzVault Library	DeltaMass [Da]	DeltaMass [ppm]	Match	Compound Match
	FALSE			Carvedilol	C24 H26 N2 O4	406.18926	62.2	68033	MoNA-export-LC-MS-MS_Positive_Mode	0.000121463	0.299031635	62.18436433	Full match
	FALSE			Carvedilol	C24 H26 N2 O4	406.18926	81	91508	MoNA-export-LC-MS-MS_Positive_Mode	0.000121463	0.299031635	80.97215767	Full match
	FALSE			Carvedilol	C24 H26 N2 O4	406.18926	83.1	68892	MoNA-export-LC-MS-MS_Positive_Mode	0.000121463	0.299031635	83.05988586	Full match
	FALSE	5-Methylcytidine	C10 H15 N3 O5	Full match	-0.66	257.101	258.10828	1.994	1172984.069	10	83	DDA for preferred ion	FALSE	1172984.069		8.3
	Checked	Tags	Structure	Name	Formula	Molecular Weight	Best Match	mzVault ID	mzVault Library	DeltaMass [Da]	DeltaMass [ppm]	Match	Compound Match
	FALSE			5-Methylcytidine	C10 H15 N3 O5	257.10117	55.8	33765	MoNA-export-LC-MS-MS_Positive_Mode	-0.000170713	-0.663990802	55.82790111	Full match
	FALSE			5-Methylcytidine	C10 H15 N3 O5	257.10117	61.9	92139	MoNA-export-LC-MS-MS_Positive_Mode	-0.000170713	-0.663990802	61.87201535	Full match
	FALSE			5-Methylcytidine	C10 H15 N3 O5	257.10117	67.7	92160	MoNA-export-LC-MS-MS_Positive_Mode	-0.000170713	-0.663990802	67.71256034	Full match
	FALSE			5-Methylcytidine	C10 H15 N3 O5	257.10117	66.5	92149	MoNA-export-LC-MS-MS_Positive_Mode	-0.000170713	-0.663990802	66.45162332	Full match
	FALSE			5-Methylcytidine	C10 H15 N3 O5	257.10117	67.1	68139	MoNA-export-LC-MS-MS_Positive_Mode	-0.000170713	-0.663990802	67.14304948	Full match
	FALSE			3-Methylcytidine	C10 H15 N3 O5	257.10117	71.5	69051	MoNA-export-LC-MS-MS_Positive_Mode	-0.000170713	-0.663990802	71.48213282	Full match
	FALSE			5-Methylcytidine	C10 H15 N3 O5	257.10117	69.3	33766	MoNA-export-LC-MS-MS_Positive_Mode	-0.000170713	-0.663990802	69.30185022	Full match
	FALSE			5-Methylcytidine	C10 H15 N3 O5	257.10117	70.3	69003	MoNA-export-LC-MS-MS_Positive_Mode	-0.000170713	-0.663990802	70.27776047	Full match
	FALSE			3-Methylcytidine	C10 H15 N3 O5	257.10117	75	68185	MoNA-export-LC-MS-MS_Positive_Mode	-0.000170713	-0.663990802	74.9759239	Full match
	FALSE			5-Methylcytidine	C10 H15 N3 O5	257.10117	83	33767	MoNA-export-LC-MS-MS_Positive_Mode	-0.000170713	-0.663990802	83.00323156	Full match
	FALSE	5-HYDROXYLYSINE	C6 H14 N2 O3	Full match	-0.5	162.10036	163.10765	3.755	1526033.482	14	82.8	DDA for preferred ion	FALSE	1526033.482		5.5
	Checked	Tags	Structure	Name	Formula	Molecular Weight	Best Match	mzVault ID	mzVault Library	DeltaMass [Da]	DeltaMass [ppm]	Match	Compound Match
	FALSE			DL-5-Hydroxylysine	C6 H14 N2 O3	162.10044	55.8	40268	MoNA-export-LC-MS-MS_Positive_Mode	-8.09229E-05	-0.499214537	55.80127258	Full match
	FALSE			DL-5-HYDROXYLYSINE	C6 H14 N2 O3	162.10044	63.4	73956	MoNA-export-LC-MS-MS_Positive_Mode	-8.09229E-05	-0.499214537	63.44795313	Full match
	FALSE			DL-5-HYDROXYLYSINE	C6 H14 N2 O3	162.10044	64.7	73955	MoNA-export-LC-MS-MS_Positive_Mode	-8.09229E-05	-0.499214537	64.72178772	Full match
	FALSE			5-Hydroxylysine; AIF; CE0; MS2Dec	C6 H14 N2 O3	162.10044	69.8	52809	MoNA-export-LC-MS-MS_Positive_Mode	-8.09229E-05	-0.499214537	69.77735246	Full match
	FALSE			5-HYDROXYLYSINE	C6 H14 N2 O3	162.10044	73.5	47898	MoNA-export-LC-MS-MS_Positive_Mode	-8.09229E-05	-0.499214537	73.51834186	Full match
	FALSE			5-HYDROXYLYSINE	C6 H14 N2 O3	162.10044	73.5	51802	MoNA-export-LC-MS-MS_Positive_Mode	-8.09229E-05	-0.499214537	73.52610053	Full match
	FALSE			DL-5-HYDROXYLYSINE	C6 H14 N2 O3	162.10044	74.1	54639	MoNA-export-LC-MS-MS_Positive_Mode	-8.09229E-05	-0.499214537	74.13713458	Full match
	FALSE			5-HYDROXYLYSINE	C6 H14 N2 O3	162.10044	74.6	48583	MoNA-export-LC-MS-MS_Positive_Mode	-8.09229E-05	-0.499214537	74.58194568	Full match
	FALSE			5-HYDROXYLYSINE	C6 H14 N2 O3	162.10044	75.3	49135	MoNA-export-LC-MS-MS_Positive_Mode	-8.09229E-05	-0.499214537	75.34832557	Full match
	FALSE			5-HYDROXYLYSINE	C6 H14 N2 O3	162.10044	76.6	50770	MoNA-export-LC-MS-MS_Positive_Mode	-8.09229E-05	-0.499214537	76.57563349	Full match
	FALSE			delta-Hydroxylysine	C6 H14 N2 O3	162.10044	76.9	68838	MoNA-export-LC-MS-MS_Positive_Mode	-8.09229E-05	-0.499214537	76.8938722	Full match
	FALSE			5-HYDROXYLYSINE	C6 H14 N2 O3	162.10044	78.1	47788	MoNA-export-LC-MS-MS_Positive_Mode	-8.09229E-05	-0.499214537	78.06256556	Full match
	FALSE			5-HYDROXYLYSINE	C6 H14 N2 O3	162.10044	80.4	51236	MoNA-export-LC-MS-MS_Positive_Mode	-8.09229E-05	-0.499214537	80.37522264	Full match
	FALSE			5-HYDROXYLYSINE	C6 H14 N2 O3	162.10044	82.8	48417	MoNA-export-LC-MS-MS_Positive_Mode	-8.09229E-05	-0.499214537	82.81318402	Full match
	FALSE	1,5-Naphthalenediamine	C10 H10 N2	Invalid mass	-107705.92	141.05777	159.0916	1.847	59955091.73	6	82.7	DDA for other ion	FALSE	59955091.73		8.4
	Checked	Tags	Structure	Name	Formula	Molecular Weight	Best Match	mzVault ID	mzVault Library	DeltaMass [Da]	DeltaMass [ppm]	Match	Compound Match
	FALSE			1,5-Naphthalenediamine	C10 H10 N2	158.0844	82.6	58293	MoNA-export-LC-MS-MS_Positive_Mode	-17.02662552	-107705.9198	82.58773668	Invalid mass
	FALSE			1,5-Naphthalenediamine	C10 H10 N2	158.0844	58.8	58295	MoNA-export-LC-MS-MS_Positive_Mode	-17.02662552	-107705.9198	58.83984366	Invalid mass
	FALSE			1,5-Naphthalenediamine	C10 H10 N2	158.0844	58.9	58297	MoNA-export-LC-MS-MS_Positive_Mode	-17.02662552	-107705.9198	58.87213637	Invalid mass
	FALSE			1,5-Naphthalenediamine	C10 H10 N2	158.0844	59.6	58296	MoNA-export-LC-MS-MS_Positive_Mode	-17.02662552	-107705.9198	59.62012421	Invalid mass
	FALSE			1,5-Naphthalenediamine	C10 H10 N2	158.0844	80.9	58294	MoNA-export-LC-MS-MS_Positive_Mode	-17.02662552	-107705.9198	80.91919597	Invalid mass
	FALSE			1,5-Naphthalenediamine	C10 H10 N2	158.0844	82.7	58292	MoNA-export-LC-MS-MS_Positive_Mode	-17.02662552	-107705.9198	82.66494304	Invalid mass
	FALSE	Trehalose	C12 H22 O11	Invalid mass	64253.04	364.09822	365.1055	2.649	1218099.571	10	82.6	DDA for preferred ion	FALSE	1218099.571	0.3	7.7
	Checked	Tags	Structure	Name	Formula	Molecular Weight	Best Match	mzVault ID	mzVault Library	DeltaMass [Da]	DeltaMass [ppm]	Match	Compound Match
	FALSE			MALTOSE	C12 H22 O11	342.11621	63.3	73874	MoNA-export-LC-MS-MS_Positive_Mode	21.98200805	64253.04422	63.28223222	Invalid mass
	FALSE			MALTOSE	C12 H22 O11	342.11621	64.3	73869	MoNA-export-LC-MS-MS_Positive_Mode	21.98200805	64253.04422	64.28887405	Invalid mass
	FALSE			Trehalose	C12 H22 O11	342.11621	82.6	79076	MoNA-export-LC-MS-MS_Positive_Mode	21.98200805	64253.04422	82.58676526	Invalid mass
	FALSE			MALTOSE	C12 H22 O11	342.11621	69.2	73877	MoNA-export-LC-MS-MS_Positive_Mode	21.98200805	64253.04422	64.43671945	Invalid mass
	FALSE			Melibiose	C12 H22 O11	342.11621	72.7	17178	MoNA-export-LC-MS-MS_Positive_Mode	21.98200805	64253.04422	58.19089721	Invalid mass
	FALSE			isomaltulose	C12 H22 O11	342.11621	74	27933	MoNA-export-LC-MS-MS_Positive_Mode	21.98200805	64253.04422	56.16563428	Invalid mass
	FALSE			Melibiose	C12 H22 O11	342.11621	74.2	27910	MoNA-export-LC-MS-MS_Positive_Mode	21.98200805	64253.04422	56.51874692	Invalid mass
	FALSE			Melibiose	C12 H22 O11	342.11621	74.3	17180	MoNA-export-LC-MS-MS_Positive_Mode	21.98200805	64253.04422	57.08063455	Invalid mass
	FALSE			Melibiose	C12 H22 O11	342.11621	74.3	27909	MoNA-export-LC-MS-MS_Positive_Mode	21.98200805	64253.04422	56.68777995	Invalid mass
	FALSE			Melibiose	C12 H22 O11	342.11621	75.5	17179	MoNA-export-LC-MS-MS_Positive_Mode	21.98200805	64253.04422	58.68549163	Invalid mass
	FALSE	Losartan	C22 H23 Cl N6 O	Full match	-0.36	422.16203	423.16931	0.345	10089122.75	12	82.4	DDA for preferred ion	FALSE	10089122.75		10
	Checked	Tags	Structure	Name	Formula	Molecular Weight	Best Match	mzVault ID	mzVault Library	DeltaMass [Da]	DeltaMass [ppm]	Match	Compound Match
	FALSE			Losartan	C22 H23 Cl N6 O	422.16219	77.9	95553	MoNA-export-LC-MS-MS_Positive_Mode	-0.000152097	-0.360279928	77.88627511	Full match
	FALSE			Losartan	C22 H23 Cl N6 O	422.16219	78.2	83689	MoNA-export-LC-MS-MS_Positive_Mode	-0.000152097	-0.360279928	78.18439516	Full match
	FALSE			Losartan	C22 H23 Cl N6 O	422.16219	80.8	68641	MoNA-export-LC-MS-MS_Positive_Mode	-0.000152097	-0.360279928	80.83934218	Full match
	FALSE			Losartan	C22 H23 Cl N6 O	422.16219	82.1	33681	MoNA-export-LC-MS-MS_Positive_Mode	-0.000152097	-0.360279928	82.13941542	Full match
	FALSE			Losartan	C22 H23 Cl N6 O	422.16219	82.4	33440	MoNA-export-LC-MS-MS_Positive_Mode	-0.000152097	-0.360279928	82.38490294	Full match
	FALSE			Losartan	C22 H23 Cl N6 O	422.16219	77.9	95556	MoNA-export-LC-MS-MS_Positive_Mode	-0.000152097	-0.360279928	77.88627511	Full match
	FALSE			Losartan	C22 H23 Cl N6 O	422.16219	77.3	95555	MoNA-export-LC-MS-MS_Positive_Mode	-0.000152097	-0.360279928	77.27448464	Full match
	FALSE			Losartan	C22 H23 Cl N6 O	422.16219	76.9	67785	MoNA-export-LC-MS-MS_Positive_Mode	-0.000152097	-0.360279928	76.88164517	Full match
	FALSE			Losartan	C22 H23 Cl N6 O	422.16219	76	73348	MoNA-export-LC-MS-MS_Positive_Mode	-0.000152097	-0.360279928	76.03162262	Full match
	FALSE			Losartan	C22 H23 Cl N6 O	422.16219	56.5	95558	MoNA-export-LC-MS-MS_Positive_Mode	-0.000152097	-0.360279928	56.47744915	Full match
	FALSE			Losartan	C22 H23 Cl N6 O	422.16219	60	73350	MoNA-export-LC-MS-MS_Positive_Mode	-0.000152097	-0.360279928	59.96612414	Full match
	FALSE			Losartan	C22 H23 Cl N6 O	422.16219	75.6	73347	MoNA-export-LC-MS-MS_Positive_Mode	-0.000152097	-0.360279928	75.5716156	Full match
	FALSE	Terazosin	C19 H25 N5 O4	Full match	0.57	387.19087	388.19815	0.466	13258908.08	3	82.1	DDA for preferred ion	FALSE	13258908.08		7.8
	Checked	Tags	Structure	Name	Formula	Molecular Weight	Best Match	mzVault ID	mzVault Library	DeltaMass [Da]	DeltaMass [ppm]	Match	Compound Match
	FALSE			Terazosin	C19 H25 N5 O4	387.19065	82.1	68351	MoNA-export-LC-MS-MS_Positive_Mode	0.000219855	0.567820435	82.13026626	Full match
	FALSE			Terazosin HCl (Hytrin)	C19 H30 Cl N5 O6	459.18846	79.4	91403	MoNA-export-LC-MS-MS_Positive_Mode	-71.9975872	-156793.1106	79.39161193	Invalid mass
	FALSE			Terazosin	C19 H25 N5 O4	387.19065	78.5	67499	MoNA-export-LC-MS-MS_Positive_Mode	0.000219855	0.567820435	78.4886512	Full match
	FALSE	beta-Alanine; AIF; CE0; MS2Dec	C3 H7 N O2	Full match	-1.38	89.04756	90.05483	2.761	7615205.239	12	82	DDA for preferred ion	FALSE	7615205.239	0.7	8.4
	Checked	Tags	Structure	Name	Formula	Molecular Weight	Best Match	mzVault ID	mzVault Library	DeltaMass [Da]	DeltaMass [ppm]	Match	Compound Match
	FALSE			beta-Alanine; AIF; CE10; MS2Dec	C3 H7 N O2	89.04768	53	53228	MoNA-export-LC-MS-MS_Positive_Mode	-0.00012286	-1.379710574	52.9526801	Full match
	FALSE			beta-Alanine; AIF; CE30; MS2Dec	C3 H7 N O2	89.04768	79.5	53227	MoNA-export-LC-MS-MS_Positive_Mode	-0.00012286	-1.379710574	79.49502054	Full match
	FALSE			BETA-ALANINE	C3 H7 N O2	89.04768	57.3	51872	MoNA-export-LC-MS-MS_Positive_Mode	-0.00012286	-1.379710574	57.34763626	Full match
	FALSE			BETA-ALANINE	C3 H7 N O2	89.04768	65	48392	MoNA-export-LC-MS-MS_Positive_Mode	-0.00012286	-1.379710574	64.99609598	Full match
	FALSE			beta-Alanine	C3 H7 N O2	89.04768	65.8	68917	MoNA-export-LC-MS-MS_Positive_Mode	-0.00012286	-1.379710574	65.77622116	Full match
	FALSE			beta-Alanine; AIF; CE0; MS2Dec	C3 H7 N O2	89.04768	82	53229	MoNA-export-LC-MS-MS_Positive_Mode	-0.00012286	-1.379710574	82.03381965	Full match
	FALSE			BETA-ALANINE	C3 H7 N O2	89.04768	62.1	49194	MoNA-export-LC-MS-MS_Positive_Mode	-0.00012286	-1.379710574	62.05325066	Full match
	FALSE			BETA-ALANINE	C3 H7 N O2	89.04768	79.8	47765	MoNA-export-LC-MS-MS_Positive_Mode	-0.00012286	-1.379710574	79.79206463	Full match
	FALSE			L-ALANINE	C3 H7 N O2	89.04768	66.8	73474	MoNA-export-LC-MS-MS_Positive_Mode	-0.00012286	-1.379710574	66.80094611	Full match
	FALSE			D-ALANINE	C3 H7 N O2	89.04768	69.9	73965	MoNA-export-LC-MS-MS_Positive_Mode	-0.00012286	-1.379710574	69.94553573	Full match
	FALSE			D-ALANINE	C3 H7 N O2	89.04768	66.6	73964	MoNA-export-LC-MS-MS_Positive_Mode	-0.00012286	-1.379710574	66.64812981	Full match
	FALSE			SARCOSINE	C3 H7 N O2	89.04768	69.5	47784	MoNA-export-LC-MS-MS_Positive_Mode	-0.00012286	-1.379710574	69.53516647	Full match
	FALSE	N6,N6-dimethyllysine	C8 H18 N2 O2	Invalid mass	-97777.37	157.11019	175.14401	3.735	64109585.95	8	82	DDA for other ion	FALSE	64109585.95		8.4
	Checked	Tags	Structure	Name	Formula	Molecular Weight	Best Match	mzVault ID	mzVault Library	DeltaMass [Da]	DeltaMass [ppm]	Match	Compound Match
	FALSE			N,N-Dimethyl-lysine; LC-tDDA; CE40	C8 H18 N2 O2	174.13683	54.2	51981	MoNA-export-LC-MS-MS_Positive_Mode	-17.02664157	-97777.37306	54.24987583	Invalid mass
	FALSE			N,N-Dimethyl-lysine; LC-tDDA; CE30	C8 H18 N2 O2	174.13683	57.8	51982	MoNA-export-LC-MS-MS_Positive_Mode	-17.02664157	-97777.37306	57.77989733	Invalid mass
	FALSE			N,N-Dimethyl-lysine; AIF; CE30; MS2Dec	C8 H18 N2 O2	174.13683	61.2	52825	MoNA-export-LC-MS-MS_Positive_Mode	-17.02664157	-97777.37306	61.24803885	Invalid mass
	FALSE			N,N-Dimethyl-lysine; AIF; CE0; MS2Dec	C8 H18 N2 O2	174.13683	73.6	52827	MoNA-export-LC-MS-MS_Positive_Mode	-17.02664157	-97777.37306	73.64427006	Invalid mass
	FALSE			N,N-Dimethyl-lysine; LC-tDDA; CE20	C8 H18 N2 O2	174.13683	68.6	51983	MoNA-export-LC-MS-MS_Positive_Mode	-17.02664157	-97777.37306	68.56529594	Invalid mass
	FALSE			N,N-Dimethyl-lysine; AIF; CE10; MS2Dec	C8 H18 N2 O2	174.13683	71.7	52826	MoNA-export-LC-MS-MS_Positive_Mode	-17.02664157	-97777.37306	71.73686554	Invalid mass
	FALSE			N,N-Dimethyl-lysine; LC-tDDA; CE10	C8 H18 N2 O2	174.13683	74.2	51984	MoNA-export-LC-MS-MS_Positive_Mode	-17.02664157	-97777.37306	74.21894236	Invalid mass
	FALSE			N6,N6-dimethyllysine	C8 H18 N2 O2	174.13683	82	54260	MoNA-export-LC-MS-MS_Positive_Mode	-17.02664157	-97777.37306	82.00525805	Invalid mass
	FALSE	DIETHANOLAMINE	C4 H11 N O2	Invalid mass	-304783.24	73.05267	106.08616	2.057	26451059.34	7	81.8	DDA for other ion	FALSE	1395992.356	3.5	5.5
	Checked	Tags	Structure	Name	Formula	Molecular Weight	Best Match	mzVault ID	mzVault Library	DeltaMass [Da]	DeltaMass [ppm]	Match	Compound Match
	FALSE			Diethanolamine	C4 H11 N O2	105.07898	64.4	39218	MoNA-export-LC-MS-MS_Positive_Mode	-32.02631154	-304783.2401	64.44079773	Invalid mass
	FALSE			DIETHANOLAMINE	C4 H11 N O2	105.07898	81.8	48313	MoNA-export-LC-MS-MS_Positive_Mode	-32.02631154	-304783.2401	81.79877231	Invalid mass
	FALSE			DIETHANOLAMINE	C4 H11 N O2	105.07898	50.8	49281	MoNA-export-LC-MS-MS_Positive_Mode	-32.02631154	-304783.2401	50.75265653	Invalid mass
	FALSE			DIETHANOLAMINE	C4 H11 N O2	105.07898	68.9	51682	MoNA-export-LC-MS-MS_Positive_Mode	-32.02631154	-304783.2401	68.85708929	Invalid mass
	FALSE			DIETHANOLAMINE	C4 H11 N O2	105.07898	69	74141	MoNA-export-LC-MS-MS_Positive_Mode	-32.02631154	-304783.2401	68.97246831	Invalid mass
	FALSE			DIETHANOLAMINE	C4 H11 N O2	105.07898	75.6	47718	MoNA-export-LC-MS-MS_Positive_Mode	-32.02631154	-304783.2401	75.60908164	Invalid mass
	FALSE			Diethanolamine	C4 H11 N O2	105.07898	64.4	40516	MoNA-export-LC-MS-MS_Positive_Mode	-32.02631154	-304783.2401	64.44079773	Invalid mass
	FALSE	5-AMINOPENTANOIC ACID	C5 H11 N O2	Full match	-0.72	117.07889	118.08617	2.68	15607283.27	10	81.8	DDA for preferred ion	FALSE	15607283.27		3.5
	Checked	Tags	Structure	Name	Formula	Molecular Weight	Best Match	mzVault ID	mzVault Library	DeltaMass [Da]	DeltaMass [ppm]	Match	Compound Match
	FALSE			5-AMINOPENTANOIC ACID	C5 H11 N O2	117.07898	81.8	48226	MoNA-export-LC-MS-MS_Positive_Mode	-8.43589E-05	-0.720529626	81.78590815	Full match
	FALSE			Valine	C5 H11 N O2	117.07898	88.4	79133	MoNA-export-LC-MS-MS_Positive_Mode	-8.43589E-05	-0.720529626	63.54324246	Full match
	FALSE			L-Valine	C5 H11 N O2	117.07898	88.5	34365	MoNA-export-LC-MS-MS_Positive_Mode	-8.43589E-05	-0.720529626	63.65860204	Full match
	FALSE			Valine	C5 H11 N O2	117.07898	88.6	79126	MoNA-export-LC-MS-MS_Positive_Mode	-8.43589E-05	-0.720529626	63.59034208	Full match
	FALSE			Valine	C5 H11 N O2	117.07898	88.8	79134	MoNA-export-LC-MS-MS_Positive_Mode	-8.43589E-05	-0.720529626	63.63476019	Full match
	FALSE			Valine	C5 H11 N O2	117.07898	88.8	79139	MoNA-export-LC-MS-MS_Positive_Mode	-8.43589E-05	-0.720529626	63.63475987	Full match
	FALSE			Valine	C5 H11 N O2	117.07898	88.9	79136	MoNA-export-LC-MS-MS_Positive_Mode	-8.43589E-05	-0.720529626	63.54324122	Full match
	FALSE			Valine	C5 H11 N O2	117.07898	88.9	79138	MoNA-export-LC-MS-MS_Positive_Mode	-8.43589E-05	-0.720529626	63.54324246	Full match
	FALSE			Valine	C5 H11 N O2	117.07898	88.9	79124	MoNA-export-LC-MS-MS_Positive_Mode	-8.43589E-05	-0.720529626	63.67474443	Full match
	FALSE			Valine	C5 H11 N O2	117.07898	89.3	79140	MoNA-export-LC-MS-MS_Positive_Mode	-8.43589E-05	-0.720529626	63.64774853	Full match
	FALSE	4-HYDROXYBENZALDEHYDE	C7 H6 O2	Full match	-0.7	122.03669	123.04397	2.255	5484003.492	8	81.7	DDA for preferred ion	FALSE	5484003.492		8.6
	Checked	Tags	Structure	Name	Formula	Molecular Weight	Best Match	mzVault ID	mzVault Library	DeltaMass [Da]	DeltaMass [ppm]	Match	Compound Match
	FALSE			4-HYDROXYBENZALDEHYDE	C7 H6 O2	122.03678	60.7	51115	MoNA-export-LC-MS-MS_Positive_Mode	-8.53816E-05	-0.699638415	60.739004	Full match
	FALSE			4-HYDROXYBENZALDEHYDE	C7 H6 O2	122.03678	65.7	47748	MoNA-export-LC-MS-MS_Positive_Mode	-8.53816E-05	-0.699638415	65.65601044	Full match
	FALSE			4-Hydroxybenzaldehyde	C7 H6 O2	122.03678	70.1	69035	MoNA-export-LC-MS-MS_Positive_Mode	-8.53816E-05	-0.699638415	70.11336506	Full match
	FALSE			3-Hydroxybenzaldehyde	C7 H6 O2	122.03678	71.8	69061	MoNA-export-LC-MS-MS_Positive_Mode	-8.53816E-05	-0.699638415	71.75552208	Full match
	FALSE			Benzoic acid	C7 H6 O2	122.03678	75.1	34148	MoNA-export-LC-MS-MS_Positive_Mode	-8.53816E-05	-0.699638415	75.0504132	Full match
	FALSE			4-HYDROXYBENZALDEHYDE	C7 H6 O2	122.03678	75.5	51116	MoNA-export-LC-MS-MS_Positive_Mode	-8.53816E-05	-0.699638415	75.52385023	Full match
	FALSE			Benzoic acid	C7 H6 O2	122.03678	76.7	68922	MoNA-export-LC-MS-MS_Positive_Mode	-8.53816E-05	-0.699638415	76.73951575	Full match
	FALSE			4-HYDROXYBENZALDEHYDE	C7 H6 O2	122.03678	81.7	48367	MoNA-export-LC-MS-MS_Positive_Mode	-8.53816E-05	-0.699638415	81.67828535	Full match
	FALSE	3-Pyridinol	C5 H5 N O	Full match	-1.47	95.03697	96.04425	0.274	62874938.12	8	81.6	DDA for preferred ion	FALSE	62874938.12		8.4
	Checked	Tags	Structure	Name	Formula	Molecular Weight	Best Match	mzVault ID	mzVault Library	DeltaMass [Da]	DeltaMass [ppm]	Match	Compound Match
	FALSE			3-Hydroxypyridine	C5 H5 N O	95.03711	58.9	39015	MoNA-export-LC-MS-MS_Positive_Mode	-0.000139892	-1.471969352	58.8707568	Full match
	FALSE			3-Hydroxypyridine	C5 H5 N O	95.03711	58.9	40321	MoNA-export-LC-MS-MS_Positive_Mode	-0.000139892	-1.471969352	58.87075688	Full match
	FALSE			2-Hydroxypyridine; AIF; CE10; CorrDec	C5 H5 N O	95.03711	62.3	52552	MoNA-export-LC-MS-MS_Positive_Mode	-0.000139892	-1.471969352	62.28561086	Full match
	FALSE			4-Hydroxypyridine; AIF; CE10; CorrDec	C5 H5 N O	95.03711	67.8	52883	MoNA-export-LC-MS-MS_Positive_Mode	-0.000139892	-1.471969352	67.76341703	Full match
	FALSE			2-HYDROXYPYRIDINE	C5 H5 N O	95.03711	70	51852	MoNA-export-LC-MS-MS_Positive_Mode	-0.000139892	-1.471969352	70.02006227	Full match
	FALSE			3-Hydroxypyridine	C5 H5 N O	95.03711	70.5	40320	MoNA-export-LC-MS-MS_Positive_Mode	-0.000139892	-1.471969352	70.50018159	Full match
	FALSE			3-Hydroxypyridine	C5 H5 N O	95.03711	70.5	39014	MoNA-export-LC-MS-MS_Positive_Mode	-0.000139892	-1.471969352	70.50018169	Full match
	FALSE			3-Pyridinol	C5 H5 N O	95.03711	81.6	33745	MoNA-export-LC-MS-MS_Positive_Mode	-0.000139892	-1.471969352	81.5824672	Full match
	FALSE	gamma-Glutamylleucine	C11 H20 N2 O5	Full match	-0.22	260.13716	261.14444	2.722	2014545.214	2	81.6	DDA for preferred ion	FALSE	2014545.214		5.9
	Checked	Tags	Structure	Name	Formula	Molecular Weight	Best Match	mzVault ID	mzVault Library	DeltaMass [Da]	DeltaMass [ppm]	Match	Compound Match
	FALSE			gamma-Glutamylleucine	C11 H20 N2 O5	260.13722	76.3	67899	MoNA-export-LC-MS-MS_Positive_Mode	-5.69707E-05	-0.219002365	76.2848358	Full match
	FALSE			gamma-Glutamylleucine	C11 H20 N2 O5	260.13722	81.6	68760	MoNA-export-LC-MS-MS_Positive_Mode	-5.69707E-05	-0.219002365	81.57770141	Full match
	FALSE	Omeprazole	C17 H19 N3 O3 S	Full match	0.15	345.11476	346.12204	0.29	7915444.777	15	81.4	DDA for preferred ion	FALSE	7915444.777		9.5
[truncated: 6,422 more rows]
