# Supplementary material for: Common data models to streamline metabolomics processing and annotation, and implementation in a Python pipeline
Source: PLoS Comput Biol. 2024 Jun 6;20(6):e1011912. doi: 10.1371/journal.pcbi.1011912 (PMC11185459; doi:10.1371/journal.pcbi.1011912)
Supplement: S4 File — (ZIP) [file pcbi.1011912.s006.zip › notebooks/manuscript/figures/Figure 3/CD_MoNA_RP_neg.csv]

Tags	Checked	Name	Formula	Annot. Source: mzVault Search	Annot. DeltaMass [ppm]	Calc. MW	m/z	RT [min]	Area (Max.)	# mzVault Results	mzVault Best Match	MS2	Background	Group Area: Sample_01	Peak Rating: Blank_02.raw (F1)	Peak Rating: Sample_01.raw (F7)
	FALSE	2,6-DIHYDROXYBENZOIC ACID	C7 H6 O4	Full match	1.39	154.02682	153.01955	1.508	5958453.665	10	95	DDA for preferred ion	FALSE	5958453.665		8.4
	Checked	Tags	Structure	Name	Formula	Molecular Weight	Best Match	mzVault ID	mzVault Library	DeltaMass [Da]	DeltaMass [ppm]	Match	Compound Match
	FALSE			3,5-DIHYDROXYBENZOIC ACID	C7 H6 O4	154.02661	74.2	24926	MoNA-export-LC-MS-MS_Negative_Mode	0.000214603	1.393286224	74.22542617	Full match
	FALSE			3,4-Dihydroxybenzoic acid	C7 H6 O4	154.02661	89.8	20686	MoNA-export-LC-MS-MS_Negative_Mode	0.000214603	1.393286224	69.67363768	Full match
	FALSE			3,4-Dihydroxybenzoic acid	C7 H6 O4	154.02661	89.8	21979	MoNA-export-LC-MS-MS_Negative_Mode	0.000214603	1.393286224	69.67363768	Full match
	FALSE			3,5-DIHYDROXYBENZOIC ACID	C7 H6 O4	154.02661	68.6	24925	MoNA-export-LC-MS-MS_Negative_Mode	0.000214603	1.393286224	68.58641361	Full match
	FALSE			3,4-DIHYDROXYBENZOATE	C7 H6 O4	154.02661	87.7	23845	MoNA-export-LC-MS-MS_Negative_Mode	0.000214603	1.393286224	67.99922031	Full match
	FALSE			2,3-DIHYDROXYBENZOIC ACID	C7 H6 O4	154.02661	87.7	23855	MoNA-export-LC-MS-MS_Negative_Mode	0.000214603	1.393286224	67.95402542	Full match
	FALSE			3,5-DIHYDROXYBENZOIC ACID	C7 H6 O4	154.02661	79.5	23682	MoNA-export-LC-MS-MS_Negative_Mode	0.000214603	1.393286224	79.53505439	Full match
	FALSE			2,6-DIHYDROXYBENZOIC ACID	C7 H6 O4	154.02661	81.6	24546	MoNA-export-LC-MS-MS_Negative_Mode	0.000214603	1.393286224	81.6384635	Full match
	FALSE			2,6-DIHYDROXYBENZOIC ACID	C7 H6 O4	154.02661	95	23523	MoNA-export-LC-MS-MS_Negative_Mode	0.000214603	1.393286224	94.99216179	Full match
	FALSE			2,6-DIHYDROXYBENZOIC ACID	C7 H6 O4	154.02661	87	24545	MoNA-export-LC-MS-MS_Negative_Mode	0.000214603	1.393286224	86.98859634	Full match
	FALSE	P-CRESOL SULFATE	C7 H8 O4 S	Full match	-0.17	188.0143	187.00702	1.578	649665211	4	94.9	DDA for preferred ion	FALSE	649665211	7.8	10
	Checked	Tags	Structure	Name	Formula	Molecular Weight	Best Match	mzVault ID	mzVault Library	DeltaMass [Da]	DeltaMass [ppm]	Match	Compound Match
	FALSE			P-CRESOL SULFATE	C7 H8 O4 S	188.01433	79.3	24248	MoNA-export-LC-MS-MS_Negative_Mode	-3.26E-05	-0.173634427	79.34228558	Full match
	FALSE			P-CRESOL SULFATE	C7 H8 O4 S	188.01433	94.9	23415	MoNA-export-LC-MS-MS_Negative_Mode	-3.26E-05	-0.173634427	94.89700297	Full match
	FALSE			P-CRESOL SULFATE	C7 H8 O4 S	188.01433	86.8	24249	MoNA-export-LC-MS-MS_Negative_Mode	-3.26E-05	-0.173634427	86.83073644	Full match
	FALSE			P-CRESOL SULFATE	C7 H8 O4 S	188.01433	79.4	24251	MoNA-export-LC-MS-MS_Negative_Mode	-3.26E-05	-0.173634427	79.42737195	Full match
	FALSE	Ortophosphate	H3 O4 P	Full match	0.9	97.97698	96.96971	0.036	5532616	3	94.8	DDA for preferred ion	FALSE	5532616		3.5
	Checked	Tags	Structure	Name	Formula	Molecular Weight	Best Match	mzVault ID	mzVault Library	DeltaMass [Da]	DeltaMass [ppm]	Match	Compound Match
	FALSE			Ortophosphate	H3 O4 P	97.97689	90.6	15487	MoNA-export-LC-MS-MS_Negative_Mode	8.85E-05	0.903146358	89.92423589	Full match
	FALSE			Ortophosphate	H3 O4 P	97.97689	90.6	15486	MoNA-export-LC-MS-MS_Negative_Mode	8.85E-05	0.903146358	84.92799965	Full match
	FALSE			Ortophosphate	H3 O4 P	97.97689	94.8	15488	MoNA-export-LC-MS-MS_Negative_Mode	8.85E-05	0.903146358	94.79166286	Full match
	FALSE	URIC ACID	C5 H4 N4 O3	Full match	1.5	168.02859	167.02132	0.625	36517597.72	8	94.1	DDA for preferred ion	FALSE	36517597.72	1	6.7
	Checked	Tags	Structure	Name	Formula	Molecular Weight	Best Match	mzVault ID	mzVault Library	DeltaMass [Da]	DeltaMass [ppm]	Match	Compound Match
	FALSE			Uric acid; LC-tDDA; CE20	C5 H4 N4 O3	168.02834	77.8	26993	MoNA-export-LC-MS-MS_Negative_Mode	0.000252258	1.501282517	74.56118168	Full match
	FALSE			Uric acid; LC-tDDA; CE30	C5 H4 N4 O3	168.02834	61.5	26992	MoNA-export-LC-MS-MS_Negative_Mode	0.000252258	1.501282517	59.93593407	Full match
	FALSE			URATE	C5 H4 N4 O3	168.02834	57.6	39931	MoNA-export-LC-MS-MS_Negative_Mode	0.000252258	1.501282517	56.20009367	Full match
	FALSE			URATE	C5 H4 N4 O3	168.02834	57.6	45167	MoNA-export-LC-MS-MS_Negative_Mode	0.000252258	1.501282517	56.19943104	Full match
	FALSE			URIC ACID	C5 H4 N4 O3	168.02834	54.9	26137	MoNA-export-LC-MS-MS_Negative_Mode	0.000252258	1.501282517	54.85505279	Full match
	FALSE			URATE	C5 H4 N4 O3	168.02834	55.6	26274	MoNA-export-LC-MS-MS_Negative_Mode	0.000252258	1.501282517	55.60094133	Full match
	FALSE			Uric acid; LC-tDDA; CE10	C5 H4 N4 O3	168.02834	86	26994	MoNA-export-LC-MS-MS_Negative_Mode	0.000252258	1.501282517	83.32469632	Full match
	FALSE			URIC ACID	C5 H4 N4 O3	168.02834	94.1	24046	MoNA-export-LC-MS-MS_Negative_Mode	0.000252258	1.501282517	94.12899042	Full match
	FALSE	URIC ACID	C5 H4 N4 O3	Full match	0.82	168.02848	167.02121	0.536	312478838.8	8	93.9	DDA for preferred ion	FALSE	312478838.8		8.9
	Checked	Tags	Structure	Name	Formula	Molecular Weight	Best Match	mzVault ID	mzVault Library	DeltaMass [Da]	DeltaMass [ppm]	Match	Compound Match
	FALSE			Uric acid; LC-tDDA; CE20	C5 H4 N4 O3	168.02834	77.8	26993	MoNA-export-LC-MS-MS_Negative_Mode	0.000138567	0.824665751	77.78288471	Full match
	FALSE			Uric acid; LC-tDDA; CE30	C5 H4 N4 O3	168.02834	61.5	26992	MoNA-export-LC-MS-MS_Negative_Mode	0.000138567	0.824665751	61.49073042	Full match
	FALSE			URATE	C5 H4 N4 O3	168.02834	57.6	39931	MoNA-export-LC-MS-MS_Negative_Mode	0.000138567	0.824665751	57.62808316	Full match
	FALSE			URATE	C5 H4 N4 O3	168.02834	57.6	45167	MoNA-export-LC-MS-MS_Negative_Mode	0.000138567	0.824665751	57.62737279	Full match
	FALSE			URIC ACID	C5 H4 N4 O3	168.02834	54.9	26137	MoNA-export-LC-MS-MS_Negative_Mode	0.000138567	0.824665751	53.70139592	Full match
	FALSE			URATE	C5 H4 N4 O3	168.02834	55.6	26274	MoNA-export-LC-MS-MS_Negative_Mode	0.000138567	0.824665751	53.8557969	Full match
	FALSE			Uric acid; LC-tDDA; CE10	C5 H4 N4 O3	168.02834	86	26994	MoNA-export-LC-MS-MS_Negative_Mode	0.000138567	0.824665751	85.98185424	Full match
	FALSE			URIC ACID	C5 H4 N4 O3	168.02834	94.1	24046	MoNA-export-LC-MS-MS_Negative_Mode	0.000138567	0.824665751	93.9351161	Full match
	FALSE	TRYPTOPHAN	C11 H12 N2 O2	Full match	0.54	204.08999	203.08272	1.209	11136350.01	14	93.3	DDA for preferred ion	FALSE	11136350.01		10
	Checked	Tags	Structure	Name	Formula	Molecular Weight	Best Match	mzVault ID	mzVault Library	DeltaMass [Da]	DeltaMass [ppm]	Match	Compound Match
	FALSE			TRYPTOPHAN	C11 H12 N2 O2	204.08988	93.3	24037	MoNA-export-LC-MS-MS_Negative_Mode	0.000109916	0.538568496	93.32466539	Full match
	FALSE			Tryptophan	C11 H12 N2 O2	204.08988	91.4	22336	MoNA-export-LC-MS-MS_Negative_Mode	0.000109916	0.538568496	91.36904578	Full match
	FALSE			Tryptophan	C11 H12 N2 O2	204.08988	89.4	36793	MoNA-export-LC-MS-MS_Negative_Mode	0.000109916	0.538568496	89.44016142	Full match
	FALSE			Tryptophan	C11 H12 N2 O2	204.08988	89.4	41831	MoNA-export-LC-MS-MS_Negative_Mode	0.000109916	0.538568496	89.40341042	Full match
	FALSE			L-Tryptophane	C11 H12 N2 O2	204.08988	89.4	20789	MoNA-export-LC-MS-MS_Negative_Mode	0.000109916	0.538568496	89.37493596	Full match
	FALSE			L-Tryptophane	C11 H12 N2 O2	204.08988	89.4	22082	MoNA-export-LC-MS-MS_Negative_Mode	0.000109916	0.538568496	89.37493596	Full match
	FALSE			L-Tryptophan	C11 H12 N2 O2	204.08988	88.7	15670	MoNA-export-LC-MS-MS_Negative_Mode	0.000109916	0.538568496	88.74180591	Full match
	FALSE			Tryptophan	C11 H12 N2 O2	204.08988	89.5	41832	MoNA-export-LC-MS-MS_Negative_Mode	0.000109916	0.538568496	89.49884362	Full match
	FALSE			TRYPTOPHAN	C11 H12 N2 O2	204.08988	88	24070	MoNA-export-LC-MS-MS_Negative_Mode	0.000109916	0.538568496	88.00108626	Full match
	FALSE			Tryptophan	C11 H12 N2 O2	204.08988	89.8	41839	MoNA-export-LC-MS-MS_Negative_Mode	0.000109916	0.538568496	89.83858746	Full match
	FALSE			Tryptophan	C11 H12 N2 O2	204.08988	89.9	41835	MoNA-export-LC-MS-MS_Negative_Mode	0.000109916	0.538568496	89.85402023	Full match
	FALSE			Tryptophan	C11 H12 N2 O2	204.08988	89.1	41830	MoNA-export-LC-MS-MS_Negative_Mode	0.000109916	0.538568496	89.12902995	Full match
	FALSE			Tryptophan	C11 H12 N2 O2	204.08988	89.1	41846	MoNA-export-LC-MS-MS_Negative_Mode	0.000109916	0.538568496	89.0726365	Full match
	FALSE			Tryptophan	C11 H12 N2 O2	204.08988	89	35969	MoNA-export-LC-MS-MS_Negative_Mode	0.000109916	0.538568496	88.9888119	Full match
	FALSE	Salicylic acid	C7 H6 O3	Full match	0.42	138.03175	137.02448	1.617	73152854.96	19	93.3	DDA for preferred ion	FALSE	73152854.96	1	9.5
	Checked	Tags	Structure	Name	Formula	Molecular Weight	Best Match	mzVault ID	mzVault Library	DeltaMass [Da]	DeltaMass [ppm]	Match	Compound Match
	FALSE			Salicylic acid	C7 H6 O3	138.03169	93.3	37945	MoNA-export-LC-MS-MS_Negative_Mode	5.77E-05	0.418365193	93.31300113	Full match
	FALSE			4-Hydroxybenzoic acid	C7 H6 O3	138.03169	93.3	29927	MoNA-export-LC-MS-MS_Negative_Mode	5.77E-05	0.418365193	93.31238354	Full match
	FALSE			Salicylic acid	C7 H6 O3	138.03169	93.3	37944	MoNA-export-LC-MS-MS_Negative_Mode	5.77E-05	0.418365193	93.31043824	Full match
	FALSE			Salicylic acid	C7 H6 O3	138.03169	93.3	37943	MoNA-export-LC-MS-MS_Negative_Mode	5.77E-05	0.418365193	93.30342493	Full match
	FALSE			Salicylic acid	C7 H6 O3	138.03169	93.1	37942	MoNA-export-LC-MS-MS_Negative_Mode	5.77E-05	0.418365193	93.1073669	Full match
	FALSE			Salicylic acid	C7 H6 O3	138.03169	92.5	37946	MoNA-export-LC-MS-MS_Negative_Mode	5.77E-05	0.418365193	92.51615644	Full match
	FALSE			Salicylic acid	C7 H6 O3	138.03169	92	29759	MoNA-export-LC-MS-MS_Negative_Mode	5.77E-05	0.418365193	91.96185016	Full match
	FALSE			4-Hydroxybenzoic acid	C7 H6 O3	138.03169	91.8	29928	MoNA-export-LC-MS-MS_Negative_Mode	5.77E-05	0.418365193	91.78907118	Full match
	FALSE			Salicylic acid	C7 H6 O3	138.03169	91	15565	MoNA-export-LC-MS-MS_Negative_Mode	5.77E-05	0.418365193	90.9961022	Full match
	FALSE			Salicylic acid	C7 H6 O3	138.03169	91	15564	MoNA-export-LC-MS-MS_Negative_Mode	5.77E-05	0.418365193	90.99473442	Full match
	FALSE			4-hydroxybenzoic acid	C7 H6 O3	138.03169	89.2	27737	MoNA-export-LC-MS-MS_Negative_Mode	5.77E-05	0.418365193	89.22665995	Full match
	FALSE			3-HYDROXYBENZOIC ACID	C7 H6 O3	138.03169	88.9	23427	MoNA-export-LC-MS-MS_Negative_Mode	5.77E-05	0.418365193	88.91428322	Full match
	FALSE			4-HYDROXYBENZOIC ACID	C7 H6 O3	138.03169	88.9	23445	MoNA-export-LC-MS-MS_Negative_Mode	5.77E-05	0.418365193	88.91428322	Full match
	FALSE			4-HYDROXYBENZOIC ACID	C7 H6 O3	138.03169	88.8	23871	MoNA-export-LC-MS-MS_Negative_Mode	5.77E-05	0.418365193	88.78830788	Full match
	FALSE			3-HYDROXYBENZOIC ACID	C7 H6 O3	138.03169	88.7	23808	MoNA-export-LC-MS-MS_Negative_Mode	5.77E-05	0.418365193	88.72510525	Full match
	FALSE			Salicylic acid	C7 H6 O3	138.03169	88.6	37949	MoNA-export-LC-MS-MS_Negative_Mode	5.77E-05	0.418365193	88.59827199	Full match
	FALSE			Sodium 4-hydroxy-benzoate	C7 H6 O3	138.03169	88.5	20691	MoNA-export-LC-MS-MS_Negative_Mode	5.77E-05	0.418365193	88.47086867	Full match
	FALSE			4-hydroxy-benzoate	C7 H6 O3	138.03169	88.5	21984	MoNA-export-LC-MS-MS_Negative_Mode	5.77E-05	0.418365193	88.47086867	Full match
	FALSE			Salicylic acid	C7 H6 O3	138.03169	88.6	37950	MoNA-export-LC-MS-MS_Negative_Mode	5.77E-05	0.418365193	88.59827199	Full match
	FALSE	Acesulfame	C4 H5 N O4 S	Full match	1.67	162.9942	161.98692	1.135	1944335.709	15	93.1	DDA for preferred ion	FALSE	1944335.709		7.8
	Checked	Tags	Structure	Name	Formula	Molecular Weight	Best Match	mzVault ID	mzVault Library	DeltaMass [Da]	DeltaMass [ppm]	Match	Compound Match
	FALSE			ACESULFAME K	C4 H5 N O4 S	162.99393	89.8	23536	MoNA-export-LC-MS-MS_Negative_Mode	0.000271598	1.666306079	89.76107969	Full match
	FALSE			Acesulfame	C4 H5 N O4 S	162.99393	89.7	40264	MoNA-export-LC-MS-MS_Negative_Mode	0.000271598	1.666306079	89.73606669	Full match
	FALSE			Acesulfame	C4 H5 N O4 S	162.99393	89.7	40272	MoNA-export-LC-MS-MS_Negative_Mode	0.000271598	1.666306079	89.65494962	Full match
	FALSE			Acesulfame	C4 H5 N O4 S	162.99393	89.6	40266	MoNA-export-LC-MS-MS_Negative_Mode	0.000271598	1.666306079	89.63998114	Full match
	FALSE			Acesulfame	C4 H5 N O4 S	162.99393	89.6	40267	MoNA-export-LC-MS-MS_Negative_Mode	0.000271598	1.666306079	89.63084185	Full match
	FALSE			Acesulfame	C4 H5 N O4 S	162.99393	89.5	40273	MoNA-export-LC-MS-MS_Negative_Mode	0.000271598	1.666306079	89.54780967	Full match
	FALSE			Acesulfame	C4 H5 N O4 S	162.99393	89.1	40265	MoNA-export-LC-MS-MS_Negative_Mode	0.000271598	1.666306079	89.08335363	Full match
	FALSE			Acesulfame	C4 H5 N O4 S	162.99393	88.9	40263	MoNA-export-LC-MS-MS_Negative_Mode	0.000271598	1.666306079	88.93752529	Full match
	FALSE			Acesulfame	C4 H5 N O4 S	162.99393	88.3	40269	MoNA-export-LC-MS-MS_Negative_Mode	0.000271598	1.666306079	88.28760489	Full match
	FALSE			Acesulfame	C4 H5 N O4 S	162.99393	93.1	40275	MoNA-export-LC-MS-MS_Negative_Mode	0.000271598	1.666306079	93.05543919	Full match
	FALSE			Acesulfame	C4 H5 N O4 S	162.99393	93	40262	MoNA-export-LC-MS-MS_Negative_Mode	0.000271598	1.666306079	92.97528446	Full match
	FALSE			Acesulfame	C4 H5 N O4 S	162.99393	88.6	29599	MoNA-export-LC-MS-MS_Negative_Mode	0.000271598	1.666306079	88.62709429	Full match
	FALSE			Acesulfame	C4 H5 N O4 S	162.99393	88.3	29598	MoNA-export-LC-MS-MS_Negative_Mode	0.000271598	1.666306079	88.28358872	Full match
	FALSE			Acesulfame	C4 H5 N O4 S	162.99393	85.9	40274	MoNA-export-LC-MS-MS_Negative_Mode	0.000271598	1.666306079	85.87469322	Full match
	FALSE			Acesulfame	C4 H5 N O4 S	162.99393	89.1	40271	MoNA-export-LC-MS-MS_Negative_Mode	0.000271598	1.666306079	89.09375237	Full match
	FALSE	Acesulfame	C4 H5 N O4 S	Full match	1.76	162.99422	161.98694	1.18	2124986.369	15	93.1	DDA for preferred ion	FALSE	2124986.369		8.4
	Checked	Tags	Structure	Name	Formula	Molecular Weight	Best Match	mzVault ID	mzVault Library	DeltaMass [Da]	DeltaMass [ppm]	Match	Compound Match
	FALSE			ACESULFAME K	C4 H5 N O4 S	162.99393	89.8	23536	MoNA-export-LC-MS-MS_Negative_Mode	0.000286857	1.759921769	89.76107969	Full match
	FALSE			Acesulfame	C4 H5 N O4 S	162.99393	89.7	40264	MoNA-export-LC-MS-MS_Negative_Mode	0.000286857	1.759921769	89.73606669	Full match
	FALSE			Acesulfame	C4 H5 N O4 S	162.99393	89.7	40272	MoNA-export-LC-MS-MS_Negative_Mode	0.000286857	1.759921769	89.65494962	Full match
	FALSE			Acesulfame	C4 H5 N O4 S	162.99393	89.6	40266	MoNA-export-LC-MS-MS_Negative_Mode	0.000286857	1.759921769	89.63998114	Full match
	FALSE			Acesulfame	C4 H5 N O4 S	162.99393	89.6	40267	MoNA-export-LC-MS-MS_Negative_Mode	0.000286857	1.759921769	89.63084185	Full match
	FALSE			Acesulfame	C4 H5 N O4 S	162.99393	89.5	40273	MoNA-export-LC-MS-MS_Negative_Mode	0.000286857	1.759921769	89.54780967	Full match
	FALSE			Acesulfame	C4 H5 N O4 S	162.99393	89.1	40265	MoNA-export-LC-MS-MS_Negative_Mode	0.000286857	1.759921769	89.08335363	Full match
	FALSE			Acesulfame	C4 H5 N O4 S	162.99393	88.9	40263	MoNA-export-LC-MS-MS_Negative_Mode	0.000286857	1.759921769	88.93752529	Full match
	FALSE			Acesulfame	C4 H5 N O4 S	162.99393	88.3	40269	MoNA-export-LC-MS-MS_Negative_Mode	0.000286857	1.759921769	88.28760488	Full match
	FALSE			Acesulfame	C4 H5 N O4 S	162.99393	93.1	40275	MoNA-export-LC-MS-MS_Negative_Mode	0.000286857	1.759921769	93.05543918	Full match
	FALSE			Acesulfame	C4 H5 N O4 S	162.99393	93	40262	MoNA-export-LC-MS-MS_Negative_Mode	0.000286857	1.759921769	92.97528446	Full match
	FALSE			Acesulfame	C4 H5 N O4 S	162.99393	88.6	29599	MoNA-export-LC-MS-MS_Negative_Mode	0.000286857	1.759921769	88.62709429	Full match
	FALSE			Acesulfame	C4 H5 N O4 S	162.99393	88.3	29598	MoNA-export-LC-MS-MS_Negative_Mode	0.000286857	1.759921769	88.28358872	Full match
	FALSE			Acesulfame	C4 H5 N O4 S	162.99393	85.9	40268	MoNA-export-LC-MS-MS_Negative_Mode	0.000286857	1.759921769	85.87469322	Full match
	FALSE			Acesulfame	C4 H5 N O4 S	162.99393	89.1	40271	MoNA-export-LC-MS-MS_Negative_Mode	0.000286857	1.759921769	89.09375237	Full match
	FALSE	INDOLELACTIC ACID	C11 H11 N O3	Invalid mass	-224334.88	159.06867	204.06688	1.477	5793293.113	9	93	DDA for other ion	FALSE	5793293.113	1	8.4
	Checked	Tags	Structure	Name	Formula	Molecular Weight	Best Match	mzVault ID	mzVault Library	DeltaMass [Da]	DeltaMass [ppm]	Match	Compound Match
	FALSE			INDOLELACTIC ACID	C11 H11 N O3	205.07389	93	23660	MoNA-export-LC-MS-MS_Negative_Mode	-46.00522766	-224334.8822	93.01636138	Invalid mass
	FALSE			Indolelactic acid; LC-tDDA; CE20	C11 H11 N O3	205.07389	84.1	26854	MoNA-export-LC-MS-MS_Negative_Mode	-46.00522766	-224334.8822	84.13158565	Invalid mass
	FALSE			Indolelactic acid	C11 H11 N O3	205.07389	82.4	36421	MoNA-export-LC-MS-MS_Negative_Mode	-46.00522766	-224334.8822	82.37153009	Invalid mass
	FALSE			Indolelactic acid	C11 H11 N O3	205.07389	78.6	37082	MoNA-export-LC-MS-MS_Negative_Mode	-46.00522766	-224334.8822	78.62630559	Invalid mass
	FALSE			Indolelactic acid; LC-tDDA; CE30	C11 H11 N O3	205.07389	78.5	26853	MoNA-export-LC-MS-MS_Negative_Mode	-46.00522766	-224334.8822	78.50350637	Invalid mass
	FALSE			Indolelactic acid; LC-tDDA; CE40	C11 H11 N O3	205.07389	67	26852	MoNA-export-LC-MS-MS_Negative_Mode	-46.00522766	-224334.8822	67.02703459	Invalid mass
	FALSE			INDOLELACTIC ACID	C11 H11 N O3	205.07389	52.3	24878	MoNA-export-LC-MS-MS_Negative_Mode	-46.00522766	-224334.8822	52.29671723	Invalid mass
	FALSE			INDOLELACTIC ACID	C11 H11 N O3	205.07389	51.3	24879	MoNA-export-LC-MS-MS_Negative_Mode	-46.00522766	-224334.8822	51.34605117	Invalid mass
	FALSE			Indolelactic acid; LC-tDDA; CE10	C11 H11 N O3	205.07389	86.4	26855	MoNA-export-LC-MS-MS_Negative_Mode	-46.00522766	-224334.8822	86.40911301	Invalid mass
	FALSE	PHENYLACETYL-GLUTAMINE	C13 H16 N2 O4	Full match	0.69	264.11119	263.10391	1.33	39420732.44	10	92.3	DDA for preferred ion	FALSE	39420732.44		10
	Checked	Tags	Structure	Name	Formula	Molecular Weight	Best Match	mzVault ID	mzVault Library	DeltaMass [Da]	DeltaMass [ppm]	Match	Compound Match
	FALSE			Phenylacetylglutamine; LC-tDDA; CE40	C13 H16 N2 O4	264.11101	67.3	27011	MoNA-export-LC-MS-MS_Negative_Mode	0.000181449	0.687019092	67.27711348	Full match
	FALSE			PHENYLACETYL-GLUTAMINE	C13 H16 N2 O4	264.11101	62.8	24255	MoNA-export-LC-MS-MS_Negative_Mode	0.000181449	0.687019092	62.75950246	Full match
	FALSE			Phenylacetylglutamine	C13 H16 N2 O4	264.11101	72.5	36266	MoNA-export-LC-MS-MS_Negative_Mode	0.000181449	0.687019092	72.50496355	Full match
	FALSE			Phenylacetylglutamine; LC-tDDA; CE10	C13 H16 N2 O4	264.11101	80.1	27014	MoNA-export-LC-MS-MS_Negative_Mode	0.000181449	0.687019092	80.08329105	Full match
	FALSE			Phenylacetylglutamine; LC-tDDA; CE30	C13 H16 N2 O4	264.11101	79	27012	MoNA-export-LC-MS-MS_Negative_Mode	0.000181449	0.687019092	78.96864218	Full match
	FALSE			Phenylacetylglutamine; LC-tDDA; CE20	C13 H16 N2 O4	264.11101	79.5	27013	MoNA-export-LC-MS-MS_Negative_Mode	0.000181449	0.687019092	79.45230609	Full match
	FALSE			PHENYLACETYL-GLUTAMINE	C13 H16 N2 O4	264.11101	90.4	24254	MoNA-export-LC-MS-MS_Negative_Mode	0.000181449	0.687019092	90.40910679	Full match
	FALSE			PHENYLACETYL-GLUTAMINE	C13 H16 N2 O4	264.11101	92.3	23414	MoNA-export-LC-MS-MS_Negative_Mode	0.000181449	0.687019092	92.34615603	Full match
	FALSE			PHENYLACETYL-GLUTAMINE	C13 H16 N2 O4	264.11101	89.9	24256	MoNA-export-LC-MS-MS_Negative_Mode	0.000181449	0.687019092	89.93298578	Full match
	FALSE			Phenylacetylglutamine	C13 H16 N2 O4	264.11101	85.8	36907	MoNA-export-LC-MS-MS_Negative_Mode	0.000181449	0.687019092	85.76720638	Full match
	FALSE	LACTIC ACID	C3 H6 O3	Full match	1.15	90.0318	89.02452	0.016	103586083.5	2	91.9	DDA for preferred ion	FALSE	102239008.8		1.8
	Checked	Tags	Structure	Name	Formula	Molecular Weight	Best Match	mzVault ID	mzVault Library	DeltaMass [Da]	DeltaMass [ppm]	Match	Compound Match
	FALSE			LACTIC ACID	C3 H6 O3	90.03169	91.9	23765	MoNA-export-LC-MS-MS_Negative_Mode	0.000103524	1.149861997	91.9117434	Full match
	FALSE			LACTIC ACID	C3 H6 O3	90.03169	60	23587	MoNA-export-LC-MS-MS_Negative_Mode	0.000103524	1.149861997	55.66100471	Full match
	FALSE	P-CRESOL GLUCURONIDE	C13 H16 O7	Full match	0.76	284.08982	283.08255	1.414	1848731.984	4	91.6	DDA for preferred ion	FALSE	1848731.984		9.5
	Checked	Tags	Structure	Name	Formula	Molecular Weight	Best Match	mzVault ID	mzVault Library	DeltaMass [Da]	DeltaMass [ppm]	Match	Compound Match
	FALSE			P-CRESOL GLUCURONIDE	C13 H16 O7	284.0896	91.6	23411	MoNA-export-LC-MS-MS_Negative_Mode	0.000216847	0.763303959	91.57677624	Full match
	FALSE			P-CRESOL GLUCURONIDE	C13 H16 O7	284.0896	85.3	24237	MoNA-export-LC-MS-MS_Negative_Mode	0.000216847	0.763303959	85.26134	Full match
	FALSE			P-CRESOL GLUCURONIDE	C13 H16 O7	284.0896	83.8	24239	MoNA-export-LC-MS-MS_Negative_Mode	0.000216847	0.763303959	83.76565814	Full match
	FALSE			P-CRESOL GLUCURONIDE	C13 H16 O7	284.0896	67.5	24234	MoNA-export-LC-MS-MS_Negative_Mode	0.000216847	0.763303959	67.53362379	Full match
	FALSE	GLYCERIC ACID	C3 H6 O4	Full match	1.09	106.02672	105.01945	0.475	2663083.899	10	91.5	DDA for preferred ion	FALSE	2663083.899		8.9
	Checked	Tags	Structure	Name	Formula	Molecular Weight	Best Match	mzVault ID	mzVault Library	DeltaMass [Da]	DeltaMass [ppm]	Match	Compound Match
	FALSE			GLYCERIC ACID	C3 H6 O4	106.02661	91.5	23978	MoNA-export-LC-MS-MS_Negative_Mode	0.000115377	1.088185897	91.49860824	Full match
	FALSE			DL-Glyceric acid sol	C3 H6 O4	106.02661	79.3	20341	MoNA-export-LC-MS-MS_Negative_Mode	0.000115377	1.088185897	79.31036974	Full match
	FALSE			GLYCERATE	C3 H6 O4	106.02661	76.8	26436	MoNA-export-LC-MS-MS_Negative_Mode	0.000115377	1.088185897	76.80098941	Full match
	FALSE			D-(+)-Glyceric acid hemicalcium salt	C3 H6 O4	106.02661	73.9	20410	MoNA-export-LC-MS-MS_Negative_Mode	0.000115377	1.088185897	73.87511303	Full match
	FALSE			D-(+)-Glyceric acid	C3 H6 O4	106.02661	73.9	21752	MoNA-export-LC-MS-MS_Negative_Mode	0.000115377	1.088185897	73.87511251	Full match
	FALSE			D-GLYCERIC ACID	C3 H6 O4	106.02661	69.8	45061	MoNA-export-LC-MS-MS_Negative_Mode	0.000115377	1.088185897	69.75856985	Full match
	FALSE			GLYCERATE	C3 H6 O4	106.02661	68.6	45149	MoNA-export-LC-MS-MS_Negative_Mode	0.000115377	1.088185897	68.62105647	Full match
	FALSE			Glyceric acid; LC-tDDA; CE10	C3 H6 O4	106.02661	65.9	26932	MoNA-export-LC-MS-MS_Negative_Mode	0.000115377	1.088185897	65.87618809	Full match
	FALSE			GLYCERIC ACID	C3 H6 O4	106.02661	59.7	25970	MoNA-export-LC-MS-MS_Negative_Mode	0.000115377	1.088185897	59.66016438	Full match
	FALSE			DL-Glyceric acid	C3 H6 O4	106.02661	79.3	21692	MoNA-export-LC-MS-MS_Negative_Mode	0.000115377	1.088185897	79.31036903	Full match
	FALSE	4-Methylbenzenesulfonic acid	C7 H8 O3 S	Full match	1.29	172.01964	171.01236	1.351	57850763.49	12	91.4	DDA for preferred ion	FALSE	57850763.49	0.3	8.9
	Checked	Tags	Structure	Name	Formula	Molecular Weight	Best Match	mzVault ID	mzVault Library	DeltaMass [Da]	DeltaMass [ppm]	Match	Compound Match
	FALSE			4-Methylbenzenesulfonic acid	C7 H8 O3 S	172.01941	91.4	31302	MoNA-export-LC-MS-MS_Negative_Mode	0.000221509	1.28769849	91.41514228	Full match
	FALSE			4-Methylbenzenesulfonic acid	C7 H8 O3 S	172.01941	91.4	31301	MoNA-export-LC-MS-MS_Negative_Mode	0.000221509	1.28769849	91.38453601	Full match
	FALSE			4-Methylbenzenesulfonic acid	C7 H8 O3 S	172.01941	90.8	31303	MoNA-export-LC-MS-MS_Negative_Mode	0.000221509	1.28769849	90.80242181	Full match
	FALSE			4-Methylbenzenesulfonic acid	C7 H8 O3 S	172.01941	90.1	31304	MoNA-export-LC-MS-MS_Negative_Mode	0.000221509	1.28769849	90.14835298	Full match
	FALSE			4-Methylbenzenesulfonic acid	C7 H8 O3 S	172.01941	88.3	31305	MoNA-export-LC-MS-MS_Negative_Mode	0.000221509	1.28769849	88.31357693	Full match
	FALSE			4-Methylbenzenesulfonic acid	C7 H8 O3 S	172.01941	88.3	31306	MoNA-export-LC-MS-MS_Negative_Mode	0.000221509	1.28769849	88.30041743	Full match
	FALSE			P-TOLUENESULFONIC ACID	C7 H8 O3 S	172.01941	87.2	23642	MoNA-export-LC-MS-MS_Negative_Mode	0.000221509	1.28769849	87.2046264	Full match
	FALSE			P-TOLUENESULFONIC ACID	C7 H8 O3 S	172.01941	86.3	24855	MoNA-export-LC-MS-MS_Negative_Mode	0.000221509	1.28769849	86.34573783	Full match
	FALSE			P-TOLUENESULFONIC ACID	C7 H8 O3 S	172.01941	86.1	24849	MoNA-export-LC-MS-MS_Negative_Mode	0.000221509	1.28769849	86.11645298	Full match
	FALSE			P-Toluenesulfonic acid	C7 H8 O3 S	172.01941	65.6	36918	MoNA-export-LC-MS-MS_Negative_Mode	0.000221509	1.28769849	65.58866101	Full match
	FALSE			P-Toluenesulfonic acid	C7 H8 O3 S	172.01941	64.1	36279	MoNA-export-LC-MS-MS_Negative_Mode	0.000221509	1.28769849	64.06206019	Full match
	FALSE			P-TOLUENESULFONIC ACID	C7 H8 O3 S	172.01941	83.7	24856	MoNA-export-LC-MS-MS_Negative_Mode	0.000221509	1.28769849	83.74007514	Full match
	FALSE	Trophicardyl	C10 H12 N4 O5	Full match	1.43	268.08115	267.07388	1.063	4062702.562	10	91.4	DDA for preferred ion	FALSE	4062702.562		6.7
	Checked	Tags	Structure	Name	Formula	Molecular Weight	Best Match	mzVault ID	mzVault Library	DeltaMass [Da]	DeltaMass [ppm]	Match	Compound Match
	FALSE			Trophicardyl	C10 H12 N4 O5	268.08077	91.4	20716	MoNA-export-LC-MS-MS_Negative_Mode	0.000384481	1.43419866	91.35221801	Full match
	FALSE			Inosine	C10 H12 N4 O5	268.08077	91.4	22009	MoNA-export-LC-MS-MS_Negative_Mode	0.000384481	1.43419866	91.35221801	Full match
	FALSE			INOSINE	C10 H12 N4 O5	268.08077	90.9	23955	MoNA-export-LC-MS-MS_Negative_Mode	0.000384481	1.43419866	90.90097573	Full match
	FALSE			INOSINE	C10 H12 N4 O5	268.08077	82	26282	MoNA-export-LC-MS-MS_Negative_Mode	0.000384481	1.43419866	82.0326496	Full match
	FALSE			Inosine	C10 H12 N4 O5	268.08077	82.9	37078	MoNA-export-LC-MS-MS_Negative_Mode	0.000384481	1.43419866	82.86025147	Full match
	FALSE			Inosine	C10 H12 N4 O5	268.08077	78.2	36417	MoNA-export-LC-MS-MS_Negative_Mode	0.000384481	1.43419866	78.21671479	Full match
	FALSE			INOSINE	C10 H12 N4 O5	268.08077	78.6	45163	MoNA-export-LC-MS-MS_Negative_Mode	0.000384481	1.43419866	78.5562243	Full match
	FALSE			INOSINE	C10 H12 N4 O5	268.08077	78.6	39875	MoNA-export-LC-MS-MS_Negative_Mode	0.000384481	1.43419866	78.5554434	Full match
	FALSE			INOSINE	C10 H12 N4 O5	268.08077	70.7	25900	MoNA-export-LC-MS-MS_Negative_Mode	0.000384481	1.43419866	70.71953056	Full match
	FALSE			INOSINE	C10 H12 N4 O5	268.08077	64	25899	MoNA-export-LC-MS-MS_Negative_Mode	0.000384481	1.43419866	64.00383605	Full match
	FALSE	4-Acetamidophenol sulfate	C8 H9 N O5 S	Full match	0.19	231.02019	230.01291	1.209	90319518.41	2	91.1	DDA for preferred ion	FALSE	90319518.41	0	8.4
	Checked	Tags	Structure	Name	Formula	Molecular Weight	Best Match	mzVault ID	mzVault Library	DeltaMass [Da]	DeltaMass [ppm]	Match	Compound Match
	FALSE			4-Acetamidophenol sulfate	C8 H9 N O5 S	231.02014	90.9	27402	MoNA-export-LC-MS-MS_Negative_Mode	4.28E-05	0.18543059	90.85269891	Full match
	FALSE			4-Acetamidophenol sulfate	C8 H9 N O5 S	231.02014	91.1	27403	MoNA-export-LC-MS-MS_Negative_Mode	4.28E-05	0.18543059	91.12701975	Full match
	FALSE	2,5-dihydroxy benzoic acid	C7 H6 O4	Full match	1.74	154.02688	153.01956	1.32	558979.2231	12	91.1	DDA for preferred ion	FALSE	558979.2231		8
	Checked	Tags	Structure	Name	Formula	Molecular Weight	Best Match	mzVault ID	mzVault Library	DeltaMass [Da]	DeltaMass [ppm]	Match	Compound Match
	FALSE			2,5-dihydroxy benzoic acid	C7 H6 O4	154.02661	91.1	20414	MoNA-export-LC-MS-MS_Negative_Mode	0.000268454	1.742903593	91.0650298	Full match
	FALSE			2,5-dihydroxy benzoic acid	C7 H6 O4	154.02661	91.1	21756	MoNA-export-LC-MS-MS_Negative_Mode	0.000268454	1.742903593	91.0650298	Full match
	FALSE			2,5-DIHYDROXYBENZOIC ACID	C7 H6 O4	154.02661	86.4	23811	MoNA-export-LC-MS-MS_Negative_Mode	0.000268454	1.742903593	86.35020694	Full match
	FALSE			2,3-Dihydroxybenzoic acid	C7 H6 O4	154.02661	79.1	37439	MoNA-export-LC-MS-MS_Negative_Mode	0.000268454	1.742903593	79.08159604	Full match
	FALSE			3_4-DIHYDROXYBENZOATE	C7 H6 O4	154.02661	78.7	26539	MoNA-export-LC-MS-MS_Negative_Mode	0.000268454	1.742903593	78.66143648	Full match
	FALSE			3,4-Dihydroxybenzoic acid	C7 H6 O4	154.02661	77	37404	MoNA-export-LC-MS-MS_Negative_Mode	0.000268454	1.742903593	76.9900965	Full match
	FALSE			3,4-Dihydroxybenzoic acid	C7 H6 O4	154.02661	89.8	20686	MoNA-export-LC-MS-MS_Negative_Mode	0.000268454	1.742903593	89.81229317	Full match
	FALSE			3,4-Dihydroxybenzoic acid	C7 H6 O4	154.02661	89.8	21979	MoNA-export-LC-MS-MS_Negative_Mode	0.000268454	1.742903593	89.81229317	Full match
	FALSE			3,4-DIHYDROXYBENZOATE	C7 H6 O4	154.02661	87.7	23845	MoNA-export-LC-MS-MS_Negative_Mode	0.000268454	1.742903593	87.726145	Full match
	FALSE			2,3-DIHYDROXYBENZOIC ACID	C7 H6 O4	154.02661	87.7	23855	MoNA-export-LC-MS-MS_Negative_Mode	0.000268454	1.742903593	87.72711162	Full match
	FALSE			3,5-DIHYDROXYBENZOIC ACID	C7 H6 O4	154.02661	79.5	23682	MoNA-export-LC-MS-MS_Negative_Mode	0.000268454	1.742903593	77.45054424	Full match
	FALSE			2,6-DIHYDROXYBENZOIC ACID	C7 H6 O4	154.02661	95	23523	MoNA-export-LC-MS-MS_Negative_Mode	0.000268454	1.742903593	59.4789823	Full match
	FALSE	GLYCOCHENODEOXYCHOLIC ACID	C26 H43 N O5	Full match	0.29	449.31425	448.30698	1.89	21104893.79	11	90.9	DDA for preferred ion	FALSE	21104893.79	0.7	8.4
	Checked	Tags	Structure	Name	Formula	Molecular Weight	Best Match	mzVault ID	mzVault Library	DeltaMass [Da]	DeltaMass [ppm]	Match	Compound Match
	FALSE			GLYCOCHENODEOXYCHOLIC ACID	C26 H43 N O5	449.31412	90.9	24536	MoNA-export-LC-MS-MS_Negative_Mode	0.000129821	0.288932346	90.91644322	Full match
	FALSE			GLYCOCHENODEOXYCHOLATE	C26 H43 N O5	449.31412	85	26559	MoNA-export-LC-MS-MS_Negative_Mode	0.000129821	0.288932346	84.96516449	Full match
	FALSE			GLYCOCHENODEOXYCHOLIC ACID	C26 H43 N O5	449.31412	82.8	24951	MoNA-export-LC-MS-MS_Negative_Mode	0.000129821	0.288932346	82.81221583	Full match
	FALSE			GLYCOCHENODEOXYCHOLIC ACID	C26 H43 N O5	449.31412	78.6	24534	MoNA-export-LC-MS-MS_Negative_Mode	0.000129821	0.288932346	76.2726952	Full match
	FALSE			Glycochenodeoxycholic acid; LC-tDDA; CE40	C26 H43 N O5	449.31412	76.2	27310	MoNA-export-LC-MS-MS_Negative_Mode	0.000129821	0.288932346	76.17201529	Full match
	FALSE			Glycochenodeoxycholic acid; LC-tDDA; CE30	C26 H43 N O5	449.31412	72.2	27311	MoNA-export-LC-MS-MS_Negative_Mode	0.000129821	0.288932346	72.21003511	Full match
	FALSE			GLYCOCHENODEOXYCHOLIC ACID	C26 H43 N O5	449.31412	72.9	24538	MoNA-export-LC-MS-MS_Negative_Mode	0.000129821	0.288932346	70.82784529	Full match
	FALSE			Glycochenodeoxycholic acid; LC-tDDA; CE20	C26 H43 N O5	449.31412	66.4	27312	MoNA-export-LC-MS-MS_Negative_Mode	0.000129821	0.288932346	64.75720776	Full match
	FALSE			GLYCOCHENODEOXYCHOLIC ACID	C26 H43 N O5	449.31412	61.2	25578	MoNA-export-LC-MS-MS_Negative_Mode	0.000129821	0.288932346	60.10137255	Full match
	FALSE			GLYCOCHENODEOXYCHOLIC ACID	C26 H43 N O5	449.31412	55.1	25576	MoNA-export-LC-MS-MS_Negative_Mode	0.000129821	0.288932346	55.13955338	Full match
	FALSE			GLYCOCHENODEOXYCHOLIC ACID	C26 H43 N O5	449.31412	78.1	24952	MoNA-export-LC-MS-MS_Negative_Mode	0.000129821	0.288932346	75.47480372	Full match
	FALSE	TAURINE	C2 H7 N O3 S	Full match	0.78	125.01476	124.00748	0.455	4853181.715	10	90.8	DDA for preferred ion	FALSE	4853181.715	7.2	7.3
	Checked	Tags	Structure	Name	Formula	Molecular Weight	Best Match	mzVault ID	mzVault Library	DeltaMass [Da]	DeltaMass [ppm]	Match	Compound Match
	FALSE			TAURINE	C2 H7 N O3 S	125.01466	89	23954	MoNA-export-LC-MS-MS_Negative_Mode	9.69E-05	0.775341818	88.97089378	Full match
	FALSE			Taurine	C2 H7 N O3 S	125.01466	85.5	36185	MoNA-export-LC-MS-MS_Negative_Mode	9.69E-05	0.775341818	85.54262677	Full match
	FALSE			TAURINE	C2 H7 N O3 S	125.01466	83.1	26265	MoNA-export-LC-MS-MS_Negative_Mode	9.69E-05	0.775341818	83.12790143	Full match
	FALSE			TAURINE	C2 H7 N O3 S	125.01466	83	24965	MoNA-export-LC-MS-MS_Negative_Mode	9.69E-05	0.775341818	83.04898379	Full match
	FALSE			Taurine	C2 H7 N O3 S	125.01466	80.2	36818	MoNA-export-LC-MS-MS_Negative_Mode	9.69E-05	0.775341818	80.2307566	Full match
	FALSE			TAURINE	C2 H7 N O3 S	125.01466	74	45165	MoNA-export-LC-MS-MS_Negative_Mode	9.69E-05	0.775341818	73.97856826	Full match
	FALSE			TAURINE	C2 H7 N O3 S	125.01466	73.2	24964	MoNA-export-LC-MS-MS_Negative_Mode	9.69E-05	0.775341818	73.22018994	Full match
	FALSE			TAURINE	C2 H7 N O3 S	125.01466	73	25908	MoNA-export-LC-MS-MS_Negative_Mode	9.69E-05	0.775341818	72.95134787	Full match
	FALSE			TAURINE	C2 H7 N O3 S	125.01466	89.9	24079	MoNA-export-LC-MS-MS_Negative_Mode	9.69E-05	0.775341818	89.8888125	Full match
	FALSE			TAURINE	C2 H7 N O3 S	125.01466	90.8	23695	MoNA-export-LC-MS-MS_Negative_Mode	9.69E-05	0.775341818	90.76790148	Full match
	FALSE	Ortophosphate	H3 O4 P	Full match	0.46	97.97694	96.9696	0.51	95605513.05	3	90.6	DDA for preferred ion	FALSE	95605513.05	7.8	6.7
	Checked	Tags	Structure	Name	Formula	Molecular Weight	Best Match	mzVault ID	mzVault Library	DeltaMass [Da]	DeltaMass [ppm]	Match	Compound Match
	FALSE			Ortophosphate	H3 O4 P	97.97689	90.6	15487	MoNA-export-LC-MS-MS_Negative_Mode	4.54E-05	0.463144812	90.60561506	Full match
	FALSE			Ortophosphate	H3 O4 P	97.97689	90.6	15486	MoNA-export-LC-MS-MS_Negative_Mode	4.54E-05	0.463144812	90.63287272	Full match
	FALSE			Ortophosphate	H3 O4 P	97.97689	94.8	15488	MoNA-export-LC-MS-MS_Negative_Mode	4.54E-05	0.463144812	88.5058621	Full match
	FALSE	4-Methoxyphenol sulfate	C7 H8 O5 S	Full match	1.74	204.0096	203.00233	1.414	4186936.883	6	90	DDA for preferred ion	FALSE	4186936.883		9.5
	Checked	Tags	Structure	Name	Formula	Molecular Weight	Best Match	mzVault ID	mzVault Library	DeltaMass [Da]	DeltaMass [ppm]	Match	Compound Match
	FALSE			2-Methoxyphenol sulfate	C7 H8 O5 S	204.00924	89.4	27405	MoNA-export-LC-MS-MS_Negative_Mode	0.000355384	1.74200103	89.35057473	Full match
	FALSE			2-Methoxyphenol sulfate	C7 H8 O5 S	204.00924	88.6	27404	MoNA-export-LC-MS-MS_Negative_Mode	0.000355384	1.74200103	88.59605743	Full match
	FALSE			3-Methoxyphenol sulfate	C7 H8 O5 S	204.00924	88.4	27348	MoNA-export-LC-MS-MS_Negative_Mode	0.000355384	1.74200103	88.37615994	Full match
	FALSE			4-Methoxyphenol sulfate	C7 H8 O5 S	204.00924	90	27345	MoNA-export-LC-MS-MS_Negative_Mode	0.000355384	1.74200103	90.00738567	Full match
	FALSE			3-Methoxyphenol sulfate	C7 H8 O5 S	204.00924	80	27347	MoNA-export-LC-MS-MS_Negative_Mode	0.000355384	1.74200103	80.0284489	Full match
	FALSE			4-Methoxyphenol sulfate	C7 H8 O5 S	204.00924	88.1	27346	MoNA-export-LC-MS-MS_Negative_Mode	0.000355384	1.74200103	88.11493526	Full match
	FALSE	PANTOTHENIC ACID	C9 H17 N O5	Invalid mass	-273929.35	159.08983	218.10368	1.161	5415963.911	13	90	DDA for other ion	FALSE	5415963.911		7.8
	Checked	Tags	Structure	Name	Formula	Molecular Weight	Best Match	mzVault ID	mzVault Library	DeltaMass [Da]	DeltaMass [ppm]	Match	Compound Match
	FALSE			Pantothenate	C9 H17 N O5	219.11067	88	29857	MoNA-export-LC-MS-MS_Negative_Mode	-60.02084485	-273929.3534	87.95217081	Invalid mass
	FALSE			D-Pantothenic acid hemicalcium salt	C9 H17 N O5	219.11067	86.4	20388	MoNA-export-LC-MS-MS_Negative_Mode	-60.02084485	-273929.3534	86.38975222	Invalid mass
	FALSE			D-Pantothenic acid	C9 H17 N O5	219.11067	86.4	21730	MoNA-export-LC-MS-MS_Negative_Mode	-60.02084485	-273929.3534	86.38975213	Invalid mass
	FALSE			D-Pantothenic Acid	C9 H17 N O5	219.11067	84.9	21854	MoNA-export-LC-MS-MS_Negative_Mode	-60.02084485	-273929.3534	84.91947448	Invalid mass
	FALSE			Sodium pantothenate	C9 H17 N O5	219.11067	79.2	20549	MoNA-export-LC-MS-MS_Negative_Mode	-60.02084485	-273929.3534	79.24727589	Invalid mass
	FALSE			PANTOTHENIC ACID	C9 H17 N O5	219.11067	76.5	24658	MoNA-export-LC-MS-MS_Negative_Mode	-60.02084485	-273929.3534	76.50945383	Invalid mass
	FALSE			Pantothenic acid; LC-tDDA; CE10	C9 H17 N O5	219.11067	74.9	27044	MoNA-export-LC-MS-MS_Negative_Mode	-60.02084485	-273929.3534	74.86831332	Invalid mass
	FALSE			Pantothenate	C9 H17 N O5	219.11067	88.4	29858	MoNA-export-LC-MS-MS_Negative_Mode	-60.02084485	-273929.3534	88.40374851	Invalid mass
	FALSE			Pantothenate	C9 H17 N O5	219.11067	88.7	29860	MoNA-export-LC-MS-MS_Negative_Mode	-60.02084485	-273929.3534	88.74689876	Invalid mass
	FALSE			Pantothenate	C9 H17 N O5	219.11067	88.8	29859	MoNA-export-LC-MS-MS_Negative_Mode	-60.02084485	-273929.3534	88.82889951	Invalid mass
	FALSE			Pantothenate	C9 H17 N O5	219.11067	88.8	29856	MoNA-export-LC-MS-MS_Negative_Mode	-60.02084485	-273929.3534	88.84323937	Invalid mass
	FALSE			PANTOTHENIC ACID	C9 H17 N O5	219.11067	90	23928	MoNA-export-LC-MS-MS_Negative_Mode	-60.02084485	-273929.3534	89.97179791	Invalid mass
	FALSE			PANTOTHENIC ACID	C9 H17 N O5	219.11067	89	23572	MoNA-export-LC-MS-MS_Negative_Mode	-60.02084485	-273929.3534	88.98541257	Invalid mass
	FALSE	L-Tyrosine	C9 H11 N O3	Full match	1.45	181.07416	180.06688	0.78	1377552.787	13	89.9	DDA for preferred ion	FALSE	1377552.787	0	8
	Checked	Tags	Structure	Name	Formula	Molecular Weight	Best Match	mzVault ID	mzVault Library	DeltaMass [Da]	DeltaMass [ppm]	Match	Compound Match
	FALSE			L-Tyrosine	C9 H11 N O3	181.07389	84	15674	MoNA-export-LC-MS-MS_Negative_Mode	0.000262772	1.451189105	83.96082239	Full match
	FALSE			TYROSINE	C9 H11 N O3	181.07389	85.5	23725	MoNA-export-LC-MS-MS_Negative_Mode	0.000262772	1.451189105	85.51039955	Full match
	FALSE			Tyrosine	C9 H11 N O3	181.07389	77.2	36790	MoNA-export-LC-MS-MS_Negative_Mode	0.000262772	1.451189105	77.18053614	Full match
	FALSE			Tyrosine	C9 H11 N O3	181.07389	74	36156	MoNA-export-LC-MS-MS_Negative_Mode	0.000262772	1.451189105	74.0095361	Full match
	FALSE			L-TYROSINE	C9 H11 N O3	181.07389	74.2	39804	MoNA-export-LC-MS-MS_Negative_Mode	0.000262772	1.451189105	74.17827314	Full match
	FALSE			L-TYROSINE	C9 H11 N O3	181.07389	71.3	39577	MoNA-export-LC-MS-MS_Negative_Mode	0.000262772	1.451189105	71.25076834	Full match
	FALSE			Tyrosine; LC-tDDA; CE10	C9 H11 N O3	181.07389	70.8	27287	MoNA-export-LC-MS-MS_Negative_Mode	0.000262772	1.451189105	70.7743185	Full match
	FALSE			3-Hydroxyphenylalanine	C9 H11 N O3	181.07389	74.8	37382	MoNA-export-LC-MS-MS_Negative_Mode	0.000262772	1.451189105	74.8187669	Full match
	FALSE			TYROSINE	C9 H11 N O3	181.07389	72.3	25239	MoNA-export-LC-MS-MS_Negative_Mode	0.000262772	1.451189105	72.29614605	Full match
	FALSE			Tyrosine (Not validated)	C9 H11 N O3	181.07389	71.6	20845	MoNA-export-LC-MS-MS_Negative_Mode	0.000262772	1.451189105	71.61064637	Full match
	FALSE			L-Tyrosine	C9 H11 N O3	181.07389	89	15675	MoNA-export-LC-MS-MS_Negative_Mode	0.000262772	1.451189105	89.04800165	Full match
	FALSE			L-Tyrosine	C9 H11 N O3	181.07389	89.9	20788	MoNA-export-LC-MS-MS_Negative_Mode	0.000262772	1.451189105	89.87132022	Full match
	FALSE			L-Tyrosine	C9 H11 N O3	181.07389	89.9	22081	MoNA-export-LC-MS-MS_Negative_Mode	0.000262772	1.451189105	89.87132022	Full match
	FALSE	Vanillin-4-sulfate	C8 H8 O6 S	Full match	0.81	232.00435	230.99707	1.554	5683062.036	2	89.5	DDA for preferred ion	FALSE	5683062.036	0.3	8.4
	Checked	Tags	Structure	Name	Formula	Molecular Weight	Best Match	mzVault ID	mzVault Library	DeltaMass [Da]	DeltaMass [ppm]	Match	Compound Match
	FALSE			Vanillin-4-sulfate	C8 H8 O6 S	232.00416	89.5	27399	MoNA-export-LC-MS-MS_Negative_Mode	0.000188403	0.812065185	89.52879653	Full match
	FALSE			Vanillin-4-sulfate	C8 H8 O6 S	232.00416	86.8	27398	MoNA-export-LC-MS-MS_Negative_Mode	0.000188403	0.812065185	86.78911636	Full match
	FALSE	CMPF	C12 H16 O5	Full match	0.2	240.09982	239.09255	1.774	90091133.73	1	88.9	DDA for preferred ion	FALSE	90091133.73	7.7	9.5
	Checked	Tags	Structure	Name	Formula	Molecular Weight	Best Match	mzVault ID	mzVault Library	DeltaMass [Da]	DeltaMass [ppm]	Match	Compound Match
	FALSE			CMPF	C12 H16 O5	240.09977	88.9	37217	MoNA-export-LC-MS-MS_Negative_Mode	4.85E-05	0.201804133	88.85235179	Full match
	FALSE	5-METHOXYSALICYLIC ACID	C8 H8 O4	Full match	1.76	168.04255	167.03528	1.53	734058.146	11	88.6	DDA for preferred ion	FALSE	734058.146		8
	Checked	Tags	Structure	Name	Formula	Molecular Weight	Best Match	mzVault ID	mzVault Library	DeltaMass [Da]	DeltaMass [ppm]	Match	Compound Match
	FALSE			5-METHOXYSALICYLIC ACID	C8 H8 O4	168.04226	88.6	23703	MoNA-export-LC-MS-MS_Negative_Mode	0.00029631	1.763308318	88.60927762	Full match
	FALSE			Vanillic acid	C8 H8 O4	168.04226	84.7	28529	MoNA-export-LC-MS-MS_Negative_Mode	0.00029631	1.763308318	84.74835219	Full match
	FALSE			5-METHOXYSALICYLIC ACID	C8 H8 O4	168.04226	84	24983	MoNA-export-LC-MS-MS_Negative_Mode	0.00029631	1.763308318	83.95625449	Full match
	FALSE			5-METHOXYSALICYLIC ACID	C8 H8 O4	168.04226	82.2	24981	MoNA-export-LC-MS-MS_Negative_Mode	0.00029631	1.763308318	82.23205301	Full match
	FALSE			vanillic acid	C8 H8 O4	168.04226	80.6	27723	MoNA-export-LC-MS-MS_Negative_Mode	0.00029631	1.763308318	80.56938157	Full match
	FALSE			Vanillic acid	C8 H8 O4	168.04226	78.8	36773	MoNA-export-LC-MS-MS_Negative_Mode	0.00029631	1.763308318	78.76381425	Full match
	FALSE			Vanillic acid; LC-tDDA; CE10	C8 H8 O4	168.04226	78.3	27321	MoNA-export-LC-MS-MS_Negative_Mode	0.00029631	1.763308318	78.31605424	Full match
	FALSE			VANILLIC ACID	C8 H8 O4	168.04226	74.6	23556	MoNA-export-LC-MS-MS_Negative_Mode	0.00029631	1.763308318	74.56422905	Full match
	FALSE			5-Methoxysalicylic acid	C8 H8 O4	168.04226	73	28533	MoNA-export-LC-MS-MS_Negative_Mode	0.00029631	1.763308318	73.03333324	Full match
	FALSE			Vanillic acid; LC-tDDA; CE20	C8 H8 O4	168.04226	70.6	27320	MoNA-export-LC-MS-MS_Negative_Mode	0.00029631	1.763308318	70.63347488	Full match
	FALSE			Vanillic acid	C8 H8 O4	168.04226	61.5	36141	MoNA-export-LC-MS-MS_Negative_Mode	0.00029631	1.763308318	61.5318499	Full match
	FALSE	LACTIC ACID	C3 H6 O3	Full match	0.39	90.03173	89.02445	1.21	445014623.5	4	88.4	DDA for preferred ion	FALSE	445014623.5		4
	Checked	Tags	Structure	Name	Formula	Molecular Weight	Best Match	mzVault ID	mzVault Library	DeltaMass [Da]	DeltaMass [ppm]	Match	Compound Match
	FALSE			LACTIC ACID	C3 H6 O3	90.03169	91.9	23765	MoNA-export-LC-MS-MS_Negative_Mode	3.49E-05	0.387191123	88.37613652	Full match
	FALSE			GLYCERALDEHYDE	C3 H6 O3	90.03169	63.6	45105	MoNA-export-LC-MS-MS_Negative_Mode	3.49E-05	0.387191123	53.59939676	Full match
	FALSE			LACTIC ACID	C3 H6 O3	90.03169	63.1	24116	MoNA-export-LC-MS-MS_Negative_Mode	3.49E-05	0.387191123	50.11906974	Full match
	FALSE			LACTIC ACID	C3 H6 O3	90.03169	60	23587	MoNA-export-LC-MS-MS_Negative_Mode	3.49E-05	0.387191123	60.02511284	Full match
	FALSE	SUBERIC ACID	C8 H14 O4	Full match	1.88	174.08954	173.08226	1.406	1643866.477	3	88.4	DDA for preferred ion	FALSE	1486392.642	8	1
	Checked	Tags	Structure	Name	Formula	Molecular Weight	Best Match	mzVault ID	mzVault Library	DeltaMass [Da]	DeltaMass [ppm]	Match	Compound Match
	FALSE			SUBERIC ACID	C8 H14 O4	174.08921	88.4	23435	MoNA-export-LC-MS-MS_Negative_Mode	0.000327942	1.883757403	88.36505014	Full match
	FALSE			SUBERIC ACID	C8 H14 O4	174.08921	76.8	24312	MoNA-export-LC-MS-MS_Negative_Mode	0.000327942	1.883757403	76.82327662	Full match
	FALSE			SUBERIC ACID	C8 H14 O4	174.08921	52.4	24316	MoNA-export-LC-MS-MS_Negative_Mode	0.000327942	1.883757403	52.42518212	Full match
	FALSE	4-Acetamidophenol sulfate	C8 H9 N O5 S	Full match	0.84	231.02034	230.01306	1.48	2514168.595	2	88.3	DDA for preferred ion	FALSE	2514168.595		8.4
	Checked	Tags	Structure	Name	Formula	Molecular Weight	Best Match	mzVault ID	mzVault Library	DeltaMass [Da]	DeltaMass [ppm]	Match	Compound Match
	FALSE			4-Acetamidophenol sulfate	C8 H9 N O5 S	231.02014	90.9	27402	MoNA-export-LC-MS-MS_Negative_Mode	0.000195183	0.844876274	84.6918325	Full match
	FALSE			4-Acetamidophenol sulfate	C8 H9 N O5 S	231.02014	91.1	27403	MoNA-export-LC-MS-MS_Negative_Mode	0.000195183	0.844876274	88.28060457	Full match
	FALSE	Theophyline	C7 H8 N4 O2	Full match	0.4	180.0648	179.05753	1.209	2795121.276	13	88.2	DDA for preferred ion	FALSE	2795121.276		8.9
	Checked	Tags	Structure	Name	Formula	Molecular Weight	Best Match	mzVault ID	mzVault Library	DeltaMass [Da]	DeltaMass [ppm]	Match	Compound Match
	FALSE			Theophylline	C7 H8 N4 O2	180.06473	87.2	29219	MoNA-export-LC-MS-MS_Negative_Mode	7.15E-05	0.396911155	87.18765649	Full match
	FALSE			Theobromine	C7 H8 N4 O2	180.06473	87.2	29642	MoNA-export-LC-MS-MS_Negative_Mode	7.15E-05	0.396911155	87.18282109	Full match
	FALSE			Theophyline	C7 H8 N4 O2	180.06473	87	38202	MoNA-export-LC-MS-MS_Negative_Mode	7.15E-05	0.396911155	87.03044539	Full match
	FALSE			THEOPHYLLINE	C7 H8 N4 O2	180.06473	86.4	24913	MoNA-export-LC-MS-MS_Negative_Mode	7.15E-05	0.396911155	86.43718681	Full match
	FALSE			Theophylline	C7 H8 N4 O2	180.06473	51.5	15381	MoNA-export-LC-MS-MS_Negative_Mode	7.15E-05	0.396911155	51.53156574	Full match
	FALSE			THEOPHYLLINE	C7 H8 N4 O2	180.06473	50.3	23678	MoNA-export-LC-MS-MS_Negative_Mode	7.15E-05	0.396911155	50.27465273	Full match
	FALSE			THEOPHYLLINE	C7 H8 N4 O2	180.06473	50.2	23715	MoNA-export-LC-MS-MS_Negative_Mode	7.15E-05	0.396911155	50.24296291	Full match
	FALSE			Theobromine	C7 H8 N4 O2	180.06473	87.3	29643	MoNA-export-LC-MS-MS_Negative_Mode	7.15E-05	0.396911155	87.31186003	Full match
	FALSE			Theobromine	C7 H8 N4 O2	180.06473	87.3	29644	MoNA-export-LC-MS-MS_Negative_Mode	7.15E-05	0.396911155	87.32585947	Full match
	FALSE			Theophylline	C7 H8 N4 O2	180.06473	87.6	29221	MoNA-export-LC-MS-MS_Negative_Mode	7.15E-05	0.396911155	87.6224362	Full match
	FALSE			Theophylline	C7 H8 N4 O2	180.06473	87.3	29220	MoNA-export-LC-MS-MS_Negative_Mode	7.15E-05	0.396911155	87.32585967	Full match
	FALSE			Theophyline	C7 H8 N4 O2	180.06473	88.2	38203	MoNA-export-LC-MS-MS_Negative_Mode	7.15E-05	0.396911155	88.18440917	Full match
	FALSE			Theobromine	C7 H8 N4 O2	180.06473	88.2	29645	MoNA-export-LC-MS-MS_Negative_Mode	7.15E-05	0.396911155	88.17905963	Full match
	FALSE	CITRIC ACID	C6 H8 O7	Full match	0.89	192.02717	191.0199	3.398	12279366.46	14	88.1	DDA for preferred ion	FALSE	12279366.46	1.3	5.7
	Checked	Tags	Structure	Name	Formula	Molecular Weight	Best Match	mzVault ID	mzVault Library	DeltaMass [Da]	DeltaMass [ppm]	Match	Compound Match
	FALSE			CITRATE	C6 H8 O7	192.027	75.1	45171	MoNA-export-LC-MS-MS_Negative_Mode	0.000170302	0.886865351	75.14973711	Full match
	FALSE			CITRATE		0	74.6	26287	MoNA-export-LC-MS-MS_Negative_Mode	192.0271727	∞	74.64654107	Invalid mass
	FALSE			Citric acid	C6 H8 O7	192.027	67.7	10059	MoNA-export-LC-MS-MS_Negative_Mode	0.000170302	0.886865351	67.65970394	Full match
	FALSE			CITRIC ACID	C6 H8 O7	192.027	88.1	24114	MoNA-export-LC-MS-MS_Negative_Mode	0.000170302	0.886865351	88.1199558	Full match
	FALSE			CITRIC ACID	C6 H8 O7	192.027	85.6	24053	MoNA-export-LC-MS-MS_Negative_Mode	0.000170302	0.886865351	85.61478259	Full match
	FALSE			CITRIC ACID	C6 H8 O7	192.027	84.7	25104	MoNA-export-LC-MS-MS_Negative_Mode	0.000170302	0.886865351	83.94225792	Full match
	FALSE			Citric acid	C6 H8 O7	192.027	83.7	37221	MoNA-export-LC-MS-MS_Negative_Mode	0.000170302	0.886865351	80.97139703	Full match
	FALSE			Citric acid (Not validated, isomer of 227)	C6 H8 O7	192.027	79	21129	MoNA-export-LC-MS-MS_Negative_Mode	0.000170302	0.886865351	78.97995867	Full match
	FALSE			CITRATE	C6 H8 O7	192.027	76.3	39928	MoNA-export-LC-MS-MS_Negative_Mode	0.000170302	0.886865351	75.95729856	Full match
	FALSE			CITRIC ACID	C6 H8 O7	192.027	75	25103	MoNA-export-LC-MS-MS_Negative_Mode	0.000170302	0.886865351	74.68814584	Full match
	FALSE			CITRATE	C6 H8 O7	192.027	75.1	39926	MoNA-export-LC-MS-MS_Negative_Mode	0.000170302	0.886865351	75.14976935	Full match
	FALSE			ISOCITRIC ACID	C6 H8 O7	192.027	75.7	23728	MoNA-export-LC-MS-MS_Negative_Mode	0.000170302	0.886865351	74.65578633	Full match
	FALSE			Citric acid	C6 H8 O7	192.027	74.4	10061	MoNA-export-LC-MS-MS_Negative_Mode	0.000170302	0.886865351	71.53390823	Full match
	FALSE			Citric acid	C6 H8 O7	192.027	73.9	10060	MoNA-export-LC-MS-MS_Negative_Mode	0.000170302	0.886865351	67.51008277	Full match
	FALSE	L-Glutamic acid	C5 H9 N O4	Full match	1.09	147.05332	146.04605	0.449	3750042.696	10	87.9	DDA for preferred ion	FALSE	3750042.696	6.4	8.9
	Checked	Tags	Structure	Name	Formula	Molecular Weight	Best Match	mzVault ID	mzVault Library	DeltaMass [Da]	DeltaMass [ppm]	Match	Compound Match
	FALSE			L-Glutamic acid	C5 H9 N O4	147.05316	87.9	22000	MoNA-export-LC-MS-MS_Negative_Mode	0.000160736	1.093047124	87.9343776	Full match
	FALSE			L-Glutamic acid	C5 H9 N O4	147.05316	87.9	20707	MoNA-export-LC-MS-MS_Negative_Mode	0.000160736	1.093047124	87.93437743	Full match
	FALSE			GLUTAMIC ACID	C5 H9 N O4	147.05316	79.9	23897	MoNA-export-LC-MS-MS_Negative_Mode	0.000160736	1.093047124	79.94778889	Full match
	FALSE			L-GLUTAMIC ACID	C5 H9 N O4	147.05316	75.2	39606	MoNA-export-LC-MS-MS_Negative_Mode	0.000160736	1.093047124	75.21986413	Full match
	FALSE			GLUTAMIC ACID	C5 H9 N O4	147.05316	74.1	24103	MoNA-export-LC-MS-MS_Negative_Mode	0.000160736	1.093047124	74.10992722	Full match
	FALSE			L-GLUTAMIC ACID	C5 H9 N O4	147.05316	73.2	39605	MoNA-export-LC-MS-MS_Negative_Mode	0.000160736	1.093047124	73.18892497	Full match
	FALSE			Glutamic acid	C5 H9 N O4	147.05316	72.3	37124	MoNA-export-LC-MS-MS_Negative_Mode	0.000160736	1.093047124	72.25245406	Full match
	FALSE			L-GLUTAMIC ACID	C5 H9 N O4	147.05316	71.6	39921	MoNA-export-LC-MS-MS_Negative_Mode	0.000160736	1.093047124	71.61376669	Full match
	FALSE			GLUTAMIC ACID	C5 H9 N O4	147.05316	70.4	25724	MoNA-export-LC-MS-MS_Negative_Mode	0.000160736	1.093047124	70.38759675	Full match
	FALSE			L-Glutamic acid	C5 H9 N O4	147.05316	84.1	15661	MoNA-export-LC-MS-MS_Negative_Mode	0.000160736	1.093047124	84.11958877	Full match
	FALSE	1-(9Z,12Z-Octadecadienoyl)-2-hydroxy-sn-glycero-3-phosphoethanolamine		Invalid mass		477.28566	476.27838	2.645	18244693.66	4	87.7	DDA for preferred ion	FALSE	18244693.66	0.3	8.9
	Checked	Tags	Structure	Name	Formula	Molecular Weight	Best Match	mzVault ID	mzVault Library	DeltaMass [Da]	DeltaMass [ppm]	Match	Compound Match
	FALSE			1-(9Z,12Z-Octadecadienoyl)-2-hydroxy-sn-glycero-3-phosphoethanolamine		0	87.7	27826	MoNA-export-LC-MS-MS_Negative_Mode	477.285658	∞	87.74400176	Invalid mass
	FALSE			LPE 18:2	C23 H44 N O7 P	477.28554	83.8	21107	MoNA-export-LC-MS-MS_Negative_Mode	0.000118958	0.249237922	83.77919422	No results
	FALSE			1-Hydroxy-2-(9Z,12Z-octadecadienoyl)-sn-glycero-3-phosphoethanolamine		0	79.8	27830	MoNA-export-LC-MS-MS_Negative_Mode	477.285658	∞	79.82590016	Invalid mass
	FALSE			LPE 18:2	C23 H44 N O7 P	477.28554	76.7	21108	MoNA-export-LC-MS-MS_Negative_Mode	0.000118958	0.249237922	76.6889152	No results
	FALSE	Succinic acid; LC-tDDA; CE40	C4 H6 O4	Full match	1.02	118.02673	117.01945	0.592	3995196.283	17	87.7	DDA for preferred ion	FALSE	3995196.283	5.9	7.3
	Checked	Tags	Structure	Name	Formula	Molecular Weight	Best Match	mzVault ID	mzVault Library	DeltaMass [Da]	DeltaMass [ppm]	Match	Compound Match
	FALSE			Methylmalonic acid; LC-tDDA; CE20	C4 H6 O4	118.02661	87.2	26787	MoNA-export-LC-MS-MS_Negative_Mode	0.000120676	1.022444387	87.22238801	Full match
	FALSE			Succinic acid; LC-tDDA; CE40	C4 H6 O4	118.02661	87.7	27184	MoNA-export-LC-MS-MS_Negative_Mode	0.000120676	1.022444387	87.69547886	Full match
	FALSE			Succinic acid	C4 H6 O4	118.02661	81.3	21592	MoNA-export-LC-MS-MS_Negative_Mode	0.000120676	1.022444387	81.28140666	Full match
	FALSE			Succinis acid	C4 H6 O4	118.02661	81.3	20325	MoNA-export-LC-MS-MS_Negative_Mode	0.000120676	1.022444387	81.28140666	Full match
	FALSE			SUCCINATE	C4 H6 O4	118.02661	76.7	26321	MoNA-export-LC-MS-MS_Negative_Mode	0.000120676	1.022444387	75.21145349	Full match
	FALSE			SUCCINATE	C4 H6 O4	118.02661	74.6	45139	MoNA-export-LC-MS-MS_Negative_Mode	0.000120676	1.022444387	73.85436985	Full match
	FALSE			METHYLMALONATE	C4 H6 O4	118.02661	73.3	26523	MoNA-export-LC-MS-MS_Negative_Mode	0.000120676	1.022444387	73.27577214	Full match
	FALSE			SUCCINIC ACID	C4 H6 O4	118.02661	58.2	26250	MoNA-export-LC-MS-MS_Negative_Mode	0.000120676	1.022444387	57.89668877	Full match
	FALSE			Succinic acid; LC-tDDA; CE10	C4 H6 O4	118.02661	56.4	27187	MoNA-export-LC-MS-MS_Negative_Mode	0.000120676	1.022444387	56.43821674	Full match
	FALSE			Succinic acid; LC-tDDA; CE20	C4 H6 O4	118.02661	56.3	27186	MoNA-export-LC-MS-MS_Negative_Mode	0.000120676	1.022444387	56.29060252	Full match
	FALSE			Succinic acid	C4 H6 O4	118.02661	87.5	20681	MoNA-export-LC-MS-MS_Negative_Mode	0.000120676	1.022444387	84.57167428	Full match
	FALSE			SUCCINIC ACID	C4 H6 O4	118.02661	84.7	23737	MoNA-export-LC-MS-MS_Negative_Mode	0.000120676	1.022444387	82.38761545	Full match
	FALSE			SUCCINIC ACID	C4 H6 O4	118.02661	82.1	24112	MoNA-export-LC-MS-MS_Negative_Mode	0.000120676	1.022444387	80.05087332	Full match
	FALSE			METHYLMALONIC ACID	C4 H6 O4	118.02661	74.6	24083	MoNA-export-LC-MS-MS_Negative_Mode	0.000120676	1.022444387	71.35945164	Full match
	FALSE			SUCCINIC ACID	C4 H6 O4	118.02661	71.4	25274	MoNA-export-LC-MS-MS_Negative_Mode	0.000120676	1.022444387	69.08986739	Full match
	FALSE			METHYLMALONIC ACID	C4 H6 O4	118.02661	71	23840	MoNA-export-LC-MS-MS_Negative_Mode	0.000120676	1.022444387	68.17378805	Full match
	FALSE			Succinic acid	C4 H6 O4	118.02661	87.5	21974	MoNA-export-LC-MS-MS_Negative_Mode	0.000120676	1.022444387	84.57167428	Full match
	FALSE	Succinic acid	C4 H6 O4	Full match	0.61	118.02668	117.0194	0.808	5438395.7	17	87.5	DDA for preferred ion	FALSE	5438395.7	6.4	8.4
	Checked	Tags	Structure	Name	Formula	Molecular Weight	Best Match	mzVault ID	mzVault Library	DeltaMass [Da]	DeltaMass [ppm]	Match	Compound Match
	FALSE			Methylmalonic acid; LC-tDDA; CE20	C4 H6 O4	118.02661	87.2	26787	MoNA-export-LC-MS-MS_Negative_Mode	7.18E-05	0.608355632	87.06477262	Full match
	FALSE			Succinic acid; LC-tDDA; CE40	C4 H6 O4	118.02661	87.7	27184	MoNA-export-LC-MS-MS_Negative_Mode	7.18E-05	0.608355632	86.43988114	Full match
	FALSE			Succinic acid	C4 H6 O4	118.02661	81.3	21592	MoNA-export-LC-MS-MS_Negative_Mode	7.18E-05	0.608355632	80.54074273	Full match
	FALSE			Succinis acid	C4 H6 O4	118.02661	81.3	20325	MoNA-export-LC-MS-MS_Negative_Mode	7.18E-05	0.608355632	80.54074273	Full match
	FALSE			SUCCINATE	C4 H6 O4	118.02661	76.7	26321	MoNA-export-LC-MS-MS_Negative_Mode	7.18E-05	0.608355632	76.72821601	Full match
	FALSE			SUCCINATE	C4 H6 O4	118.02661	74.6	45139	MoNA-export-LC-MS-MS_Negative_Mode	7.18E-05	0.608355632	74.63563526	Full match
	FALSE			METHYLMALONATE	C4 H6 O4	118.02661	73.3	26523	MoNA-export-LC-MS-MS_Negative_Mode	7.18E-05	0.608355632	72.68419116	Full match
	FALSE			SUCCINIC ACID	C4 H6 O4	118.02661	58.2	26250	MoNA-export-LC-MS-MS_Negative_Mode	7.18E-05	0.608355632	58.20964899	Full match
	FALSE			Succinic acid; LC-tDDA; CE10	C4 H6 O4	118.02661	56.4	27187	MoNA-export-LC-MS-MS_Negative_Mode	7.18E-05	0.608355632	55.39881516	Full match
	FALSE			Succinic acid; LC-tDDA; CE20	C4 H6 O4	118.02661	56.3	27186	MoNA-export-LC-MS-MS_Negative_Mode	7.18E-05	0.608355632	55.15738076	Full match
	FALSE			Succinic acid	C4 H6 O4	118.02661	87.5	20681	MoNA-export-LC-MS-MS_Negative_Mode	7.18E-05	0.608355632	87.46816392	Full match
	FALSE			SUCCINIC ACID	C4 H6 O4	118.02661	84.7	23737	MoNA-export-LC-MS-MS_Negative_Mode	7.18E-05	0.608355632	84.68251746	Full match
	FALSE			SUCCINIC ACID	C4 H6 O4	118.02661	82.1	24112	MoNA-export-LC-MS-MS_Negative_Mode	7.18E-05	0.608355632	82.0644794	Full match
	FALSE			METHYLMALONIC ACID	C4 H6 O4	118.02661	74.6	24083	MoNA-export-LC-MS-MS_Negative_Mode	7.18E-05	0.608355632	74.62380646	Full match
	FALSE			SUCCINIC ACID	C4 H6 O4	118.02661	71.4	25274	MoNA-export-LC-MS-MS_Negative_Mode	7.18E-05	0.608355632	71.37781998	Full match
	FALSE			METHYLMALONIC ACID	C4 H6 O4	118.02661	71	23840	MoNA-export-LC-MS-MS_Negative_Mode	7.18E-05	0.608355632	71.02878027	Full match
	FALSE			Succinic acid	C4 H6 O4	118.02661	87.5	21974	MoNA-export-LC-MS-MS_Negative_Mode	7.18E-05	0.608355632	87.46816393	Full match
	FALSE	LACTIC ACID	C3 H6 O3	Full match	0.44	90.03173	89.02446	0.549	479797305.5	4	87.4	DDA for preferred ion	FALSE	479797305.5	4	8.4
	Checked	Tags	Structure	Name	Formula	Molecular Weight	Best Match	mzVault ID	mzVault Library	DeltaMass [Da]	DeltaMass [ppm]	Match	Compound Match
	FALSE			LACTIC ACID	C3 H6 O3	90.03169	91.9	23765	MoNA-export-LC-MS-MS_Negative_Mode	3.92E-05	0.435358141	87.41778712	Full match
	FALSE			GLYCERALDEHYDE	C3 H6 O3	90.03169	63.6	45105	MoNA-export-LC-MS-MS_Negative_Mode	3.92E-05	0.435358141	63.63531007	Full match
	FALSE			LACTIC ACID	C3 H6 O3	90.03169	63.1	24116	MoNA-export-LC-MS-MS_Negative_Mode	3.92E-05	0.435358141	63.08249645	Full match
	FALSE			LACTIC ACID	C3 H6 O3	90.03169	60	23587	MoNA-export-LC-MS-MS_Negative_Mode	3.92E-05	0.435358141	59.47241719	Full match
	FALSE	Acetaminophen glucuronide	C14 H17 N O8	Full match	-0.08	327.09539	326.0881	1.111	43887644.18	6	87.4	DDA for preferred ion	FALSE	43887644.18		8.9
	Checked	Tags	Structure	Name	Formula	Molecular Weight	Best Match	mzVault ID	mzVault Library	DeltaMass [Da]	DeltaMass [ppm]	Match	Compound Match
	FALSE			Acetaminophen glucuronide	C14 H17 N O8	327.09542	87.4	37307	MoNA-export-LC-MS-MS_Negative_Mode	-2.56E-05	-0.078227385	87.37807418	Full match
	FALSE			Acetaminophen-glucuronide; LC-tDDA; CE20	C14 H17 N O8	327.09542	79.2	27020	MoNA-export-LC-MS-MS_Negative_Mode	-2.56E-05	-0.078227385	79.03913201	Full match
	FALSE			Acetaminophen-glucuronide; LC-tDDA; CE10	C14 H17 N O8	327.09542	71.5	27021	MoNA-export-LC-MS-MS_Negative_Mode	-2.56E-05	-0.078227385	71.1747661	Full match
	FALSE			Acetaminophen-glucuronide; LC-tDDA; CE40	C14 H17 N O8	327.09542	64.1	27018	MoNA-export-LC-MS-MS_Negative_Mode	-2.56E-05	-0.078227385	63.60264373	Full match
	FALSE			Acetaminophen glucuronide	C14 H17 N O8	327.09542	65.3	36619	MoNA-export-LC-MS-MS_Negative_Mode	-2.56E-05	-0.078227385	63.1941672	Full match
	FALSE			Acetaminophen-glucuronide; LC-tDDA; CE30	C14 H17 N O8	327.09542	78.5	27019	MoNA-export-LC-MS-MS_Negative_Mode	-2.56E-05	-0.078227385	78.04923145	Full match
	FALSE	CITRIC ACID	C6 H8 O7	Full match	1.69	192.02733	191.02005	0.699	38486853.05	13	87.1	DDA for preferred ion	FALSE	38486853.05		7.8
	Checked	Tags	Structure	Name	Formula	Molecular Weight	Best Match	mzVault ID	mzVault Library	DeltaMass [Da]	DeltaMass [ppm]	Match	Compound Match
	FALSE			CITRIC ACID	C6 H8 O7	192.027	88.1	24114	MoNA-export-LC-MS-MS_Negative_Mode	0.000324239	1.688506429	87.07783972	Full match
	FALSE			Citric acid	C6 H8 O7	192.027	84.9	22099	MoNA-export-LC-MS-MS_Negative_Mode	0.000324239	1.688506429	84.93096637	Full match
	FALSE			Citric acid,Anhydrous	C6 H8 O7	192.027	84.9	20806	MoNA-export-LC-MS-MS_Negative_Mode	0.000324239	1.688506429	84.93096637	Full match
	FALSE			CITRIC ACID	C6 H8 O7	192.027	85.6	24053	MoNA-export-LC-MS-MS_Negative_Mode	0.000324239	1.688506429	84.84672125	Full match
	FALSE			CITRIC ACID	C6 H8 O7	192.027	84.7	25104	MoNA-export-LC-MS-MS_Negative_Mode	0.000324239	1.688506429	84.666872	Full match
	FALSE			Citric acid	C6 H8 O7	192.027	83.7	37221	MoNA-export-LC-MS-MS_Negative_Mode	0.000324239	1.688506429	83.74016862	Full match
	FALSE			Citric acid (Not validated, isomer of 227)	C6 H8 O7	192.027	79	21129	MoNA-export-LC-MS-MS_Negative_Mode	0.000324239	1.688506429	78.38675744	Full match
	FALSE			CITRATE	C6 H8 O7	192.027	76.3	39928	MoNA-export-LC-MS-MS_Negative_Mode	0.000324239	1.688506429	76.31824815	Full match
	FALSE			CITRIC ACID	C6 H8 O7	192.027	75	25103	MoNA-export-LC-MS-MS_Negative_Mode	0.000324239	1.688506429	74.98797972	Full match
	FALSE			CITRATE	C6 H8 O7	192.027	75.1	39926	MoNA-export-LC-MS-MS_Negative_Mode	0.000324239	1.688506429	74.84599236	Full match
	FALSE			ISOCITRIC ACID	C6 H8 O7	192.027	75.7	23728	MoNA-export-LC-MS-MS_Negative_Mode	0.000324239	1.688506429	75.69057536	Full match
	FALSE			Citric acid	C6 H8 O7	192.027	74.4	10061	MoNA-export-LC-MS-MS_Negative_Mode	0.000324239	1.688506429	74.38054543	Full match
	FALSE			Citric acid	C6 H8 O7	192.027	73.9	10060	MoNA-export-LC-MS-MS_Negative_Mode	0.000324239	1.688506429	73.87655881	Full match
	FALSE	Acetaminophen glucuronide	C14 H17 N O8	Full match	0.92	327.09572	326.08844	0.974	22444269.92	6	87	DDA for preferred ion	FALSE	22444269.92		7.8
	Checked	Tags	Structure	Name	Formula	Molecular Weight	Best Match	mzVault ID	mzVault Library	DeltaMass [Da]	DeltaMass [ppm]	Match	Compound Match
	FALSE			Acetaminophen glucuronide	C14 H17 N O8	327.09542	87.4	37307	MoNA-export-LC-MS-MS_Negative_Mode	0.000302128	0.923670206	86.97706343	Full match
	FALSE			Acetaminophen-glucuronide; LC-tDDA; CE20	C14 H17 N O8	327.09542	79.2	27020	MoNA-export-LC-MS-MS_Negative_Mode	0.000302128	0.923670206	79.22738721	Full match
	FALSE			Acetaminophen-glucuronide; LC-tDDA; CE10	C14 H17 N O8	327.09542	71.5	27021	MoNA-export-LC-MS-MS_Negative_Mode	0.000302128	0.923670206	71.50864595	Full match
	FALSE			Acetaminophen-glucuronide; LC-tDDA; CE40	C14 H17 N O8	327.09542	64.1	27018	MoNA-export-LC-MS-MS_Negative_Mode	0.000302128	0.923670206	64.10479333	Full match
	FALSE			Acetaminophen glucuronide	C14 H17 N O8	327.09542	65.3	36619	MoNA-export-LC-MS-MS_Negative_Mode	0.000302128	0.923670206	65.28319586	Full match
	FALSE			Acetaminophen-glucuronide; LC-tDDA; CE30	C14 H17 N O8	327.09542	78.5	27019	MoNA-export-LC-MS-MS_Negative_Mode	0.000302128	0.923670206	78.45742496	Full match
	FALSE	GLYCOCHOLIC ACID	C26 H43 N O6	Full match	0.48	465.30926	464.30197	1.725	10404644.54	11	86.6	DDA for preferred ion	FALSE	10404644.54	0.3	9.5
	Checked	Tags	Structure	Name	Formula	Molecular Weight	Best Match	mzVault ID	mzVault Library	DeltaMass [Da]	DeltaMass [ppm]	Match	Compound Match
	FALSE			GLYCOCHOLIC ACID	C26 H43 N O6	465.30904	86.6	24948	MoNA-export-LC-MS-MS_Negative_Mode	0.00022551	0.484646159	86.62451591	Full match
	FALSE			GLYCOCHOLIC ACID	C26 H43 N O6	465.30904	78.9	25586	MoNA-export-LC-MS-MS_Negative_Mode	0.00022551	0.484646159	78.85265016	Full match
	FALSE			GLYCOCHOLATE	C26 H43 N O6	465.30904	78.2	26553	MoNA-export-LC-MS-MS_Negative_Mode	0.00022551	0.484646159	78.16131154	Full match
	FALSE			Glycocholic acid; LC-tDDA; CE40	C26 H43 N O6	465.30904	74.2	27251	MoNA-export-LC-MS-MS_Negative_Mode	0.00022551	0.484646159	74.16761536	Full match
	FALSE			Glycocholic Acid	C26 H43 N O6	465.30904	71.8	4201	MoNA-export-LC-MS-MS_Negative_Mode	0.00022551	0.484646159	71.79021699	Full match
	FALSE			Glycocholic Acid	C26 H43 N O6	465.30904	70.4	4200	MoNA-export-LC-MS-MS_Negative_Mode	0.00022551	0.484646159	70.35805302	Full match
	FALSE			Glycocholic acid; LC-tDDA; CE30	C26 H43 N O6	465.30904	69.5	27252	MoNA-export-LC-MS-MS_Negative_Mode	0.00022551	0.484646159	69.49722159	Full match
	FALSE			Glycocholic Acid	C26 H43 N O6	465.30904	65.5	4202	MoNA-export-LC-MS-MS_Negative_Mode	0.00022551	0.484646159	65.52649122	Full match
	FALSE			GLYCOCHOLIC ACID	C26 H43 N O6	465.30904	63	25588	MoNA-export-LC-MS-MS_Negative_Mode	0.00022551	0.484646159	62.95562786	Full match
	FALSE			GLYCOCHOLATE	C26 H43 N O6	465.30904	52.7	44975	MoNA-export-LC-MS-MS_Negative_Mode	0.00022551	0.484646159	52.73267179	Full match
	FALSE			GLYCOCHOLIC ACID	C26 H43 N O6	465.30904	71.5	24949	MoNA-export-LC-MS-MS_Negative_Mode	0.00022551	0.484646159	71.48246496	Full match
	FALSE	LPE 16:0	C21 H44 N O7 P	Full match	0.26	453.28566	452.27838	2.874	11003608.97	2	86.4	DDA for preferred ion	FALSE	11003608.97	0.3	9.5
	Checked	Tags	Structure	Name	Formula	Molecular Weight	Best Match	mzVault ID	mzVault Library	DeltaMass [Da]	DeltaMass [ppm]	Match	Compound Match
	FALSE			LPE 16:0	C21 H44 N O7 P	453.28554	86.4	21109	MoNA-export-LC-MS-MS_Negative_Mode	0.000118958	0.262434263	86.42990647	Full match
	FALSE			LPE 16:0	C21 H44 N O7 P	453.28554	70.4	21110	MoNA-export-LC-MS-MS_Negative_Mode	0.000118958	0.262434263	70.3883003	Full match
	FALSE	Bilirubin; LC-tDDA; CE40	C33 H36 N4 O6	Full match	1.49	584.26436	583.25708	2.05	205171.0301	6	86.4	DDA for preferred ion	FALSE	205171.0301		7.7
	Checked	Tags	Structure	Name	Formula	Molecular Weight	Best Match	mzVault ID	mzVault Library	DeltaMass [Da]	DeltaMass [ppm]	Match	Compound Match
	FALSE			Bilirubin; LC-tDDA; CE30	C33 H36 N4 O6	584.26348	85.2	27104	MoNA-export-LC-MS-MS_Negative_Mode	0.000872028	1.492525458	85.24605537	Full match
	FALSE			Bilirubin; LC-tDDA; CE40	C33 H36 N4 O6	584.26348	86.4	27103	MoNA-export-LC-MS-MS_Negative_Mode	0.000872028	1.492525458	86.36322951	Full match
	FALSE			Bilirubin	C33 H36 N4 O6	584.26348	76.1	3950	MoNA-export-LC-MS-MS_Negative_Mode	0.000872028	1.492525458	71.01034989	Full match
	FALSE			Bilirubin	C33 H36 N4 O6	584.26348	73.8	3949	MoNA-export-LC-MS-MS_Negative_Mode	0.000872028	1.492525458	68.03277304	Full match
	FALSE			Bilirubin; LC-tDDA; CE10	C33 H36 N4 O6	584.26348	72.3	27106	MoNA-export-LC-MS-MS_Negative_Mode	0.000872028	1.492525458	71.72005466	Full match
	FALSE			Bilirubin; LC-tDDA; CE20	C33 H36 N4 O6	584.26348	68.7	27105	MoNA-export-LC-MS-MS_Negative_Mode	0.000872028	1.492525458	66.60535816	Full match
	FALSE	Phenol sulfate	C6 H6 O4 S	Full match	0.92	173.99884	172.99156	1.391	51317371.86	2	86.1	DDA for preferred ion	FALSE	51317371.86		10
	Checked	Tags	Structure	Name	Formula	Molecular Weight	Best Match	mzVault ID	mzVault Library	DeltaMass [Da]	DeltaMass [ppm]	Match	Compound Match
	FALSE			Phenol sulfate	C6 H6 O4 S	173.99868	86.1	27406	MoNA-export-LC-MS-MS_Negative_Mode	0.00015924	0.91517734	86.0633733	Full match
	FALSE			Phenol sulfate	C6 H6 O4 S	173.99868	74.5	27411	MoNA-export-LC-MS-MS_Negative_Mode	0.00015924	0.91517734	74.46480504	Full match
	FALSE	3-Hydroxyphenylacetic acid	C8 H8 O3	Full match	1.12	152.04751	151.04024	1.559	1547545.689	17	85.9	DDA for preferred ion	FALSE	1547545.689	0.3	8
	Checked	Tags	Structure	Name	Formula	Molecular Weight	Best Match	mzVault ID	mzVault Library	DeltaMass [Da]	DeltaMass [ppm]	Match	Compound Match
	FALSE			3-Hydroxyphenylacetic acid	C8 H8 O3	152.04734	85.9	15592	MoNA-export-LC-MS-MS_Negative_Mode	0.000170017	1.118183017	85.87715264	Full match
	FALSE			3-Hydroxyphenylacetic acid	C8 H8 O3	152.04734	79.9	15593	MoNA-export-LC-MS-MS_Negative_Mode	0.000170017	1.118183017	79.9145903	Full match
	FALSE			4-HYDROXYPHENYL ACETIC ACID	C8 H8 O3	152.04734	64.1	23895	MoNA-export-LC-MS-MS_Negative_Mode	0.000170017	1.118183017	64.10805741	Full match
	FALSE			4-HYDROXYPHENYL ACETIC ACID	C8 H8 O3	152.04734	62.2	23661	MoNA-export-LC-MS-MS_Negative_Mode	0.000170017	1.118183017	62.16049325	Full match
	FALSE			2&#39;,4&#39;-DIHYDROXYACETOPHENONE	C8 H8 O3	152.04734	61.6	39356	MoNA-export-LC-MS-MS_Negative_Mode	0.000170017	1.118183017	61.5867785	Full match
	FALSE			4-HYDROXYPHENYL ACETIC ACID	C8 H8 O3	152.04734	61.6	24077	MoNA-export-LC-MS-MS_Negative_Mode	0.000170017	1.118183017	61.55063789	Full match
	FALSE			4-HYDROXYPHENYL ACETIC ACID	C8 H8 O3	152.04734	59.9	24082	MoNA-export-LC-MS-MS_Negative_Mode	0.000170017	1.118183017	59.924473	Full match
	FALSE			P-HYDROXYPHENYLACETATE	C8 H8 O3	152.04734	59.3	26270	MoNA-export-LC-MS-MS_Negative_Mode	0.000170017	1.118183017	59.3379081	Full match
	FALSE			4-HYDROXYPHENYL ACETIC ACID	C8 H8 O3	152.04734	58.9	26223	MoNA-export-LC-MS-MS_Negative_Mode	0.000170017	1.118183017	58.89735162	Full match
	FALSE			3-HYDROXYPHENYLACETIC ACID	C8 H8 O3	152.04734	58.9	23788	MoNA-export-LC-MS-MS_Negative_Mode	0.000170017	1.118183017	58.88341824	Full match
	FALSE			2-Hydroxyphenylacetic acid	C8 H8 O3	152.04734	54.1	21738	MoNA-export-LC-MS-MS_Negative_Mode	0.000170017	1.118183017	54.06950029	Full match
	FALSE			2-Hydroxyphenylacetic acid	C8 H8 O3	152.04734	54.1	20396	MoNA-export-LC-MS-MS_Negative_Mode	0.000170017	1.118183017	54.06950029	Full match
	FALSE			(R)-(-)-mandelic acid	C8 H8 O3	152.04734	54	21713	MoNA-export-LC-MS-MS_Negative_Mode	0.000170017	1.118183017	54.04419757	Full match
	FALSE			(R)-(-)-mandelic acid	C8 H8 O3	152.04734	54	20371	MoNA-export-LC-MS-MS_Negative_Mode	0.000170017	1.118183017	54.04419757	Full match
	FALSE			2-HYDROXYPHENYLACETIC ACID	C8 H8 O3	152.04734	54	23422	MoNA-export-LC-MS-MS_Negative_Mode	0.000170017	1.118183017	54.03439352	Full match
	FALSE			3-METHYLSALICYLIC ACID	C8 H8 O3	152.04734	54	23441	MoNA-export-LC-MS-MS_Negative_Mode	0.000170017	1.118183017	54.02923629	Full match
	FALSE			DL-Mandelic acid	C8 H8 O3	152.04734	54	21714	MoNA-export-LC-MS-MS_Negative_Mode	0.000170017	1.118183017	53.99262101	Full match
	FALSE	2-Methoxyphenol sulfate	C7 H8 O5 S	Invalid mass	88284.35	222.02007	203.00223	1.556	12611723.26	6	85.6	DDA for other ion	FALSE	12611723.26		8.9
	Checked	Tags	Structure	Name	Formula	Molecular Weight	Best Match	mzVault ID	mzVault Library	DeltaMass [Da]	DeltaMass [ppm]	Match	Compound Match
	FALSE			2-Methoxyphenol sulfate	C7 H8 O5 S	204.00924	89.4	27405	MoNA-export-LC-MS-MS_Negative_Mode	18.01082317	88284.34842	85.64367748	Invalid mass
	FALSE			2-Methoxyphenol sulfate	C7 H8 O5 S	204.00924	88.6	27404	MoNA-export-LC-MS-MS_Negative_Mode	18.01082317	88284.34842	83.25395957	Invalid mass
	FALSE			3-Methoxyphenol sulfate	C7 H8 O5 S	204.00924	88.4	27348	MoNA-export-LC-MS-MS_Negative_Mode	18.01082317	88284.34842	82.70020698	Invalid mass
	FALSE			4-Methoxyphenol sulfate	C7 H8 O5 S	204.00924	90	27345	MoNA-export-LC-MS-MS_Negative_Mode	18.01082317	88284.34842	78.65264576	Invalid mass
	FALSE			3-Methoxyphenol sulfate	C7 H8 O5 S	204.00924	80	27347	MoNA-export-LC-MS-MS_Negative_Mode	18.01082317	88284.34842	74.52361994	Invalid mass
	FALSE			4-Methoxyphenol sulfate	C7 H8 O5 S	204.00924	88.1	27346	MoNA-export-LC-MS-MS_Negative_Mode	18.01082317	88284.34842	50.80406227	Invalid mass
	FALSE	HYDROXYPHENYLLACTIC ACID	C9 H10 O4	Invalid mass	-252695.48	136.0527	181.0509	1.239	6227253.758	12	85.6	DDA for other ion	FALSE	6227253.758	0.3	8.9
	Checked	Tags	Structure	Name	Formula	Molecular Weight	Best Match	mzVault ID	mzVault Library	DeltaMass [Da]	DeltaMass [ppm]	Match	Compound Match
	FALSE			HYDROXYPHENYLLACTIC ACID	C9 H10 O4	182.05791	85.6	23658	MoNA-export-LC-MS-MS_Negative_Mode	-46.00521027	-252695.478	85.60096841	Invalid mass
	FALSE			4-Hydroxyphenyllactic acid	C9 H10 O4	182.05791	84.3	37348	MoNA-export-LC-MS-MS_Negative_Mode	-46.00521027	-252695.478	84.32264041	Invalid mass
	FALSE			HYDROXYPHENYLLACTIC ACID	C9 H10 O4	182.05791	84	23800	MoNA-export-LC-MS-MS_Negative_Mode	-46.00521027	-252695.478	83.99014485	Invalid mass
	FALSE			HYDROXYPHENYLLACTIC ACID	C9 H10 O4	182.05791	84	24076	MoNA-export-LC-MS-MS_Negative_Mode	-46.00521027	-252695.478	83.98648337	Invalid mass
	FALSE			HYDROXYPHENYLLACTIC ACID	C9 H10 O4	182.05791	83.9	23779	MoNA-export-LC-MS-MS_Negative_Mode	-46.00521027	-252695.478	83.88153831	Invalid mass
	FALSE			DL-p-Hydroxyphenyllactic acid	C9 H10 O4	182.05791	83.8	21749	MoNA-export-LC-MS-MS_Negative_Mode	-46.00521027	-252695.478	83.7970591	Invalid mass
	FALSE			DL-p-Hydroxyphenyllactic acid	C9 H10 O4	182.05791	83.8	20407	MoNA-export-LC-MS-MS_Negative_Mode	-46.00521027	-252695.478	83.7970591	Invalid mass
	FALSE			DL-4-Hydroxyphenyllactic acid	C9 H10 O4	182.05791	77.9	15453	MoNA-export-LC-MS-MS_Negative_Mode	-46.00521027	-252695.478	77.88731989	Invalid mass
	FALSE			3-(4-HYDROXYPHENYL)LACTATE	C9 H10 O4	182.05791	77.5	44945	MoNA-export-LC-MS-MS_Negative_Mode	-46.00521027	-252695.478	77.47884415	Invalid mass
	FALSE			4-Hydroxyphenyllactic acid; LC-tDDA; CE20	C9 H10 O4	182.05791	75.7	27005	MoNA-export-LC-MS-MS_Negative_Mode	-46.00521027	-252695.478	75.69997184	Invalid mass
	FALSE			3-(4-HYDROXYPHENYL)LACTATE	C9 H10 O4	182.05791	66.7	39349	MoNA-export-LC-MS-MS_Negative_Mode	-46.00521027	-252695.478	66.68380354	Invalid mass
	FALSE			DL-4-Hydroxyphenyllactic acid	C9 H10 O4	182.05791	65	15454	MoNA-export-LC-MS-MS_Negative_Mode	-46.00521027	-252695.478	64.95316581	Invalid mass
	FALSE	HYDROXYPHENYLLACTIC ACID	C9 H10 O4	Full match	1.07	182.0581	181.05083	1.172	59869.24527	12	85.6	DDA for preferred ion	FALSE	59869.24527	0	3
	Checked	Tags	Structure	Name	Formula	Molecular Weight	Best Match	mzVault ID	mzVault Library	DeltaMass [Da]	DeltaMass [ppm]	Match	Compound Match
	FALSE			HYDROXYPHENYLLACTIC ACID	C9 H10 O4	182.05791	85.6	23658	MoNA-export-LC-MS-MS_Negative_Mode	0.000194956	1.070848109	85.60096841	Full match
	FALSE			4-Hydroxyphenyllactic acid	C9 H10 O4	182.05791	84.3	37348	MoNA-export-LC-MS-MS_Negative_Mode	0.000194956	1.070848109	84.32264041	Full match
	FALSE			HYDROXYPHENYLLACTIC ACID	C9 H10 O4	182.05791	84	23800	MoNA-export-LC-MS-MS_Negative_Mode	0.000194956	1.070848109	83.99014485	Full match
	FALSE			HYDROXYPHENYLLACTIC ACID	C9 H10 O4	182.05791	84	24076	MoNA-export-LC-MS-MS_Negative_Mode	0.000194956	1.070848109	83.98648337	Full match
	FALSE			HYDROXYPHENYLLACTIC ACID	C9 H10 O4	182.05791	83.9	23779	MoNA-export-LC-MS-MS_Negative_Mode	0.000194956	1.070848109	83.88153831	Full match
	FALSE			DL-p-Hydroxyphenyllactic acid	C9 H10 O4	182.05791	83.8	21749	MoNA-export-LC-MS-MS_Negative_Mode	0.000194956	1.070848109	83.7970591	Full match
	FALSE			DL-p-Hydroxyphenyllactic acid	C9 H10 O4	182.05791	83.8	20407	MoNA-export-LC-MS-MS_Negative_Mode	0.000194956	1.070848109	83.7970591	Full match
	FALSE			DL-4-Hydroxyphenyllactic acid	C9 H10 O4	182.05791	77.9	15453	MoNA-export-LC-MS-MS_Negative_Mode	0.000194956	1.070848109	77.88731989	Full match
	FALSE			3-(4-HYDROXYPHENYL)LACTATE	C9 H10 O4	182.05791	77.5	44945	MoNA-export-LC-MS-MS_Negative_Mode	0.000194956	1.070848109	77.47884415	Full match
	FALSE			4-Hydroxyphenyllactic acid; LC-tDDA; CE20	C9 H10 O4	182.05791	75.7	27005	MoNA-export-LC-MS-MS_Negative_Mode	0.000194956	1.070848109	75.69997184	Full match
	FALSE			3-(4-HYDROXYPHENYL)LACTATE	C9 H10 O4	182.05791	66.7	39349	MoNA-export-LC-MS-MS_Negative_Mode	0.000194956	1.070848109	66.68380354	Full match
	FALSE			DL-4-Hydroxyphenyllactic acid	C9 H10 O4	182.05791	65	15454	MoNA-export-LC-MS-MS_Negative_Mode	0.000194956	1.070848109	64.95316581	Full match
	FALSE	1-(9Z,12Z-Octadecadienoyl-2-hydroxy-sn-glycero-3-phosphocholine	C26 H50 N O7 P	Invalid mass	88587	565.33859	564.33132	2.669	15386556.15	4	85.4	DDA for preferred ion	FALSE	15386556.15	5.9	8.9
	Checked	Tags	Structure	Name	Formula	Molecular Weight	Best Match	mzVault ID	mzVault Library	DeltaMass [Da]	DeltaMass [ppm]	Match	Compound Match
	FALSE			1-(9Z,12Z-Octadecadienoyl-2-hydroxy-sn-glycero-3-phosphocholine	C26 H50 N O7 P	519.33249	85.4	27827	MoNA-export-LC-MS-MS_Negative_Mode	46.00610463	88586.99502	85.38853972	Invalid mass
	FALSE			LPC 18:2	C26 H50 N O7 P	519.33249	76.8	21098	MoNA-export-LC-MS-MS_Negative_Mode	46.00610463	88586.99502	76.80176121	Invalid mass
	FALSE			LPC 18:2	C26 H50 N O7 P	519.33249	72	21099	MoNA-export-LC-MS-MS_Negative_Mode	46.00610463	88586.99502	72.04892221	Invalid mass
	FALSE			1-Hydroxy-2-(9Z,12Z,15Z-octadecatrienoyl)-sn-glycero-2-phosphocholine	C26 H50 N O7 P	519.33249	52.2	27828	MoNA-export-LC-MS-MS_Negative_Mode	46.00610463	88586.99502	52.23010023	Invalid mass
	FALSE	2-HYDROXYBUTYRATE	C4 H8 O3	Full match	0.9	104.04744	103.04016	0.991	34002283.93	13	85.3	DDA for preferred ion	FALSE	34002283.93		7.8
	Checked	Tags	Structure	Name	Formula	Molecular Weight	Best Match	mzVault ID	mzVault Library	DeltaMass [Da]	DeltaMass [ppm]	Match	Compound Match
	FALSE			2-HYDROXYBUTYRATE	C4 H8 O3	104.04734	85.3	26510	MoNA-export-LC-MS-MS_Negative_Mode	9.37E-05	0.900770831	85.25456211	Full match
	FALSE			2-HYDROXYBUTYRIC ACID	C4 H8 O3	104.04734	76.4	23887	MoNA-export-LC-MS-MS_Negative_Mode	9.37E-05	0.900770831	76.44867623	Full match
	FALSE			3-HYDROXYISOBUTYRIC ACID	C4 H8 O3	104.04734	82.9	23478	MoNA-export-LC-MS-MS_Negative_Mode	9.37E-05	0.900770831	81.88998476	Full match
	FALSE			3-HYDROXYBUTANOATE	C4 H8 O3	104.04734	74.5	26474	MoNA-export-LC-MS-MS_Negative_Mode	9.37E-05	0.900770831	74.47432748	Full match
	FALSE			3-HYDROXYBUTANOIC ACID	C4 H8 O3	104.04734	67.7	45011	MoNA-export-LC-MS-MS_Negative_Mode	9.37E-05	0.900770831	67.69270669	Full match
	FALSE			2-Hydroxyisobutyric acid	C4 H8 O3	104.04734	66.3	36712	MoNA-export-LC-MS-MS_Negative_Mode	9.37E-05	0.900770831	66.32524224	Full match
	FALSE			2-Hydroxyisobutyric acid	C4 H8 O3	104.04734	70.1	20781	MoNA-export-LC-MS-MS_Negative_Mode	9.37E-05	0.900770831	70.05671807	Full match
	FALSE			2-HYDROXYBUTYRIC ACID	C4 H8 O3	104.04734	62.4	44995	MoNA-export-LC-MS-MS_Negative_Mode	9.37E-05	0.900770831	62.3699814	Full match
	FALSE			3-HYDROXYBUTYRIC ACID	C4 H8 O3	104.04734	55.4	25120	MoNA-export-LC-MS-MS_Negative_Mode	9.37E-05	0.900770831	55.41605916	Full match
	FALSE			3-HYDROXYBUTYRIC ACID	C4 H8 O3	104.04734	57.6	23529	MoNA-export-LC-MS-MS_Negative_Mode	9.37E-05	0.900770831	50.67996814	Full match
	FALSE			2-Hydroxyisobutyric acid	C4 H8 O3	104.04734	70.7	22074	MoNA-export-LC-MS-MS_Negative_Mode	9.37E-05	0.900770831	70.7481748	Full match
	FALSE			DL-beta-Hydroxybutyric acid	C4 H8 O3	104.04734	55.1	22030	MoNA-export-LC-MS-MS_Negative_Mode	9.37E-05	0.900770831	54.11480277	Full match
	FALSE			DL-beta-Hydroxybutyric acid	C4 H8 O3	104.04734	55.1	20737	MoNA-export-LC-MS-MS_Negative_Mode	9.37E-05	0.900770831	54.11480277	Full match
	FALSE	2-HYDROXYBUTYRATE	C4 H8 O3	Full match	0.83	104.04743	103.04015	0.846	32887103.53	13	85.3	DDA for preferred ion	FALSE	32887103.53		7.8
	Checked	Tags	Structure	Name	Formula	Molecular Weight	Best Match	mzVault ID	mzVault Library	DeltaMass [Da]	DeltaMass [ppm]	Match	Compound Match
	FALSE			2-HYDROXYBUTYRATE	C4 H8 O3	104.04734	85.3	26510	MoNA-export-LC-MS-MS_Negative_Mode	8.61E-05	0.827925105	85.25456194	Full match
	FALSE			2-HYDROXYBUTYRIC ACID	C4 H8 O3	104.04734	76.4	23887	MoNA-export-LC-MS-MS_Negative_Mode	8.61E-05	0.827925105	71.40051967	Full match
	FALSE			3-HYDROXYISOBUTYRIC ACID	C4 H8 O3	104.04734	82.9	23478	MoNA-export-LC-MS-MS_Negative_Mode	8.61E-05	0.827925105	82.90811924	Full match
	FALSE			3-HYDROXYBUTANOATE	C4 H8 O3	104.04734	74.5	26474	MoNA-export-LC-MS-MS_Negative_Mode	8.61E-05	0.827925105	74.47432748	Full match
	FALSE			3-HYDROXYBUTANOIC ACID	C4 H8 O3	104.04734	67.7	45011	MoNA-export-LC-MS-MS_Negative_Mode	8.61E-05	0.827925105	67.69270669	Full match
	FALSE			2-Hydroxyisobutyric acid	C4 H8 O3	104.04734	66.3	36712	MoNA-export-LC-MS-MS_Negative_Mode	8.61E-05	0.827925105	63.44718113	Full match
	FALSE			2-Hydroxyisobutyric acid	C4 H8 O3	104.04734	70.1	20781	MoNA-export-LC-MS-MS_Negative_Mode	8.61E-05	0.827925105	62.15028285	Full match
	FALSE			2-HYDROXYBUTYRIC ACID	C4 H8 O3	104.04734	62.4	44995	MoNA-export-LC-MS-MS_Negative_Mode	8.61E-05	0.827925105	58.26069204	Full match
	FALSE			3-HYDROXYBUTYRIC ACID	C4 H8 O3	104.04734	55.4	25120	MoNA-export-LC-MS-MS_Negative_Mode	8.61E-05	0.827925105	55.41605916	Full match
	FALSE			3-HYDROXYBUTYRIC ACID	C4 H8 O3	104.04734	57.6	23529	MoNA-export-LC-MS-MS_Negative_Mode	8.61E-05	0.827925105	57.55668455	Full match
	FALSE			2-Hydroxyisobutyric acid	C4 H8 O3	104.04734	70.7	22074	MoNA-export-LC-MS-MS_Negative_Mode	8.61E-05	0.827925105	67.25337574	Full match
	FALSE			DL-beta-Hydroxybutyric acid	C4 H8 O3	104.04734	55.1	22030	MoNA-export-LC-MS-MS_Negative_Mode	8.61E-05	0.827925105	55.08230752	Full match
	FALSE			DL-beta-Hydroxybutyric acid	C4 H8 O3	104.04734	55.1	20737	MoNA-export-LC-MS-MS_Negative_Mode	8.61E-05	0.827925105	55.08230738	Full match
	FALSE	CITRULLINE	C6 H13 N3 O3	Full match	1.04	175.09587	174.08855	0.456	2774083.007	11	85	DDA for preferred ion	FALSE	2774083.007	0.3	9.5
	Checked	Tags	Structure	Name	Formula	Molecular Weight	Best Match	mzVault ID	mzVault Library	DeltaMass [Da]	DeltaMass [ppm]	Match	Compound Match
	FALSE			Citrulline	C6 H13 N3 O3	175.09569	60.2	37220	MoNA-export-LC-MS-MS_Negative_Mode	0.000181412	1.036074689	60.17556066	Full match
	FALSE			L-citrulline	C6 H13 N3 O3	175.09569	59.3	10052	MoNA-export-LC-MS-MS_Negative_Mode	0.000181412	1.036074689	59.26139626	Full match
	FALSE			L-citrulline	C6 H13 N3 O3	175.09569	58.9	10051	MoNA-export-LC-MS-MS_Negative_Mode	0.000181412	1.036074689	58.94229545	Full match
	FALSE			L-citrulline	C6 H13 N3 O3	175.09569	52.8	10050	MoNA-export-LC-MS-MS_Negative_Mode	0.000181412	1.036074689	52.79871777	Full match
	FALSE			Citrulline	C6 H13 N3 O3	175.09569	61.1	3959	MoNA-export-LC-MS-MS_Negative_Mode	0.000181412	1.036074689	61.08657816	Full match
	FALSE			Citrulline	C6 H13 N3 O3	175.09569	64.2	3958	MoNA-export-LC-MS-MS_Negative_Mode	0.000181412	1.036074689	64.17232825	Full match
	FALSE			CITRULLINE	C6 H13 N3 O3	175.09569	80.7	24093	MoNA-export-LC-MS-MS_Negative_Mode	0.000181412	1.036074689	80.66901895	Full match
	FALSE			Citrulline	C6 H13 N3 O3	175.09569	64.6	3957	MoNA-export-LC-MS-MS_Negative_Mode	0.000181412	1.036074689	64.55518967	Full match
	FALSE			CITRULLINE	C6 H13 N3 O3	175.09569	85	23957	MoNA-export-LC-MS-MS_Negative_Mode	0.000181412	1.036074689	84.97163608	Full match
	FALSE			L-Citrulline	C6 H13 N3 O3	175.09569	84.8	21688	MoNA-export-LC-MS-MS_Negative_Mode	0.000181412	1.036074689	84.8462195	Full match
	FALSE			L-Citrulline	C6 H13 N3 O3	175.09569	84.8	20322	MoNA-export-LC-MS-MS_Negative_Mode	0.000181412	1.036074689	84.8462195	Full match
	FALSE	3-Hydroxy-2-methyl-4-pyrone sulfate	C6 H6 O6 S	Full match	1.26	205.98877	204.98149	1.312	6609487.816	2	84.9	DDA for preferred ion	FALSE	6609487.816		8.4
	Checked	Tags	Structure	Name	Formula	Molecular Weight	Best Match	mzVault ID	mzVault Library	DeltaMass [Da]	DeltaMass [ppm]	Match	Compound Match
	FALSE			3-Hydroxy-2-methyl-4-pyrone sulfate	C6 H6 O6 S	205.98851	84.9	27383	MoNA-export-LC-MS-MS_Negative_Mode	0.000259239	1.258511308	84.92977159	Full match
	FALSE			3-Hydroxy-2-methyl-4-pyrone sulfate	C6 H6 O6 S	205.98851	75.2	27384	MoNA-export-LC-MS-MS_Negative_Mode	0.000259239	1.258511308	75.2095578	Full match
	FALSE	Umbelliferone sulfate	C9 H6 O6 S	Invalid mass	74428.4	259.99933	240.98148	1.428	1499474.089	4	84.8	DDA for other ion	FALSE	1499474.089		8
	Checked	Tags	Structure	Name	Formula	Molecular Weight	Best Match	mzVault ID	mzVault Library	DeltaMass [Da]	DeltaMass [ppm]	Match	Compound Match
	FALSE			4-Hydroxycoumarin sulfate	C9 H6 O6 S	241.98851	80	27374	MoNA-export-LC-MS-MS_Negative_Mode	18.01081676	74428.3969	80.02287579	Invalid mass
	FALSE			Umbelliferone sulfate	C9 H6 O6 S	241.98851	84.8	27396	MoNA-export-LC-MS-MS_Negative_Mode	18.01081676	74428.3969	84.78250628	Invalid mass
	FALSE			Umbelliferone sulfate	C9 H6 O6 S	241.98851	79.3	27397	MoNA-export-LC-MS-MS_Negative_Mode	18.01081676	74428.3969	79.34344794	Invalid mass
	FALSE			4-Hydroxycoumarin sulfate	C9 H6 O6 S	241.98851	79.6	27375	MoNA-export-LC-MS-MS_Negative_Mode	18.01081676	74428.3969	72.76409133	Invalid mass
	FALSE	Bilirubin; LC-tDDA; CE30	C33 H36 N4 O6	Full match	1.6	584.26442	583.25714	3.459	4302803.316	6	84.4	DDA for preferred ion	FALSE	4302803.316		8.9
	Checked	Tags	Structure	Name	Formula	Molecular Weight	Best Match	mzVault ID	mzVault Library	DeltaMass [Da]	DeltaMass [ppm]	Match	Compound Match
	FALSE			Bilirubin; LC-tDDA; CE30	C33 H36 N4 O6	584.26348	85.2	27104	MoNA-export-LC-MS-MS_Negative_Mode	0.000932667	1.596312089	84.43619377	Full match
	FALSE			Bilirubin; LC-tDDA; CE40	C33 H36 N4 O6	584.26348	86.4	27103	MoNA-export-LC-MS-MS_Negative_Mode	0.000932667	1.596312089	81.59619294	Full match
	FALSE			Bilirubin	C33 H36 N4 O6	584.26348	76.1	3950	MoNA-export-LC-MS-MS_Negative_Mode	0.000932667	1.596312089	76.05325743	Full match
	FALSE			Bilirubin	C33 H36 N4 O6	584.26348	73.8	3949	MoNA-export-LC-MS-MS_Negative_Mode	0.000932667	1.596312089	73.82290657	Full match
	FALSE			Bilirubin; LC-tDDA; CE10	C33 H36 N4 O6	584.26348	72.3	27106	MoNA-export-LC-MS-MS_Negative_Mode	0.000932667	1.596312089	72.28357517	Full match
	FALSE			Bilirubin; LC-tDDA; CE20	C33 H36 N4 O6	584.26348	68.7	27105	MoNA-export-LC-MS-MS_Negative_Mode	0.000932667	1.596312089	68.65892846	Full match
	FALSE	Indoxyl-sulfate; LC-tDDA; CE40	C8 H7 N O4 S	Full match	1.01	213.00979	212.00252	1.436	59523584.42	11	84.3	DDA for preferred ion	FALSE	59523584.42	0.3	9.5
	Checked	Tags	Structure	Name	Formula	Molecular Weight	Best Match	mzVault ID	mzVault Library	DeltaMass [Da]	DeltaMass [ppm]	Match	Compound Match
	FALSE			Indoxyl-sulfate; LC-tDDA; CE40	C8 H7 N O4 S	213.00958	84.3	27099	MoNA-export-LC-MS-MS_Negative_Mode	0.000215539	1.011874118	84.25118848	Full match
	FALSE			Indoxyl-sulfate; LC-tDDA; CE30	C8 H7 N O4 S	213.00958	83.5	27100	MoNA-export-LC-MS-MS_Negative_Mode	0.000215539	1.011874118	83.54955583	Full match
	FALSE			Indoxyl-sulfate; LC-tDDA; CE20	C8 H7 N O4 S	213.00958	82.2	27101	MoNA-export-LC-MS-MS_Negative_Mode	0.000215539	1.011874118	82.23805152	Full match
	FALSE			Indoxyl-sulfate; LC-tDDA; CE10	C8 H7 N O4 S	213.00958	81.2	27102	MoNA-export-LC-MS-MS_Negative_Mode	0.000215539	1.011874118	81.17963127	Full match
	FALSE			3-Indoxylsulfate	C8 H7 N O4 S	213.00958	79.6	21757	MoNA-export-LC-MS-MS_Negative_Mode	0.000215539	1.011874118	79.597721	Full match
	FALSE			3-Indoxylsulfate potassium salt	C8 H7 N O4 S	213.00958	79.6	20415	MoNA-export-LC-MS-MS_Negative_Mode	0.000215539	1.011874118	79.597721	Full match
	FALSE			INDOXYL SULFATE	C8 H7 N O4 S	213.00958	76.7	26438	MoNA-export-LC-MS-MS_Negative_Mode	0.000215539	1.011874118	76.73830666	Full match
	FALSE			Indoxyl sulfate	C8 H7 N O4 S	213.00958	71.5	36419	MoNA-export-LC-MS-MS_Negative_Mode	0.000215539	1.011874118	71.4553291	Full match
	FALSE			INDOXYL SULFATE	C8 H7 N O4 S	213.00958	68.9	25842	MoNA-export-LC-MS-MS_Negative_Mode	0.000215539	1.011874118	68.85966175	Full match
	FALSE			INDOXYL SULFATE	C8 H7 N O4 S	213.00958	68.3	25844	MoNA-export-LC-MS-MS_Negative_Mode	0.000215539	1.011874118	68.32729939	Full match
	FALSE			Indoxyl sulfate	C8 H7 N O4 S	213.00958	54.5	37080	MoNA-export-LC-MS-MS_Negative_Mode	0.000215539	1.011874118	54.49210117	Full match
	FALSE	2-Methoxyphenol sulfate	C7 H8 O5 S	Full match	1.5	204.00955	203.00227	1.643	2605098.886	5	83.7	DDA for preferred ion	FALSE	2605098.886		8.9
	Checked	Tags	Structure	Name	Formula	Molecular Weight	Best Match	mzVault ID	mzVault Library	DeltaMass [Da]	DeltaMass [ppm]	Match	Compound Match
	FALSE			2-Methoxyphenol sulfate	C7 H8 O5 S	204.00924	89.4	27405	MoNA-export-LC-MS-MS_Negative_Mode	0.00030625	1.501155362	83.67270021	Full match
	FALSE			2-Methoxyphenol sulfate	C7 H8 O5 S	204.00924	88.6	27404	MoNA-export-LC-MS-MS_Negative_Mode	0.00030625	1.501155362	78.61219929	Full match
	FALSE			3-Methoxyphenol sulfate	C7 H8 O5 S	204.00924	88.4	27348	MoNA-export-LC-MS-MS_Negative_Mode	0.00030625	1.501155362	78.8030842	Full match
	FALSE			4-Methoxyphenol sulfate	C7 H8 O5 S	204.00924	90	27345	MoNA-export-LC-MS-MS_Negative_Mode	0.00030625	1.501155362	76.22967634	Full match
	FALSE			3-Methoxyphenol sulfate	C7 H8 O5 S	204.00924	80	27347	MoNA-export-LC-MS-MS_Negative_Mode	0.00030625	1.501155362	69.43659063	Full match
	FALSE	Bilirubin; LC-tDDA; CE40	C33 H36 N4 O6	Full match	0.34	584.26369	583.25641	2.18	100174.3479	7	83.6	DDA for preferred ion	FALSE	100174.3479		5
	Checked	Tags	Structure	Name	Formula	Molecular Weight	Best Match	mzVault ID	mzVault Library	DeltaMass [Da]	DeltaMass [ppm]	Match	Compound Match
	FALSE			Bilirubin; LC-tDDA; CE30	C33 H36 N4 O6	584.26348	85.2	27104	MoNA-export-LC-MS-MS_Negative_Mode	0.000200641	0.343409115	82.93996424	Full match
	FALSE			Bilirubin; LC-tDDA; CE40	C33 H36 N4 O6	584.26348	86.4	27103	MoNA-export-LC-MS-MS_Negative_Mode	0.000200641	0.343409115	83.61794956	Full match
	FALSE			Bilirubin	C33 H36 N4 O6	584.26348	76.1	3950	MoNA-export-LC-MS-MS_Negative_Mode	0.000200641	0.343409115	70.21090636	Full match
	FALSE			Bilirubin	C33 H36 N4 O6	584.26348	73.8	3949	MoNA-export-LC-MS-MS_Negative_Mode	0.000200641	0.343409115	65.60592438	Full match
	FALSE			Bilirubin; LC-tDDA; CE10	C33 H36 N4 O6	584.26348	72.3	27106	MoNA-export-LC-MS-MS_Negative_Mode	0.000200641	0.343409115	71.99941047	Full match
	FALSE			Bilirubin; LC-tDDA; CE20	C33 H36 N4 O6	584.26348	68.7	27105	MoNA-export-LC-MS-MS_Negative_Mode	0.000200641	0.343409115	66.98762813	Full match
	FALSE			Biliverdin	C33 H34 N4 O6	582.24783	52.4	36567	MoNA-export-LC-MS-MS_Negative_Mode	2.015850701	3462.186687	52.43086862	Invalid mass
	FALSE	Glutaric acid	C5 H8 O4	Full match	0.74	132.04236	131.03508	1.209	1635515.836	12	83	DDA for preferred ion	FALSE	1635515.836		7.5
	Checked	Tags	Structure	Name	Formula	Molecular Weight	Best Match	mzVault ID	mzVault Library	DeltaMass [Da]	DeltaMass [ppm]	Match	Compound Match
	FALSE			Methylsuccinic acid	C5 H8 O4	132.04226	81.7	20412	MoNA-export-LC-MS-MS_Negative_Mode	9.79E-05	0.741778092	81.73878316	Full match
	FALSE			METHYLSUCCINIC ACID	C5 H8 O4	132.04226	81.9	23444	MoNA-export-LC-MS-MS_Negative_Mode	9.79E-05	0.741778092	81.8984004	Full match
	FALSE			METHYLSUCCINIC ACID	C5 H8 O4	132.04226	81.7	24080	MoNA-export-LC-MS-MS_Negative_Mode	9.79E-05	0.741778092	81.68429169	Full match
	FALSE			Methylsuccinic acid	C5 H8 O4	132.04226	80.7	21755	MoNA-export-LC-MS-MS_Negative_Mode	9.79E-05	0.741778092	80.65080976	Full match
	FALSE			Methylsuccinic acid	C5 H8 O4	132.04226	80.7	20413	MoNA-export-LC-MS-MS_Negative_Mode	9.79E-05	0.741778092	80.65080976	Full match
	FALSE			Glutaric acid	C5 H8 O4	132.04226	78.6	36455	MoNA-export-LC-MS-MS_Negative_Mode	9.79E-05	0.741778092	78.59180996	Full match
	FALSE			Glutaric acid	C5 H8 O4	132.04226	78.6	37122	MoNA-export-LC-MS-MS_Negative_Mode	9.79E-05	0.741778092	78.57691927	Full match
	FALSE			GLUTARIC ACID	C5 H8 O4	132.04226	78.4	23460	MoNA-export-LC-MS-MS_Negative_Mode	9.79E-05	0.741778092	78.42635443	Full match
	FALSE			Glutaric acid	C5 H8 O4	132.04226	83	20731	MoNA-export-LC-MS-MS_Negative_Mode	9.79E-05	0.741778092	82.99539522	Full match
	FALSE			Methylsuccinic acid	C5 H8 O4	132.04226	81.7	21754	MoNA-export-LC-MS-MS_Negative_Mode	9.79E-05	0.741778092	81.73878316	Full match
	FALSE			Glutaric acid	C5 H8 O4	132.04226	83	22024	MoNA-export-LC-MS-MS_Negative_Mode	9.79E-05	0.741778092	82.99539522	Full match
	FALSE			GLUTARIC ACID	C5 H8 O4	132.04226	81	23858	MoNA-export-LC-MS-MS_Negative_Mode	9.79E-05	0.741778092	80.95354554	Full match
	FALSE	TAUROURSODEOXYCHOLIC ACID	C26 H45 N O6 S	Full match	0.81	499.29716	498.28989	2.192	4198122.805	2	82.8	DDA for preferred ion	FALSE	4198122.805		8.9
	Checked	Tags	Structure	Name	Formula	Molecular Weight	Best Match	mzVault ID	mzVault Library	DeltaMass [Da]	DeltaMass [ppm]	Match	Compound Match
	FALSE			TAUROURSODEOXYCHOLIC ACID	C26 H45 N O6 S	499.29676	82.8	24937	MoNA-export-LC-MS-MS_Negative_Mode	0.000404455	0.810048538	82.76703844	Full match
	FALSE			TAUROCHENODEOXYCHOLIC ACID	C26 H45 N O6 S	499.29676	82.8	24943	MoNA-export-LC-MS-MS_Negative_Mode	0.000404455	0.810048538	82.76703844	Full match
	FALSE	alpha-Hydroxyhippuric acid	C9 H9 N O4	Full match	1.02	195.05336	194.04608	1.438	14431738.7	12	82.8	DDA for preferred ion	FALSE	14431738.7		9.5
	Checked	Tags	Structure	Name	Formula	Molecular Weight	Best Match	mzVault ID	mzVault Library	DeltaMass [Da]	DeltaMass [ppm]	Match	Compound Match
	FALSE			O-HYDROXYHIPPURIC ACID	C9 H9 N O4	195.05316	77.3	24304	MoNA-export-LC-MS-MS_Negative_Mode	0.00019982	1.024436155	77.32824403	Full match
	FALSE			M-HYDROXYHIPPURIC ACID	C9 H9 N O4	195.05316	76.6	23510	MoNA-export-LC-MS-MS_Negative_Mode	0.00019982	1.024436155	76.59996671	Full match
	FALSE			4-Hydroxyhippuric acid	C9 H9 N O4	195.05316	72.5	37353	MoNA-export-LC-MS-MS_Negative_Mode	0.00019982	1.024436155	72.54270151	Full match
	FALSE			N-Acetyl Mesalazine	C9 H9 N O4	195.05316	66.7	15267	MoNA-export-LC-MS-MS_Negative_Mode	0.00019982	1.024436155	66.69708538	Full match
	FALSE			M-HYDROXYHIPPURIC ACID	C9 H9 N O4	195.05316	62.6	24517	MoNA-export-LC-MS-MS_Negative_Mode	0.00019982	1.024436155	62.60435293	Full match
	FALSE			alpha-Hydroxyhippuric acid	C9 H9 N O4	195.05316	79.4	15587	MoNA-export-LC-MS-MS_Negative_Mode	0.00019982	1.024436155	79.40086935	Full match
	FALSE			O-HYDROXYHIPPURIC ACID	C9 H9 N O4	195.05316	80	24301	MoNA-export-LC-MS-MS_Negative_Mode	0.00019982	1.024436155	80.02652835	Full match
	FALSE			O-HYDROXYHIPPURIC ACID	C9 H9 N O4	195.05316	81.1	23434	MoNA-export-LC-MS-MS_Negative_Mode	0.00019982	1.024436155	81.14064128	Full match
	FALSE			Salicyluric acid; LC-tDDA; CE10	C9 H9 N O4	195.05316	80.2	27153	MoNA-export-LC-MS-MS_Negative_Mode	0.00019982	1.024436155	80.16410002	Full match
	FALSE			alpha-Hydroxyhippuric acid	C9 H9 N O4	195.05316	82.8	15586	MoNA-export-LC-MS-MS_Negative_Mode	0.00019982	1.024436155	82.76129685	Full match
	FALSE			Salicyluric acid; LC-tDDA; CE30	C9 H9 N O4	195.05316	81.6	27151	MoNA-export-LC-MS-MS_Negative_Mode	0.00019982	1.024436155	81.6245375	Full match
	FALSE			Salicyluric acid; LC-tDDA; CE20	C9 H9 N O4	195.05316	81.3	27152	MoNA-export-LC-MS-MS_Negative_Mode	0.00019982	1.024436155	81.27393851	Full match
	FALSE	5-HYDROXYMETHYL-2-FURANCARBOXYLIC ACID	C6 H6 O4	Full match	0.83	142.02673	141.01947	1.133	1805702.99	1	82.2	DDA for preferred ion	FALSE	1805702.99	0.3	7.3
	Checked	Tags	Structure	Name	Formula	Molecular Weight	Best Match	mzVault ID	mzVault Library	DeltaMass [Da]	DeltaMass [ppm]	Match	Compound Match
	FALSE			5-HYDROXYMETHYL-2-FURANCARBOXYLIC ACID	C6 H6 O4	142.02661	82.2	23550	MoNA-export-LC-MS-MS_Negative_Mode	0.000118108	0.831587955	82.23616382	Full match
	FALSE	PYROGLUTAMIC ACID	C5 H7 N O3	Full match	1.33	129.04276	128.03548	0.539	14255113.39	10	82.2	DDA for preferred ion	FALSE	14255113.39	1	9.5
	Checked	Tags	Structure	Name	Formula	Molecular Weight	Best Match	mzVault ID	mzVault Library	DeltaMass [Da]	DeltaMass [ppm]	Match	Compound Match
	FALSE			PYROGLUTAMIC ACID	C5 H7 N O3	129.04259	82.2	23462	MoNA-export-LC-MS-MS_Negative_Mode	0.000171116	1.326042741	82.21099619	Full match
	FALSE			PYROGLUTAMIC ACID	C5 H7 N O3	129.04259	82.1	24035	MoNA-export-LC-MS-MS_Negative_Mode	0.000171116	1.326042741	82.10013013	Full match
	FALSE			PYROGLUTAMIC ACID	C5 H7 N O3	129.04259	81.6	24085	MoNA-export-LC-MS-MS_Negative_Mode	0.000171116	1.326042741	81.61558095	Full match
	FALSE			Pyroglutamic acid; LC-tDDA; CE10	C5 H7 N O3	129.04259	68	27171	MoNA-export-LC-MS-MS_Negative_Mode	0.000171116	1.326042741	67.96259791	Full match
	FALSE			5-OXO-D-PROLINE	C5 H7 N O3	129.04259	66.3	45098	MoNA-export-LC-MS-MS_Negative_Mode	0.000171116	1.326042741	66.29238972	Full match
	FALSE			Pyroglutamic acid	C5 H7 N O3	129.04259	66.3	36870	MoNA-export-LC-MS-MS_Negative_Mode	0.000171116	1.326042741	66.29131791	Full match
	FALSE			PYROGLUTAMIC ACID	C5 H7 N O3	129.04259	62.7	24340	MoNA-export-LC-MS-MS_Negative_Mode	0.000171116	1.326042741	62.67451263	Full match
	FALSE			5-OXO-L-PROLINE	C5 H7 N O3	129.04259	56.6	45090	MoNA-export-LC-MS-MS_Negative_Mode	0.000171116	1.326042741	56.63676676	Full match
	FALSE			Pyroglutamic acid; LC-tDDA; CE30	C5 H7 N O3	129.04259	56.4	27169	MoNA-export-LC-MS-MS_Negative_Mode	0.000171116	1.326042741	56.40570576	Full match
	FALSE			PYROGLUTAMIC ACID	C5 H7 N O3	129.04259	80.9	24026	MoNA-export-LC-MS-MS_Negative_Mode	0.000171116	1.326042741	80.90363329	Full match
	FALSE	GLYCOCHENODEOXYCHOLATE	C26 H43 N O5	Full match	0.99	449.31457	448.30728	1.736	2419939.894	10	81.8	DDA for preferred ion	FALSE	2419939.894	0.7	9.5
	Checked	Tags	Structure	Name	Formula	Molecular Weight	Best Match	mzVault ID	mzVault Library	DeltaMass [Da]	DeltaMass [ppm]	Match	Compound Match
	FALSE			GLYCOCHENODEOXYCHOLIC ACID	C26 H43 N O5	449.31412	90.9	24536	MoNA-export-LC-MS-MS_Negative_Mode	0.000443214	0.986424052	80.50767387	Full match
	FALSE			GLYCOCHENODEOXYCHOLATE	C26 H43 N O5	449.31412	85	26559	MoNA-export-LC-MS-MS_Negative_Mode	0.000443214	0.986424052	81.78005601	Full match
	FALSE			GLYCOCHENODEOXYCHOLIC ACID	C26 H43 N O5	449.31412	82.8	24951	MoNA-export-LC-MS-MS_Negative_Mode	0.000443214	0.986424052	76.45245972	Full match
	FALSE			GLYCOCHENODEOXYCHOLIC ACID	C26 H43 N O5	449.31412	78.6	24534	MoNA-export-LC-MS-MS_Negative_Mode	0.000443214	0.986424052	78.55113733	Full match
	FALSE			Glycochenodeoxycholic acid; LC-tDDA; CE40	C26 H43 N O5	449.31412	76.2	27310	MoNA-export-LC-MS-MS_Negative_Mode	0.000443214	0.986424052	69.14353241	Full match
	FALSE			Glycochenodeoxycholic acid; LC-tDDA; CE30	C26 H43 N O5	449.31412	72.2	27311	MoNA-export-LC-MS-MS_Negative_Mode	0.000443214	0.986424052	71.1768905	Full match
	FALSE			GLYCOCHENODEOXYCHOLIC ACID	C26 H43 N O5	449.31412	72.9	24538	MoNA-export-LC-MS-MS_Negative_Mode	0.000443214	0.986424052	72.94544877	Full match
	FALSE			Glycochenodeoxycholic acid; LC-tDDA; CE20	C26 H43 N O5	449.31412	66.4	27312	MoNA-export-LC-MS-MS_Negative_Mode	0.000443214	0.986424052	66.40876798	Full match
	FALSE			GLYCOCHENODEOXYCHOLIC ACID	C26 H43 N O5	449.31412	61.2	25578	MoNA-export-LC-MS-MS_Negative_Mode	0.000443214	0.986424052	61.17024911	Full match
	FALSE			GLYCOCHENODEOXYCHOLIC ACID	C26 H43 N O5	449.31412	78.1	24952	MoNA-export-LC-MS-MS_Negative_Mode	0.000443214	0.986424052	78.11191993	Full match
	FALSE	LPC 18:3	C26 H48 N O7 P	Invalid mass	88932.88	563.32332	562.31604	2.39	1852673.861	1	81.4	DDA for preferred ion	FALSE	1852673.861		4
	Checked	Tags	Structure	Name	Formula	Molecular Weight	Best Match	mzVault ID	mzVault Library	DeltaMass [Da]	DeltaMass [ppm]	Match	Compound Match
	FALSE			LPC 18:3	C26 H48 N O7 P	517.31684	81.4	21100	MoNA-export-LC-MS-MS_Negative_Mode	46.00647753	88932.88223	81.37115799	Invalid mass
	FALSE	TAUROCHOLIC ACID	C26 H45 N O7 S	Full match	1.36	515.29237	514.2851	1.884	2621018.286	3	81.4	DDA for preferred ion	FALSE	2621018.286		8.9
	Checked	Tags	Structure	Name	Formula	Molecular Weight	Best Match	mzVault ID	mzVault Library	DeltaMass [Da]	DeltaMass [ppm]	Match	Compound Match
	FALSE			Tauroallocholic acid	C26 H45 N O7 S	515.29167	69.6	42075	MoNA-export-LC-MS-MS_Negative_Mode	0.000698595	1.355727018	69.61875245	Full match
	FALSE			TAUROCHOLIC ACID	C26 H45 N O7 S	515.29167	81.4	24936	MoNA-export-LC-MS-MS_Negative_Mode	0.000698595	1.355727018	81.35889739	Full match
	FALSE			Tauroursocholic acid	C26 H45 N O7 S	515.29167	71.4	42079	MoNA-export-LC-MS-MS_Negative_Mode	0.000698595	1.355727018	71.36878355	Full match
	FALSE	Myo-Inositol	C6 H12 O6	Invalid mass	-333332.53	120.0424	165.04057	0.451	21548989.14	22	81.4	DDA for other ion	FALSE	21548989.14	7.3	8.4
	Checked	Tags	Structure	Name	Formula	Molecular Weight	Best Match	mzVault ID	mzVault Library	DeltaMass [Da]	DeltaMass [ppm]	Match	Compound Match
	FALSE			MANNOSE	C6 H12 O6	180.06339	75.6	24064	MoNA-export-LC-MS-MS_Negative_Mode	-60.0209847	-333332.5302	75.63441481	Invalid mass
	FALSE			MANNOSE	C6 H12 O6	180.06339	75	23380	MoNA-export-LC-MS-MS_Negative_Mode	-60.0209847	-333332.5302	75.04746527	Invalid mass
	FALSE			Myo-Inositol	C6 H12 O6	180.06339	80.7	39749	MoNA-export-LC-MS-MS_Negative_Mode	-60.0209847	-333332.5302	80.7270164	Invalid mass
	FALSE			D-FRUCTOSE	C6 H12 O6	180.06339	77.9	44941	MoNA-export-LC-MS-MS_Negative_Mode	-60.0209847	-333332.5302	77.89676213	Invalid mass
	FALSE			MANNOSE	C6 H12 O6	180.06339	77.6	39344	MoNA-export-LC-MS-MS_Negative_Mode	-60.0209847	-333332.5302	77.56983929	Invalid mass
	FALSE			Myo-Inositol	C6 H12 O6	180.06339	77.6	39751	MoNA-export-LC-MS-MS_Negative_Mode	-60.0209847	-333332.5302	77.56729614	Invalid mass
	FALSE			MYO-INOSITOL	C6 H12 O6	180.06339	77.2	24066	MoNA-export-LC-MS-MS_Negative_Mode	-60.0209847	-333332.5302	77.16202706	Invalid mass
	FALSE			D-PSICOSE	C6 H12 O6	180.06339	67.8	39336	MoNA-export-LC-MS-MS_Negative_Mode	-60.0209847	-333332.5302	67.76459907	Invalid mass
	FALSE			Inositol	C6 H12 O6	180.06339	66	37077	MoNA-export-LC-MS-MS_Negative_Mode	-60.0209847	-333332.5302	66.02091339	Invalid mass
	FALSE			MYO-INOSITOL	C6 H12 O6	180.06339	62.9	26208	MoNA-export-LC-MS-MS_Negative_Mode	-60.0209847	-333332.5302	62.93688666	Invalid mass
	FALSE			PARAXANTHINE	C7 H8 N4 O2	180.06473	63.1	39653	MoNA-export-LC-MS-MS_Negative_Mode	-60.02232218	-333337.482	63.07843753	Invalid mass
	FALSE			Myo-Inositol	C6 H12 O6	180.06339	81.4	39750	MoNA-export-LC-MS-MS_Negative_Mode	-60.0209847	-333332.5302	81.35564742	Invalid mass
	FALSE			9-Fluorenone	C13 H8 O	180.05751	70.7	37312	MoNA-export-LC-MS-MS_Negative_Mode	-60.01511158	-333310.7848	70.65124904	Invalid mass
	FALSE			GALACTOSE	C6 H12 O6	180.06339	73.6	23383	MoNA-export-LC-MS-MS_Negative_Mode	-60.0209847	-333332.5302	73.62799538	Invalid mass
	FALSE			SORBOSE	C6 H12 O6	180.06339	74.2	23376	MoNA-export-LC-MS-MS_Negative_Mode	-60.0209847	-333332.5302	74.24353194	Invalid mass
	FALSE			D-Glucose	C6 H12 O6	180.06339	76.5	15484	MoNA-export-LC-MS-MS_Negative_Mode	-60.0209847	-333332.5302	76.46897684	Invalid mass
	FALSE			D-Glucose	C6 H12 O6	180.06339	76.8	15485	MoNA-export-LC-MS-MS_Negative_Mode	-60.0209847	-333332.5302	76.83760656	Invalid mass
	FALSE			D-Galactose	C6 H12 O6	180.06339	77.2	15480	MoNA-export-LC-MS-MS_Negative_Mode	-60.0209847	-333332.5302	77.19953443	Invalid mass
	FALSE			PSICOSE	C6 H12 O6	180.06339	73.5	24056	MoNA-export-LC-MS-MS_Negative_Mode	-60.0209847	-333332.5302	73.46166014	Invalid mass
	FALSE			FRUCTOSE	C6 H12 O6	180.06339	73.3	23384	MoNA-export-LC-MS-MS_Negative_Mode	-60.0209847	-333332.5302	73.31071178	Invalid mass
	FALSE			GLUCOSE	C6 H12 O6	180.06339	74.5	23615	MoNA-export-LC-MS-MS_Negative_Mode	-60.0209847	-333332.5302	74.47022508	Invalid mass
	FALSE			ALPHA-GLUCOSE	C6 H12 O6	180.06339	71.8	24062	MoNA-export-LC-MS-MS_Negative_Mode	-60.0209847	-333332.5302	71.78609788	Invalid mass
	FALSE	Myo-Inositol	C6 H12 O6	Full match	0.3	180.06344	215.03284	0.449	709272025.2	20	81.4	DDA for preferred ion	FALSE	709272025.2	1.3	8.9
	Checked	Tags	Structure	Name	Formula	Molecular Weight	Best Match	mzVault ID	mzVault Library	DeltaMass [Da]	DeltaMass [ppm]	Match	Compound Match
	FALSE			Myo-Inositol	C6 H12 O6	180.06339	80.7	39749	MoNA-export-LC-MS-MS_Negative_Mode	5.47E-05	0.303951967	80.7270164	Full match
	FALSE			D-FRUCTOSE	C6 H12 O6	180.06339	77.9	44941	MoNA-export-LC-MS-MS_Negative_Mode	5.47E-05	0.303951967	77.89676213	Full match
	FALSE			MANNOSE	C6 H12 O6	180.06339	77.6	39344	MoNA-export-LC-MS-MS_Negative_Mode	5.47E-05	0.303951967	77.56983929	Full match
	FALSE			Myo-Inositol	C6 H12 O6	180.06339	77.6	39751	MoNA-export-LC-MS-MS_Negative_Mode	5.47E-05	0.303951967	77.56729612	Full match
	FALSE			MYO-INOSITOL	C6 H12 O6	180.06339	77.2	24066	MoNA-export-LC-MS-MS_Negative_Mode	5.47E-05	0.303951967	77.16202706	Full match
	FALSE			D-PSICOSE	C6 H12 O6	180.06339	67.8	39336	MoNA-export-LC-MS-MS_Negative_Mode	5.47E-05	0.303951967	67.76459916	Full match
	FALSE			Inositol	C6 H12 O6	180.06339	66	37077	MoNA-export-LC-MS-MS_Negative_Mode	5.47E-05	0.303951967	66.02091339	Full match
	FALSE			MYO-INOSITOL	C6 H12 O6	180.06339	62.9	26208	MoNA-export-LC-MS-MS_Negative_Mode	5.47E-05	0.303951967	62.93688666	Full match
	FALSE			PARAXANTHINE	C7 H8 N4 O2	180.06473	63.1	39653	MoNA-export-LC-MS-MS_Negative_Mode	-0.001282749	-7.123823813	57.73204237	Invalid mass
	FALSE			Myo-Inositol	C6 H12 O6	180.06339	81.4	39750	MoNA-export-LC-MS-MS_Negative_Mode	5.47E-05	0.303951967	81.35564741	Full match
	FALSE			9-Fluorenone	C13 H8 O	180.05751	70.7	37312	MoNA-export-LC-MS-MS_Negative_Mode	0.005927851	32.92198399	70.65124904	Invalid mass
	FALSE			GALACTOSE	C6 H12 O6	180.06339	73.6	23383	MoNA-export-LC-MS-MS_Negative_Mode	5.47E-05	0.303951967	71.39688341	Full match
	FALSE			SORBOSE	C6 H12 O6	180.06339	74.2	23376	MoNA-export-LC-MS-MS_Negative_Mode	5.47E-05	0.303951967	70.69970899	Full match
	FALSE			D-Glucose	C6 H12 O6	180.06339	76.5	15484	MoNA-export-LC-MS-MS_Negative_Mode	5.47E-05	0.303951967	74.78881496	Full match
	FALSE			D-Glucose	C6 H12 O6	180.06339	76.8	15485	MoNA-export-LC-MS-MS_Negative_Mode	5.47E-05	0.303951967	73.54489733	Full match
	FALSE			D-Galactose	C6 H12 O6	180.06339	77.2	15480	MoNA-export-LC-MS-MS_Negative_Mode	5.47E-05	0.303951967	73.47801081	Full match
	FALSE			PSICOSE	C6 H12 O6	180.06339	73.5	24056	MoNA-export-LC-MS-MS_Negative_Mode	5.47E-05	0.303951967	73.46166014	Full match
	FALSE			FRUCTOSE	C6 H12 O6	180.06339	73.3	23384	MoNA-export-LC-MS-MS_Negative_Mode	5.47E-05	0.303951967	73.31071193	Full match
	FALSE			GLUCOSE	C6 H12 O6	180.06339	74.5	23615	MoNA-export-LC-MS-MS_Negative_Mode	5.47E-05	0.303951967	72.4497253	Full match
	FALSE			ALPHA-GLUCOSE	C6 H12 O6	180.06339	71.8	24062	MoNA-export-LC-MS-MS_Negative_Mode	5.47E-05	0.303951967	71.78609825	Full match
	FALSE	2,5-dihydroxybenzenesulfonate	C6 H6 O5 S	Full match	1.1	189.9938	188.98653	1.345	46466449.97	6	81.3	DDA for preferred ion	FALSE	46466449.97		8.9
	Checked	Tags	Structure	Name	Formula	Molecular Weight	Best Match	mzVault ID	mzVault Library	DeltaMass [Da]	DeltaMass [ppm]	Match	Compound Match
	FALSE			2,5-dihydroxybenzenesulfonate	C6 H6 O5 S	189.99359	65.4	28695	MoNA-export-LC-MS-MS_Negative_Mode	0.000209313	1.101684486	65.38915319	Full match
	FALSE			2,5-dihydroxybenzenesulfonate	C6 H6 O5 S	189.99359	81.3	28691	MoNA-export-LC-MS-MS_Negative_Mode	0.000209313	1.101684486	81.32909746	Full match
	FALSE			2,5-dihydroxybenzenesulfonate	C6 H6 O5 S	189.99359	81.3	28692	MoNA-export-LC-MS-MS_Negative_Mode	0.000209313	1.101684486	81.28697142	Full match
	FALSE			2,5-dihydroxybenzenesulfonate	C6 H6 O5 S	189.99359	81.3	28693	MoNA-export-LC-MS-MS_Negative_Mode	0.000209313	1.101684486	81.29080878	Full match
	FALSE			2,5-dihydroxybenzenesulfonate	C6 H6 O5 S	189.99359	77.4	28694	MoNA-export-LC-MS-MS_Negative_Mode	0.000209313	1.101684486	77.42931114	Full match
	FALSE			2,5-dihydroxybenzenesulfonate	C6 H6 O5 S	189.99359	52.2	28696	MoNA-export-LC-MS-MS_Negative_Mode	0.000209313	1.101684486	52.16894396	Full match
	FALSE	Dehydroepiandrosterone sulfate; LC-tDDA; CE40	C19 H28 O5 S	Full match	0.36	368.16588	367.1586	2.158	11467782.29	5	81.2	DDA for preferred ion	FALSE	11467782.29	0.7	8.4
	Checked	Tags	Structure	Name	Formula	Molecular Weight	Best Match	mzVault ID	mzVault Library	DeltaMass [Da]	DeltaMass [ppm]	Match	Compound Match
	FALSE			Dehydroepiandrosterone sulfate; LC-tDDA; CE40	C19 H28 O5 S	368.16574	81.2	26816	MoNA-export-LC-MS-MS_Negative_Mode	0.000131944	0.35838075	81.23037702	Full match
	FALSE			Dehydroepiandrosterone sulfate; LC-tDDA; CE30	C19 H28 O5 S	368.16574	81.2	26817	MoNA-export-LC-MS-MS_Negative_Mode	0.000131944	0.35838075	81.22776387	Full match
	FALSE			Dehydroepiandrosterone sulfate; LC-tDDA; CE20	C19 H28 O5 S	368.16574	77.6	26818	MoNA-export-LC-MS-MS_Negative_Mode	0.000131944	0.35838075	77.60690271	Full match
	FALSE			Dehydroepiandrosterone sulfate; LC-tDDA; CE10	C19 H28 O5 S	368.16574	77.6	26819	MoNA-export-LC-MS-MS_Negative_Mode	0.000131944	0.35838075	77.60690269	Full match
	FALSE			Dehydroisoandrosterone sulfate	C19 H28 O5 S	368.16574	69.7	37201	MoNA-export-LC-MS-MS_Negative_Mode	0.000131944	0.35838075	69.6586751	Full match
	FALSE	C11-LAS (STANDARD MIX)	C17 H28 O3 S	Full match	0.17	312.17597	311.16869	4.057	48865502.52	2	81	DDA for preferred ion	FALSE	33504283.09	5.1	5.1
	Checked	Tags	Structure	Name	Formula	Molecular Weight	Best Match	mzVault ID	mzVault Library	DeltaMass [Da]	DeltaMass [ppm]	Match	Compound Match
	FALSE			C11-LAS (STANDARD MIX)	C17 H28 O3 S	312.17592	81	37605	MoNA-export-LC-MS-MS_Negative_Mode	5.21E-05	0.166925208	80.97716617	Full match
	FALSE			C11-LAS (SAMPLE)	C17 H28 O3 S	312.17592	79.9	37604	MoNA-export-LC-MS-MS_Negative_Mode	5.21E-05	0.166925208	79.90686072	Full match
	FALSE	TROPIC ACID	C9 H10 O3	Invalid mass	-277034.81	120.05776	165.05597	1.46	2493940.895	11	81	DDA for other ion	FALSE	2493940.895	0.3	8.4
	Checked	Tags	Structure	Name	Formula	Molecular Weight	Best Match	mzVault ID	mzVault Library	DeltaMass [Da]	DeltaMass [ppm]	Match	Compound Match
	FALSE			3-(2-Hydroxyphenyl)propionic acid	C9 H10 O3	166.06299	56.8	27635	MoNA-export-LC-MS-MS_Negative_Mode	-46.00523056	-277034.8133	56.76726876	Invalid mass
	FALSE			3-(4-HYDROXYPHENYL)PROPIONIC ACID	C9 H10 O3	166.06299	80.9	23657	MoNA-export-LC-MS-MS_Negative_Mode	-46.00523056	-277034.8133	80.91105216	Invalid mass
	FALSE			3-Phenyllactic acid	C9 H10 O3	166.06299	71.9	37367	MoNA-export-LC-MS-MS_Negative_Mode	-46.00523056	-277034.8133	71.93747548	Invalid mass
	FALSE			3-(2-HYDROXYPHENYL)PROPANOIC ACID	C9 H10 O3	166.06299	68.6	23833	MoNA-export-LC-MS-MS_Negative_Mode	-46.00523056	-277034.8133	68.61540862	Invalid mass
	FALSE			3-phenyllactic acid	C9 H10 O3	166.06299	68.3	5511	MoNA-export-LC-MS-MS_Negative_Mode	-46.00523056	-277034.8133	68.2672917	Invalid mass
	FALSE			3-phenyllactic acid	C9 H10 O3	166.06299	65.6	5512	MoNA-export-LC-MS-MS_Negative_Mode	-46.00523056	-277034.8133	65.56811313	Invalid mass
	FALSE			3-(2-Hydroxyphenyl)propionic acid	C9 H10 O3	166.06299	64.9	27623	MoNA-export-LC-MS-MS_Negative_Mode	-46.00523056	-277034.8133	64.89141378	Invalid mass
	FALSE			3-phenyllactic acid	C9 H10 O3	166.06299	63.7	5513	MoNA-export-LC-MS-MS_Negative_Mode	-46.00523056	-277034.8133	63.73124841	Invalid mass
	FALSE			Caffeyl alcohol	C9 H10 O3	166.06299	63.1	16211	MoNA-export-LC-MS-MS_Negative_Mode	-46.00523056	-277034.8133	63.10624255	Invalid mass
	FALSE			3-Phenyllactic acid	C9 H10 O3	166.06299	62	36671	MoNA-export-LC-MS-MS_Negative_Mode	-46.00523056	-277034.8133	62.00893727	Invalid mass
	FALSE			TROPIC ACID	C9 H10 O3	166.06299	81	23637	MoNA-export-LC-MS-MS_Negative_Mode	-46.00523056	-277034.8133	80.97242459	Invalid mass
	FALSE	3-Methylglutaric acid	C6 H10 O4	Full match	1.05	146.05806	145.05079	1.217	1941072.116	2	80.9	DDA for preferred ion	FALSE	1941072.116	7.5	7.8
	Checked	Tags	Structure	Name	Formula	Molecular Weight	Best Match	mzVault ID	mzVault Library	DeltaMass [Da]	DeltaMass [ppm]	Match	Compound Match
	FALSE			3-Methylglutaric acid	C6 H10 O4	146.05791	80.9	37371	MoNA-export-LC-MS-MS_Negative_Mode	0.000152825	1.046333844	80.90005412	Full match
	FALSE			2-Methylglutaric acid	C6 H10 O4	146.05791	72.2	37414	MoNA-export-LC-MS-MS_Negative_Mode	0.000152825	1.046333844	72.24774278	Full match
	FALSE	gamma-Glutamylglutamine	C10 H17 N3 O6	Full match	0.9	275.11198	274.10471	0.478	2062290.438	4	80.2	DDA for preferred ion	FALSE	2062290.438		9.5
	Checked	Tags	Structure	Name	Formula	Molecular Weight	Best Match	mzVault ID	mzVault Library	DeltaMass [Da]	DeltaMass [ppm]	Match	Compound Match
	FALSE			gamma-Glu-Glu	C10 H17 N3 O6	275.11174	66.7	36480	MoNA-export-LC-MS-MS_Negative_Mode	0.000247331	0.899018527	66.73189117	Full match
	FALSE			Glu-Gln	C10 H17 N3 O6	275.11174	73.5	36471	MoNA-export-LC-MS-MS_Negative_Mode	0.000247331	0.899018527	73.54024883	Full match
	FALSE			Glu-Gln	C10 H17 N3 O6	275.11174	80.1	37135	MoNA-export-LC-MS-MS_Negative_Mode	0.000247331	0.899018527	80.06776325	Full match
	FALSE			gamma-Glutamylglutamine	C10 H17 N3 O6	275.11174	80.2	37144	MoNA-export-LC-MS-MS_Negative_Mode	0.000247331	0.899018527	80.22861684	Full match
	FALSE	1-(9Z,12Z-Octadecadienoyl)-2-hydroxy-sn-glycero-3-phosphoethanolamine		Invalid mass		477.28584	476.27856	2.512	1613748.176	4	79.9	DDA for preferred ion	FALSE	1613748.176	0.3	8.6
	Checked	Tags	Structure	Name	Formula	Molecular Weight	Best Match	mzVault ID	mzVault Library	DeltaMass [Da]	DeltaMass [ppm]	Match	Compound Match
	FALSE			1-(9Z,12Z-Octadecadienoyl)-2-hydroxy-sn-glycero-3-phosphoethanolamine		0	87.7	27826	MoNA-export-LC-MS-MS_Negative_Mode	477.2858411	∞	79.89311583	Invalid mass
	FALSE			LPE 18:2	C23 H44 N O7 P	477.28554	83.8	21107	MoNA-export-LC-MS-MS_Negative_Mode	0.000302063	0.632877178	76.45713557	No results
	FALSE			1-Hydroxy-2-(9Z,12Z-octadecadienoyl)-sn-glycero-3-phosphoethanolamine		0	79.8	27830	MoNA-export-LC-MS-MS_Negative_Mode	477.2858411	∞	75.39063696	Invalid mass
	FALSE			LPE 18:2	C23 H44 N O7 P	477.28554	76.7	21108	MoNA-export-LC-MS-MS_Negative_Mode	0.000302063	0.632877178	75.29932675	No results
	FALSE	Glutamine	C5 H10 N2 O3	Full match	1.01	146.06929	145.06201	0.453	15457513.53	14	79.7	DDA for preferred ion	FALSE	15457513.53	0.3	7.3
	Checked	Tags	Structure	Name	Formula	Molecular Weight	Best Match	mzVault ID	mzVault Library	DeltaMass [Da]	DeltaMass [ppm]	Match	Compound Match
	FALSE			Glutamine	C5 H10 N2 O3	146.06914	77.9	41878	MoNA-export-LC-MS-MS_Negative_Mode	0.000147057	1.006763267	77.92828682	Full match
	FALSE			Glutamine	C5 H10 N2 O3	146.06914	78	41871	MoNA-export-LC-MS-MS_Negative_Mode	0.000147057	1.006763267	78.04330362	Full match
	FALSE			Glutamine	C5 H10 N2 O3	146.06914	78	41874	MoNA-export-LC-MS-MS_Negative_Mode	0.000147057	1.006763267	78.01341234	Full match
	FALSE			Glutamine	C5 H10 N2 O3	146.06914	78	41879	MoNA-export-LC-MS-MS_Negative_Mode	0.000147057	1.006763267	77.9793448	Full match
	FALSE			Glutamine	C5 H10 N2 O3	146.06914	78	41873	MoNA-export-LC-MS-MS_Negative_Mode	0.000147057	1.006763267	77.95093141	Full match
	FALSE			Glutamine	C5 H10 N2 O3	146.06914	77.9	41883	MoNA-export-LC-MS-MS_Negative_Mode	0.000147057	1.006763267	77.89649376	Full match
	FALSE			Glutamine	C5 H10 N2 O3	146.06914	78.5	41872	MoNA-export-LC-MS-MS_Negative_Mode	0.000147057	1.006763267	78.51493933	Full match
	FALSE			GLUTAMINE	C5 H10 N2 O3	146.06914	67	24099	MoNA-export-LC-MS-MS_Negative_Mode	0.000147057	1.006763267	66.95389441	Full match
	FALSE			ALA-GLY	C5 H10 N2 O3	146.06914	67.4	23426	MoNA-export-LC-MS-MS_Negative_Mode	0.000147057	1.006763267	67.3515708	Full match
	FALSE			GLUTAMINE	C5 H10 N2 O3	146.06914	67.5	24047	MoNA-export-LC-MS-MS_Negative_Mode	0.000147057	1.006763267	67.4867868	Full match
	FALSE			Glutamine	C5 H10 N2 O3	146.06914	77.7	41877	MoNA-export-LC-MS-MS_Negative_Mode	0.000147057	1.006763267	77.67316343	Full match
	FALSE			Glutamine	C5 H10 N2 O3	146.06914	79.7	41886	MoNA-export-LC-MS-MS_Negative_Mode	0.000147057	1.006763267	79.73816201	Full match
	FALSE			Glutamine	C5 H10 N2 O3	146.06914	68.3	41884	MoNA-export-LC-MS-MS_Negative_Mode	0.000147057	1.006763267	68.29852132	Full match
	FALSE			Glutamine	C5 H10 N2 O3	146.06914	79.6	41882	MoNA-export-LC-MS-MS_Negative_Mode	0.000147057	1.006763267	79.59439591	Full match
	FALSE	4-Hydroxycoumarin sulfate	C9 H6 O6 S	Invalid mass	-9.46	241.98622	240.97894	1.987	4648204.064	4	79.6	DDA for preferred ion	FALSE	4648204.064		9.5
	Checked	Tags	Structure	Name	Formula	Molecular Weight	Best Match	mzVault ID	mzVault Library	DeltaMass [Da]	DeltaMass [ppm]	Match	Compound Match
	FALSE			4-Hydroxycoumarin sulfate	C9 H6 O6 S	241.98851	80	27374	MoNA-export-LC-MS-MS_Negative_Mode	-0.002288979	-9.45903969	55.81417454	Invalid mass
	FALSE			Umbelliferone sulfate	C9 H6 O6 S	241.98851	84.8	27396	MoNA-export-LC-MS-MS_Negative_Mode	-0.002288979	-9.45903969	55.77928718	Invalid mass
	FALSE			Umbelliferone sulfate	C9 H6 O6 S	241.98851	79.3	27397	MoNA-export-LC-MS-MS_Negative_Mode	-0.002288979	-9.45903969	78.68866198	Invalid mass
	FALSE			4-Hydroxycoumarin sulfate	C9 H6 O6 S	241.98851	79.6	27375	MoNA-export-LC-MS-MS_Negative_Mode	-0.002288979	-9.45903969	79.57030898	Invalid mass
	FALSE	cis-Aconitic acid	C6 H6 O6	Full match	1.81	174.01675	173.00948	0.618	2396275.871	12	78.7	DDA for preferred ion	FALSE	2396275.871		7.3
	Checked	Tags	Structure	Name	Formula	Molecular Weight	Best Match	mzVault ID	mzVault Library	DeltaMass [Da]	DeltaMass [ppm]	Match	Compound Match
	FALSE			ACONITIC ACID	C6 H6 O6	174.01644	78.4	23428	MoNA-export-LC-MS-MS_Negative_Mode	0.000314558	1.807633876	78.39508827	Full match
	FALSE			ACONITIC ACID	C6 H6 O6	174.01644	77.9	24050	MoNA-export-LC-MS-MS_Negative_Mode	0.000314558	1.807633876	77.87966468	Full match
	FALSE			TRANS-ACONITATE	C6 H6 O6	174.01644	74.1	39893	MoNA-export-LC-MS-MS_Negative_Mode	0.000314558	1.807633876	74.13599557	Full match
	FALSE			cis-Aconitic acid	C6 H6 O6	174.01644	78.7	21848	MoNA-export-LC-MS-MS_Negative_Mode	0.000314558	1.807633876	78.65725647	Full match
	FALSE			cis-Aconitic Acid	C6 H6 O6	174.01644	78.7	20543	MoNA-export-LC-MS-MS_Negative_Mode	0.000314558	1.807633876	78.65725647	Full match
	FALSE			ACONITIC ACID	C6 H6 O6	174.01644	71.7	24291	MoNA-export-LC-MS-MS_Negative_Mode	0.000314558	1.807633876	71.61223779	Full match
	FALSE			trans-Aconitic acid	C6 H6 O6	174.01644	66.7	21727	MoNA-export-LC-MS-MS_Negative_Mode	0.000314558	1.807633876	66.68274743	Full match
	FALSE			trans-Aconitic acid	C6 H6 O6	174.01644	66.7	20385	MoNA-export-LC-MS-MS_Negative_Mode	0.000314558	1.807633876	66.68274743	Full match
	FALSE			Aconitic acid	C6 H6 O6	174.01644	65	21131	MoNA-export-LC-MS-MS_Negative_Mode	0.000314558	1.807633876	63.06284652	Full match
	FALSE			ACONITIC ACID	C6 H6 O6	174.01644	59.9	24288	MoNA-export-LC-MS-MS_Negative_Mode	0.000314558	1.807633876	59.90065767	Full match
	FALSE			Aconitic Acid	C6 H6 O6	174.01644	60	3995	MoNA-export-LC-MS-MS_Negative_Mode	0.000314558	1.807633876	59.97022331	Full match
	FALSE			Aconitic acid	C6 H6 O6	174.01644	60.5	37303	MoNA-export-LC-MS-MS_Negative_Mode	0.000314558	1.807633876	60.54749981	Full match
	FALSE	LPC 18:1	C26 H52 N O7 P	Invalid mass	88244.41	567.3542	566.34692	3.135	54343094.63	1	78.6	DDA for preferred ion	FALSE	54343094.63	0.7	7.8
	Checked	Tags	Structure	Name	Formula	Molecular Weight	Best Match	mzVault ID	mzVault Library	DeltaMass [Da]	DeltaMass [ppm]	Match	Compound Match
	FALSE			LPC 18:1	C26 H52 N O7 P	521.34814	78.6	21097	MoNA-export-LC-MS-MS_Negative_Mode	46.0060612	88244.41431	78.62978561	Invalid mass
	FALSE	DL-2-Hydroxyvaleric acid sodium salt hydrate	C5 H10 O3	Full match	0.16	118.06301	117.05573	1.247	25956038.28	10	78.3	DDA for preferred ion	FALSE	25956038.28	4	8.4
	Checked	Tags	Structure	Name	Formula	Molecular Weight	Best Match	mzVault ID	mzVault Library	DeltaMass [Da]	DeltaMass [ppm]	Match	Compound Match
	FALSE			3-HYDROXYISOVALERIC ACID	C5 H10 O3	118.06299	63.1	24867	MoNA-export-LC-MS-MS_Negative_Mode	1.88E-05	0.15929251	63.08477248	Full match
	FALSE			DL-2-Hydroxyvaleric acid sodium salt hydrate	C5 H10 O3	118.06299	78.3	20389	MoNA-export-LC-MS-MS_Negative_Mode	1.88E-05	0.15929251	78.34919636	Full match
	FALSE			DL-2-Hydroxyvaleric acid	C5 H10 O3	118.06299	78.3	21731	MoNA-export-LC-MS-MS_Negative_Mode	1.88E-05	0.15929251	78.34919636	Full match
	FALSE			2-HYDROXY-2-METHYLBUTYRIC ACID	C5 H10 O3	118.06299	76.6	23504	MoNA-export-LC-MS-MS_Negative_Mode	1.88E-05	0.15929251	76.57534262	Full match
	FALSE			3-HYDROXYISOVALERIC ACID	C5 H10 O3	118.06299	71.8	23653	MoNA-export-LC-MS-MS_Negative_Mode	1.88E-05	0.15929251	71.81783149	Full match
	FALSE			3-HYDROXYISOVALERIC ACID	C5 H10 O3	118.06299	71.8	23649	MoNA-export-LC-MS-MS_Negative_Mode	1.88E-05	0.15929251	71.81783149	Full match
	FALSE			2-HYDROXY-2-METHYLBUTYRIC ACID	C5 H10 O3	118.06299	63.9	24489	MoNA-export-LC-MS-MS_Negative_Mode	1.88E-05	0.15929251	63.89070021	Full match
	FALSE			3-HYDROXYISOVALERIC ACID	C5 H10 O3	118.06299	62.6	24871	MoNA-export-LC-MS-MS_Negative_Mode	1.88E-05	0.15929251	62.62273495	Full match
	FALSE			3-HYDROXYISOVALERIC ACID	C5 H10 O3	118.06299	63.1	24869	MoNA-export-LC-MS-MS_Negative_Mode	1.88E-05	0.15929251	63.08477248	Full match
	FALSE			2-HYDROXY-2-METHYLBUTYRIC ACID	C5 H10 O3	118.06299	73.7	24492	MoNA-export-LC-MS-MS_Negative_Mode	1.88E-05	0.15929251	73.73075299	Full match
	FALSE	Umbelliferone sulfate	C9 H6 O6 S	Invalid mass	-10.05	241.98608	240.97908	1.388	192795.2362	4	78.3	DDA for preferred ion	FALSE	192795.2362		7.7
	Checked	Tags	Structure	Name	Formula	Molecular Weight	Best Match	mzVault ID	mzVault Library	DeltaMass [Da]	DeltaMass [ppm]	Match	Compound Match
	FALSE			4-Hydroxycoumarin sulfate	C9 H6 O6 S	241.98851	80	27374	MoNA-export-LC-MS-MS_Negative_Mode	-0.002430961	-10.04577201	73.65739611	Invalid mass
	FALSE			Umbelliferone sulfate	C9 H6 O6 S	241.98851	84.8	27396	MoNA-export-LC-MS-MS_Negative_Mode	-0.002430961	-10.04577201	78.31632427	Invalid mass
	FALSE			Umbelliferone sulfate	C9 H6 O6 S	241.98851	79.3	27397	MoNA-export-LC-MS-MS_Negative_Mode	-0.002430961	-10.04577201	76.21380801	Invalid mass
	FALSE			4-Hydroxycoumarin sulfate	C9 H6 O6 S	241.98851	79.6	27375	MoNA-export-LC-MS-MS_Negative_Mode	-0.002430961	-10.04577201	68.40552077	Invalid mass
	FALSE	Xanthine	C5 H4 N4 O2	Full match	1.74	152.03369	151.02641	0.746	313598.6488	10	78	DDA for preferred ion	FALSE	313598.6488	0	5
	Checked	Tags	Structure	Name	Formula	Molecular Weight	Best Match	mzVault ID	mzVault Library	DeltaMass [Da]	DeltaMass [ppm]	Match	Compound Match
	FALSE			Xanthine	C5 H4 N4 O2	152.03343	78	20663	MoNA-export-LC-MS-MS_Negative_Mode	0.000264274	1.738261613	78.04988637	Full match
	FALSE			Xanthine	C5 H4 N4 O2	152.03343	78	21956	MoNA-export-LC-MS-MS_Negative_Mode	0.000264274	1.738261613	78.04988637	Full match
	FALSE			Oxypurinol	C5 H4 N4 O2	152.03343	74.8	20386	MoNA-export-LC-MS-MS_Negative_Mode	0.000264274	1.738261613	74.79930777	Full match
	FALSE			Oxypurinol	C5 H4 N4 O2	152.03343	74.8	21728	MoNA-export-LC-MS-MS_Negative_Mode	0.000264274	1.738261613	74.79930777	Full match
	FALSE			XANTHINE	C5 H4 N4 O2	152.03343	66.2	23822	MoNA-export-LC-MS-MS_Negative_Mode	0.000264274	1.738261613	66.22607538	Full match
	FALSE			Oxypurinol	C5 H4 N4 O2	152.03343	62.4	29872	MoNA-export-LC-MS-MS_Negative_Mode	0.000264274	1.738261613	62.36662902	Full match
	FALSE			Oxypurinol	C5 H4 N4 O2	152.03343	62.3	29871	MoNA-export-LC-MS-MS_Negative_Mode	0.000264274	1.738261613	62.2624099	Full match
	FALSE			Xanthine; LC-tDDA; CE10	C5 H4 N4 O2	152.03343	59.5	27179	MoNA-export-LC-MS-MS_Negative_Mode	0.000264274	1.738261613	59.45443457	Full match
	FALSE			Oxypurinol	C5 H4 N4 O2	152.03343	58.5	29870	MoNA-export-LC-MS-MS_Negative_Mode	0.000264274	1.738261613	58.48166063	Full match
	FALSE			Oxypurinol	C5 H4 N4 O2	152.03343	56.4	29869	MoNA-export-LC-MS-MS_Negative_Mode	0.000264274	1.738261613	56.35127324	Full match
	FALSE	3-Methylxanthine; LC-tDDA; CE10	C6 H6 N4 O2	Full match	0.87	166.04922	165.04196	1.111	2650016.826	6	78	DDA for preferred ion	FALSE	2650016.826		7.8
	Checked	Tags	Structure	Name	Formula	Molecular Weight	Best Match	mzVault ID	mzVault Library	DeltaMass [Da]	DeltaMass [ppm]	Match	Compound Match
	FALSE			3-Methylxanthine; LC-tDDA; CE10	C6 H6 N4 O2	166.04908	78	27275	MoNA-export-LC-MS-MS_Negative_Mode	0.000145019	0.873348787	78.0361532	Full match
	FALSE			3-Methylxanthine	C6 H6 N4 O2	166.04908	72.1	20375	MoNA-export-LC-MS-MS_Negative_Mode	0.000145019	0.873348787	72.14045828	Full match
	FALSE			3-Methylxanthine	C6 H6 N4 O2	166.04908	72.1	21717	MoNA-export-LC-MS-MS_Negative_Mode	0.000145019	0.873348787	72.14045828	Full match
	FALSE			3-Methylxanthine; LC-tDDA; CE30	C6 H6 N4 O2	166.04908	68.8	27273	MoNA-export-LC-MS-MS_Negative_Mode	0.000145019	0.873348787	68.78173201	Full match
	FALSE			3-Methylxanthine; LC-tDDA; CE20	C6 H6 N4 O2	166.04908	67	27274	MoNA-export-LC-MS-MS_Negative_Mode	0.000145019	0.873348787	66.97854119	Full match
	FALSE			3-Methylxanthine; LC-tDDA; CE40	C6 H6 N4 O2	166.04908	54.8	27272	MoNA-export-LC-MS-MS_Negative_Mode	0.000145019	0.873348787	54.84951576	Full match
	FALSE	TAUROURSODEOXYCHOLIC ACID	C26 H45 N O6 S	Full match	1.18	499.29735	498.29007	2.288	2626952.618	1	78	DDA for preferred ion	FALSE	2626952.618		8.9
	Checked	Tags	Structure	Name	Formula	Molecular Weight	Best Match	mzVault ID	mzVault Library	DeltaMass [Da]	DeltaMass [ppm]	Match	Compound Match
	FALSE			TAUROURSODEOXYCHOLIC ACID	C26 H45 N O6 S	499.29676	82.8	24937	MoNA-export-LC-MS-MS_Negative_Mode	0.00058756	1.17677527	77.98729931	Full match
	FALSE	Dodecylbenzenesulfonic acid	C18 H30 O3 S	Full match	0.4	326.19169	325.18442	1.78	16945611.85	1	77.9	DDA for preferred ion	FALSE	12998684.19	5.1	5.7
	Checked	Tags	Structure	Name	Formula	Molecular Weight	Best Match	mzVault ID	mzVault Library	DeltaMass [Da]	DeltaMass [ppm]	Match	Compound Match
	FALSE			Dodecylbenzenesulfonic acid	C18 H30 O3 S	326.19157	77.9	15241	MoNA-export-LC-MS-MS_Negative_Mode	0.000128955	0.395333979	77.85233979	Full match
	FALSE	LPC 16:0	C24 H50 N O7 P	Invalid mass	-28294.59	481.31726	540.33112	2.905	54598414.64	1	77.7	DDA for other ion	FALSE	54598414.64	1	7.8
	Checked	Tags	Structure	Name	Formula	Molecular Weight	Best Match	mzVault ID	mzVault Library	DeltaMass [Da]	DeltaMass [ppm]	Match	Compound Match
	FALSE			LPC 16:0	C24 H50 N O7 P	495.33249	77.7	21105	MoNA-export-LC-MS-MS_Negative_Mode	-14.01522943	-28294.58946	77.68899577	Invalid mass
	FALSE	LPE 18:1	C23 H46 N O7 P	Full match	-0.06	479.30116	478.29388	2.902	754517.4543	1	77.4	DDA for preferred ion	FALSE	754517.4543	0.3	8
	Checked	Tags	Structure	Name	Formula	Molecular Weight	Best Match	mzVault ID	mzVault Library	DeltaMass [Da]	DeltaMass [ppm]	Match	Compound Match
	FALSE			LPE 18:1	C23 H46 N O7 P	479.30119	77.4	21106	MoNA-export-LC-MS-MS_Negative_Mode	-2.82E-05	-0.058778607	77.35192487	Full match
	FALSE	N-ACETYL-ALANINE	C5 H9 N O3	Full match	1.15	131.05839	130.05112	0.84	1864401.805	6	77.2	DDA for preferred ion	FALSE	1864401.805		6.2
	Checked	Tags	Structure	Name	Formula	Molecular Weight	Best Match	mzVault ID	mzVault Library	DeltaMass [Da]	DeltaMass [ppm]	Match	Compound Match
	FALSE			N-ACETYLALANINE	C5 H9 N O3	131.05824	62.6	26421	MoNA-export-LC-MS-MS_Negative_Mode	0.000150503	1.148370037	62.61777009	Full match
	FALSE			N-ACETYL-ALANINE	C5 H9 N O3	131.05824	53.6	25829	MoNA-export-LC-MS-MS_Negative_Mode	0.000150503	1.148370037	53.58857352	Full match
	FALSE			N-ACETYL-L-ALANINE	C5 H9 N O3	131.05824	56.5	45030	MoNA-export-LC-MS-MS_Negative_Mode	0.000150503	1.148370037	56.50252909	Full match
	FALSE			N-ACETYL-ALANINE	C5 H9 N O3	131.05824	52.8	25832	MoNA-export-LC-MS-MS_Negative_Mode	0.000150503	1.148370037	52.84481889	Full match
	FALSE			N-Acetylalanine	C5 H9 N O3	131.05824	66.5	36349	MoNA-export-LC-MS-MS_Negative_Mode	0.000150503	1.148370037	66.48785953	Full match
	FALSE			N-ACETYL-ALANINE	C5 H9 N O3	131.05824	77.2	23940	MoNA-export-LC-MS-MS_Negative_Mode	0.000150503	1.148370037	77.18706074	Full match
	FALSE	Uridine	C9 H12 N2 O6	Full match	1.01	244.06978	279.03912	0.783	5324352.412	10	77.1	DDA for preferred ion	FALSE	5324352.412	0.3	8.4
	Checked	Tags	Structure	Name	Formula	Molecular Weight	Best Match	mzVault ID	mzVault Library	DeltaMass [Da]	DeltaMass [ppm]	Match	Compound Match
	FALSE			Uridine	C9 H12 N2 O6	244.06954	70.4	15413	MoNA-export-LC-MS-MS_Negative_Mode	0.000247367	1.013511999	70.44835694	Full match
	FALSE			URIDINE	C9 H12 N2 O6	244.06954	69.9	23758	MoNA-export-LC-MS-MS_Negative_Mode	0.000247367	1.013511999	69.94687389	Full match
	FALSE			Uridine; LC-tDDA; CE10	C9 H12 N2 O6	244.06954	68.8	27075	MoNA-export-LC-MS-MS_Negative_Mode	0.000247367	1.013511999	68.81918331	Full match
	FALSE			Uridine	C9 H12 N2 O6	244.06954	68.5	36781	MoNA-export-LC-MS-MS_Negative_Mode	0.000247367	1.013511999	68.4579403	Full match
	FALSE			Uridine (Not validated)	C9 H12 N2 O6	244.06954	66.7	21122	MoNA-export-LC-MS-MS_Negative_Mode	0.000247367	1.013511999	66.73762914	Full match
	FALSE			URIDINE	C9 H12 N2 O6	244.06954	65.9	45142	MoNA-export-LC-MS-MS_Negative_Mode	0.000247367	1.013511999	65.94803108	Full match
	FALSE			uridine	C9 H12 N2 O6	244.06954	74.6	27724	MoNA-export-LC-MS-MS_Negative_Mode	0.000247367	1.013511999	74.6413355	Full match
	FALSE			Uridine	C9 H12 N2 O6	244.06954	77.1	15414	MoNA-export-LC-MS-MS_Negative_Mode	0.000247367	1.013511999	77.09175711	Full match
	FALSE			Uridine	C9 H12 N2 O6	244.06954	74.7	21965	MoNA-export-LC-MS-MS_Negative_Mode	0.000247367	1.013511999	74.67211123	Full match
	FALSE			Uridine	C9 H12 N2 O6	244.06954	74.7	20672	MoNA-export-LC-MS-MS_Negative_Mode	0.000247367	1.013511999	74.67211134	Full match
	FALSE	LPC 18:3	C26 H48 N O7 P	Invalid mass	88932.41	563.32307	562.3158	2.445	767124.1672	1	76.9	DDA for preferred ion	FALSE	767124.1672		7.5
	Checked	Tags	Structure	Name	Formula	Molecular Weight	Best Match	mzVault ID	mzVault Library	DeltaMass [Da]	DeltaMass [ppm]	Match	Compound Match
	FALSE			LPC 18:3	C26 H48 N O7 P	517.31684	81.4	21100	MoNA-export-LC-MS-MS_Negative_Mode	46.00623339	88932.41029	76.86364696	Invalid mass
	FALSE	ACONITIC ACID	C6 H6 O6	Full match	1.19	174.01665	173.00937	0.835	779605.3113	10	76.3	DDA for preferred ion	FALSE	779605.3113		6.4
	Checked	Tags	Structure	Name	Formula	Molecular Weight	Best Match	mzVault ID	mzVault Library	DeltaMass [Da]	DeltaMass [ppm]	Match	Compound Match
	FALSE			ACONITIC ACID	C6 H6 O6	174.01644	78.4	23428	MoNA-export-LC-MS-MS_Negative_Mode	0.000207746	1.193832531	76.29484174	Full match
	FALSE			ACONITIC ACID	C6 H6 O6	174.01644	77.9	24050	MoNA-export-LC-MS-MS_Negative_Mode	0.000207746	1.193832531	75.75980638	Full match
	FALSE			TRANS-ACONITATE	C6 H6 O6	174.01644	74.1	39893	MoNA-export-LC-MS-MS_Negative_Mode	0.000207746	1.193832531	72.99085089	Full match
	FALSE			cis-Aconitic acid	C6 H6 O6	174.01644	78.7	21848	MoNA-export-LC-MS-MS_Negative_Mode	0.000207746	1.193832531	75.238939	Full match
	FALSE			cis-Aconitic Acid	C6 H6 O6	174.01644	78.7	20543	MoNA-export-LC-MS-MS_Negative_Mode	0.000207746	1.193832531	75.238939	Full match
	FALSE			ACONITIC ACID	C6 H6 O6	174.01644	71.7	24291	MoNA-export-LC-MS-MS_Negative_Mode	0.000207746	1.193832531	71.67966528	Full match
	FALSE			trans-Aconitic acid	C6 H6 O6	174.01644	66.7	21727	MoNA-export-LC-MS-MS_Negative_Mode	0.000207746	1.193832531	63.03971024	Full match
	FALSE			trans-Aconitic acid	C6 H6 O6	174.01644	66.7	20385	MoNA-export-LC-MS-MS_Negative_Mode	0.000207746	1.193832531	63.03971024	Full match
	FALSE			Aconitic acid	C6 H6 O6	174.01644	65	21131	MoNA-export-LC-MS-MS_Negative_Mode	0.000207746	1.193832531	64.97565684	Full match
	FALSE			Aconitic acid	C6 H6 O6	174.01644	60.5	37303	MoNA-export-LC-MS-MS_Negative_Mode	0.000207746	1.193832531	60.26086482	Full match
	FALSE	C11-LAS (STANDARD MIX)	C17 H28 O3 S	Full match	0.28	312.176	311.16873	2.863	138422192.7	2	76.2	DDA for preferred ion	FALSE	109082753.2	7.3	6.2
	Checked	Tags	Structure	Name	Formula	Molecular Weight	Best Match	mzVault ID	mzVault Library	DeltaMass [Da]	DeltaMass [ppm]	Match	Compound Match
	FALSE			C11-LAS (STANDARD MIX)	C17 H28 O3 S	312.17592	81	37605	MoNA-export-LC-MS-MS_Negative_Mode	8.68E-05	0.277934993	76.18070914	Full match
	FALSE			C11-LAS (SAMPLE)	C17 H28 O3 S	312.17592	79.9	37604	MoNA-export-LC-MS-MS_Negative_Mode	8.68E-05	0.277934993	75.44382602	Full match
	FALSE	2-Hydroxyacetophenone sulfate	C8 H8 O5 S	Full match	1.06	216.00947	215.0022	1.702	1115319.941	2	76	DDA for preferred ion	FALSE	1115319.941		7.5
	Checked	Tags	Structure	Name	Formula	Molecular Weight	Best Match	mzVault ID	mzVault Library	DeltaMass [Da]	DeltaMass [ppm]	Match	Compound Match
	FALSE			2-Hydroxyacetophenone sulfate	C8 H8 O5 S	216.00924	76	27367	MoNA-export-LC-MS-MS_Negative_Mode	0.000229956	1.064563816	75.98510085	Full match
	FALSE			2-Hydroxyacetophenone sulfate	C8 H8 O5 S	216.00924	75.7	27366	MoNA-export-LC-MS-MS_Negative_Mode	0.000229956	1.064563816	75.70019278	Full match
	FALSE	(R)-2-hydroxystearic acid	C18 H36 O3	Full match	0.06	300.26646	299.25919	3.398	1608878.59	3	76	DDA for preferred ion	FALSE	1608878.59	1	8
	Checked	Tags	Structure	Name	Formula	Molecular Weight	Best Match	mzVault ID	mzVault Library	DeltaMass [Da]	DeltaMass [ppm]	Match	Compound Match
	FALSE			(R)-2-hydroxystearic acid	C18 H36 O3	300.26644	76	27744	MoNA-export-LC-MS-MS_Negative_Mode	1.75E-05	0.058418168	75.95289976	Full match
	FALSE			12-Hydroxyoctadecanoic acid	C18 H36 O3	300.26644	67.6	31119	MoNA-export-LC-MS-MS_Negative_Mode	1.75E-05	0.058418168	67.588212	Full match
	FALSE			12-Hydroxyoctadecanoic acid	C18 H36 O3	300.26644	54.1	31118	MoNA-export-LC-MS-MS_Negative_Mode	1.75E-05	0.058418168	54.07797843	Full match
	FALSE	Benzophenone-4	C14 H12 O6 S	Full match	0.75	308.03569	307.02841	1.932	763717.543	6	75.9	DDA for preferred ion	FALSE	763717.543		9.1
	Checked	Tags	Structure	Name	Formula	Molecular Weight	Best Match	mzVault ID	mzVault Library	DeltaMass [Da]	DeltaMass [ppm]	Match	Compound Match
	FALSE			Benzophenone-4	C14 H12 O6 S	308.03546	63.3	14981	MoNA-export-LC-MS-MS_Negative_Mode	0.000229835	0.746132394	63.33523265	Full match
	FALSE			Benzophenone-4	C14 H12 O6 S	308.03546	63.2	14982	MoNA-export-LC-MS-MS_Negative_Mode	0.000229835	0.746132394	63.21335961	Full match
	FALSE			Benzophenone-4	C14 H12 O6 S	308.03546	75.9	15198	MoNA-export-LC-MS-MS_Negative_Mode	0.000229835	0.746132394	75.93935231	Full match
	FALSE			Sulisobenzone	C14 H12 O6 S	308.03546	56	31548	MoNA-export-LC-MS-MS_Negative_Mode	0.000229835	0.746132394	56.03901934	Full match
	FALSE			Benzophenone-4	C14 H12 O6 S	308.03546	51.2	15197	MoNA-export-LC-MS-MS_Negative_Mode	0.000229835	0.746132394	51.18560265	Full match
	FALSE			Sulisobenzone	C14 H12 O6 S	308.03546	50.7	31547	MoNA-export-LC-MS-MS_Negative_Mode	0.000229835	0.746132394	50.74126633	Full match
	FALSE	Citric acid	C6 H8 O7	Full match	1.12	192.02722	191.01994	1.21	3493732.774	3	75.9	DDA for preferred ion	FALSE	3493732.774	1	4.6
	Checked	Tags	Structure	Name	Formula	Molecular Weight	Best Match	mzVault ID	mzVault Library	DeltaMass [Da]	DeltaMass [ppm]	Match	Compound Match
	FALSE			Citric acid	C6 H8 O7	192.027	84.9	22099	MoNA-export-LC-MS-MS_Negative_Mode	0.000215563	1.122566041	75.93222011	Full match
	FALSE			Citric acid,Anhydrous	C6 H8 O7	192.027	84.9	20806	MoNA-export-LC-MS-MS_Negative_Mode	0.000215563	1.122566041	75.93222011	Full match
	FALSE			Citric acid	C6 H8 O7	192.027	83.7	37221	MoNA-export-LC-MS-MS_Negative_Mode	0.000215563	1.122566041	70.745068	Full match
	FALSE	Citric acid	C6 H8 O7	Full match	1.29	192.02725	191.01997	1.092	1559283.419	3	75.9	DDA for preferred ion	FALSE	1559283.419	1	4.2
	Checked	Tags	Structure	Name	Formula	Molecular Weight	Best Match	mzVault ID	mzVault Library	DeltaMass [Da]	DeltaMass [ppm]	Match	Compound Match
	FALSE			Citric acid	C6 H8 O7	192.027	84.9	22099	MoNA-export-LC-MS-MS_Negative_Mode	0.000247945	1.291198007	75.93222011	Full match
	FALSE			Citric acid,Anhydrous	C6 H8 O7	192.027	84.9	20806	MoNA-export-LC-MS-MS_Negative_Mode	0.000247945	1.291198007	75.93222011	Full match
	FALSE			Citric acid	C6 H8 O7	192.027	83.7	37221	MoNA-export-LC-MS-MS_Negative_Mode	0.000247945	1.291198007	70.745068	Full match
	FALSE	1-Hydroxy-2-(9Z,12Z,15Z-octadecatrienoyl)-sn-glycero-3-phosphoethanolamine		Invalid mass		475.27055	474.26328	2.288	463890.1932	1	75.9	DDA for preferred ion	FALSE	463890.1932		5.9
	Checked	Tags	Structure	Name	Formula	Molecular Weight	Best Match	mzVault ID	mzVault Library	DeltaMass [Da]	DeltaMass [ppm]	Match	Compound Match
	FALSE			1-Hydroxy-2-(9Z,12Z,15Z-octadecatrienoyl)-sn-glycero-3-phosphoethanolamine		0	75.9	27829	MoNA-export-LC-MS-MS_Negative_Mode	475.2705518	∞	75.88473363	Invalid mass
	FALSE	LEVULINIC ACID	C5 H8 O3	Full match	0.86	116.04744	115.04017	1.123	12520640.64	3	75.9	DDA for preferred ion	FALSE	12520640.64		7.8
	Checked	Tags	Structure	Name	Formula	Molecular Weight	Best Match	mzVault ID	mzVault Library	DeltaMass [Da]	DeltaMass [ppm]	Match	Compound Match
	FALSE			LEVULINIC ACID	C5 H8 O3	116.04734	75.9	23576	MoNA-export-LC-MS-MS_Negative_Mode	0.000100164	0.863130982	75.88170576	Full match
	FALSE			LEVULINIC ACID	C5 H8 O3	116.04734	53.3	24662	MoNA-export-LC-MS-MS_Negative_Mode	0.000100164	0.863130982	53.33907682	Full match
	FALSE			LEVULINIC ACID	C5 H8 O3	116.04734	67.2	24667	MoNA-export-LC-MS-MS_Negative_Mode	0.000100164	0.863130982	67.15389623	Full match
	FALSE	LPC 18:1	C26 H52 N O7 P	Invalid mass	88243.95	567.35396	566.34668	1.766	4750892.661	1	75.9	DDA for preferred ion	FALSE	4750892.661		6.2
	Checked	Tags	Structure	Name	Formula	Molecular Weight	Best Match	mzVault ID	mzVault Library	DeltaMass [Da]	DeltaMass [ppm]	Match	Compound Match
	FALSE			LPC 18:1	C26 H52 N O7 P	521.34814	78.6	21097	MoNA-export-LC-MS-MS_Negative_Mode	46.00581706	88243.94602	75.86409228	Invalid mass
	FALSE	4-Hydroxybenzoic acid sulfate	C7 H6 O6 S	Full match	1.54	217.98884	216.98157	1.303	1550745.812	5	75.7	DDA for preferred ion	FALSE	1550745.812		8
	Checked	Tags	Structure	Name	Formula	Molecular Weight	Best Match	mzVault ID	mzVault Library	DeltaMass [Da]	DeltaMass [ppm]	Match	Compound Match
	FALSE			4-Hydroxybenzoic acid sulfate	C7 H6 O6 S	217.98851	74.5	27361	MoNA-export-LC-MS-MS_Negative_Mode	0.000335533	1.53922248	74.47069811	Full match
	FALSE			3-Hydroxybenzoic acid sulfate	C7 H6 O6 S	217.98851	75.3	27363	MoNA-export-LC-MS-MS_Negative_Mode	0.000335533	1.53922248	75.32966393	Full match
	FALSE			2-Hydroxybenzoic acid sulfate	C7 H6 O6 S	217.98851	71.8	27412	MoNA-export-LC-MS-MS_Negative_Mode	0.000335533	1.53922248	71.78309856	Full match
	FALSE			3-Hydroxybenzoic acid sulfate	C7 H6 O6 S	217.98851	75.4	27413	MoNA-export-LC-MS-MS_Negative_Mode	0.000335533	1.53922248	75.36221082	Full match
	FALSE			4-Hydroxybenzoic acid sulfate	C7 H6 O6 S	217.98851	75.7	27362	MoNA-export-LC-MS-MS_Negative_Mode	0.000335533	1.53922248	75.72147974	Full match
	FALSE	4-Hydroxybenzoic acid sulfate	C7 H6 O6 S	Full match	0.28	217.98857	216.98128	1.245	1404450.388	5	75.7	DDA for preferred ion	FALSE	1404450.388		5.3
	Checked	Tags	Structure	Name	Formula	Molecular Weight	Best Match	mzVault ID	mzVault Library	DeltaMass [Da]	DeltaMass [ppm]	Match	Compound Match
	FALSE			4-Hydroxybenzoic acid sulfate	C7 H6 O6 S	217.98851	74.5	27361	MoNA-export-LC-MS-MS_Negative_Mode	6.20E-05	0.284476648	68.77498588	Full match
	FALSE			3-Hydroxybenzoic acid sulfate	C7 H6 O6 S	217.98851	75.3	27363	MoNA-export-LC-MS-MS_Negative_Mode	6.20E-05	0.284476648	67.96712823	Full match
	FALSE			2-Hydroxybenzoic acid sulfate	C7 H6 O6 S	217.98851	71.8	27412	MoNA-export-LC-MS-MS_Negative_Mode	6.20E-05	0.284476648	67.88972219	Full match
	FALSE			3-Hydroxybenzoic acid sulfate	C7 H6 O6 S	217.98851	75.4	27413	MoNA-export-LC-MS-MS_Negative_Mode	6.20E-05	0.284476648	75.36221082	Full match
	FALSE			4-Hydroxybenzoic acid sulfate	C7 H6 O6 S	217.98851	75.7	27362	MoNA-export-LC-MS-MS_Negative_Mode	6.20E-05	0.284476648	75.72147974	Full match
	FALSE	Citraconic acid	C5 H6 O4	Full match	1.09	130.02675	111.00888	0.537	13534395.08	10	75.5	DDA for preferred ion	FALSE	13534395.08	0.7	9.5
	Checked	Tags	Structure	Name	Formula	Molecular Weight	Best Match	mzVault ID	mzVault Library	DeltaMass [Da]	DeltaMass [ppm]	Match	Compound Match
	FALSE			Citraconic acid	C5 H6 O4	130.02661	75.5	21821	MoNA-export-LC-MS-MS_Negative_Mode	0.000141742	1.090098319	75.47456707	Full match
	FALSE			Citraconic Acid	C5 H6 O4	130.02661	75.5	20516	MoNA-export-LC-MS-MS_Negative_Mode	0.000141742	1.090098319	75.47456707	Full match
	FALSE			Mesaconic acid	C5 H6 O4	130.02661	75.4	22070	MoNA-export-LC-MS-MS_Negative_Mode	0.000141742	1.090098319	75.43412474	Full match
	FALSE			Mesaconic acid	C5 H6 O4	130.02661	75.4	20777	MoNA-export-LC-MS-MS_Negative_Mode	0.000141742	1.090098319	75.43412474	Full match
	FALSE			2-METHYLMALEIC ACID	C5 H6 O4	130.02661	75.2	23796	MoNA-export-LC-MS-MS_Negative_Mode	0.000141742	1.090098319	75.1903345	Full match
	FALSE			ITACONIC ACID	C5 H6 O4	130.02661	75.1	23806	MoNA-export-LC-MS-MS_Negative_Mode	0.000141742	1.090098319	75.10591943	Full match
	FALSE			Itaconic acid	C5 H6 O4	130.02661	75	20504	MoNA-export-LC-MS-MS_Negative_Mode	0.000141742	1.090098319	75.03604668	Full match
	FALSE			Itaconic acid	C5 H6 O4	130.02661	75	21809	MoNA-export-LC-MS-MS_Negative_Mode	0.000141742	1.090098319	75.03604668	Full match
	FALSE			Citraconic acid	C5 H6 O4	130.02661	67.5	36544	MoNA-export-LC-MS-MS_Negative_Mode	0.000141742	1.090098319	67.50422485	Full match
	FALSE			Itaconic acid (Not validated)	C5 H6 O4	130.02661	63.2	21134	MoNA-export-LC-MS-MS_Negative_Mode	0.000141742	1.090098319	63.22004583	Full match
	FALSE	1,6-ANHYDRO-B-GLUCOSE	C6 H10 O5	Invalid mass	-370378.28	102.03198	161.04585	0.548	12985677.24	12	75.2	DDA for other ion	FALSE	12985677.24	1.3	6.2
	Checked	Tags	Structure	Name	Formula	Molecular Weight	Best Match	mzVault ID	mzVault Library	DeltaMass [Da]	DeltaMass [ppm]	Match	Compound Match
	FALSE			1,6-ANHYDRO-B-GLUCOSE	C6 H10 O5	162.05282	75.2	23547	MoNA-export-LC-MS-MS_Negative_Mode	-60.02084556	-370378.2775	75.15233301	Invalid mass
	FALSE			D-TAGATOSE	C6 H12 O6	180.06339	68	39736	MoNA-export-LC-MS-MS_Negative_Mode	-78.03141022	-433355.2262	67.99520607	Invalid mass
	FALSE			L-SORBOSE	C6 H12 O6	180.06339	58.5	39760	MoNA-export-LC-MS-MS_Negative_Mode	-78.03141022	-433355.2262	58.47487711	Invalid mass
	FALSE			ALPHA-D-GLUCOSE	C6 H12 O6	180.06339	59.2	39746	MoNA-export-LC-MS-MS_Negative_Mode	-78.03141022	-433355.2262	59.20276769	Invalid mass
	FALSE			D-TAGATOSE	C6 H12 O6	180.06339	69.2	39734	MoNA-export-LC-MS-MS_Negative_Mode	-78.03141022	-433355.2262	69.18279135	Invalid mass
	FALSE			L-SORBOSE	C6 H12 O6	180.06339	69	39759	MoNA-export-LC-MS-MS_Negative_Mode	-78.03141022	-433355.2262	69.03658097	Invalid mass
	FALSE			ALLOSE	C6 H12 O6	180.06339	70.7	39741	MoNA-export-LC-MS-MS_Negative_Mode	-78.03141022	-433355.2262	70.67234304	Invalid mass
	FALSE			ALLOSE	C6 H12 O6	180.06339	70.2	39742	MoNA-export-LC-MS-MS_Negative_Mode	-78.03141022	-433355.2262	70.1685966	Invalid mass
	FALSE			ALLOSE	C6 H12 O6	180.06339	69.5	39743	MoNA-export-LC-MS-MS_Negative_Mode	-78.03141022	-433355.2262	69.51250286	Invalid mass
	FALSE			L-SORBOSE	C6 H12 O6	180.06339	70.6	39758	MoNA-export-LC-MS-MS_Negative_Mode	-78.03141022	-433355.2262	70.55256429	Invalid mass
	FALSE			ALLOSE	C6 H12 O6	180.06339	68.9	39744	MoNA-export-LC-MS-MS_Negative_Mode	-78.03141022	-433355.2262	68.91238513	Invalid mass
	FALSE			D-TAGATOSE	C6 H12 O6	180.06339	70.3	39733	MoNA-export-LC-MS-MS_Negative_Mode	-78.03141022	-433355.2262	70.33427103	Invalid mass
	FALSE	Perfluoroheptanoic acid	C7 H F13 O2	Full match	0.21	363.97697	362.9697	3.152	5839667.676	9	74.9	DDA for preferred ion	FALSE	5701294.817	1.3	5.1
	Checked	Tags	Structure	Name	Formula	Molecular Weight	Best Match	mzVault ID	mzVault Library	DeltaMass [Da]	DeltaMass [ppm]	Match	Compound Match
	FALSE			Perfluoroheptanoic acid	C7 H F13 O2	363.9769	68.1	45893	MoNA-export-LC-MS-MS_Negative_Mode	7.68E-05	0.211125824	68.12106165	Full match
	FALSE			Perfluoroheptanoic acid	C7 H F13 O2	363.9769	71.8	40380	MoNA-export-LC-MS-MS_Negative_Mode	7.68E-05	0.211125824	71.77876396	Full match
	FALSE			Perfluoroheptanoic acid	C7 H F13 O2	363.9769	72	40384	MoNA-export-LC-MS-MS_Negative_Mode	7.68E-05	0.211125824	71.97832222	Full match
	FALSE			Perfluoroheptanoic acid (PFHpA)	C7 H F13 O2	363.9769	71.9	45756	MoNA-export-LC-MS-MS_Negative_Mode	7.68E-05	0.211125824	71.92129598	Full match
	FALSE			Perfluoroheptanoic acid	C7 H F13 O2	363.9769	71.7	40385	MoNA-export-LC-MS-MS_Negative_Mode	7.68E-05	0.211125824	71.72241807	Full match
	FALSE			Perfluoroheptanoic acid	C7 H F13 O2	363.9769	66.8	40379	MoNA-export-LC-MS-MS_Negative_Mode	7.68E-05	0.211125824	66.76621897	Full match
	FALSE			Perfluoroheptanoic acid	C7 H F13 O2	363.9769	66.3	45892	MoNA-export-LC-MS-MS_Negative_Mode	7.68E-05	0.211125824	66.28214314	Full match
	FALSE			Perfluoroheptanoic acid (PFHpA)	C7 H F13 O2	363.9769	66.1	45755	MoNA-export-LC-MS-MS_Negative_Mode	7.68E-05	0.211125824	66.11557023	Full match
	FALSE			Perfluoroheptanoic acid	C7 H F13 O2	363.9769	74.9	40381	MoNA-export-LC-MS-MS_Negative_Mode	7.68E-05	0.211125824	74.92393515	Full match
	FALSE	KYNURENIC ACID	C10 H7 N O3	Invalid mass	95274.04	207.05344	188.0356	1.278	214054.8826	10	74.7	DDA for other ion	FALSE	214054.8826	0	7.7
	Checked	Tags	Structure	Name	Formula	Molecular Weight	Best Match	mzVault ID	mzVault Library	DeltaMass [Da]	DeltaMass [ppm]	Match	Compound Match
	FALSE			KYNURENIC ACID	C10 H7 N O3	189.04259	74.7	23865	MoNA-export-LC-MS-MS_Negative_Mode	18.01085178	95274.04113	74.65214744	Invalid mass
	FALSE			Kynurenic acid	C10 H7 N O3	189.04259	71.5	35963	MoNA-export-LC-MS-MS_Negative_Mode	18.01085178	95274.04113	71.51845076	Invalid mass
	FALSE			Kynurenic acid	C10 H7 N O3	189.04259	70.5	35964	MoNA-export-LC-MS-MS_Negative_Mode	18.01085178	95274.04113	70.54127046	Invalid mass
	FALSE			Kynurenic acid	C10 H7 N O3	189.04259	68.7	21724	MoNA-export-LC-MS-MS_Negative_Mode	18.01085178	95274.04113	68.74646321	Invalid mass
	FALSE			Kynurenic acid	C10 H7 N O3	189.04259	68.7	20382	MoNA-export-LC-MS-MS_Negative_Mode	18.01085178	95274.04113	68.74646321	Invalid mass
	FALSE			Kynurenic acid; LC-tDDA; CE10	C10 H7 N O3	189.04259	66.7	27299	MoNA-export-LC-MS-MS_Negative_Mode	18.01085178	95274.04113	66.69430444	Invalid mass
	FALSE			Kynurenic acid	C10 H7 N O3	189.04259	65.6	35962	MoNA-export-LC-MS-MS_Negative_Mode	18.01085178	95274.04113	65.55501848	Invalid mass
	FALSE			Kynurenic acid	C10 H7 N O3	189.04259	65.4	35961	MoNA-export-LC-MS-MS_Negative_Mode	18.01085178	95274.04113	65.39061236	Invalid mass
	FALSE			Kynurenic acid	C10 H7 N O3	189.04259	60	35960	MoNA-export-LC-MS-MS_Negative_Mode	18.01085178	95274.04113	60.03991624	Invalid mass
	FALSE			KYNURENIC ACID	C10 H7 N O3	189.04259	74.6	23466	MoNA-export-LC-MS-MS_Negative_Mode	18.01085178	95274.04113	74.62709859	Invalid mass
	FALSE	LPC 16:0	C24 H50 N O7 P	Invalid mass	92879.57	541.33876	540.33148	1.878	5127189.566	1	74.6	DDA for preferred ion	FALSE	5127189.566	1	5.7
	Checked	Tags	Structure	Name	Formula	Molecular Weight	Best Match	mzVault ID	mzVault Library	DeltaMass [Da]	DeltaMass [ppm]	Match	Compound Match
	FALSE			LPC 16:0	C24 H50 N O7 P	495.33249	77.7	21105	MoNA-export-LC-MS-MS_Negative_Mode	46.00626936	92879.57153	74.56545968	Invalid mass
	FALSE	[(4E)-7-acetyloxy-6-hydroxy-2-methyl-10-oxo-2,3,6,7,8,9-hexahydrooxecin-3-yl] (E)-but-2-enoate	C16 H22 O7	Full match	0.74	326.13679	325.12952	1.645	195212.457	3	74.3	DDA for preferred ion	FALSE	195212.457		8.3
	Checked	Tags	Structure	Name	Formula	Molecular Weight	Best Match	mzVault ID	mzVault Library	DeltaMass [Da]	DeltaMass [ppm]	Match	Compound Match
	FALSE			[(4E)-7-acetyloxy-6-hydroxy-2-methyl-10-oxo-2,3,6,7,8,9-hexahydrooxecin-3-yl] (E)-but-2-enoate	C16 H22 O7	326.13655	74.3	9672	MoNA-export-LC-MS-MS_Negative_Mode	0.000240372	0.73702736	74.31095925	Full match
	FALSE			[(4E)-7-acetyloxy-6-hydroxy-2-methyl-10-oxo-2,3,6,7,8,9-hexahydrooxecin-3-yl] (E)-but-2-enoate	C16 H22 O7	326.13655	70.1	9673	MoNA-export-LC-MS-MS_Negative_Mode	0.000240372	0.73702736	70.10958573	Full match
	FALSE			[(4E)-7-acetyloxy-6-hydroxy-2-methyl-10-oxo-2,3,6,7,8,9-hexahydrooxecin-3-yl] (E)-but-2-enoate	C16 H22 O7	326.13655	63.3	9674	MoNA-export-LC-MS-MS_Negative_Mode	0.000240372	0.73702736	63.28204144	Full match
	FALSE	N-ACETYL-ALANINE	C5 H9 N O3	Full match	1.15	131.05839	130.05112	0.604	1592367.376	6	74.2	DDA for preferred ion	FALSE	1592367.376		5.3
	Checked	Tags	Structure	Name	Formula	Molecular Weight	Best Match	mzVault ID	mzVault Library	DeltaMass [Da]	DeltaMass [ppm]	Match	Compound Match
	FALSE			N-ACETYLALANINE	C5 H9 N O3	131.05824	62.6	26421	MoNA-export-LC-MS-MS_Negative_Mode	0.000150503	1.148370037	60.58177867	Full match
	FALSE			N-ACETYL-ALANINE	C5 H9 N O3	131.05824	53.6	25829	MoNA-export-LC-MS-MS_Negative_Mode	0.000150503	1.148370037	51.63580647	Full match
	FALSE			N-ACETYL-L-ALANINE	C5 H9 N O3	131.05824	56.5	45030	MoNA-export-LC-MS-MS_Negative_Mode	0.000150503	1.148370037	53.55415321	Full match
	FALSE			N-ACETYL-ALANINE	C5 H9 N O3	131.05824	52.8	25832	MoNA-export-LC-MS-MS_Negative_Mode	0.000150503	1.148370037	50.81383691	Full match
	FALSE			N-Acetylalanine	C5 H9 N O3	131.05824	66.5	36349	MoNA-export-LC-MS-MS_Negative_Mode	0.000150503	1.148370037	66.01195462	Full match
	FALSE			N-ACETYL-ALANINE	C5 H9 N O3	131.05824	77.2	23940	MoNA-export-LC-MS-MS_Negative_Mode	0.000150503	1.148370037	74.20811092	Full match
	FALSE	Phosphoric acid	H3 O4 P	Invalid mass	-95.92	97.9675	96.96022	0.572	165644566	1	73.8	DDA for preferred ion	FALSE	165644566	1.3	8.4
	Checked	Tags	Structure	Name	Formula	Molecular Weight	Best Match	mzVault ID	mzVault Library	DeltaMass [Da]	DeltaMass [ppm]	Match	Compound Match
	FALSE			Phosphoric acid	H3 O4 P	97.97689	73.8	36258	MoNA-export-LC-MS-MS_Negative_Mode	-0.009398023	-95.92080956	73.82108901	Invalid mass
	FALSE	LPC 18:1	C26 H52 N O7 P	Invalid mass	88245	567.35451	566.34723	3.399	4983218.395	1	73.7	DDA for preferred ion	FALSE	4983218.395		5.1
	Checked	Tags	Structure	Name	Formula	Molecular Weight	Best Match	mzVault ID	mzVault Library	DeltaMass [Da]	DeltaMass [ppm]	Match	Compound Match
	FALSE			LPC 18:1	C26 H52 N O7 P	521.34814	78.6	21097	MoNA-export-LC-MS-MS_Negative_Mode	46.00636637	88244.99966	73.71765737	Invalid mass
	FALSE	LPE 16:0	C21 H44 N O7 P	Full match	-0.07	453.28551	452.27823	2.783	1060881.763	2	73.7	DDA for preferred ion	FALSE	1060881.763	0.3	8
	Checked	Tags	Structure	Name	Formula	Molecular Weight	Best Match	mzVault ID	mzVault Library	DeltaMass [Da]	DeltaMass [ppm]	Match	Compound Match
	FALSE			LPE 16:0	C21 H44 N O7 P	453.28554	86.4	21109	MoNA-export-LC-MS-MS_Negative_Mode	-3.36E-05	-0.074192163	73.67831332	Full match
	FALSE			LPE 16:0	C21 H44 N O7 P	453.28554	70.4	21110	MoNA-export-LC-MS-MS_Negative_Mode	-3.36E-05	-0.074192163	61.86347915	Full match
	FALSE	LISINOPRIL	C21 H31 N3 O5	Full match	0.81	405.2267	404.21942	1.231	313755.7554	4	72.8	DDA for preferred ion	FALSE	313755.7554		8.3
	Checked	Tags	Structure	Name	Formula	Molecular Weight	Best Match	mzVault ID	mzVault Library	DeltaMass [Da]	DeltaMass [ppm]	Match	Compound Match
	FALSE			LISINOPRIL	C21 H31 N3 O5	405.22637	72.8	23485	MoNA-export-LC-MS-MS_Negative_Mode	0.000327087	0.807170367	72.79071256	Full match
	FALSE			LISINOPRIL	C21 H31 N3 O5	405.22637	70.2	24437	MoNA-export-LC-MS-MS_Negative_Mode	0.000327087	0.807170367	70.22223823	Full match
	FALSE			LISINOPRIL	C21 H31 N3 O5	405.22637	66.2	24440	MoNA-export-LC-MS-MS_Negative_Mode	0.000327087	0.807170367	66.18006652	Full match
	FALSE			LISINOPRIL	C21 H31 N3 O5	405.22637	62.8	24438	MoNA-export-LC-MS-MS_Negative_Mode	0.000327087	0.807170367	62.80239591	Full match
	FALSE	GLYCOCHENODEOXYCHOLIC ACID	C26 H43 N O5	Full match	0.71	449.31444	448.30716	1.929	8235946.054	10	72.5	DDA for preferred ion	FALSE	8235946.054	0.7	8.4
	Checked	Tags	Structure	Name	Formula	Molecular Weight	Best Match	mzVault ID	mzVault Library	DeltaMass [Da]	DeltaMass [ppm]	Match	Compound Match
	FALSE			GLYCOCHENODEOXYCHOLIC ACID	C26 H43 N O5	449.31412	90.9	24536	MoNA-export-LC-MS-MS_Negative_Mode	0.000320855	0.714099558	56.65170723	Full match
	FALSE			GLYCOCHENODEOXYCHOLATE	C26 H43 N O5	449.31412	85	26559	MoNA-export-LC-MS-MS_Negative_Mode	0.000320855	0.714099558	60.86538269	Full match
	FALSE			GLYCOCHENODEOXYCHOLIC ACID	C26 H43 N O5	449.31412	82.8	24951	MoNA-export-LC-MS-MS_Negative_Mode	0.000320855	0.714099558	72.52378949	Full match
	FALSE			GLYCOCHENODEOXYCHOLIC ACID	C26 H43 N O5	449.31412	78.6	24534	MoNA-export-LC-MS-MS_Negative_Mode	0.000320855	0.714099558	69.30937769	Full match
	FALSE			Glycochenodeoxycholic acid; LC-tDDA; CE30	C26 H43 N O5	449.31412	72.2	27311	MoNA-export-LC-MS-MS_Negative_Mode	0.000320855	0.714099558	53.87970751	Full match
	FALSE			GLYCOCHENODEOXYCHOLIC ACID	C26 H43 N O5	449.31412	72.9	24538	MoNA-export-LC-MS-MS_Negative_Mode	0.000320855	0.714099558	65.76324968	Full match
	FALSE			Glycochenodeoxycholic acid; LC-tDDA; CE20	C26 H43 N O5	449.31412	66.4	27312	MoNA-export-LC-MS-MS_Negative_Mode	0.000320855	0.714099558	57.90765265	Full match
	FALSE			GLYCOCHENODEOXYCHOLIC ACID	C26 H43 N O5	449.31412	61.2	25578	MoNA-export-LC-MS-MS_Negative_Mode	0.000320855	0.714099558	57.65230473	Full match
	FALSE			GLYCOCHENODEOXYCHOLIC ACID	C26 H43 N O5	449.31412	78.1	24952	MoNA-export-LC-MS-MS_Negative_Mode	0.000320855	0.714099558	67.67572689	Full match
	FALSE			GLYCOCHENODEOXYCHOLIC ACID	C26 H43 N O5	449.31412	54.5	23520	MoNA-export-LC-MS-MS_Negative_Mode	0.000320855	0.714099558	54.4533423	Full match
	FALSE	OXALATE	C2 H2 O4	Full match	2.09	89.9955	88.98822	0.185	28790601.07	1	72.5	DDA for preferred ion	FALSE	28790601.07	1.3	1.3
	Checked	Tags	Structure	Name	Formula	Molecular Weight	Best Match	mzVault ID	mzVault Library	DeltaMass [Da]	DeltaMass [ppm]	Match	Compound Match
	FALSE			OXALATE	C2 H2 O4	89.99531	72.5	26461	MoNA-export-LC-MS-MS_Negative_Mode	0.000188385	2.093274049	72.50960536	Full match
	FALSE	QUINATE	C7 H12 O6	Full match	1.31	192.06364	191.05641	0.476	4957673.989	10	72.4	DDA for preferred ion	FALSE	4957673.989		9.5
	Checked	Tags	Structure	Name	Formula	Molecular Weight	Best Match	mzVault ID	mzVault Library	DeltaMass [Da]	DeltaMass [ppm]	Match	Compound Match
	FALSE			QUINATE	C7 H12 O6	192.06339	72.4	26327	MoNA-export-LC-MS-MS_Negative_Mode	0.000252085	1.312509199	72.42891828	Full match
	FALSE			(1S,3R,4S,5R)-1,3,4,5-tetrahydroxycyclohexane-1-carboxylic acid	C7 H12 O6	192.06339	68.5	8647	MoNA-export-LC-MS-MS_Negative_Mode	0.000252085	1.312509199	68.53396587	Full match
	FALSE			(1S,3R,4S,5R)-1,3,4,5-tetrahydroxycyclohexane-1-carboxylic acid	C7 H12 O6	192.06339	60.2	8646	MoNA-export-LC-MS-MS_Negative_Mode	0.000252085	1.312509199	60.17721487	Full match
	FALSE			QUINIC ACID	C7 H12 O6	192.06339	58.5	23890	MoNA-export-LC-MS-MS_Negative_Mode	0.000252085	1.312509199	58.54685124	Full match
	FALSE			D-(-)-quinic acid	C7 H12 O6	192.06339	57.8	10218	MoNA-export-LC-MS-MS_Negative_Mode	0.000252085	1.312509199	57.79587928	Full match
	FALSE			(1S,3R,4S,5R)-1,3,4,5-tetrahydroxycyclohexane-1-carboxylic acid	C7 H12 O6	192.06339	57.1	8648	MoNA-export-LC-MS-MS_Negative_Mode	0.000252085	1.312509199	57.1485186	Full match
	FALSE			D-(-)-quinic acid	C7 H12 O6	192.06339	56.1	10219	MoNA-export-LC-MS-MS_Negative_Mode	0.000252085	1.312509199	56.12731602	Full match
	FALSE			D-(-)-quinic acid	C7 H12 O6	192.06339	52.7	10220	MoNA-export-LC-MS-MS_Negative_Mode	0.000252085	1.312509199	52.68463084	Full match
	FALSE			D-(-)-Quinic acid	C7 H12 O6	192.06339	52	20550	MoNA-export-LC-MS-MS_Negative_Mode	0.000252085	1.312509199	52.04036022	Full match
	FALSE			Quinic acid	C7 H12 O6	192.06339	61	36866	MoNA-export-LC-MS-MS_Negative_Mode	0.000252085	1.312509199	60.99060267	Full match
	FALSE	Phthalic acid	C8 H6 O4	Full match	-0.09	166.02659	165.01932	3.307	703225.2295	10	72.1	DDA for preferred ion	FALSE	327849.8319	1	2.8
	Checked	Tags	Structure	Name	Formula	Molecular Weight	Best Match	mzVault ID	mzVault Library	DeltaMass [Da]	DeltaMass [ppm]	Match	Compound Match
	FALSE			Phthalic acid	C8 H6 O4	166.02661	72.1	29350	MoNA-export-LC-MS-MS_Negative_Mode	-1.43E-05	-0.086269586	72.10242214	Full match
	FALSE			Terephthalic acid	C8 H6 O4	166.02661	72.1	29809	MoNA-export-LC-MS-MS_Negative_Mode	-1.43E-05	-0.086269586	72.10242214	Full match
	FALSE			1,3-Benzenedicarboxylic acid	C8 H6 O4	166.02661	72.1	29949	MoNA-export-LC-MS-MS_Negative_Mode	-1.43E-05	-0.086269586	72.10242214	Full match
	FALSE			Phthalic acid	C8 H6 O4	166.02661	72.1	29351	MoNA-export-LC-MS-MS_Negative_Mode	-1.43E-05	-0.086269586	72.10113585	Full match
	FALSE			1,3-Benzenedicarboxylic acid	C8 H6 O4	166.02661	72.1	29950	MoNA-export-LC-MS-MS_Negative_Mode	-1.43E-05	-0.086269586	72.10113585	Full match
	FALSE			Terephthalic acid	C8 H6 O4	166.02661	72.1	29810	MoNA-export-LC-MS-MS_Negative_Mode	-1.43E-05	-0.086269586	72.10113585	Full match
	FALSE			PHTHALIC ACID	C8 H6 O4	166.02661	71.9	23625	MoNA-export-LC-MS-MS_Negative_Mode	-1.43E-05	-0.086269586	71.89616768	Full match
	FALSE			Phthalic acid	C8 H6 O4	166.02661	65.6	29349	MoNA-export-LC-MS-MS_Negative_Mode	-1.43E-05	-0.086269586	65.62563761	Full match
	FALSE			1,3-Benzenedicarboxylic acid	C8 H6 O4	166.02661	65.6	29948	MoNA-export-LC-MS-MS_Negative_Mode	-1.43E-05	-0.086269586	65.62563761	Full match
	FALSE			Terephthalic acid	C8 H6 O4	166.02661	65.6	29808	MoNA-export-LC-MS-MS_Negative_Mode	-1.43E-05	-0.086269586	65.62563761	Full match
	FALSE	Dodecanedioic acid	C12 H22 O4	Full match	0.86	230.15201	229.14473	1.77	1369466.555	5	71.8	DDA for preferred ion	FALSE	1369466.555	0.7	8.6
	Checked	Tags	Structure	Name	Formula	Molecular Weight	Best Match	mzVault ID	mzVault Library	DeltaMass [Da]	DeltaMass [ppm]	Match	Compound Match
	FALSE			Dodecanedioic acid	C12 H22 O4	230.15181	71.8	31495	MoNA-export-LC-MS-MS_Negative_Mode	0.000197184	0.856757366	71.75273217	Full match
	FALSE			Dodecanedioic acid	C12 H22 O4	230.15181	68.6	31494	MoNA-export-LC-MS-MS_Negative_Mode	0.000197184	0.856757366	68.64910978	Full match
	FALSE			Dodecanedioic acid	C12 H22 O4	230.15181	63.1	31493	MoNA-export-LC-MS-MS_Negative_Mode	0.000197184	0.856757366	63.06495518	Full match
	FALSE			Dodecanedioic acid	C12 H22 O4	230.15181	58.9	31491	MoNA-export-LC-MS-MS_Negative_Mode	0.000197184	0.856757366	58.89893608	Full match
	FALSE			Dodecanedioic acid	C12 H22 O4	230.15181	59.9	31492	MoNA-export-LC-MS-MS_Negative_Mode	0.000197184	0.856757366	59.88658538	Full match
	FALSE	2-HYDROXY-2-METHYLBUTYRIC ACID	C5 H10 O3	Full match	0.13	118.06301	117.05573	0.608	1308039.517	3	71.6	DDA for preferred ion	FALSE	1308039.517	1
	Checked	Tags	Structure	Name	Formula	Molecular Weight	Best Match	mzVault ID	mzVault Library	DeltaMass [Da]	DeltaMass [ppm]	Match	Compound Match
	FALSE			3-HYDROXYISOVALERIC ACID	C5 H10 O3	118.06299	63.1	24867	MoNA-export-LC-MS-MS_Negative_Mode	1.53E-05	0.129228052	55.12144284	Full match
	FALSE			3-HYDROXYISOVALERIC ACID	C5 H10 O3	118.06299	63.1	24869	MoNA-export-LC-MS-MS_Negative_Mode	1.53E-05	0.129228052	55.12144284	Full match
	FALSE			2-HYDROXY-2-METHYLBUTYRIC ACID	C5 H10 O3	118.06299	73.7	24492	MoNA-export-LC-MS-MS_Negative_Mode	1.53E-05	0.129228052	71.60045859	Full match
	FALSE	1,6-ANHYDRO-B-GLUCOSE	C6 H10 O5	Full match	0.76	162.05295	161.04567	1.572	32387676.73	14	71.5	DDA for preferred ion	FALSE	32387676.73		5.1
	Checked	Tags	Structure	Name	Formula	Molecular Weight	Best Match	mzVault ID	mzVault Library	DeltaMass [Da]	DeltaMass [ppm]	Match	Compound Match
	FALSE			1,6-ANHYDRO-B-GLUCOSE	C6 H10 O5	162.05282	75.2	23547	MoNA-export-LC-MS-MS_Negative_Mode	0.000122886	0.758306221	71.51746217	Full match
	FALSE			D-TAGATOSE	C6 H12 O6	180.06339	68	39736	MoNA-export-LC-MS-MS_Negative_Mode	-18.01044177	-100022.7863	63.53180542	Invalid mass
	FALSE			ALPHA-D-GLUCOSE	C6 H12 O6	180.06339	59.2	39746	MoNA-export-LC-MS-MS_Negative_Mode	-18.01044177	-100022.7863	53.41538907	Invalid mass
	FALSE			D-TAGATOSE	C6 H12 O6	180.06339	69.2	39734	MoNA-export-LC-MS-MS_Negative_Mode	-18.01044177	-100022.7863	64.85183493	Invalid mass
	FALSE			L-SORBOSE	C6 H12 O6	180.06339	69	39759	MoNA-export-LC-MS-MS_Negative_Mode	-18.01044177	-100022.7863	64.36443447	Invalid mass
	FALSE			ALLOSE	C6 H12 O6	180.06339	70.7	39741	MoNA-export-LC-MS-MS_Negative_Mode	-18.01044177	-100022.7863	65.85626338	Invalid mass
	FALSE			ALLOSE	C6 H12 O6	180.06339	70.2	39742	MoNA-export-LC-MS-MS_Negative_Mode	-18.01044177	-100022.7863	65.702022	Invalid mass
	FALSE			ALLOSE	C6 H12 O6	180.06339	69.5	39743	MoNA-export-LC-MS-MS_Negative_Mode	-18.01044177	-100022.7863	64.4174034	Invalid mass
	FALSE			L-SORBOSE	C6 H12 O6	180.06339	70.6	39758	MoNA-export-LC-MS-MS_Negative_Mode	-18.01044177	-100022.7863	65.73811383	Invalid mass
	FALSE			ALLOSE	C6 H12 O6	180.06339	68.9	39744	MoNA-export-LC-MS-MS_Negative_Mode	-18.01044177	-100022.7863	64.5649093	Invalid mass
	FALSE			D-TAGATOSE	C6 H12 O6	180.06339	70.3	39733	MoNA-export-LC-MS-MS_Negative_Mode	-18.01044177	-100022.7863	65.3877778	Invalid mass
	FALSE			1,6-Anhydro-beta-D-glucose	C6 H10 O5	162.05282	51.9	21729	MoNA-export-LC-MS-MS_Negative_Mode	0.000122886	0.758306221	51.91734091	Full match
	FALSE			1,6-Anhydro-beta-D-glucose	C6 H10 O5	162.05282	51.9	20387	MoNA-export-LC-MS-MS_Negative_Mode	0.000122886	0.758306221	51.9173406	Full match
	FALSE			D-TAGATOSE	C6 H12 O6	180.06339	53.6	39739	MoNA-export-LC-MS-MS_Negative_Mode	-18.01044177	-100022.7863	53.61261336	Invalid mass
	FALSE	3-Hydroxy-2-methyl-4-pyrone sulfate	C6 H6 O6 S	Full match	0.67	205.98865	204.98137	1.112	299494.1457	2	71.4	DDA for preferred ion	FALSE	299494.1457		6.6
	Checked	Tags	Structure	Name	Formula	Molecular Weight	Best Match	mzVault ID	mzVault Library	DeltaMass [Da]	DeltaMass [ppm]	Match	Compound Match
	FALSE			3-Hydroxy-2-methyl-4-pyrone sulfate	C6 H6 O6 S	205.98851	84.9	27383	MoNA-export-LC-MS-MS_Negative_Mode	0.000137169	0.665903917	64.36195211	Full match
	FALSE			3-Hydroxy-2-methyl-4-pyrone sulfate	C6 H6 O6 S	205.98851	75.2	27384	MoNA-export-LC-MS-MS_Negative_Mode	0.000137169	0.665903917	71.37219438	Full match
	FALSE	Dodecylbenzenesulfonic acid	C18 H30 O3 S	Full match	-0.36	326.19145	325.18417	3.035	21020597.17	1	71.2	DDA for preferred ion	FALSE	16136423.44	1.3	2.4
	Checked	Tags	Structure	Name	Formula	Molecular Weight	Best Match	mzVault ID	mzVault Library	DeltaMass [Da]	DeltaMass [ppm]	Match	Compound Match
	FALSE			Dodecylbenzenesulfonic acid	C18 H30 O3 S	326.19157	77.9	15241	MoNA-export-LC-MS-MS_Negative_Mode	-0.000118067	-0.36195716	71.20495268	Full match
	FALSE	Carboxyibuprofen	C13 H16 O4	Full match	0.8	236.10505	235.09777	1.688	429094.6759	2	70.4	DDA for preferred ion	FALSE	429094.6759	5.5	8.6
	Checked	Tags	Structure	Name	Formula	Molecular Weight	Best Match	mzVault ID	mzVault Library	DeltaMass [Da]	DeltaMass [ppm]	Match	Compound Match
	FALSE			Carboxyibuprofen	C13 H16 O4	236.10486	70.4	36560	MoNA-export-LC-MS-MS_Negative_Mode	0.000187742	0.795165732	70.35367755	Full match
	FALSE			Carboxyibuprofen	C13 H16 O4	236.10486	57.8	37239	MoNA-export-LC-MS-MS_Negative_Mode	0.000187742	0.795165732	57.8431508	Full match
	FALSE	Hypoxanthine; LC-tDDA; CE30	C5 H4 N4 O	Full match	1.35	136.03869	135.03142	0.675	554798.3655	3	69.9	DDA for preferred ion	FALSE	554798.3655		7
	Checked	Tags	Structure	Name	Formula	Molecular Weight	Best Match	mzVault ID	mzVault Library	DeltaMass [Da]	DeltaMass [ppm]	Match	Compound Match
	FALSE			Hypoxanthine; LC-tDDA; CE30	C5 H4 N4 O	136.03851	69.9	27203	MoNA-export-LC-MS-MS_Negative_Mode	0.000183757	1.350769563	69.92604383	Full match
	FALSE			Hypoxanthine; LC-tDDA; CE20	C5 H4 N4 O	136.03851	54.4	27204	MoNA-export-LC-MS-MS_Negative_Mode	0.000183757	1.350769563	54.43090195	Full match
	FALSE			Hypoxanthine; LC-tDDA; CE10	C5 H4 N4 O	136.03851	53.2	27205	MoNA-export-LC-MS-MS_Negative_Mode	0.000183757	1.350769563	53.24336832	Full match
	FALSE	Pseudouridine	C9 H12 N2 O6	Full match	1.16	244.06982	243.06255	0.536	5655393.979	6	69.5	DDA for preferred ion	FALSE	5655393.979	0.3	8.9
	Checked	Tags	Structure	Name	Formula	Molecular Weight	Best Match	mzVault ID	mzVault Library	DeltaMass [Da]	DeltaMass [ppm]	Match	Compound Match
	FALSE			Pseudouridine	C9 H12 N2 O6	244.06954	69.5	15411	MoNA-export-LC-MS-MS_Negative_Mode	0.000282867	1.15896202	69.53186554	Full match
	FALSE			Pseudouridine; LC-tDDA; CE10	C9 H12 N2 O6	244.06954	69.3	26948	MoNA-export-LC-MS-MS_Negative_Mode	0.000282867	1.15896202	69.2536143	Full match
	FALSE			Pseudouridine	C9 H12 N2 O6	244.06954	61	15410	MoNA-export-LC-MS-MS_Negative_Mode	0.000282867	1.15896202	61.02570619	Full match
	FALSE			Pseudouridine	C9 H12 N2 O6	244.06954	57.2	36241	MoNA-export-LC-MS-MS_Negative_Mode	0.000282867	1.15896202	57.22995959	Full match
	FALSE			Pseudouridine; LC-tDDA; CE20	C9 H12 N2 O6	244.06954	56.5	26947	MoNA-export-LC-MS-MS_Negative_Mode	0.000282867	1.15896202	56.50985473	Full match
	FALSE			Pseudouridine	C9 H12 N2 O6	244.06954	55.6	36876	MoNA-export-LC-MS-MS_Negative_Mode	0.000282867	1.15896202	55.64389858	Full match
	FALSE	3-FUROIC ACID	C5 H4 O3	Full match	0.88	112.01614	111.00887	1.105	1076518.131	2	69.5	DDA for preferred ion	FALSE	1076518.131		5.9
	Checked	Tags	Structure	Name	Formula	Molecular Weight	Best Match	mzVault ID	mzVault Library	DeltaMass [Da]	DeltaMass [ppm]	Match	Compound Match
	FALSE			3-FUROIC ACID	C5 H4 O3	112.01604	69.5	23564	MoNA-export-LC-MS-MS_Negative_Mode	9.81E-05	0.875467852	69.45398023	Full match
	FALSE			2-Furoic acid; LC-tDDA; CE10	C5 H4 O3	112.01604	52.8	26918	MoNA-export-LC-MS-MS_Negative_Mode	9.81E-05	0.875467852	52.79301494	Full match
	FALSE	D(-)-Arabinonse	C5 H10 O5	Full match	1.47	150.05304	149.04581	0.479	11337472.79	10	68.6	DDA for preferred ion	FALSE	11337472.79	0.3	8.4
	Checked	Tags	Structure	Name	Formula	Molecular Weight	Best Match	mzVault ID	mzVault Library	DeltaMass [Da]	DeltaMass [ppm]	Match	Compound Match
	FALSE			Ribose	C5 H10 O5	150.05282	61.9	36856	MoNA-export-LC-MS-MS_Negative_Mode	0.000220112	1.466893722	61.85723678	Full match
	FALSE			LYXOSE	C5 H10 O5	150.05282	61.4	26159	MoNA-export-LC-MS-MS_Negative_Mode	0.000220112	1.466893722	61.41607048	Full match
	FALSE			XYLOSE	C5 H10 O5	150.05282	61.2	23379	MoNA-export-LC-MS-MS_Negative_Mode	0.000220112	1.466893722	61.16831785	Full match
	FALSE			Xylose	C5 H10 O5	150.05282	60.9	7511	MoNA-export-LC-MS-MS_Negative_Mode	0.000220112	1.466893722	60.88342618	Full match
	FALSE			ARABINOSE	C5 H10 O5	150.05282	62.1	24729	MoNA-export-LC-MS-MS_Negative_Mode	0.000220112	1.466893722	62.13834471	Full match
	FALSE			ARABINOSE	C5 H10 O5	150.05282	62.1	24733	MoNA-export-LC-MS-MS_Negative_Mode	0.000220112	1.466893722	62.13834471	Full match
	FALSE			RIBOSE	C5 H10 O5	150.05282	63.5	23381	MoNA-export-LC-MS-MS_Negative_Mode	0.000220112	1.466893722	63.45876493	Full match
	FALSE			ARABINOSE	C5 H10 O5	150.05282	63	23385	MoNA-export-LC-MS-MS_Negative_Mode	0.000220112	1.466893722	62.9901484	Full match
	FALSE			D(-)-Arabinonse	C5 H10 O5	150.05282	68.6	15471	MoNA-export-LC-MS-MS_Negative_Mode	0.000220112	1.466893722	68.58472777	Full match
	FALSE			D-Ribose	C5 H10 O5	150.05282	68.5	15481	MoNA-export-LC-MS-MS_Negative_Mode	0.000220112	1.466893722	68.5459569	Full match
	FALSE	2-HYDROXY-2-METHYLBUTYRIC ACID	C5 H10 O3	Invalid mass	-389668.1	72.05761	117.05582	1.141	2269445.746	2	68.2	DDA for other ion	FALSE	2269445.746		6.7
	Checked	Tags	Structure	Name	Formula	Molecular Weight	Best Match	mzVault ID	mzVault Library	DeltaMass [Da]	DeltaMass [ppm]	Match	Compound Match
	FALSE			2-Hydroxy-3-methylbutyric acid	C5 H10 O3	118.06299	53	36716	MoNA-export-LC-MS-MS_Negative_Mode	-46.00538268	-389668.1008	53.00411146	Invalid mass
	FALSE			2-HYDROXY-2-METHYLBUTYRIC ACID	C5 H10 O3	118.06299	73.7	24492	MoNA-export-LC-MS-MS_Negative_Mode	-46.00538268	-389668.1008	68.17320477	Invalid mass
	FALSE	PYROGLUTAMIC ACID	C5 H7 N O3	Full match	1.59	129.0428	128.03552	0.757	12788426.85	7	67.8	DDA for preferred ion	FALSE	12788426.85	1	7.8
	Checked	Tags	Structure	Name	Formula	Molecular Weight	Best Match	mzVault ID	mzVault Library	DeltaMass [Da]	DeltaMass [ppm]	Match	Compound Match
	FALSE			PYROGLUTAMIC ACID	C5 H7 N O3	129.04259	82.2	23462	MoNA-export-LC-MS-MS_Negative_Mode	0.000205747	1.594411096	67.80594229	Full match
	FALSE			PYROGLUTAMIC ACID	C5 H7 N O3	129.04259	82.1	24035	MoNA-export-LC-MS-MS_Negative_Mode	0.000205747	1.594411096	67.51939943	Full match
	FALSE			PYROGLUTAMIC ACID	C5 H7 N O3	129.04259	81.6	24085	MoNA-export-LC-MS-MS_Negative_Mode	0.000205747	1.594411096	66.64586418	Full match
	FALSE			Pyroglutamic acid; LC-tDDA; CE10	C5 H7 N O3	129.04259	68	27171	MoNA-export-LC-MS-MS_Negative_Mode	0.000205747	1.594411096	53.57065746	Full match
	FALSE			5-OXO-D-PROLINE	C5 H7 N O3	129.04259	66.3	45098	MoNA-export-LC-MS-MS_Negative_Mode	0.000205747	1.594411096	52.44073669	Full match
	FALSE			Pyroglutamic acid	C5 H7 N O3	129.04259	66.3	36870	MoNA-export-LC-MS-MS_Negative_Mode	0.000205747	1.594411096	52.41318814	Full match
	FALSE			PYROGLUTAMIC ACID	C5 H7 N O3	129.04259	80.9	24026	MoNA-export-LC-MS-MS_Negative_Mode	0.000205747	1.594411096	65.3776577	Full match
	FALSE	(2-{[2-hexadecanamido-3-hydroxyoctadec-4-en-1-yl phosphono]oxy}ethyl)trimethylazanium	C39 H79 N2 O6 P	Invalid mass	65483	748.5738	747.56653	3.073	8687746.088	1	67.7	DDA for preferred ion	FALSE	8687746.088		4.6
	Checked	Tags	Structure	Name	Formula	Molecular Weight	Best Match	mzVault ID	mzVault Library	DeltaMass [Da]	DeltaMass [ppm]	Match	Compound Match
	FALSE			(2-{[2-hexadecanamido-3-hydroxyoctadec-4-en-1-yl phosphono]oxy}ethyl)trimethylazanium	C39 H79 N2 O6 P	702.56757	67.7	42015	MoNA-export-LC-MS-MS_Negative_Mode	46.00623048	65482.99716	67.70177084	Invalid mass
	FALSE	TAUROCHOLIC ACID	C26 H45 N O7 S	Full match	1.59	515.29249	514.28522	1.666	763305.4808	1	67.6	DDA for preferred ion	FALSE	763305.4808		7
	Checked	Tags	Structure	Name	Formula	Molecular Weight	Best Match	mzVault ID	mzVault Library	DeltaMass [Da]	DeltaMass [ppm]	Match	Compound Match
	FALSE			TAUROCHOLIC ACID	C26 H45 N O7 S	515.29167	81.4	24936	MoNA-export-LC-MS-MS_Negative_Mode	0.000820665	1.592622584	67.61072301	Full match
	FALSE	FA 18:2+2O	C18 H32 O4	Full match	0.14	312.2301	311.22283	2.68	1472481.073	1	67.5	DDA for preferred ion	FALSE	1472481.073	3.4	7.5
	Checked	Tags	Structure	Name	Formula	Molecular Weight	Best Match	mzVault ID	mzVault Library	DeltaMass [Da]	DeltaMass [ppm]	Match	Compound Match
	FALSE			FA 18:2+2O	C18 H32 O4	312.23006	67.5	21160	MoNA-export-LC-MS-MS_Negative_Mode	4.40E-05	0.140837444	67.52018712	Full match
	FALSE	SCDCA - Sulfochenodeoxycholic acid	C24 H40 O7 S	Full match	0.75	472.24983	471.24255	2.216	679562.138	2	65.8	DDA for preferred ion	FALSE	679562.138		8.6
	Checked	Tags	Structure	Name	Formula	Molecular Weight	Best Match	mzVault ID	mzVault Library	DeltaMass [Da]	DeltaMass [ppm]	Match	Compound Match
	FALSE			SCDCA - Sulfochenodeoxycholic acid	C24 H40 O7 S	472.24947	65.8	41947	MoNA-export-LC-MS-MS_Negative_Mode	0.000356241	0.75434904	65.82436506	Full match
	FALSE			SDCA - Sulfodeoxycholic acid	C24 H40 O7 S	472.24947	58.9	42072	MoNA-export-LC-MS-MS_Negative_Mode	0.000356241	0.75434904	58.86666265	Full match
	FALSE	ALPHA-KETOGLUTARIC ACID	C5 H6 O5	Full match	1.38	146.02172	191.01993	0.536	199397593.3	5	65.3	DDA for preferred ion	FALSE	199397593.3	1	10
	Checked	Tags	Structure	Name	Formula	Molecular Weight	Best Match	mzVault ID	mzVault Library	DeltaMass [Da]	DeltaMass [ppm]	Match	Compound Match
	FALSE			ALPHA-KETOGLUTARIC ACID	C5 H6 O5	146.02152	65.3	23789	MoNA-export-LC-MS-MS_Negative_Mode	0.000201792	1.38193344	65.26311066	Full match
	FALSE			Oxoglutaric acid; LC-tDDA; CE10	C5 H6 O5	146.02152	62	26737	MoNA-export-LC-MS-MS_Negative_Mode	0.000201792	1.38193344	61.95598981	Full match
	FALSE			ALPHA-KETOGLUTARIC ACID	C5 H6 O5	146.02152	60.4	24078	MoNA-export-LC-MS-MS_Negative_Mode	0.000201792	1.38193344	60.41226105	Full match
	FALSE			ALPHA-KETOGLUTARIC ACID	C5 H6 O5	146.02152	51.6	26239	MoNA-export-LC-MS-MS_Negative_Mode	0.000201792	1.38193344	51.56055643	Full match
	FALSE			ALPHA-KETOGLUTARIC ACID	C5 H6 O5	146.02152	62.4	39778	MoNA-export-LC-MS-MS_Negative_Mode	0.000201792	1.38193344	62.43095555	Full match
	FALSE	N-Tigloylglycine	C7 H11 N O3	Full match	1.38	157.07411	156.06682	1.265	388883.7462	5	65	DDA for preferred ion	FALSE	388883.7462		7
	Checked	Tags	Structure	Name	Formula	Molecular Weight	Best Match	mzVault ID	mzVault Library	DeltaMass [Da]	DeltaMass [ppm]	Match	Compound Match
	FALSE			3-Methylcrotonylglycine	C7 H11 N O3	157.07389	50	37372	MoNA-export-LC-MS-MS_Negative_Mode	0.000217119	1.382271239	50.03810094	Full match
	FALSE			TIGLYL GLYCINE	C7 H11 N O3	157.07389	51.7	24268	MoNA-export-LC-MS-MS_Negative_Mode	0.000217119	1.382271239	51.66048698	Full match
	FALSE			N-Tigloylglycine	C7 H11 N O3	157.07389	65	21733	MoNA-export-LC-MS-MS_Negative_Mode	0.000217119	1.382271239	65.01894958	Full match
	FALSE			TIGLYL GLYCINE	C7 H11 N O3	157.07389	53.8	23421	MoNA-export-LC-MS-MS_Negative_Mode	0.000217119	1.382271239	53.84798658	Full match
	FALSE			N-Tigloylglycine	C7 H11 N O3	157.07389	65	20391	MoNA-export-LC-MS-MS_Negative_Mode	0.000217119	1.382271239	65.01894958	Full match
	FALSE	DEOXYCHOLIC ACID	C24 H40 O4	Full match	0.51	392.29286	437.29105	2.252	1847062.115	9	64.9	DDA for preferred ion	FALSE	1847062.115	0.3	8.4
	Checked	Tags	Structure	Name	Formula	Molecular Weight	Best Match	mzVault ID	mzVault Library	DeltaMass [Da]	DeltaMass [ppm]	Match	Compound Match
	FALSE			DEOXYCHOLIC ACID	C24 H40 O4	392.29266	64.9	23750	MoNA-export-LC-MS-MS_Negative_Mode	0.000198775	0.506700408	64.94599671	Full match
	FALSE			Deoxycholate	C24 H40 O4	392.29266	63.6	21657	MoNA-export-LC-MS-MS_Negative_Mode	0.000198775	0.506700408	63.64318835	Full match
	FALSE			Sodium Deoxycholate	C24 H40 O4	392.29266	63.6	20288	MoNA-export-LC-MS-MS_Negative_Mode	0.000198775	0.506700408	63.64318796	Full match
	FALSE			deoxycholic acid	C24 H40 O4	392.29266	57.9	26254	MoNA-export-LC-MS-MS_Negative_Mode	0.000198775	0.506700408	57.89983855	Full match
	FALSE			iso deoxycholic acid	C24 H40 O4	392.29266	55.9	26255	MoNA-export-LC-MS-MS_Negative_Mode	0.000198775	0.506700408	55.90952333	Full match
	FALSE			Deoxycholic Acid	C24 H40 O4	392.29266	55.1	990	MoNA-export-LC-MS-MS_Negative_Mode	0.000198775	0.506700408	55.13167686	Full match
	FALSE			Sodium Deoxycholate	C24 H40 O4	392.29266	53.6	20289	MoNA-export-LC-MS-MS_Negative_Mode	0.000198775	0.506700408	53.591409	Full match
	FALSE			Deoxycholic Acid	C24 H40 O4	392.29266	50.8	6742	MoNA-export-LC-MS-MS_Negative_Mode	0.000198775	0.506700408	50.84591534	Full match
	FALSE			Deoxycholate	C24 H40 O4	392.29266	53.6	21658	MoNA-export-LC-MS-MS_Negative_Mode	0.000198775	0.506700408	53.591409	Full match
	FALSE	2-HYDROXYOCTANOIC ACID	C8 H16 O3	Full match	1.39	160.11017	159.10289	1.711	1656741.277	3	64	DDA for preferred ion	FALSE	1656741.277	0.7	8
	Checked	Tags	Structure	Name	Formula	Molecular Weight	Best Match	mzVault ID	mzVault Library	DeltaMass [Da]	DeltaMass [ppm]	Match	Compound Match
	FALSE			2-HYDROXYOCTANOIC ACID	C8 H16 O3	160.10994	64	23563	MoNA-export-LC-MS-MS_Negative_Mode	0.000222365	1.388824719	64.02147255	Full match
	FALSE			2-HYDROXYOCTANOIC ACID	C8 H16 O3	160.10994	54.4	24631	MoNA-export-LC-MS-MS_Negative_Mode	0.000222365	1.388824719	54.44605931	Full match
	FALSE			2-HYDROXYOCTANOIC ACID	C8 H16 O3	160.10994	56.5	24632	MoNA-export-LC-MS-MS_Negative_Mode	0.000222365	1.388824719	56.54414945	Full match
	FALSE	alpha-D-glucose-1-phosphate	C6 H13 O9 P	Full match	1.89	260.03021	259.02295	0.485	1932153.43	9	63.8	DDA for preferred ion	FALSE	1932153.43		7.3
	Checked	Tags	Structure	Name	Formula	Molecular Weight	Best Match	mzVault ID	mzVault Library	DeltaMass [Da]	DeltaMass [ppm]	Match	Compound Match
	FALSE			alpha-D-glucose-1-phosphate	C6 H13 O9 P	260.02972	63.8	21698	MoNA-export-LC-MS-MS_Negative_Mode	0.000490758	1.887315423	63.82731595	Full match
	FALSE			alpha-D-glucose-1-phosphate dipotassium salt dihydate	C6 H13 O9 P	260.02972	63.8	20347	MoNA-export-LC-MS-MS_Negative_Mode	0.000490758	1.887315423	63.82731595	Full match
	FALSE			alpha-D-Galactose-1-phosphate	C6 H13 O9 P	260.02972	60	21953	MoNA-export-LC-MS-MS_Negative_Mode	0.000490758	1.887315423	60.04264324	Full match
	FALSE			alpha-D-Galactose-1-phosphate dipotassium salt pentahydrate	C6 H13 O9 P	260.02972	60	20660	MoNA-export-LC-MS-MS_Negative_Mode	0.000490758	1.887315423	60.04264324	Full match
	FALSE			Galactose-1P	C6 H13 O9 P	260.02972	58.9	20292	MoNA-export-LC-MS-MS_Negative_Mode	0.000490758	1.887315423	58.90806753	Full match
	FALSE			alpha-D-Galactose-1-phosphate	C6 H13 O9 P	260.02972	58.9	21661	MoNA-export-LC-MS-MS_Negative_Mode	0.000490758	1.887315423	58.90806753	Full match
	FALSE			MANNOSE 6-PHOSPHATE	C6 H13 O9 P	260.02972	54.7	23982	MoNA-export-LC-MS-MS_Negative_Mode	0.000490758	1.887315423	54.69060143	Full match
	FALSE			Glucose-1-phosphate	C6 H13 O9 P	260.02972	53.8	37130	MoNA-export-LC-MS-MS_Negative_Mode	0.000490758	1.887315423	53.81038773	Full match
	FALSE			ALPHA-GALACTOSE 1-PHOSPHATE	C6 H13 O9 P	260.02972	62.7	23986	MoNA-export-LC-MS-MS_Negative_Mode	0.000490758	1.887315423	62.74707988	Full match
	FALSE	Phenylpyruvic acid	C9 H8 O3	Full match	1.44	164.04758	163.0403	1.495	459610.223	1	63.8	DDA for preferred ion	FALSE	459610.223	0.3	6.4
	Checked	Tags	Structure	Name	Formula	Molecular Weight	Best Match	mzVault ID	mzVault Library	DeltaMass [Da]	DeltaMass [ppm]	Match	Compound Match
	FALSE			Phenylpyruvic acid	C9 H8 O3	164.04734	63.8	36903	MoNA-export-LC-MS-MS_Negative_Mode	0.000236565	1.442052064	63.81157993	Full match
	FALSE	Paracetamol	C8 H9 N O2	Full match	0.79	151.06345	150.05617	1.209	1246050.675	10	63.4	DDA for preferred ion	FALSE	1246050.675		7.5
	Checked	Tags	Structure	Name	Formula	Molecular Weight	Best Match	mzVault ID	mzVault Library	DeltaMass [Da]	DeltaMass [ppm]	Match	Compound Match
	FALSE			Paracetamol	C8 H9 N O2	151.06333	63.4	41175	MoNA-export-LC-MS-MS_Negative_Mode	0.000119088	0.788328616	63.35854507	Full match
	FALSE			Paracetamol	C8 H9 N O2	151.06333	63.4	41173	MoNA-export-LC-MS-MS_Negative_Mode	0.000119088	0.788328616	63.35854391	Full match
	FALSE			Paracetamol	C8 H9 N O2	151.06333	63.3	41178	MoNA-export-LC-MS-MS_Negative_Mode	0.000119088	0.788328616	63.34744847	Full match
	FALSE			Paracetamol	C8 H9 N O2	151.06333	63.3	41174	MoNA-export-LC-MS-MS_Negative_Mode	0.000119088	0.788328616	63.34744847	Full match
	FALSE			Paracetamol	C8 H9 N O2	151.06333	63.3	41181	MoNA-export-LC-MS-MS_Negative_Mode	0.000119088	0.788328616	63.3474473	Full match
	FALSE			Paracetamol	C8 H9 N O2	151.06333	63.3	41172	MoNA-export-LC-MS-MS_Negative_Mode	0.000119088	0.788328616	63.3474473	Full match
	FALSE			Paracetamol	C8 H9 N O2	151.06333	63.3	41179	MoNA-export-LC-MS-MS_Negative_Mode	0.000119088	0.788328616	63.3141336	Full match
	FALSE			Paracetamol	C8 H9 N O2	151.06333	63.3	41180	MoNA-export-LC-MS-MS_Negative_Mode	0.000119088	0.788328616	63.25857708	Full match
	FALSE			4-ACETAMIDOPHENOL	C8 H9 N O2	151.06333	55.9	23540	MoNA-export-LC-MS-MS_Negative_Mode	0.000119088	0.788328616	55.88083063	Full match
	FALSE			4-ACETAMIDOPHENOL	C8 H9 N O2	151.06333	51.5	24585	MoNA-export-LC-MS-MS_Negative_Mode	0.000119088	0.788328616	51.51071485	Full match
	FALSE	1,4-Cyclohexanedicarboxylic acid	C8 H12 O4	Full match	0.18	172.07359	171.06633	1.346	194812.7053	1	62.3	DDA for preferred ion	FALSE	194812.7053	0.3	5.5
	Checked	Tags	Structure	Name	Formula	Molecular Weight	Best Match	mzVault ID	mzVault Library	DeltaMass [Da]	DeltaMass [ppm]	Match	Compound Match
	FALSE			1,4-Cyclohexanedicarboxylic acid	C8 H12 O4	172.07356	62.3	37466	MoNA-export-LC-MS-MS_Negative_Mode	3.05E-05	0.177266785	62.28087185	Full match
	FALSE	1,7-DIMETHYLURIC ACID	C7 H8 N4 O3	Full match	1.1	196.05986	195.05258	1.181	2089005.873	10	61.2	DDA for preferred ion	FALSE	2089005.873		8.4
	Checked	Tags	Structure	Name	Formula	Molecular Weight	Best Match	mzVault ID	mzVault Library	DeltaMass [Da]	DeltaMass [ppm]	Match	Compound Match
	FALSE			1,7-DIMETHYLURIC ACID	C7 H8 N4 O3	196.05964	61.2	23452	MoNA-export-LC-MS-MS_Negative_Mode	0.000216448	1.103990269	61.22122931	Full match
	FALSE			1,3-Dimethylurate	C7 H8 N4 O3	196.05964	61.1	20378	MoNA-export-LC-MS-MS_Negative_Mode	0.000216448	1.103990269	61.11530525	Full match
	FALSE			1,3-Dimethylurate	C7 H8 N4 O3	196.05964	61.1	21720	MoNA-export-LC-MS-MS_Negative_Mode	0.000216448	1.103990269	61.11530491	Full match
	FALSE			1,7-DIMETHYLURIC ACID	C7 H8 N4 O3	196.05964	59.7	24360	MoNA-export-LC-MS-MS_Negative_Mode	0.000216448	1.103990269	59.65772902	Full match
	FALSE			1,3-DIMETHYLURIC ACID	C7 H8 N4 O3	196.05964	56.4	23413	MoNA-export-LC-MS-MS_Negative_Mode	0.000216448	1.103990269	56.4346781	Full match
	FALSE			1,7-Dimethyluric acid	C7 H8 N4 O3	196.05964	55.3	37463	MoNA-export-LC-MS-MS_Negative_Mode	0.000216448	1.103990269	55.27953785	Full match
	FALSE			1,3-DIMETHYLURIC ACID	C7 H8 N4 O3	196.05964	55.2	24244	MoNA-export-LC-MS-MS_Negative_Mode	0.000216448	1.103990269	55.1562876	Full match
	FALSE			1,7-DIMETHYLURIC ACID	C7 H8 N4 O3	196.05964	54.3	24355	MoNA-export-LC-MS-MS_Negative_Mode	0.000216448	1.103990269	54.25049532	Full match
	FALSE			1,3-Dimethylurate	C7 H8 N4 O3	196.05964	51.5	20377	MoNA-export-LC-MS-MS_Negative_Mode	0.000216448	1.103990269	51.54311403	Full match
	FALSE			1,3-Dimethylurate	C7 H8 N4 O3	196.05964	51.5	21719	MoNA-export-LC-MS-MS_Negative_Mode	0.000216448	1.103990269	51.5431138	Full match
	FALSE	Hypoxanthine; LC-tDDA; CE30	C5 H4 N4 O	Full match	1.64	136.03873	135.03142	0.535	1212013.227	1	60.1	DDA for preferred ion	FALSE	1212013.227		8.6
	Checked	Tags	Structure	Name	Formula	Molecular Weight	Best Match	mzVault ID	mzVault Library	DeltaMass [Da]	DeltaMass [ppm]	Match	Compound Match
	FALSE			Hypoxanthine; LC-tDDA; CE30	C5 H4 N4 O	136.03851	69.9	27203	MoNA-export-LC-MS-MS_Negative_Mode	0.000223359	1.641879201	60.13751631	Full match
	FALSE	4-Pyridoxate	C8 H9 N O4	Full match	1.51	183.05343	182.04616	0.676	1203754.465	7	59.6	DDA for preferred ion	FALSE	1203754.465		4.8
	Checked	Tags	Structure	Name	Formula	Molecular Weight	Best Match	mzVault ID	mzVault Library	DeltaMass [Da]	DeltaMass [ppm]	Match	Compound Match
	FALSE			4-Pyridoxate	C8 H9 N O4	183.05316	59.6	20370	MoNA-export-LC-MS-MS_Negative_Mode	0.000276797	1.512112206	59.64834721	Full match
	FALSE			4-Pyridoxate	C8 H9 N O4	183.05316	59.6	21712	MoNA-export-LC-MS-MS_Negative_Mode	0.000276797	1.512112206	59.64834721	Full match
	FALSE			4-PYRIDOXIC ACID	C8 H9 N O4	183.05316	55.5	24253	MoNA-export-LC-MS-MS_Negative_Mode	0.000276797	1.512112206	55.47045531	Full match
	FALSE			4-PYRIDOXIC ACID	C8 H9 N O4	183.05316	54.8	23416	MoNA-export-LC-MS-MS_Negative_Mode	0.000276797	1.512112206	54.77046377	Full match
	FALSE			4-PYRIDOXIC ACID	C8 H9 N O4	183.05316	54.2	24029	MoNA-export-LC-MS-MS_Negative_Mode	0.000276797	1.512112206	54.15804248	Full match
	FALSE			4-Pyridoxic acid	C8 H9 N O4	183.05316	51.1	37340	MoNA-export-LC-MS-MS_Negative_Mode	0.000276797	1.512112206	51.07475964	Full match
	FALSE			4-Pyridoxic acid; LC-tDDA; CE10	C8 H9 N O4	183.05316	50.8	26796	MoNA-export-LC-MS-MS_Negative_Mode	0.000276797	1.512112206	50.81437134	Full match
	FALSE	(2-{[3-(hexadecanoyloxy)-2-[octadeca-9.12-dienoyloxy]propyl phosphono]oxy}ethyl)trimethylazanium	C42 H80 N O8 P	Invalid mass	1121458.8	1607.1369	802.56117	3.109	17090198.2	1	59.2	DDA for other ion	FALSE	1713493.228	6.2	5.3
	Checked	Tags	Structure	Name	Formula	Molecular Weight	Best Match	mzVault ID	mzVault Library	DeltaMass [Da]	DeltaMass [ppm]	Match	Compound Match
	FALSE			(2-{[3-(hexadecanoyloxy)-2-[octadeca-9.12-dienoyloxy]propyl phosphono]oxy}ethyl)trimethylazanium	C42 H80 N O8 P	757.56215	59.2	41987	MoNA-export-LC-MS-MS_Negative_Mode	849.5747461	1121458.802	59.24412701	Invalid mass
	FALSE	L-Phenylalanine	C9 H11 N O2	Full match	1.1	165.07916	164.07188	1.134	1345710.377	8	59.2	DDA for preferred ion	FALSE	1345710.377		8
	Checked	Tags	Structure	Name	Formula	Molecular Weight	Best Match	mzVault ID	mzVault Library	DeltaMass [Da]	DeltaMass [ppm]	Match	Compound Match
	FALSE			L-Phenylalanine	C9 H11 N O2	165.07898	59.2	15673	MoNA-export-LC-MS-MS_Negative_Mode	0.000182255	1.104048953	59.23523994	Full match
	FALSE			PHENYLALANINE	C9 H11 N O2	165.07898	52.9	23730	MoNA-export-LC-MS-MS_Negative_Mode	0.000182255	1.104048953	52.89432928	Full match
	FALSE			PHENYLALANINE	C9 H11 N O2	165.07898	52.9	23732	MoNA-export-LC-MS-MS_Negative_Mode	0.000182255	1.104048953	52.89432928	Full match
	FALSE			PHENYLALANINE	C9 H11 N O2	165.07898	52.9	24095	MoNA-export-LC-MS-MS_Negative_Mode	0.000182255	1.104048953	52.86507855	Full match
	FALSE			PHENYLALANINE	C9 H11 N O2	165.07898	52.9	24096	MoNA-export-LC-MS-MS_Negative_Mode	0.000182255	1.104048953	52.86507855	Full match
	FALSE			L-(-)-Phenylalanine	C9 H11 N O2	165.07898	52.8	20790	MoNA-export-LC-MS-MS_Negative_Mode	0.000182255	1.104048953	52.75050237	Full match
	FALSE			L-(-)-Phenylalanine	C9 H11 N O2	165.07898	52.8	22083	MoNA-export-LC-MS-MS_Negative_Mode	0.000182255	1.104048953	52.75050222	Full match
	FALSE			Phenylalanine	C9 H11 N O2	165.07898	51.8	36905	MoNA-export-LC-MS-MS_Negative_Mode	0.000182255	1.104048953	51.84775538	Full match
	FALSE	4-Pyridoxate	C8 H9 N O4	Full match	1.1	183.05336	182.04608	1.074	801238.3552	3	58.8	DDA for preferred ion	FALSE	801238.3552	0	9.1
	Checked	Tags	Structure	Name	Formula	Molecular Weight	Best Match	mzVault ID	mzVault Library	DeltaMass [Da]	DeltaMass [ppm]	Match	Compound Match
	FALSE			4-Pyridoxate	C8 H9 N O4	183.05316	59.6	20370	MoNA-export-LC-MS-MS_Negative_Mode	0.000200503	1.095326469	58.75720089	Full match
	FALSE			4-Pyridoxate	C8 H9 N O4	183.05316	59.6	21712	MoNA-export-LC-MS-MS_Negative_Mode	0.000200503	1.095326469	58.75720089	Full match
	FALSE			4-PYRIDOXIC ACID	C8 H9 N O4	183.05316	55.5	24253	MoNA-export-LC-MS-MS_Negative_Mode	0.000200503	1.095326469	51.25885113	Full match
	FALSE	Lauryl sulfate	C12 H26 O4 S	Full match	0.86	266.15541	265.14813	4.707	15715630.35	2	57.6	DDA for preferred ion	FALSE	13567629.64	1.3	4
	Checked	Tags	Structure	Name	Formula	Molecular Weight	Best Match	mzVault ID	mzVault Library	DeltaMass [Da]	DeltaMass [ppm]	Match	Compound Match
	FALSE			C12-AS (TENTATIVE)	C12 H26 O4 S	266.15518	52.9	37611	MoNA-export-LC-MS-MS_Negative_Mode	0.000229074	0.860679168	52.91521479	Full match
	FALSE			Lauryl sulfate	C12 H26 O4 S	266.15518	57.6	45801	MoNA-export-LC-MS-MS_Negative_Mode	0.000229074	0.860679168	57.60867964	Full match
	FALSE	10-HYDROXYDECANOIC ACID	C10 H20 O3	Full match	0.92	188.14142	187.13414	1.963	1924214.544	3	56.9	DDA for preferred ion	FALSE	1924214.544	0.3	7.8
	Checked	Tags	Structure	Name	Formula	Molecular Weight	Best Match	mzVault ID	mzVault Library	DeltaMass [Da]	DeltaMass [ppm]	Match	Compound Match
	FALSE			10-HYDROXYDECANOIC ACID	C10 H20 O3	188.14124	56.9	23843	MoNA-export-LC-MS-MS_Negative_Mode	0.000172245	0.915507118	56.86847241	Full match
	FALSE			10-Hydroxydecanoic acid	C10 H20 O3	188.14124	54.8	36747	MoNA-export-LC-MS-MS_Negative_Mode	0.000172245	0.915507118	54.83948472	Full match
	FALSE			10-HYDROXYDECANOIC ACID	C10 H20 O3	188.14124	51.9	25579	MoNA-export-LC-MS-MS_Negative_Mode	0.000172245	0.915507118	51.94368723	Full match
	FALSE	Lichesterylic acid	C18 H34 O3	Full match	0.14	298.25084	297.24356	3.29	600922.6146	2	56.4	DDA for preferred ion	FALSE	600922.6146	0.7	4.8
	Checked	Tags	Structure	Name	Formula	Molecular Weight	Best Match	mzVault ID	mzVault Library	DeltaMass [Da]	DeltaMass [ppm]	Match	Compound Match
	FALSE			Lichesterylic acid	C18 H34 O3	298.25079	56.4	42662	MoNA-export-LC-MS-MS_Negative_Mode	4.15E-05	0.139141533	56.43927563	Full match
	FALSE			Lichesterylic acid	C18 H34 O3	298.25079	53.1	42919	MoNA-export-LC-MS-MS_Negative_Mode	4.15E-05	0.139141533	53.14123	Full match
	FALSE	5-Hydroxy Diclofenac	C14 H11 Cl2 N O3	Invalid mass	-147928.87	265.004	310.00223	1.133	1090513.091	2	54.7	DDA for other ion	FALSE	1090513.091		7.5
	Checked	Tags	Structure	Name	Formula	Molecular Weight	Best Match	mzVault ID	mzVault Library	DeltaMass [Da]	DeltaMass [ppm]	Match	Compound Match
	FALSE			5-Hydroxy Diclofenac	C14 H11 Cl2 N O3	311.0116	54.7	38428	MoNA-export-LC-MS-MS_Negative_Mode	-46.00759429	-147928.8699	54.73390334	Invalid mass
	FALSE			4`-Hydroxy Diclofenac	C14 H11 Cl2 N O3	311.0116	51.5	38446	MoNA-export-LC-MS-MS_Negative_Mode	-46.00759429	-147928.8699	51.52341803	Invalid mass
	FALSE	LEVULINIC ACID	C5 H8 O3	Full match	1.12	116.04747	115.0402	1.168	13424542.15	1	53.1	DDA for preferred ion	FALSE	13424542.15		8.4
	Checked	Tags	Structure	Name	Formula	Molecular Weight	Best Match	mzVault ID	mzVault Library	DeltaMass [Da]	DeltaMass [ppm]	Match	Compound Match
	FALSE			LEVULINIC ACID	C5 H8 O3	116.04734	75.9	23576	MoNA-export-LC-MS-MS_Negative_Mode	0.000130237	1.122277787	53.12959022	Full match
	FALSE	1,4-Cyclohexanedicarboxylic acid	C8 H12 O4	Full match	1.65	172.07384	171.06665	1.473	556020.7523	2	52.3	DDA for preferred ion	FALSE	556020.7523	5	7.5
	Checked	Tags	Structure	Name	Formula	Molecular Weight	Best Match	mzVault ID	mzVault Library	DeltaMass [Da]	DeltaMass [ppm]	Match	Compound Match
	FALSE			1,4-Cyclohexanedicarboxylic acid	C8 H12 O4	172.07356	52.3	36754	MoNA-export-LC-MS-MS_Negative_Mode	0.000283914	1.649956393	52.29749513	Full match
	FALSE			5,6-dihydropenicillic acid	C8 H12 O4	172.07356	52.2	2104	MoNA-export-LC-MS-MS_Negative_Mode	0.000283914	1.649956393	52.17730955	Full match
	FALSE	Perfluorobutyric acid	C4 H F7 O2	Full match	0.65	213.98662	212.97934	3.132	18418534.13	10	51.6	DDA for preferred ion	FALSE	17112292.54		4.6
	Checked	Tags	Structure	Name	Formula	Molecular Weight	Best Match	mzVault ID	mzVault Library	DeltaMass [Da]	DeltaMass [ppm]	Match	Compound Match
	FALSE			Perfluorobutyric acid	C4 H F7 O2	213.98648	51.6	40406	MoNA-export-LC-MS-MS_Negative_Mode	0.0001396	0.652375849	51.55244805	Full match
	FALSE			Perfluorobutyric acid	C4 H F7 O2	213.98648	51.5	40404	MoNA-export-LC-MS-MS_Negative_Mode	0.0001396	0.652375849	51.52773562	Full match
	FALSE			Perfluorobutyric acid	C4 H F7 O2	213.98648	51.5	40403	MoNA-export-LC-MS-MS_Negative_Mode	0.0001396	0.652375849	51.52773562	Full match
	FALSE			Perfluorobutyric acid	C4 H F7 O2	213.98648	51.6	40405	MoNA-export-LC-MS-MS_Negative_Mode	0.0001396	0.652375849	51.55244805	Full match
	FALSE			Perfluorobutanoic acid (PFBuA)	C4 H F7 O2	213.98648	51.6	45763	MoNA-export-LC-MS-MS_Negative_Mode	0.0001396	0.652375849	51.5676138	Full match
	FALSE			Perfluorobutanoic acid	C4 H F7 O2	213.98648	51.6	15360	MoNA-export-LC-MS-MS_Negative_Mode	0.0001396	0.652375849	51.58282592	Full match
	FALSE			Perfluorobutyric acid	C4 H F7 O2	213.98648	51.6	40400	MoNA-export-LC-MS-MS_Negative_Mode	0.0001396	0.652375849	51.5878761	Full match
	FALSE			Perfluorobutyric acid	C4 H F7 O2	213.98648	51.6	40401	MoNA-export-LC-MS-MS_Negative_Mode	0.0001396	0.652375849	51.58851424	Full match
	FALSE			Perfluorobutyric acid	C4 H F7 O2	213.98648	51.6	40402	MoNA-export-LC-MS-MS_Negative_Mode	0.0001396	0.652375849	51.58851424	Full match
	FALSE			Perfluorobutanoic acid	C4 H F7 O2	213.98648	51.6	45980	MoNA-export-LC-MS-MS_Negative_Mode	0.0001396	0.652375849	51.58851424	Full match
	FALSE	5-Methoxysalicylic acid sulfate	C8 H8 O7 S	Full match	1.08	247.99934	246.99207	1.272	1283181.718	1	51	DDA for preferred ion	FALSE	1283181.718		6.4
	Checked	Tags	Structure	Name	Formula	Molecular Weight	Best Match	mzVault ID	mzVault Library	DeltaMass [Da]	DeltaMass [ppm]	Match	Compound Match
	FALSE			5-Methoxysalicylic acid sulfate	C8 H8 O7 S	247.99907	51	27371	MoNA-export-LC-MS-MS_Negative_Mode	0.000266864	1.076068205	51.01843388	Full match
	FALSE	Phosphoric acid	H3 O4 P	Invalid mass	-95.61	97.96753	96.96025	0.008	7753866.546	1	50.4	DDA for preferred ion	FALSE	7753866.546		4.6
	Checked	Tags	Structure	Name	Formula	Molecular Weight	Best Match	mzVault ID	mzVault Library	DeltaMass [Da]	DeltaMass [ppm]	Match	Compound Match
	FALSE			Phosphoric acid	H3 O4 P	97.97689	73.8	36258	MoNA-export-LC-MS-MS_Negative_Mode	-0.009367506	-95.60933227	50.37620804	Invalid mass
	FALSE	Canrenone	C22 H28 O3	Invalid mass	9.49	340.20707	339.1998	3.119	50080154.44	2	50.3	DDA for preferred ion	FALSE	22223049.33	6.2	1.8
	Checked	Tags	Structure	Name	Formula	Molecular Weight	Best Match	mzVault ID	mzVault Library	DeltaMass [Da]	DeltaMass [ppm]	Match	Compound Match
	FALSE			Canrenone	C22 H28 O3	340.20384	50.3	45948	MoNA-export-LC-MS-MS_Negative_Mode	0.003228196	9.489004975	50.32268927	Invalid mass
	FALSE			Canrenone	C22 H28 O3	340.20384	50.2	45949	MoNA-export-LC-MS-MS_Negative_Mode	0.003228196	9.489004975	50.16522323	Invalid mass
	FALSE	Canrenone	C22 H28 O3	Invalid mass	9.5	340.20708	339.1998	3.303	2905560.209	2	50.3	DDA for preferred ion	FALSE	1864930.494		7.8
	Checked	Tags	Structure	Name	Formula	Molecular Weight	Best Match	mzVault ID	mzVault Library	DeltaMass [Da]	DeltaMass [ppm]	Match	Compound Match
	FALSE			Canrenone	C22 H28 O3	340.20384	50.3	45948	MoNA-export-LC-MS-MS_Negative_Mode	0.003230574	9.495994931	50.32268927	Invalid mass
	FALSE			Canrenone	C22 H28 O3	340.20384	50.2	45949	MoNA-export-LC-MS-MS_Negative_Mode	0.003230574	9.495994931	50.16522323	Invalid mass
	FALSE	Methylsuccinic acid	C5 H8 O4	Invalid mass	-348414.34	86.03684	131.03508	1.111	724196.9854	3	50.1	DDA for other ion	FALSE	724196.9854		6.4
	Checked	Tags	Structure	Name	Formula	Molecular Weight	Best Match	mzVault ID	mzVault Library	DeltaMass [Da]	DeltaMass [ppm]	Match	Compound Match
	FALSE			Methylsuccinic acid	C5 H8 O4	132.04226	81.7	20412	MoNA-export-LC-MS-MS_Negative_Mode	-46.00541644	-348414.3403	50.14479794	Invalid mass
	FALSE			Methylsuccinic acid	C5 H8 O4	132.04226	81.7	21754	MoNA-export-LC-MS-MS_Negative_Mode	-46.00541644	-348414.3403	50.14479794	Invalid mass
	FALSE			GLUTARATE	C5 H8 O4	132.04226	50	26546	MoNA-export-LC-MS-MS_Negative_Mode	-46.00541644	-348414.3403	50.02416511	Invalid mass
	FALSE			No results		481.31692	540.33078	2.994	389582175.8	0		DDA for preferred ion	FALSE	389582175.8	8.4	10
	Checked	Tags	Structure	Name	Formula	Molecular Weight	Best Match	mzVault ID	mzVault Library	DeltaMass [Da]	DeltaMass [ppm]	Match	Compound Match
	FALSE			No results		179.05836	178.05109	1.342	93953072.81	0		DDA for other ion	FALSE	93953072.81	0.3	9.5
	Checked	Tags	Structure	Name	Formula	Molecular Weight	Best Match	mzVault ID	mzVault Library	DeltaMass [Da]	DeltaMass [ppm]	Match	Compound Match
	FALSE			No results		88.01613	175.02495	0.512	164012354.9	0		DDA for preferred ion	FALSE	164012354.9		8.9
	Checked	Tags	Structure	Name	Formula	Molecular Weight	Best Match	mzVault ID	mzVault Library	DeltaMass [Da]	DeltaMass [ppm]	Match	Compound Match
	FALSE			No results		113.99292	112.98564	0.403	126771204.4	0		DDA for preferred ion	FALSE	126771204.4		8.4
	Checked	Tags	Structure	Name	Formula	Molecular Weight	Best Match	mzVault ID	mzVault Library	DeltaMass [Da]	DeltaMass [ppm]	Match	Compound Match
	FALSE			No results		84.05757	129.05577	1.431	143252960.6	0		DDA for other ion	FALSE	143252960.6	1.3	8.4
	Checked	Tags	Structure	Name	Formula	Molecular Weight	Best Match	mzVault ID	mzVault Library	DeltaMass [Da]	DeltaMass [ppm]	Match	Compound Match
	FALSE			No results		93.93532	92.92804	0.448	205360107.5	0		DDA for preferred ion	FALSE	205360107.5	7.5	9.5
	Checked	Tags	Structure	Name	Formula	Molecular Weight	Best Match	mzVault ID	mzVault Library	DeltaMass [Da]	DeltaMass [ppm]	Match	Compound Match
	FALSE			No results		505.31708	564.33093	2.773	167511641.9	0		DDA for preferred ion	FALSE	167511641.9	1	9.5
	Checked	Tags	Structure	Name	Formula	Molecular Weight	Best Match	mzVault ID	mzVault Library	DeltaMass [Da]	DeltaMass [ppm]	Match	Compound Match
	FALSE			No results		101.9409	100.93362	3.398	266032151.3	0		DDA for preferred ion	FALSE	266032151.3		5.7
	Checked	Tags	Structure	Name	Formula	Molecular Weight	Best Match	mzVault ID	mzVault Library	DeltaMass [Da]	DeltaMass [ppm]	Match	Compound Match
	FALSE			No results		186.08351	221.0529	0.449	113179729	0		DDA for other ion	FALSE	113179729	8.4	9.5
	Checked	Tags	Structure	Name	Formula	Molecular Weight	Best Match	mzVault ID	mzVault Library	DeltaMass [Da]	DeltaMass [ppm]	Match	Compound Match
	FALSE			No results		198.81552	197.80824	0.515	333352264.6	0		No MS2	FALSE	333352264.6	8.9	7.3
	Checked	Tags	Structure	Name	Formula	Molecular Weight	Best Match	mzVault ID	mzVault Library	DeltaMass [Da]	DeltaMass [ppm]	Match	Compound Match
	FALSE			No results		228.00397	226.99669	0.486	66946845.91	0		DDA for preferred ion	FALSE	66946845.91		9.5
	Checked	Tags	Structure	Name	Formula	Molecular Weight	Best Match	mzVault ID	mzVault Library	DeltaMass [Da]	DeltaMass [ppm]	Match	Compound Match
	FALSE			No results		196.81868	195.8114	0.515	168508640.5	0		No MS2	FALSE	168508640.5	8.9	6.2
	Checked	Tags	Structure	Name	Formula	Molecular Weight	Best Match	mzVault ID	mzVault Library	DeltaMass [Da]	DeltaMass [ppm]	Match	Compound Match
	FALSE			No results		249.9678	248.96053	0.401	58826533.29	0		DDA for preferred ion	FALSE	58826533.29	1.3	8.9
	Checked	Tags	Structure	Name	Formula	Molecular Weight	Best Match	mzVault ID	mzVault Library	DeltaMass [Da]	DeltaMass [ppm]	Match	Compound Match
	FALSE			No results		175.96343	174.95615	0.354	76553600.84	0		DDA for preferred ion	FALSE	76553600.84	6.7	9.5
	Checked	Tags	Structure	Name	Formula	Molecular Weight	Best Match	mzVault ID	mzVault Library	DeltaMass [Da]	DeltaMass [ppm]	Match	Compound Match
	FALSE			No results		148.07369	129.05585	1.386	61777068.19	0		DDA for other ion	FALSE	61777068.19	1.3	7.8
	Checked	Tags	Structure	Name	Formula	Molecular Weight	Best Match	mzVault ID	mzVault Library	DeltaMass [Da]	DeltaMass [ppm]	Match	Compound Match
	FALSE			No results		317.95509	316.94781	0.399	48602494.54	0		DDA for preferred ion	FALSE	48602494.54	1.3	8.9
	Checked	Tags	Structure	Name	Formula	Molecular Weight	Best Match	mzVault ID	mzVault Library	DeltaMass [Da]	DeltaMass [ppm]	Match	Compound Match
	FALSE			No results		103.96416	102.95689	0.42	47191464.92	0		DDA for preferred ion	FALSE	47191464.92	7.5	9.5
	Checked	Tags	Structure	Name	Formula	Molecular Weight	Best Match	mzVault ID	mzVault Library	DeltaMass [Da]	DeltaMass [ppm]	Match	Compound Match
	FALSE			No results		569.36961	568.36233	2.837	145913938.6	0		DDA for preferred ion	FALSE	145913938.6	7.3	7.8
	Checked	Tags	Structure	Name	Formula	Molecular Weight	Best Match	mzVault ID	mzVault Library	DeltaMass [Da]	DeltaMass [ppm]	Match	Compound Match
	FALSE			No results		135.90202	134.89475	0.451	121449873.3	0		DDA for preferred ion	FALSE	121449873.3	4	7.3
	Checked	Tags	Structure	Name	Formula	Molecular Weight	Best Match	mzVault ID	mzVault Library	DeltaMass [Da]	DeltaMass [ppm]	Match	Compound Match
	FALSE			No results		385.94276	384.93549	0.399	32001440.9	0		DDA for preferred ion	FALSE	32001440.9	1	8.9
	Checked	Tags	Structure	Name	Formula	Molecular Weight	Best Match	mzVault ID	mzVault Library	DeltaMass [Da]	DeltaMass [ppm]	Match	Compound Match
	FALSE			No results		453.93019	452.92291	0.399	28281786.1	0		DDA for preferred ion	FALSE	28281786.1	1	8.9
	Checked	Tags	Structure	Name	Formula	Molecular Weight	Best Match	mzVault ID	mzVault Library	DeltaMass [Da]	DeltaMass [ppm]	Match	Compound Match
	FALSE			No results		145.93079	144.92352	3.322	312280893.9	0		No MS2	FALSE	312280893.9	1.3	7.3
	Checked	Tags	Structure	Name	Formula	Molecular Weight	Best Match	mzVault ID	mzVault Library	DeltaMass [Da]	DeltaMass [ppm]	Match	Compound Match
	FALSE			No results		269.80833	268.80106	0.445	33095644.76	0		No MS2	FALSE	33095644.76		8.9
	Checked	Tags	Structure	Name	Formula	Molecular Weight	Best Match	mzVault ID	mzVault Library	DeltaMass [Da]	DeltaMass [ppm]	Match	Compound Match
	FALSE			No results		117.93583	116.92855	2.887	620189572.1	0		DDA for preferred ion	FALSE	587479915.2	5.7
	Checked	Tags	Structure	Name	Formula	Molecular Weight	Best Match	mzVault ID	mzVault Library	DeltaMass [Da]	DeltaMass [ppm]	Match	Compound Match
	FALSE			No results		521.91792	520.91064	0.399	20026196.19	0		DDA for preferred ion	FALSE	20026196.19	0.7	8.9
	Checked	Tags	Structure	Name	Formula	Molecular Weight	Best Match	mzVault ID	mzVault Library	DeltaMass [Da]	DeltaMass [ppm]	Match	Compound Match
	FALSE			No results		159.98597	158.97869	0.351	32175129.18	0		No MS2	FALSE	32175129.18	9.5	8.9
	Checked	Tags	Structure	Name	Formula	Molecular Weight	Best Match	mzVault ID	mzVault Library	DeltaMass [Da]	DeltaMass [ppm]	Match	Compound Match
	FALSE			No results		289.94383	288.93655	0.353	20937239.4	0		DDA for preferred ion	FALSE	20937239.4	1	9.5
	Checked	Tags	Structure	Name	Formula	Molecular Weight	Best Match	mzVault ID	mzVault Library	DeltaMass [Da]	DeltaMass [ppm]	Match	Compound Match
	FALSE			No results		181.98046	180.97319	0.4	21039822.71	0		DDA for preferred ion	FALSE	21039822.71	8.4	8.9
	Checked	Tags	Structure	Name	Formula	Molecular Weight	Best Match	mzVault ID	mzVault Library	DeltaMass [Da]	DeltaMass [ppm]	Match	Compound Match
	FALSE			No results		589.90559	588.89832	0.398	15534034.73	0		DDA for preferred ion	FALSE	15534034.73	0.7	8.9
	Checked	Tags	Structure	Name	Formula	Molecular Weight	Best Match	mzVault ID	mzVault Library	DeltaMass [Da]	DeltaMass [ppm]	Match	Compound Match
	FALSE			No results		307.92644	306.91916	0.414	11975100.18	0		DDA for preferred ion	FALSE	11975100.18	0.7	8.9
	Checked	Tags	Structure	Name	Formula	Molecular Weight	Best Match	mzVault ID	mzVault Library	DeltaMass [Da]	DeltaMass [ppm]	Match	Compound Match
	FALSE			No results		196.07387	255.08772	1.445	15385775.55	0		DDA for other ion	FALSE	15385775.55	0.3	9.5
	Checked	Tags	Structure	Name	Formula	Molecular Weight	Best Match	mzVault ID	mzVault Library	DeltaMass [Da]	DeltaMass [ppm]	Match	Compound Match
	FALSE			No results		239.93915	238.93187	0.416	14359549.61	0		DDA for preferred ion	FALSE	14359549.61	0.7	8.9
	Checked	Tags	Structure	Name	Formula	Molecular Weight	Best Match	mzVault ID	mzVault Library	DeltaMass [Da]	DeltaMass [ppm]	Match	Compound Match
	FALSE			No results		607.34926	588.33142	2.746	32568779.51	0		DDA for other ion	FALSE	32568779.51	0.3	9.5
	Checked	Tags	Structure	Name	Formula	Molecular Weight	Best Match	mzVault ID	mzVault Library	DeltaMass [Da]	DeltaMass [ppm]	Match	Compound Match
	FALSE			No results		200.04536	199.03809	0.478	19445375.41	0		DDA for preferred ion	FALSE	19445375.41	0.3	10
	Checked	Tags	Structure	Name	Formula	Molecular Weight	Best Match	mzVault ID	mzVault Library	DeltaMass [Da]	DeltaMass [ppm]	Match	Compound Match
	FALSE			No results		245.90012	304.91397	0.353	14528127.35	0		DDA for other ion	FALSE	14528127.35	1	9.5
	Checked	Tags	Structure	Name	Formula	Molecular Weight	Best Match	mzVault ID	mzVault Library	DeltaMass [Da]	DeltaMass [ppm]	Match	Compound Match
	FALSE			No results		268.13124	267.12396	1.995	14684777.94	0		DDA for preferred ion	FALSE	14684777.94		10
	Checked	Tags	Structure	Name	Formula	Molecular Weight	Best Match	mzVault ID	mzVault Library	DeltaMass [Da]	DeltaMass [ppm]	Match	Compound Match
	FALSE			No results		297.89766	296.89038	0.421	14035811.83	0		DDA for preferred ion	FALSE	14035811.83	0	8.9
	Checked	Tags	Structure	Name	Formula	Molecular Weight	Best Match	mzVault ID	mzVault Library	DeltaMass [Da]	DeltaMass [ppm]	Match	Compound Match
	FALSE			No results		165.84426	210.84259	0.446	30408178.03	0		DDA for other ion	FALSE	30408178.03		8.4
	Checked	Tags	Structure	Name	Formula	Molecular Weight	Best Match	mzVault ID	mzVault Library	DeltaMass [Da]	DeltaMass [ppm]	Match	Compound Match
	FALSE			No results		243.95082	242.94354	0.371	13878370.14	0		DDA for preferred ion	FALSE	13878370.14	0.7	8.9
	Checked	Tags	Structure	Name	Formula	Molecular Weight	Best Match	mzVault ID	mzVault Library	DeltaMass [Da]	DeltaMass [ppm]	Match	Compound Match
	FALSE			No results		161.84945	160.84218	0.452	29136064.85	0		DDA for preferred ion	FALSE	29136064.85		7.3
	Checked	Tags	Structure	Name	Formula	Molecular Weight	Best Match	mzVault ID	mzVault Library	DeltaMass [Da]	DeltaMass [ppm]	Match	Compound Match
	FALSE			No results		151.89401	150.88673	0.448	20722482.42	0		DDA for preferred ion	FALSE	20722482.42		10
	Checked	Tags	Structure	Name	Formula	Molecular Weight	Best Match	mzVault ID	mzVault Library	DeltaMass [Da]	DeltaMass [ppm]	Match	Compound Match
	FALSE			No results		287.86897	286.86169	0.425	13625800.27	0		DDA for preferred ion	FALSE	13625800.27		8.4
	Checked	Tags	Structure	Name	Formula	Molecular Weight	Best Match	mzVault ID	mzVault Library	DeltaMass [Da]	DeltaMass [ppm]	Match	Compound Match
	FALSE			No results		94.04191	93.03463	1.617	10291804.51	0		DDA for preferred ion	FALSE	10291804.51	0.3	9.5
	Checked	Tags	Structure	Name	Formula	Molecular Weight	Best Match	mzVault ID	mzVault Library	DeltaMass [Da]	DeltaMass [ppm]	Match	Compound Match
	FALSE			No results		1315.78592	656.88568	0.398	8631933.571	0		DDA for other ion	FALSE	8631933.571	0.3	8.9
	Checked	Tags	Structure	Name	Formula	Molecular Weight	Best Match	mzVault ID	mzVault Library	DeltaMass [Da]	DeltaMass [ppm]	Match	Compound Match
	FALSE			No results		375.91398	374.90671	0.413	6284948.194	0		No MS2	FALSE	6284948.194	0.3	8.4
	Checked	Tags	Structure	Name	Formula	Molecular Weight	Best Match	mzVault ID	mzVault Library	DeltaMass [Da]	DeltaMass [ppm]	Match	Compound Match
	FALSE			No results		246.05626	245.04898	1.786	12755822.51	0		DDA for preferred ion	FALSE	12755822.51		8.4
	Checked	Tags	Structure	Name	Formula	Molecular Weight	Best Match	mzVault ID	mzVault Library	DeltaMass [Da]	DeltaMass [ppm]	Match	Compound Match
	FALSE			No results		229.91028	228.903	0.423	12451738.75	0		DDA for preferred ion	FALSE	12451738.75	0	9.5
	Checked	Tags	Structure	Name	Formula	Molecular Weight	Best Match	mzVault ID	mzVault Library	DeltaMass [Da]	DeltaMass [ppm]	Match	Compound Match
	FALSE			No results		360.05584	359.04855	0.536	6557911.537	0		DDA for preferred ion	FALSE	6557911.537		8.4
	Checked	Tags	Structure	Name	Formula	Molecular Weight	Best Match	mzVault ID	mzVault Library	DeltaMass [Da]	DeltaMass [ppm]	Match	Compound Match
	FALSE			No results		227.97342	226.96614	0.372	10729599.38	0		DDA for preferred ion	FALSE	10729599.38	9.1	8.9
	Checked	Tags	Structure	Name	Formula	Molecular Weight	Best Match	mzVault ID	mzVault Library	DeltaMass [Da]	DeltaMass [ppm]	Match	Compound Match
	FALSE			No results		219.04042	218.03314	0.449	12143982.85	0		DDA for preferred ion	FALSE	12143982.85		9.5
	Checked	Tags	Structure	Name	Formula	Molecular Weight	Best Match	mzVault ID	mzVault Library	DeltaMass [Da]	DeltaMass [ppm]	Match	Compound Match
	FALSE			No results		102.94096	101.93369	3.287	73103859.96	0		No MS2	FALSE	73103859.96		7.3
	Checked	Tags	Structure	Name	Formula	Molecular Weight	Best Match	mzVault ID	mzVault Library	DeltaMass [Da]	DeltaMass [ppm]	Match	Compound Match
	FALSE			No results		363.94826	362.94098	0.38	11541830.18	0		DDA for preferred ion	FALSE	11541830.18	0.7	8.4
	Checked	Tags	Structure	Name	Formula	Molecular Weight	Best Match	mzVault ID	mzVault Library	DeltaMass [Da]	DeltaMass [ppm]	Match	Compound Match
	FALSE			No results		136.03732	135.03004	0.462	12864695.98	0		DDA for preferred ion	FALSE	12864695.98	4.5	8.4
	Checked	Tags	Structure	Name	Formula	Molecular Weight	Best Match	mzVault ID	mzVault Library	DeltaMass [Da]	DeltaMass [ppm]	Match	Compound Match
	FALSE			No results		273.96643	272.95915	0.351	11977652.94	0		DDA for preferred ion	FALSE	11977652.94	8.9	8.9
	Checked	Tags	Structure	Name	Formula	Molecular Weight	Best Match	mzVault ID	mzVault Library	DeltaMass [Da]	DeltaMass [ppm]	Match	Compound Match
	FALSE			No results		327.76674	326.75946	0.445	7626279.511	0		No MS2	FALSE	7626279.511		8.4
	Checked	Tags	Structure	Name	Formula	Molecular Weight	Best Match	mzVault ID	mzVault Library	DeltaMass [Da]	DeltaMass [ppm]	Match	Compound Match
	FALSE			No results		277.16781	276.16053	3.037	8549899.289	0		No MS2	FALSE	8549899.289	8.4	8.9
	Checked	Tags	Structure	Name	Formula	Molecular Weight	Best Match	mzVault ID	mzVault Library	DeltaMass [Da]	DeltaMass [ppm]	Match	Compound Match
	FALSE			No results		154.87614	153.86887	0.477	31414943.86	0		No MS2	FALSE	31414943.86		6.2
	Checked	Tags	Structure	Name	Formula	Molecular Weight	Best Match	mzVault ID	mzVault Library	DeltaMass [Da]	DeltaMass [ppm]	Match	Compound Match
	FALSE			No results		311.93822	310.93094	0.375	8515309.654	0		DDA for preferred ion	FALSE	8515309.654	0.3	8.9
	Checked	Tags	Structure	Name	Formula	Molecular Weight	Best Match	mzVault ID	mzVault Library	DeltaMass [Da]	DeltaMass [ppm]	Match	Compound Match
	FALSE			No results		135.90201	134.89473	3.313	23077086.87	0		No MS2	FALSE	23077086.87	1.3	7.3
	Checked	Tags	Structure	Name	Formula	Molecular Weight	Best Match	mzVault ID	mzVault Library	DeltaMass [Da]	DeltaMass [ppm]	Match	Compound Match
	FALSE			No results		277.84013	276.83286	0.43	5363864.645	0		DDA for preferred ion	FALSE	5363864.645		9.5
	Checked	Tags	Structure	Name	Formula	Molecular Weight	Best Match	mzVault ID	mzVault Library	DeltaMass [Da]	DeltaMass [ppm]	Match	Compound Match
	FALSE			No results		379.92576	378.91849	0.38	9065233.877	0		DDA for preferred ion	FALSE	9065233.877	0.3	8.4
	Checked	Tags	Structure	Name	Formula	Molecular Weight	Best Match	mzVault ID	mzVault Library	DeltaMass [Da]	DeltaMass [ppm]	Match	Compound Match
	FALSE			No results		443.90144	442.89417	0.411	4212289.448	0		No MS2	FALSE	4212289.448	0.3	8.4
	Checked	Tags	Structure	Name	Formula	Molecular Weight	Best Match	mzVault ID	mzVault Library	DeltaMass [Da]	DeltaMass [ppm]	Match	Compound Match
	FALSE			No results		380.16566	379.15839	3.299	7931868.996	0		DDA for preferred ion	FALSE	7931868.996		8.9
	Checked	Tags	Structure	Name	Formula	Molecular Weight	Best Match	mzVault ID	mzVault Library	DeltaMass [Da]	DeltaMass [ppm]	Match	Compound Match
	FALSE			No results		310.10878	309.1015	2.185	12838473.1	0		DDA for preferred ion	FALSE	12838473.1		8.4
	Checked	Tags	Structure	Name	Formula	Molecular Weight	Best Match	mzVault ID	mzVault Library	DeltaMass [Da]	DeltaMass [ppm]	Match	Compound Match
	FALSE			No results		247.01526	246.00798	1.192	7686255.775	0		DDA for preferred ion	FALSE	7686255.775		8.9
	Checked	Tags	Structure	Name	Formula	Molecular Weight	Best Match	mzVault ID	mzVault Library	DeltaMass [Da]	DeltaMass [ppm]	Match	Compound Match
	FALSE			No results		265.99919	264.99197	1.812	15343405.19	0		DDA for preferred ion	FALSE	15343405.19	8.4	8.4
	Checked	Tags	Structure	Name	Formula	Molecular Weight	Best Match	mzVault ID	mzVault Library	DeltaMass [Da]	DeltaMass [ppm]	Match	Compound Match
	FALSE			No results		295.96068	294.9534	0.375	7391507.074	0		DDA for preferred ion	FALSE	7391507.074	0.7	7.8
	Checked	Tags	Structure	Name	Formula	Molecular Weight	Best Match	mzVault ID	mzVault Library	DeltaMass [Da]	DeltaMass [ppm]	Match	Compound Match
	FALSE			No results		419.90181	418.89453	0.352	5741193.502	0		DDA for preferred ion	FALSE	5741193.502		8.9
	Checked	Tags	Structure	Name	Formula	Molecular Weight	Best Match	mzVault ID	mzVault Library	DeltaMass [Da]	DeltaMass [ppm]	Match	Compound Match
	FALSE			No results		1451.76077	724.87311	0.398	5038911.399	0		No MS2	FALSE	5038911.399		8.9
	Checked	Tags	Structure	Name	Formula	Molecular Weight	Best Match	mzVault ID	mzVault Library	DeltaMass [Da]	DeltaMass [ppm]	Match	Compound Match
	FALSE			No results		365.88524	364.87796	0.419	6268969.381	0		DDA for preferred ion	FALSE	6268969.381		8.9
	Checked	Tags	Structure	Name	Formula	Molecular Weight	Best Match	mzVault ID	mzVault Library	DeltaMass [Da]	DeltaMass [ppm]	Match	Compound Match
	FALSE			No results		225.98727	224.98	0.529	9392475.333	0		DDA for preferred ion	FALSE	9392475.333		8.4
	Checked	Tags	Structure	Name	Formula	Molecular Weight	Best Match	mzVault ID	mzVault Library	DeltaMass [Da]	DeltaMass [ppm]	Match	Compound Match
	FALSE			No results		382.18126	381.17398	3.405	6072776.108	0		DDA for preferred ion	FALSE	6072776.108		9.5
	Checked	Tags	Structure	Name	Formula	Molecular Weight	Best Match	mzVault ID	mzVault Library	DeltaMass [Da]	DeltaMass [ppm]	Match	Compound Match
	FALSE			No results		358.03898	357.03171	0.535	4392016.003	0		DDA for preferred ion	FALSE	4392016.003		8.4
	Checked	Tags	Structure	Name	Formula	Molecular Weight	Best Match	mzVault ID	mzVault Library	DeltaMass [Da]	DeltaMass [ppm]	Match	Compound Match
	FALSE			No results		154.87608	153.8689	0.545	18095980.53	0		DDA for other ion	FALSE	18095980.53	7.3	7.8
	Checked	Tags	Structure	Name	Formula	Molecular Weight	Best Match	mzVault ID	mzVault Library	DeltaMass [Da]	DeltaMass [ppm]	Match	Compound Match
	FALSE			No results		108.05758	107.0503	1.578	6316193.461	0		DDA for preferred ion	FALSE	6316193.461		8.4
	Checked	Tags	Structure	Name	Formula	Molecular Weight	Best Match	mzVault ID	mzVault Library	DeltaMass [Da]	DeltaMass [ppm]	Match	Compound Match
	FALSE			No results		346.16301	345.15573	1.502	7913916.484	0		DDA for preferred ion	FALSE	7913916.484		7.8
	Checked	Tags	Structure	Name	Formula	Molecular Weight	Best Match	mzVault ID	mzVault Library	DeltaMass [Da]	DeltaMass [ppm]	Match	Compound Match
	FALSE			No results		219.8815	218.87422	0.43	10179947.44	0		DDA for preferred ion	FALSE	10179947.44		7.8
	Checked	Tags	Structure	Name	Formula	Molecular Weight	Best Match	mzVault ID	mzVault Library	DeltaMass [Da]	DeltaMass [ppm]	Match	Compound Match
	FALSE			No results		214.03024	213.02296	1.927	10733486.88	0		DDA for preferred ion	FALSE	10733486.88		8.4
	Checked	Tags	Structure	Name	Formula	Molecular Weight	Best Match	mzVault ID	mzVault Library	DeltaMass [Da]	DeltaMass [ppm]	Match	Compound Match
	FALSE			No results		81.98222	80.97494	0.469	27172393.84	0		No MS2	FALSE	27172393.84	8	8.4
	Checked	Tags	Structure	Name	Formula	Molecular Weight	Best Match	mzVault ID	mzVault Library	DeltaMass [Da]	DeltaMass [ppm]	Match	Compound Match
	FALSE			No results		244.97568	243.9684	0.631	17347295.87	0		DDA for preferred ion	FALSE	17347295.87	0.7	8.4
	Checked	Tags	Structure	Name	Formula	Molecular Weight	Best Match	mzVault ID	mzVault Library	DeltaMass [Da]	DeltaMass [ppm]	Match	Compound Match
	FALSE			No results		497.31179	478.29395	2.969	8772668.278	0		DDA for preferred ion	FALSE	8772668.278	0.3	9.5
	Checked	Tags	Structure	Name	Formula	Molecular Weight	Best Match	mzVault ID	mzVault Library	DeltaMass [Da]	DeltaMass [ppm]	Match	Compound Match
	FALSE			No results		511.88902	510.88174	0.411	2794449.939	0		No MS2	FALSE	2794449.939	0.3	9.5
	Checked	Tags	Structure	Name	Formula	Molecular Weight	Best Match	mzVault ID	mzVault Library	DeltaMass [Da]	DeltaMass [ppm]	Match	Compound Match
	FALSE			No results		247.01534	246.00807	1.151	6074170.548	0		DDA for preferred ion	FALSE	6074170.548		8.4
	Checked	Tags	Structure	Name	Formula	Molecular Weight	Best Match	mzVault ID	mzVault Library	DeltaMass [Da]	DeltaMass [ppm]	Match	Compound Match
	FALSE			No results		135.90199	134.89471	3.461	15535339.58	0		No MS2	FALSE	15535339.58	1.3	7.3
	Checked	Tags	Structure	Name	Formula	Molecular Weight	Best Match	mzVault ID	mzVault Library	DeltaMass [Da]	DeltaMass [ppm]	Match	Compound Match
	FALSE			No results		155.93572	154.92845	0.462	12007176.25	0		DDA for preferred ion	FALSE	12007176.25	0.3	8.4
	Checked	Tags	Structure	Name	Formula	Molecular Weight	Best Match	mzVault ID	mzVault Library	DeltaMass [Da]	DeltaMass [ppm]	Match	Compound Match
	FALSE			No results		265.99611	264.98883	0.54	6630851.657	0		DDA for preferred ion	FALSE	6630851.657		8.4
	Checked	Tags	Structure	Name	Formula	Molecular Weight	Best Match	mzVault ID	mzVault Library	DeltaMass [Da]	DeltaMass [ppm]	Match	Compound Match
	FALSE			No results		173.8502	172.84292	0.505	20365148.9	0		DDA for preferred ion	FALSE	20365148.9	8.6	7.8
	Checked	Tags	Structure	Name	Formula	Molecular Weight	Best Match	mzVault ID	mzVault Library	DeltaMass [Da]	DeltaMass [ppm]	Match	Compound Match
	FALSE			No results		447.91313	446.90585	0.382	6747437.159	0		DDA for preferred ion	FALSE	6747437.159	0.3	8.4
	Checked	Tags	Structure	Name	Formula	Molecular Weight	Best Match	mzVault ID	mzVault Library	DeltaMass [Da]	DeltaMass [ppm]	Match	Compound Match
	FALSE			No results		501.28615	500.27887	2.636	11258688.38	0		DDA for preferred ion	FALSE	11258688.38		9.5
	Checked	Tags	Structure	Name	Formula	Molecular Weight	Best Match	mzVault ID	mzVault Library	DeltaMass [Da]	DeltaMass [ppm]	Match	Compound Match
	FALSE			No results		356.16566	355.15839	3.384	5093259.157	0		DDA for preferred ion	FALSE	5093259.157	1	8.9
	Checked	Tags	Structure	Name	Formula	Molecular Weight	Best Match	mzVault ID	mzVault Library	DeltaMass [Da]	DeltaMass [ppm]	Match	Compound Match
	FALSE			No results		398.01069	397.00342	1.577	5090836.17	0		DDA for preferred ion	FALSE	5090836.17		9.5
	Checked	Tags	Structure	Name	Formula	Molecular Weight	Best Match	mzVault ID	mzVault Library	DeltaMass [Da]	DeltaMass [ppm]	Match	Compound Match
	FALSE			No results		144.00605	142.99879	0.485	5057201.8	0		DDA for preferred ion	FALSE	5057201.8		8.4
	Checked	Tags	Structure	Name	Formula	Molecular Weight	Best Match	mzVault ID	mzVault Library	DeltaMass [Da]	DeltaMass [ppm]	Match	Compound Match
	FALSE			No results		135.90197	134.8947	3.08	49158616.24	0		No MS2	FALSE	36409041.71	5.1	4.6
	Checked	Tags	Structure	Name	Formula	Molecular Weight	Best Match	mzVault ID	mzVault Library	DeltaMass [Da]	DeltaMass [ppm]	Match	Compound Match
	FALSE			No results		152.07011	151.06284	0.455	5711746.981	0		DDA for preferred ion	FALSE	5711746.981	0.7	8.9
	Checked	Tags	Structure	Name	Formula	Molecular Weight	Best Match	mzVault ID	mzVault Library	DeltaMass [Da]	DeltaMass [ppm]	Match	Compound Match
	FALSE			No results		174.01675	208.98618	0.486	8349172.844	0		DDA for preferred ion	FALSE	8349172.844		10
	Checked	Tags	Structure	Name	Formula	Molecular Weight	Best Match	mzVault ID	mzVault Library	DeltaMass [Da]	DeltaMass [ppm]	Match	Compound Match
	FALSE			No results		200.01459	199.00731	1.719	6011524.746	0		DDA for preferred ion	FALSE	6011524.746		8.4
	Checked	Tags	Structure	Name	Formula	Molecular Weight	Best Match	mzVault ID	mzVault Library	DeltaMass [Da]	DeltaMass [ppm]	Match	Compound Match
	FALSE			No results		250.94962	231.93178	3.399	15562343.03	0		DDA for other ion	FALSE	11819762.08	1.3	7.3
	Checked	Tags	Structure	Name	Formula	Molecular Weight	Best Match	mzVault ID	mzVault Library	DeltaMass [Da]	DeltaMass [ppm]	Match	Compound Match
	FALSE			No results		232.02347	231.01619	1.209	7265113.779	0		No MS2	FALSE	7265113.779		8.4
	Checked	Tags	Structure	Name	Formula	Molecular Weight	Best Match	mzVault ID	mzVault Library	DeltaMass [Da]	DeltaMass [ppm]	Match	Compound Match
	FALSE			No results		515.90095	514.89368	0.384	6461710.801	0		DDA for preferred ion	FALSE	6461710.801	0.3	8.4
	Checked	Tags	Structure	Name	Formula	Molecular Weight	Best Match	mzVault ID	mzVault Library	DeltaMass [Da]	DeltaMass [ppm]	Match	Compound Match
	FALSE			No results		325.07999	370.07822	1.218	5735121.693	0		DDA for preferred ion	FALSE	5735121.693		8.4
	Checked	Tags	Structure	Name	Formula	Molecular Weight	Best Match	mzVault ID	mzVault Library	DeltaMass [Da]	DeltaMass [ppm]	Match	Compound Match
	FALSE			No results		188.10512	187.09785	1.504	5233463.522	0		DDA for preferred ion	FALSE	5233463.522	8.4	8.4
	Checked	Tags	Structure	Name	Formula	Molecular Weight	Best Match	mzVault ID	mzVault Library	DeltaMass [Da]	DeltaMass [ppm]	Match	Compound Match
	FALSE			No results		164.84793	163.84065	0.539	55478289.8	0		No MS2	FALSE	55478289.8	7.3	6.2
	Checked	Tags	Structure	Name	Formula	Molecular Weight	Best Match	mzVault ID	mzVault Library	DeltaMass [Da]	DeltaMass [ppm]	Match	Compound Match
	FALSE			No results		444.16344	443.15616	1.77	5223039.682	0		DDA for preferred ion	FALSE	5223039.682		9.5
	Checked	Tags	Structure	Name	Formula	Molecular Weight	Best Match	mzVault ID	mzVault Library	DeltaMass [Da]	DeltaMass [ppm]	Match	Compound Match
	FALSE			No results		446.33986	445.33258	3.313	7966909.865	0		DDA for preferred ion	FALSE	7966909.865	0.3	7.8
	Checked	Tags	Structure	Name	Formula	Molecular Weight	Best Match	mzVault ID	mzVault Library	DeltaMass [Da]	DeltaMass [ppm]	Match	Compound Match
	FALSE			No results		370.18159	369.17432	2.298	8728652.13	0		DDA for preferred ion	FALSE	8728652.13		9.5
	Checked	Tags	Structure	Name	Formula	Molecular Weight	Best Match	mzVault ID	mzVault Library	DeltaMass [Da]	DeltaMass [ppm]	Match	Compound Match
	FALSE			No results		171.95175	170.94447	0.419	4659587.195	0		DDA for preferred ion	FALSE	4659587.195	6.1	8.9
	Checked	Tags	Structure	Name	Formula	Molecular Weight	Best Match	mzVault ID	mzVault Library	DeltaMass [Da]	DeltaMass [ppm]	Match	Compound Match
	FALSE			No results		90.03171	89.02444	3.358	10648475.16	0		No MS2	FALSE	10648475.16		7.3
	Checked	Tags	Structure	Name	Formula	Molecular Weight	Best Match	mzVault ID	mzVault Library	DeltaMass [Da]	DeltaMass [ppm]	Match	Compound Match
	FALSE			No results		508.23137	507.22409	1.97	5361473.233	0		DDA for preferred ion	FALSE	5361473.233		9.5
	Checked	Tags	Structure	Name	Formula	Molecular Weight	Best Match	mzVault ID	mzVault Library	DeltaMass [Da]	DeltaMass [ppm]	Match	Compound Match
	FALSE			No results		198.02975	197.02248	0.467	9868474.18	0		DDA for preferred ion	FALSE	9868474.18	0.3	8.4
	Checked	Tags	Structure	Name	Formula	Molecular Weight	Best Match	mzVault ID	mzVault Library	DeltaMass [Da]	DeltaMass [ppm]	Match	Compound Match
	FALSE			No results		355.85643	354.84915	0.424	5262422.472	0		DDA for preferred ion	FALSE	5262422.472		8.4
	Checked	Tags	Structure	Name	Formula	Molecular Weight	Best Match	mzVault ID	mzVault Library	DeltaMass [Da]	DeltaMass [ppm]	Match	Compound Match
	FALSE			No results		344.06065	343.05338	0.53	3181247.307	0		DDA for preferred ion	FALSE	3181247.307		9.5
	Checked	Tags	Structure	Name	Formula	Molecular Weight	Best Match	mzVault ID	mzVault Library	DeltaMass [Da]	DeltaMass [ppm]	Match	Compound Match
	FALSE			No results		539.32307	538.3158	2.544	13761371.12	0		DDA for preferred ion	FALSE	13761371.12	0.3	6.2
	Checked	Tags	Structure	Name	Formula	Molecular Weight	Best Match	mzVault ID	mzVault Library	DeltaMass [Da]	DeltaMass [ppm]	Match	Compound Match
	FALSE			No results		453.28602	512.29987	2.372	9018457.345	0		DDA for other ion	FALSE	9018457.345	0.3	8.4
	Checked	Tags	Structure	Name	Formula	Molecular Weight	Best Match	mzVault ID	mzVault Library	DeltaMass [Da]	DeltaMass [ppm]	Match	Compound Match
	FALSE			No results		326.10386	325.09659	1.512	4926164.198	0		DDA for preferred ion	FALSE	4926164.198		8.4
	Checked	Tags	Structure	Name	Formula	Molecular Weight	Best Match	mzVault ID	mzVault Library	DeltaMass [Da]	DeltaMass [ppm]	Match	Compound Match
	FALSE			No results		513.27675	512.26947	2.398	8530151.741	0		DDA for preferred ion	FALSE	8530151.741		7.8
	Checked	Tags	Structure	Name	Formula	Molecular Weight	Best Match	mzVault ID	mzVault Library	DeltaMass [Da]	DeltaMass [ppm]	Match	Compound Match
	FALSE			No results		379.24898	378.2417	2.232	6467617.183	0		DDA for preferred ion	FALSE	6467617.183	0.3	8.4
	Checked	Tags	Structure	Name	Formula	Molecular Weight	Best Match	mzVault ID	mzVault Library	DeltaMass [Da]	DeltaMass [ppm]	Match	Compound Match
	FALSE			No results		385.72545	384.71817	0.444	4542813.824	0		DDA for preferred ion	FALSE	4542813.824		10
	Checked	Tags	Structure	Name	Formula	Molecular Weight	Best Match	mzVault ID	mzVault Library	DeltaMass [Da]	DeltaMass [ppm]	Match	Compound Match
	FALSE			No results		482.25243	541.2663	1.607	5307216.735	0		DDA for preferred ion	FALSE	5307216.735		8.4
	Checked	Tags	Structure	Name	Formula	Molecular Weight	Best Match	mzVault ID	mzVault Library	DeltaMass [Da]	DeltaMass [ppm]	Match	Compound Match
	FALSE			No results		435.87922	434.87195	0.352	3237461.947	0		DDA for preferred ion	FALSE	3237461.947		8.9
	Checked	Tags	Structure	Name	Formula	Molecular Weight	Best Match	mzVault ID	mzVault Library	DeltaMass [Da]	DeltaMass [ppm]	Match	Compound Match
	FALSE			No results		591.35432	590.34705	2.947	6707401.526	0		DDA for preferred ion	FALSE	6707401.526		9.5
	Checked	Tags	Structure	Name	Formula	Molecular Weight	Best Match	mzVault ID	mzVault Library	DeltaMass [Da]	DeltaMass [ppm]	Match	Compound Match
	FALSE			No results		201.96211	402.91699	0.352	4339250.579	0		DDA for other ion	FALSE	4339250.579	0.7	8.9
	Checked	Tags	Structure	Name	Formula	Molecular Weight	Best Match	mzVault ID	mzVault Library	DeltaMass [Da]	DeltaMass [ppm]	Match	Compound Match
	FALSE			No results		136.90213	135.89485	0.446	11603210.91	0		No MS2	FALSE	11603210.91		7.3
	Checked	Tags	Structure	Name	Formula	Molecular Weight	Best Match	mzVault ID	mzVault Library	DeltaMass [Da]	DeltaMass [ppm]	Match	Compound Match
	FALSE			No results		433.87266	432.86539	0.417	3374530.277	0		DDA for preferred ion	FALSE	3374530.277		9.5
	Checked	Tags	Structure	Name	Formula	Molecular Weight	Best Match	mzVault ID	mzVault Library	DeltaMass [Da]	DeltaMass [ppm]	Match	Compound Match
	FALSE			No results		233.99095	232.98367	0.512	4282352.75	0		DDA for preferred ion	FALSE	4282352.75		8.9
	Checked	Tags	Structure	Name	Formula	Molecular Weight	Best Match	mzVault ID	mzVault Library	DeltaMass [Da]	DeltaMass [ppm]	Match	Compound Match
	FALSE			No results		227.02554	226.01826	1.653	4129479.956	0		DDA for preferred ion	FALSE	4129479.956		8.4
	Checked	Tags	Structure	Name	Formula	Molecular Weight	Best Match	mzVault ID	mzVault Library	DeltaMass [Da]	DeltaMass [ppm]	Match	Compound Match
	FALSE			No results		259.98982	258.98254	0.45	6792159.036	0		DDA for preferred ion	FALSE	6792159.036		6.2
	Checked	Tags	Structure	Name	Formula	Molecular Weight	Best Match	mzVault ID	mzVault Library	DeltaMass [Da]	DeltaMass [ppm]	Match	Compound Match
	FALSE			No results		579.87684	578.86957	0.41	2146862.025	0		No MS2	FALSE	2146862.025	0	8.4
	Checked	Tags	Structure	Name	Formula	Molecular Weight	Best Match	mzVault ID	mzVault Library	DeltaMass [Da]	DeltaMass [ppm]	Match	Compound Match
	FALSE			No results		348.01055	347.00328	0.56	8228532.82	0		No MS2	FALSE	611670.4247	8.4	4.2
	Checked	Tags	Structure	Name	Formula	Molecular Weight	Best Match	mzVault ID	mzVault Library	DeltaMass [Da]	DeltaMass [ppm]	Match	Compound Match
	FALSE			No results		218.0422	217.03493	0.446	1889160.397	0		DDA for preferred ion	FALSE	1889160.397		5.1
	Checked	Tags	Structure	Name	Formula	Molecular Weight	Best Match	mzVault ID	mzVault Library	DeltaMass [Da]	DeltaMass [ppm]	Match	Compound Match
	FALSE			No results		345.82747	344.82019	0.427	4008783.834	0		No MS2	FALSE	4008783.834		9.5
	Checked	Tags	Structure	Name	Formula	Molecular Weight	Best Match	mzVault ID	mzVault Library	DeltaMass [Da]	DeltaMass [ppm]	Match	Compound Match
	FALSE			No results		135.90204	134.89476	4.615	44542193.73	0		No MS2	FALSE	44542193.73		4
	Checked	Tags	Structure	Name	Formula	Molecular Weight	Best Match	mzVault ID	mzVault Library	DeltaMass [Da]	DeltaMass [ppm]	Match	Compound Match
	FALSE			No results		206.8473	205.84002	0.509	15468130.23	0		No MS2	FALSE	3540655.833	7.8	5.7
	Checked	Tags	Structure	Name	Formula	Molecular Weight	Best Match	mzVault ID	mzVault Library	DeltaMass [Da]	DeltaMass [ppm]	Match	Compound Match
	FALSE			No results		248.00856	247.00123	1.727	18080755.74	0		DDA for preferred ion	FALSE	17951144.47	8.4	8.4
	Checked	Tags	Structure	Name	Formula	Molecular Weight	Best Match	mzVault ID	mzVault Library	DeltaMass [Da]	DeltaMass [ppm]	Match	Compound Match
	FALSE			No results		583.88856	582.88129	0.386	4341712.766	0		DDA for preferred ion	FALSE	4341712.766		8.4
	Checked	Tags	Structure	Name	Formula	Molecular Weight	Best Match	mzVault ID	mzVault Library	DeltaMass [Da]	DeltaMass [ppm]	Match	Compound Match
	FALSE			No results		503.64012	502.63284	0.443	2495391.243	0		No MS2	FALSE	2495391.243		10
	Checked	Tags	Structure	Name	Formula	Molecular Weight	Best Match	mzVault ID	mzVault Library	DeltaMass [Da]	DeltaMass [ppm]	Match	Compound Match
	FALSE			No results		357.93129	356.92401	0.366	1864183.796	0		DDA for preferred ion	FALSE	1864183.796		10
	Checked	Tags	Structure	Name	Formula	Molecular Weight	Best Match	mzVault ID	mzVault Library	DeltaMass [Da]	DeltaMass [ppm]	Match	Compound Match
	FALSE			No results		158.09443	157.08716	1.857	5423443.949	0		DDA for preferred ion	FALSE	5423443.949	1	8.4
	Checked	Tags	Structure	Name	Formula	Molecular Weight	Best Match	mzVault ID	mzVault Library	DeltaMass [Da]	DeltaMass [ppm]	Match	Compound Match
	FALSE			No results		169.02568	168.0184	0.535	3076168.449	0		DDA for preferred ion	FALSE	3076168.449		8.4
	Checked	Tags	Structure	Name	Formula	Molecular Weight	Best Match	mzVault ID	mzVault Library	DeltaMass [Da]	DeltaMass [ppm]	Match	Compound Match
	FALSE			No results		525.28645	524.27917	2.586	7446062.001	0		DDA for preferred ion	FALSE	7446062.001		9.5
	Checked	Tags	Structure	Name	Formula	Molecular Weight	Best Match	mzVault ID	mzVault Library	DeltaMass [Da]	DeltaMass [ppm]	Match	Compound Match
	FALSE			No results		155.88818	154.88091	0.448	3470480.121	0		DDA for preferred ion	FALSE	3470480.121		8.4
	Checked	Tags	Structure	Name	Formula	Molecular Weight	Best Match	mzVault ID	mzVault Library	DeltaMass [Da]	DeltaMass [ppm]	Match	Compound Match
	FALSE			No results		291.86308	290.8558	0.424	2244721.392	0		No MS2	FALSE	2244721.392		8.9
	Checked	Tags	Structure	Name	Formula	Molecular Weight	Best Match	mzVault ID	mzVault Library	DeltaMass [Da]	DeltaMass [ppm]	Match	Compound Match
	FALSE			No results		531.30978	530.3025	2.992	12103394.51	0		DDA for preferred ion	FALSE	12103394.51	7	7.8
	Checked	Tags	Structure	Name	Formula	Molecular Weight	Best Match	mzVault ID	mzVault Library	DeltaMass [Da]	DeltaMass [ppm]	Match	Compound Match
	FALSE			No results		146.93091	145.92363	3.372	108473083.9	0		DDA for preferred ion	FALSE	108473083.9		5.7
	Checked	Tags	Structure	Name	Formula	Molecular Weight	Best Match	mzVault ID	mzVault Library	DeltaMass [Da]	DeltaMass [ppm]	Match	Compound Match
	FALSE			No results		161.84977	160.84249	0.548	30106639.29	0		DDA for preferred ion	FALSE	30106639.29	8.4	7.8
	Checked	Tags	Structure	Name	Formula	Molecular Weight	Best Match	mzVault ID	mzVault Library	DeltaMass [Da]	DeltaMass [ppm]	Match	Compound Match
	FALSE			No results		594.48673	593.47945	3.501	14198285.12	0		DDA for preferred ion	FALSE	14198285.12	2.8	6.2
	Checked	Tags	Structure	Name	Formula	Molecular Weight	Best Match	mzVault ID	mzVault Library	DeltaMass [Da]	DeltaMass [ppm]	Match	Compound Match
	FALSE			No results		135.06859	134.06131	1.342	2701335.516	0		DDA for preferred ion	FALSE	2701335.516		8.9
	Checked	Tags	Structure	Name	Formula	Molecular Weight	Best Match	mzVault ID	mzVault Library	DeltaMass [Da]	DeltaMass [ppm]	Match	Compound Match
	FALSE			No results		561.59895	560.59167	0.442	2532808.555	0		No MS2	FALSE	2532808.555		10
	Checked	Tags	Structure	Name	Formula	Molecular Weight	Best Match	mzVault ID	mzVault Library	DeltaMass [Da]	DeltaMass [ppm]	Match	Compound Match
	FALSE			No results		163.98976	162.98248	3.108	136191956.6	0		DDA for preferred ion	FALSE	124083933.5	1.3	5.1
	Checked	Tags	Structure	Name	Formula	Molecular Weight	Best Match	mzVault ID	mzVault Library	DeltaMass [Da]	DeltaMass [ppm]	Match	Compound Match
	FALSE			No results		135.90204	134.89476	1.577	6879350.72	0		No MS2	FALSE	6879350.72		7.3
	Checked	Tags	Structure	Name	Formula	Molecular Weight	Best Match	mzVault ID	mzVault Library	DeltaMass [Da]	DeltaMass [ppm]	Match	Compound Match
	FALSE			No results		357.10657	356.0993	1.153	3431449.584	0		DDA for preferred ion	FALSE	3431449.584		8.4
	Checked	Tags	Structure	Name	Formula	Molecular Weight	Best Match	mzVault ID	mzVault Library	DeltaMass [Da]	DeltaMass [ppm]	Match	Compound Match
	FALSE			No results		220.95447	219.94719	1.619	3308730.918	0		DDA for preferred ion	FALSE	3308730.918		9.5
	Checked	Tags	Structure	Name	Formula	Molecular Weight	Best Match	mzVault ID	mzVault Library	DeltaMass [Da]	DeltaMass [ppm]	Match	Compound Match
	FALSE			No results		373.9088	372.90152	0.366	1706139.578	0		DDA for preferred ion	FALSE	1706139.578	0.7	9.7
	Checked	Tags	Structure	Name	Formula	Molecular Weight	Best Match	mzVault ID	mzVault Library	DeltaMass [Da]	DeltaMass [ppm]	Match	Compound Match
	FALSE			No results		272.2353	271.22803	3.235	3862944.017	0		DDA for preferred ion	FALSE	3862944.017	1.3	8.4
	Checked	Tags	Structure	Name	Formula	Molecular Weight	Best Match	mzVault ID	mzVault Library	DeltaMass [Da]	DeltaMass [ppm]	Match	Compound Match
	FALSE			No results		161.98354	160.97627	0.352	4362498.193	0		DDA for preferred ion	FALSE	4362498.193	8.9	8.9
	Checked	Tags	Structure	Name	Formula	Molecular Weight	Best Match	mzVault ID	mzVault Library	DeltaMass [Da]	DeltaMass [ppm]	Match	Compound Match
	FALSE			No results		196.11004	195.10277	1.774	2706471.357	0		DDA for preferred ion	FALSE	2706471.357		9.5
	Checked	Tags	Structure	Name	Formula	Molecular Weight	Best Match	mzVault ID	mzVault Library	DeltaMass [Da]	DeltaMass [ppm]	Match	Compound Match
	FALSE			No results		298.16037	297.15309	1.977	30457093.91	0		No MS2	FALSE	27052973.4	7.8	5.7
	Checked	Tags	Structure	Name	Formula	Molecular Weight	Best Match	mzVault ID	mzVault Library	DeltaMass [Da]	DeltaMass [ppm]	Match	Compound Match
	FALSE			No results		256.00183	254.99455	1.579	3064232.46	0		DDA for preferred ion	FALSE	3064232.46		8.4
	Checked	Tags	Structure	Name	Formula	Molecular Weight	Best Match	mzVault ID	mzVault Library	DeltaMass [Da]	DeltaMass [ppm]	Match	Compound Match
	FALSE			No results		202.03023	201.02295	1.789	3368363.297	0		DDA for preferred ion	FALSE	3368363.297		9.5
	Checked	Tags	Structure	Name	Formula	Molecular Weight	Best Match	mzVault ID	mzVault Library	DeltaMass [Da]	DeltaMass [ppm]	Match	Compound Match
	FALSE			No results		147.96858	146.9613	0.353	4225669.293	0		DDA for preferred ion	FALSE	4225669.293	0.7	8.9
	Checked	Tags	Structure	Name	Formula	Molecular Weight	Best Match	mzVault ID	mzVault Library	DeltaMass [Da]	DeltaMass [ppm]	Match	Compound Match
	FALSE			No results		117.93587	116.92859	4.602	50353760.12	0		No MS2	FALSE	49228879.75		2.9
	Checked	Tags	Structure	Name	Formula	Molecular Weight	Best Match	mzVault ID	mzVault Library	DeltaMass [Da]	DeltaMass [ppm]	Match	Compound Match
	FALSE			No results		268.00232	313.00052	1.131	5123221.761	0		DDA for preferred ion	FALSE	5123221.761		7.8
	Checked	Tags	Structure	Name	Formula	Molecular Weight	Best Match	mzVault ID	mzVault Library	DeltaMass [Da]	DeltaMass [ppm]	Match	Compound Match
	FALSE			No results		148.92874	193.92696	1.439	189954399.5	0		DDA for preferred ion	FALSE	189954399.5		4.6
	Checked	Tags	Structure	Name	Formula	Molecular Weight	Best Match	mzVault ID	mzVault Library	DeltaMass [Da]	DeltaMass [ppm]	Match	Compound Match
	FALSE			No results		382.03782	381.03055	0.537	2026991.798	0		DDA for preferred ion	FALSE	2026991.798		9.5
	Checked	Tags	Structure	Name	Formula	Molecular Weight	Best Match	mzVault ID	mzVault Library	DeltaMass [Da]	DeltaMass [ppm]	Match	Compound Match
	FALSE			No results		261.03097	260.02368	1.241	4837624.901	0		DDA for preferred ion	FALSE	4837624.901		7.3
	Checked	Tags	Structure	Name	Formula	Molecular Weight	Best Match	mzVault ID	mzVault Library	DeltaMass [Da]	DeltaMass [ppm]	Match	Compound Match
	FALSE			No results		120.04239	119.03511	0.531	5146661.011	0		DDA for preferred ion	FALSE	5146661.011	0.3	8.4
	Checked	Tags	Structure	Name	Formula	Molecular Weight	Best Match	mzVault ID	mzVault Library	DeltaMass [Da]	DeltaMass [ppm]	Match	Compound Match
	FALSE			No results		538.42409	537.4168	3.33	7625123.593	0		DDA for preferred ion	FALSE	7625123.593	0.7	8.4
	Checked	Tags	Structure	Name	Formula	Molecular Weight	Best Match	mzVault ID	mzVault Library	DeltaMass [Da]	DeltaMass [ppm]	Match	Compound Match
	FALSE			No results		441.89613	440.88885	0.369	1686880.141	0		DDA for preferred ion	FALSE	1686880.141		8
	Checked	Tags	Structure	Name	Formula	Molecular Weight	Best Match	mzVault ID	mzVault Library	DeltaMass [Da]	DeltaMass [ppm]	Match	Compound Match
	FALSE			No results		606.41432	605.40704	3.679	5066022.292	0		DDA for preferred ion	FALSE	5066022.292	0.3	8.4
	Checked	Tags	Structure	Name	Formula	Molecular Weight	Best Match	mzVault ID	mzVault Library	DeltaMass [Da]	DeltaMass [ppm]	Match	Compound Match
	FALSE			No results		501.86043	500.85315	0.415	2066792.594	0		DDA for preferred ion	FALSE	2066792.594		9.5
	Checked	Tags	Structure	Name	Formula	Molecular Weight	Best Match	mzVault ID	mzVault Library	DeltaMass [Da]	DeltaMass [ppm]	Match	Compound Match
	FALSE			No results		251.15217	250.14489	3.014	2936594.441	0		No MS2	FALSE	2936594.441	8.9	8.9
	Checked	Tags	Structure	Name	Formula	Molecular Weight	Best Match	mzVault ID	mzVault Library	DeltaMass [Da]	DeltaMass [ppm]	Match	Compound Match
	FALSE			No results		555.30964	554.30237	2.774	7152436.325	0		DDA for preferred ion	FALSE	7152436.325		7.8
	Checked	Tags	Structure	Name	Formula	Molecular Weight	Best Match	mzVault ID	mzVault Library	DeltaMass [Da]	DeltaMass [ppm]	Match	Compound Match
	FALSE			No results		337.79588	336.7886	0.434	3701455.334	0		No MS2	FALSE	3701455.334		8.9
	Checked	Tags	Structure	Name	Formula	Molecular Weight	Best Match	mzVault ID	mzVault Library	DeltaMass [Da]	DeltaMass [ppm]	Match	Compound Match
	FALSE			No results		135.90201	134.89473	3.561	13052493.28	0		No MS2	FALSE	13052493.28	5.7	1.3
	Checked	Tags	Structure	Name	Formula	Molecular Weight	Best Match	mzVault ID	mzVault Library	DeltaMass [Da]	DeltaMass [ppm]	Match	Compound Match
	FALSE			No results		296.03563	295.02835	1.625	2725154.527	0		DDA for preferred ion	FALSE	2725154.527		8.4
	Checked	Tags	Structure	Name	Formula	Molecular Weight	Best Match	mzVault ID	mzVault Library	DeltaMass [Da]	DeltaMass [ppm]	Match	Compound Match
	FALSE			No results		542.27376	541.26648	1.503	3974182.406	0		DDA for preferred ion	FALSE	3974182.406		8.4
	Checked	Tags	Structure	Name	Formula	Molecular Weight	Best Match	mzVault ID	mzVault Library	DeltaMass [Da]	DeltaMass [ppm]	Match	Compound Match
	FALSE			No results		160.98681	159.97954	0.353	3881753.522	0		No MS2	FALSE	3881753.522	1.3	8.4
	Checked	Tags	Structure	Name	Formula	Molecular Weight	Best Match	mzVault ID	mzVault Library	DeltaMass [Da]	DeltaMass [ppm]	Match	Compound Match
	FALSE			No results		291.94133	290.93405	0.353	2644212.332	0		No MS2	FALSE	2644212.332	0.3	7.8
	Checked	Tags	Structure	Name	Formula	Molecular Weight	Best Match	mzVault ID	mzVault Library	DeltaMass [Da]	DeltaMass [ppm]	Match	Compound Match
	FALSE			No results		425.91868	424.91141	0.368	1568984.97	0		No MS2	FALSE	1568984.97		9.7
	Checked	Tags	Structure	Name	Formula	Molecular Weight	Best Match	mzVault ID	mzVault Library	DeltaMass [Da]	DeltaMass [ppm]	Match	Compound Match
	FALSE			No results		229.00721	227.99993	0.498	2511407.267	0		No MS2	FALSE	2511407.267		5.7
	Checked	Tags	Structure	Name	Formula	Molecular Weight	Best Match	mzVault ID	mzVault Library	DeltaMass [Da]	DeltaMass [ppm]	Match	Compound Match
	FALSE			No results		221.05684	220.04956	0.45	3576852.52	0		DDA for preferred ion	FALSE	3576852.52	0	8.9
	Checked	Tags	Structure	Name	Formula	Molecular Weight	Best Match	mzVault ID	mzVault Library	DeltaMass [Da]	DeltaMass [ppm]	Match	Compound Match
	FALSE			No results		331.76085	330.75357	0.445	1635541.891	0		No MS2	FALSE	1635541.891		9.7
	Checked	Tags	Structure	Name	Formula	Molecular Weight	Best Match	mzVault ID	mzVault Library	DeltaMass [Da]	DeltaMass [ppm]	Match	Compound Match
	FALSE			No results		1587.73599	792.86072	0.398	2136863.744	0		No MS2	FALSE	2136863.744		8.9
	Checked	Tags	Structure	Name	Formula	Molecular Weight	Best Match	mzVault ID	mzVault Library	DeltaMass [Da]	DeltaMass [ppm]	Match	Compound Match
	FALSE			No results		131.991	130.98372	0.349	3609136.953	0		DDA for preferred ion	FALSE	3609136.953	9.5	8.4
	Checked	Tags	Structure	Name	Formula	Molecular Weight	Best Match	mzVault ID	mzVault Library	DeltaMass [Da]	DeltaMass [ppm]	Match	Compound Match
	FALSE			No results		431.93565	430.92838	0.381	3523982.757	0		DDA for preferred ion	FALSE	3523982.757	0.3	8.4
	Checked	Tags	Structure	Name	Formula	Molecular Weight	Best Match	mzVault ID	mzVault Library	DeltaMass [Da]	DeltaMass [ppm]	Match	Compound Match
	FALSE			No results		310.10881	309.10153	1.955	3575107.054	0		DDA for preferred ion	FALSE	3575107.054	0.3	8.9
	Checked	Tags	Structure	Name	Formula	Molecular Weight	Best Match	mzVault ID	mzVault Library	DeltaMass [Da]	DeltaMass [ppm]	Match	Compound Match
	FALSE			No results		148.92876	193.92699	0.421	36214560.64	0		No MS2	FALSE	36214560.64	5.7	1.3
	Checked	Tags	Structure	Name	Formula	Molecular Weight	Best Match	mzVault ID	mzVault Library	DeltaMass [Da]	DeltaMass [ppm]	Match	Compound Match
	FALSE			No results		441.85445	422.83664	0.422	2935684.562	0		No MS2	FALSE	2935684.562		8.9
	Checked	Tags	Structure	Name	Formula	Molecular Weight	Best Match	mzVault ID	mzVault Library	DeltaMass [Da]	DeltaMass [ppm]	Match	Compound Match
	FALSE			No results		232.939	231.93173	3.36	15555347.69	0		DDA for preferred ion	FALSE	7579772.088	5.7	5.7
	Checked	Tags	Structure	Name	Formula	Molecular Weight	Best Match	mzVault ID	mzVault Library	DeltaMass [Da]	DeltaMass [ppm]	Match	Compound Match
	FALSE			No results		86.0732	131.0714	1.409	4233069.257	0		DDA for preferred ion	FALSE	4233069.257		7.8
	Checked	Tags	Structure	Name	Formula	Molecular Weight	Best Match	mzVault ID	mzVault Library	DeltaMass [Da]	DeltaMass [ppm]	Match	Compound Match
	FALSE			No results		267.95396	266.94669	0.539	2783347.318	0		DDA for preferred ion	FALSE	2783347.318		8.9
	Checked	Tags	Structure	Name	Formula	Molecular Weight	Best Match	mzVault ID	mzVault Library	DeltaMass [Da]	DeltaMass [ppm]	Match	Compound Match
	FALSE			No results		613.33882	612.33154	2.711	5911162.617	0		DDA for preferred ion	FALSE	5911162.617		7.8
	Checked	Tags	Structure	Name	Formula	Molecular Weight	Best Match	mzVault ID	mzVault Library	DeltaMass [Da]	DeltaMass [ppm]	Match	Compound Match
	FALSE			No results		182.99931	181.99203	1.293	3329282.826	0		DDA for preferred ion	FALSE	3329282.826	0.3	8.9
	Checked	Tags	Structure	Name	Formula	Molecular Weight	Best Match	mzVault ID	mzVault Library	DeltaMass [Da]	DeltaMass [ppm]	Match	Compound Match
	FALSE			No results		298.16035	297.15308	2.337	12154677.48	0		No MS2	FALSE	11898338.97	7.8	7.8
	Checked	Tags	Structure	Name	Formula	Molecular Weight	Best Match	mzVault ID	mzVault Library	DeltaMass [Da]	DeltaMass [ppm]	Match	Compound Match
	FALSE			No results		592.47088	591.46356	3.392	8346899.673	0		DDA for preferred ion	FALSE	8346899.673	0.3	8.4
	Checked	Tags	Structure	Name	Formula	Molecular Weight	Best Match	mzVault ID	mzVault Library	DeltaMass [Da]	DeltaMass [ppm]	Match	Compound Match
	FALSE			No results		443.68425	442.67697	0.443	3031499.693	0		No MS2	FALSE	3031499.693		9.5
	Checked	Tags	Structure	Name	Formula	Molecular Weight	Best Match	mzVault ID	mzVault Library	DeltaMass [Da]	DeltaMass [ppm]	Match	Compound Match
	FALSE			No results		161.92293	160.91565	0.43	4371903.003	0		DDA for preferred ion	FALSE	4371903.003		6.7
	Checked	Tags	Structure	Name	Formula	Molecular Weight	Best Match	mzVault ID	mzVault Library	DeltaMass [Da]	DeltaMass [ppm]	Match	Compound Match
	FALSE			No results		164.84775	163.84047	1.775	91200456.65	0		No MS2	FALSE	91200456.65		5.1
	Checked	Tags	Structure	Name	Formula	Molecular Weight	Best Match	mzVault ID	mzVault Library	DeltaMass [Da]	DeltaMass [ppm]	Match	Compound Match
	FALSE			No results		540.2577	539.25043	1.762	2469157.505	0		DDA for preferred ion	FALSE	2469157.505		7.8
	Checked	Tags	Structure	Name	Formula	Molecular Weight	Best Match	mzVault ID	mzVault Library	DeltaMass [Da]	DeltaMass [ppm]	Match	Compound Match
	FALSE			No results		651.87581	650.86853	0.388	3489394.103	0		DDA for preferred ion	FALSE	3489394.103		8.4
	Checked	Tags	Structure	Name	Formula	Molecular Weight	Best Match	mzVault ID	mzVault Library	DeltaMass [Da]	DeltaMass [ppm]	Match	Compound Match
	FALSE			No results		384.19679	429.19498	3.306	2470140.401	0		DDA for preferred ion	FALSE	2470140.401		9.5
	Checked	Tags	Structure	Name	Formula	Molecular Weight	Best Match	mzVault ID	mzVault Library	DeltaMass [Da]	DeltaMass [ppm]	Match	Compound Match
	FALSE			No results		155.06965	154.06238	0.431	1956866.071	0		No MS2	FALSE	1956866.071		9.5
	Checked	Tags	Structure	Name	Formula	Molecular Weight	Best Match	mzVault ID	mzVault Library	DeltaMass [Da]	DeltaMass [ppm]	Match	Compound Match
	FALSE			No results		353.01848	352.0112	1.21	2612114.298	0		DDA for preferred ion	FALSE	2612114.298		8.4
	Checked	Tags	Structure	Name	Formula	Molecular Weight	Best Match	mzVault ID	mzVault Library	DeltaMass [Da]	DeltaMass [ppm]	Match	Compound Match
	FALSE			No results		549.86024	548.85297	0.352	2038699.383	0		DDA for preferred ion	FALSE	2038699.383		8.9
	Checked	Tags	Structure	Name	Formula	Molecular Weight	Best Match	mzVault ID	mzVault Library	DeltaMass [Da]	DeltaMass [ppm]	Match	Compound Match
	FALSE			No results		482.05391	481.04663	1.843	4079956.457	0		DDA for preferred ion	FALSE	4079956.457	1	8.9
	Checked	Tags	Structure	Name	Formula	Molecular Weight	Best Match	mzVault ID	mzVault Library	DeltaMass [Da]	DeltaMass [ppm]	Match	Compound Match
	FALSE			No results		287.93951	286.93231	1.578	2390116.781	0		DDA for preferred ion	FALSE	2390116.781		8.4
	Checked	Tags	Structure	Name	Formula	Molecular Weight	Best Match	mzVault ID	mzVault Library	DeltaMass [Da]	DeltaMass [ppm]	Match	Compound Match
	FALSE			No results		272.0775	271.07022	1.207	2024205.914	0		DDA for preferred ion	FALSE	2024205.914		8.9
	Checked	Tags	Structure	Name	Formula	Molecular Weight	Best Match	mzVault ID	mzVault Library	DeltaMass [Da]	DeltaMass [ppm]	Match	Compound Match
	FALSE			No results		469.90419	468.89691	0.4	1917372.198	0		DDA for preferred ion	FALSE	1917372.198	0.7	8.9
	Checked	Tags	Structure	Name	Formula	Molecular Weight	Best Match	mzVault ID	mzVault Library	DeltaMass [Da]	DeltaMass [ppm]	Match	Compound Match
	FALSE			No results		158.0339	217.04764	0.448	3314607.42	0		DDA for preferred ion	FALSE	3314607.42		8.9
	Checked	Tags	Structure	Name	Formula	Molecular Weight	Best Match	mzVault ID	mzVault Library	DeltaMass [Da]	DeltaMass [ppm]	Match	Compound Match
	FALSE			No results		93.93543	92.92815	0.557	6939026.507	0		DDA for preferred ion	FALSE	6939026.507	1	7.3
	Checked	Tags	Structure	Name	Formula	Molecular Weight	Best Match	mzVault ID	mzVault Library	DeltaMass [Da]	DeltaMass [ppm]	Match	Compound Match
	FALSE			No results		569.8481	568.84082	0.413	1321351.732	0		DDA for preferred ion	FALSE	1321351.732		9.7
	Checked	Tags	Structure	Name	Formula	Molecular Weight	Best Match	mzVault ID	mzVault Library	DeltaMass [Da]	DeltaMass [ppm]	Match	Compound Match
	FALSE			No results		413.81511	412.80783	0.425	2288551.647	0		No MS2	FALSE	2288551.647		8.9
	Checked	Tags	Structure	Name	Formula	Molecular Weight	Best Match	mzVault ID	mzVault Library	DeltaMass [Da]	DeltaMass [ppm]	Match	Compound Match
	FALSE			No results		271.95356	270.94629	0.487	4035659.345	0		DDA for preferred ion	FALSE	4035659.345		9.5
	Checked	Tags	Structure	Name	Formula	Molecular Weight	Best Match	mzVault ID	mzVault Library	DeltaMass [Da]	DeltaMass [ppm]	Match	Compound Match
	FALSE			No results		232.93902	231.93174	3.559	6603140.546	0		DDA for preferred ion	FALSE	6603140.546	5.1	4.6
	Checked	Tags	Structure	Name	Formula	Molecular Weight	Best Match	mzVault ID	mzVault Library	DeltaMass [Da]	DeltaMass [ppm]	Match	Compound Match
	FALSE			No results		537.8921	536.88483	0.4	1733051.354	0		DDA for preferred ion	FALSE	1733051.354	0.7	8.6
	Checked	Tags	Structure	Name	Formula	Molecular Weight	Best Match	mzVault ID	mzVault Library	DeltaMass [Da]	DeltaMass [ppm]	Match	Compound Match
	FALSE			No results		174.01663	173.00935	0.536	1704737.221	0		DDA for preferred ion	FALSE	1704737.221		8
	Checked	Tags	Structure	Name	Formula	Molecular Weight	Best Match	mzVault ID	mzVault Library	DeltaMass [Da]	DeltaMass [ppm]	Match	Compound Match
	FALSE			No results		298.0053	296.99803	1.84	8953157.059	0		DDA for other ion	FALSE	8804326.955	7.3	7.8
	Checked	Tags	Structure	Name	Formula	Molecular Weight	Best Match	mzVault ID	mzVault Library	DeltaMass [Da]	DeltaMass [ppm]	Match	Compound Match
	FALSE			No results		557.33363	556.32635	1.818	3014080.381	0		DDA for preferred ion	FALSE	3014080.381		9.5
	Checked	Tags	Structure	Name	Formula	Molecular Weight	Best Match	mzVault ID	mzVault Library	DeltaMass [Da]	DeltaMass [ppm]	Match	Compound Match
	FALSE			No results		268.0811	267.07385	0.545	4455865.467	0		DDA for preferred ion	FALSE	4455865.467		7.8
	Checked	Tags	Structure	Name	Formula	Molecular Weight	Best Match	mzVault ID	mzVault Library	DeltaMass [Da]	DeltaMass [ppm]	Match	Compound Match
	FALSE			No results		212.00904	211.00177	0.514	3370333.538	0		DDA for preferred ion	FALSE	3370333.538	0.3	8.4
	Checked	Tags	Structure	Name	Formula	Molecular Weight	Best Match	mzVault ID	mzVault Library	DeltaMass [Da]	DeltaMass [ppm]	Match	Compound Match
	FALSE			No results		596.50262	595.49536	3.615	9833558.2	0		DDA for preferred ion	FALSE	9833558.2	3.9	7.3
	Checked	Tags	Structure	Name	Formula	Molecular Weight	Best Match	mzVault ID	mzVault Library	DeltaMass [Da]	DeltaMass [ppm]	Match	Compound Match
	FALSE			No results		163.84981	162.84253	0.511	6437520.466	0		No MS2	FALSE	6437520.466	1.3	8.4
	Checked	Tags	Structure	Name	Formula	Molecular Weight	Best Match	mzVault ID	mzVault Library	DeltaMass [Da]	DeltaMass [ppm]	Match	Compound Match
	FALSE			No results		805.58369	804.57642	3.07	40235749.01	0		DDA for preferred ion	FALSE	40235749.01	1.3	6.2
	Checked	Tags	Structure	Name	Formula	Molecular Weight	Best Match	mzVault ID	mzVault Library	DeltaMass [Da]	DeltaMass [ppm]	Match	Compound Match
	FALSE			No results		1383.77359	690.87952	0.399	1689332.972	0		No MS2	FALSE	1689332.972		9.1
	Checked	Tags	Structure	Name	Formula	Molecular Weight	Best Match	mzVault ID	mzVault Library	DeltaMass [Da]	DeltaMass [ppm]	Match	Compound Match
	FALSE			No results		200.98578	199.9785	1.246	1936244.715	0		DDA for preferred ion	FALSE	1936244.715		9.5
	Checked	Tags	Structure	Name	Formula	Molecular Weight	Best Match	mzVault ID	mzVault Library	DeltaMass [Da]	DeltaMass [ppm]	Match	Compound Match
	FALSE			No results		186.97014	185.96286	0.846	6614949.793	0		DDA for preferred ion	FALSE	6614949.793		8.4
	Checked	Tags	Structure	Name	Formula	Molecular Weight	Best Match	mzVault ID	mzVault Library	DeltaMass [Da]	DeltaMass [ppm]	Match	Compound Match
	FALSE			No results		135.90207	134.89479	1.431	15661788.71	0		No MS2	FALSE	15661788.71		4.6
	Checked	Tags	Structure	Name	Formula	Molecular Weight	Best Match	mzVault ID	mzVault Library	DeltaMass [Da]	DeltaMass [ppm]	Match	Compound Match
	FALSE			No results		336.94273	335.93546	1.579	2153024.762	0		No MS2	FALSE	2153024.762		8.4
	Checked	Tags	Structure	Name	Formula	Molecular Weight	Best Match	mzVault ID	mzVault Library	DeltaMass [Da]	DeltaMass [ppm]	Match	Compound Match
	FALSE			No results		230.06138	229.05411	2.073	3194467.553	0		DDA for preferred ion	FALSE	3194467.553		8.4
	Checked	Tags	Structure	Name	Formula	Molecular Weight	Best Match	mzVault ID	mzVault Library	DeltaMass [Da]	DeltaMass [ppm]	Match	Compound Match
	FALSE			No results		467.30194	526.3158	2.726	4676872.323	0		DDA for other ion	FALSE	4676872.323		7.8
	Checked	Tags	Structure	Name	Formula	Molecular Weight	Best Match	mzVault ID	mzVault Library	DeltaMass [Da]	DeltaMass [ppm]	Match	Compound Match
	FALSE			No results		613.2684	612.26112	2.992	5976623.804	0		DDA for preferred ion	FALSE	5976623.804	5.3	7.8
	Checked	Tags	Structure	Name	Formula	Molecular Weight	Best Match	mzVault ID	mzVault Library	DeltaMass [Da]	DeltaMass [ppm]	Match	Compound Match
	FALSE			No results		529.27168	528.2644	2.065	5348084.966	0		DDA for preferred ion	FALSE	5348084.966	0.3	8.4
	Checked	Tags	Structure	Name	Formula	Molecular Weight	Best Match	mzVault ID	mzVault Library	DeltaMass [Da]	DeltaMass [ppm]	Match	Compound Match
	FALSE			No results		491.83153	490.82425	0.419	2082966.255	0		No MS2	FALSE	2082966.255		8.9
	Checked	Tags	Structure	Name	Formula	Molecular Weight	Best Match	mzVault ID	mzVault Library	DeltaMass [Da]	DeltaMass [ppm]	Match	Compound Match
	FALSE			No results		609.32557	608.3183	2.986	6876442.22	0		DDA for preferred ion	FALSE	6876442.22	0.7	7.3
	Checked	Tags	Structure	Name	Formula	Molecular Weight	Best Match	mzVault ID	mzVault Library	DeltaMass [Da]	DeltaMass [ppm]	Match	Compound Match
	FALSE			No results		540.43954	539.43225	3.405	4569254.421	0		DDA for preferred ion	FALSE	4569254.421	0.3	7.3
	Checked	Tags	Structure	Name	Formula	Molecular Weight	Best Match	mzVault ID	mzVault Library	DeltaMass [Da]	DeltaMass [ppm]	Match	Compound Match
	FALSE			No results		135.90204	134.89476	1.146	11125419.26	0		No MS2	FALSE	11125419.26		5.7
	Checked	Tags	Structure	Name	Formula	Molecular Weight	Best Match	mzVault ID	mzVault Library	DeltaMass [Da]	DeltaMass [ppm]	Match	Compound Match
	FALSE			No results		213.89461	212.88736	0.455	4096605.008	0		DDA for preferred ion	FALSE	4096605.008		9.5
	Checked	Tags	Structure	Name	Formula	Molecular Weight	Best Match	mzVault ID	mzVault Library	DeltaMass [Da]	DeltaMass [ppm]	Match	Compound Match
	FALSE			No results		172.95452	171.94726	0.657	11818697.45	0		DDA for other ion	FALSE	11818697.45	8	8.4
	Checked	Tags	Structure	Name	Formula	Molecular Weight	Best Match	mzVault ID	mzVault Library	DeltaMass [Da]	DeltaMass [ppm]	Match	Compound Match
	FALSE			No results		204.02787	203.02057	0.445	2991346.18	0		DDA for preferred ion	FALSE	2991346.18		8.9
	Checked	Tags	Structure	Name	Formula	Molecular Weight	Best Match	mzVault ID	mzVault Library	DeltaMass [Da]	DeltaMass [ppm]	Match	Compound Match
	FALSE			No results		285.78227	284.77499	0.447	2237736.087	0		No MS2	FALSE	2237736.087		8.4
	Checked	Tags	Structure	Name	Formula	Molecular Weight	Best Match	mzVault ID	mzVault Library	DeltaMass [Da]	DeltaMass [ppm]	Match	Compound Match
	FALSE			No results		280.01473	279.00749	1.773	4805814.751	0		DDA for other ion	FALSE	4805814.751	8.4	8.4
	Checked	Tags	Structure	Name	Formula	Molecular Weight	Best Match	mzVault ID	mzVault Library	DeltaMass [Da]	DeltaMass [ppm]	Match	Compound Match
	FALSE			No results		72.0212	143.03513	0.435	1694706.994	0		No MS2	FALSE	1694706.994	1	6.4
	Checked	Tags	Structure	Name	Formula	Molecular Weight	Best Match	mzVault ID	mzVault Library	DeltaMass [Da]	DeltaMass [ppm]	Match	Compound Match
	FALSE			No results		257.97352	292.94296	1.132	7829503.945	0		DDA for preferred ion	FALSE	7829503.945		6.7
	Checked	Tags	Structure	Name	Formula	Molecular Weight	Best Match	mzVault ID	mzVault Library	DeltaMass [Da]	DeltaMass [ppm]	Match	Compound Match
	FALSE			No results		165.84631	164.83904	0.5	4018273.864	0		No MS2	FALSE	4018273.864	9.5	1.3
	Checked	Tags	Structure	Name	Formula	Molecular Weight	Best Match	mzVault ID	mzVault Library	DeltaMass [Da]	DeltaMass [ppm]	Match	Compound Match
	FALSE			No results		186.12573	185.11845	1.852	1990074.622	0		DDA for preferred ion	FALSE	1990074.622		8.4
	Checked	Tags	Structure	Name	Formula	Molecular Weight	Best Match	mzVault ID	mzVault Library	DeltaMass [Da]	DeltaMass [ppm]	Match	Compound Match
	FALSE			No results		184.07381	183.06653	1.426	1633218.557	0		No MS2	FALSE	1633218.557	8	8
	Checked	Tags	Structure	Name	Formula	Molecular Weight	Best Match	mzVault ID	mzVault Library	DeltaMass [Da]	DeltaMass [ppm]	Match	Compound Match
	FALSE			No results		458.23369	457.22641	3.465	1789382.271	0		DDA for preferred ion	FALSE	1789382.271		9.5
	Checked	Tags	Structure	Name	Formula	Molecular Weight	Best Match	mzVault ID	mzVault Library	DeltaMass [Da]	DeltaMass [ppm]	Match	Compound Match
	FALSE			No results		509.88374	508.87646	0.372	1086471.669	0		No MS2	FALSE	1086471.669		8
	Checked	Tags	Structure	Name	Formula	Molecular Weight	Best Match	mzVault ID	mzVault Library	DeltaMass [Da]	DeltaMass [ppm]	Match	Compound Match
	FALSE			No results		483.79976	482.79248	0.423	1711814.179	0		No MS2	FALSE	1711814.179		8.6
	Checked	Tags	Structure	Name	Formula	Molecular Weight	Best Match	mzVault ID	mzVault Library	DeltaMass [Da]	DeltaMass [ppm]	Match	Compound Match
	FALSE			No results		223.87564	222.86836	0.43	1668097.265	0		No MS2	FALSE	1668097.265		8.6
	Checked	Tags	Structure	Name	Formula	Molecular Weight	Best Match	mzVault ID	mzVault Library	DeltaMass [Da]	DeltaMass [ppm]	Match	Compound Match
	FALSE			No results		804.57203	803.56476	3.12	42986576.35	0		DDA for preferred ion	FALSE	42986576.35	4.6	1.3
	Checked	Tags	Structure	Name	Formula	Molecular Weight	Best Match	mzVault ID	mzVault Library	DeltaMass [Da]	DeltaMass [ppm]	Match	Compound Match
	FALSE			No results		278.98366	277.97638	1.342	3503264.139	0		DDA for preferred ion	FALSE	3503264.139		8.9
	Checked	Tags	Structure	Name	Formula	Molecular Weight	Best Match	mzVault ID	mzVault Library	DeltaMass [Da]	DeltaMass [ppm]	Match	Compound Match
	FALSE			No results		377.23335	376.22607	1.985	2432607.265	0		DDA for preferred ion	FALSE	2432607.265		8.4
	Checked	Tags	Structure	Name	Formula	Molecular Weight	Best Match	mzVault ID	mzVault Library	DeltaMass [Da]	DeltaMass [ppm]	Match	Compound Match
	FALSE			No results		326.1916	325.18432	2.36	20593669.3	0		No MS2	FALSE	15936198.72	5.1	4.6
	Checked	Tags	Structure	Name	Formula	Molecular Weight	Best Match	mzVault ID	mzVault Library	DeltaMass [Da]	DeltaMass [ppm]	Match	Compound Match
	FALSE			No results		558.26882	539.25098	1.528	1899694.715	0		DDA for other ion	FALSE	1899694.715		8.4
	Checked	Tags	Structure	Name	Formula	Molecular Weight	Best Match	mzVault ID	mzVault Library	DeltaMass [Da]	DeltaMass [ppm]	Match	Compound Match
	FALSE			No results		257.99302	256.98575	1.892	4645607.503	0		DDA for preferred ion	FALSE	4645607.503	8.4	8.4
	Checked	Tags	Structure	Name	Formula	Molecular Weight	Best Match	mzVault ID	mzVault Library	DeltaMass [Da]	DeltaMass [ppm]	Match	Compound Match
	FALSE			No results		401.91661	400.90933	0.401	1476644.541	0		DDA for preferred ion	FALSE	1476644.541	1	9.1
	Checked	Tags	Structure	Name	Formula	Molecular Weight	Best Match	mzVault ID	mzVault Library	DeltaMass [Da]	DeltaMass [ppm]	Match	Compound Match
	FALSE			No results		499.92344	498.91617	0.383	2502199.351	0		DDA for preferred ion	FALSE	2502199.351		8.4
	Checked	Tags	Structure	Name	Formula	Molecular Weight	Best Match	mzVault ID	mzVault Library	DeltaMass [Da]	DeltaMass [ppm]	Match	Compound Match
	FALSE			No results		243.18366	242.17638	1.727	1846235.443	0		No MS2	FALSE	1840574.345	8.4	8.4
	Checked	Tags	Structure	Name	Formula	Molecular Weight	Best Match	mzVault ID	mzVault Library	DeltaMass [Da]	DeltaMass [ppm]	Match	Compound Match
	FALSE			No results		164.84789	163.84061	1.405	19906905.38	0		No MS2	FALSE	19906905.38		4.6
	Checked	Tags	Structure	Name	Formula	Molecular Weight	Best Match	mzVault ID	mzVault Library	DeltaMass [Da]	DeltaMass [ppm]	Match	Compound Match
	FALSE			No results		280.02348	279.0162	0.859	7998581.23	0		DDA for preferred ion	FALSE	7998581.23	0	6.7
	Checked	Tags	Structure	Name	Formula	Molecular Weight	Best Match	mzVault ID	mzVault Library	DeltaMass [Da]	DeltaMass [ppm]	Match	Compound Match
	FALSE			No results		471.7737	470.76642	0.426	1662756.736	0		No MS2	FALSE	1662756.736		8.6
	Checked	Tags	Structure	Name	Formula	Molecular Weight	Best Match	mzVault ID	mzVault Library	DeltaMass [Da]	DeltaMass [ppm]	Match	Compound Match
	FALSE			No results		468.38179	467.37448	3.35	2884119.447	0		DDA for preferred ion	FALSE	2884119.447	0.3	8.9
	Checked	Tags	Structure	Name	Formula	Molecular Weight	Best Match	mzVault ID	mzVault Library	DeltaMass [Da]	DeltaMass [ppm]	Match	Compound Match
	FALSE			No results		331.95738	330.9501	0.451	2415462.09	0		No MS2	FALSE	2415462.09		9.5
	Checked	Tags	Structure	Name	Formula	Molecular Weight	Best Match	mzVault ID	mzVault Library	DeltaMass [Da]	DeltaMass [ppm]	Match	Compound Match
	FALSE			No results		210.07423	209.06696	0.492	2412675.204	0		DDA for preferred ion	FALSE	2412675.204	0.7	8.4
	Checked	Tags	Structure	Name	Formula	Molecular Weight	Best Match	mzVault ID	mzVault Library	DeltaMass [Da]	DeltaMass [ppm]	Match	Compound Match
	FALSE			No results		345.00239	343.99512	0.567	10674835.48	0		No MS2	FALSE	3685060.126	7.8	1.3
	Checked	Tags	Structure	Name	Formula	Molecular Weight	Best Match	mzVault ID	mzVault Library	DeltaMass [Da]	DeltaMass [ppm]	Match	Compound Match
	FALSE			No results		147.93083	146.92353	1.546	58204416.88	0		DDA for preferred ion	FALSE	58204416.88		4.6
	Checked	Tags	Structure	Name	Formula	Molecular Weight	Best Match	mzVault ID	mzVault Library	DeltaMass [Da]	DeltaMass [ppm]	Match	Compound Match
	FALSE			No results		247.04579	246.03851	1.342	1480744.518	0		No MS2	FALSE	1480744.518		8.6
	Checked	Tags	Structure	Name	Formula	Molecular Weight	Best Match	mzVault ID	mzVault Library	DeltaMass [Da]	DeltaMass [ppm]	Match	Compound Match
	FALSE			No results		605.87971	604.87244	0.399	1436138.469	0		DDA for preferred ion	FALSE	1436138.469	0.7	8.6
	Checked	Tags	Structure	Name	Formula	Molecular Weight	Best Match	mzVault ID	mzVault Library	DeltaMass [Da]	DeltaMass [ppm]	Match	Compound Match
	FALSE			No results		647.86427	646.85699	0.409	1240023.873	0		No MS2	FALSE	1240023.873		7.5
	Checked	Tags	Structure	Name	Formula	Molecular Weight	Best Match	mzVault ID	mzVault Library	DeltaMass [Da]	DeltaMass [ppm]	Match	Compound Match
	FALSE			No results		315.99581	314.98852	1.94	3065416.884	0		No MS2	FALSE	2724069.036	8.4	8.4
	Checked	Tags	Structure	Name	Formula	Molecular Weight	Best Match	mzVault ID	mzVault Library	DeltaMass [Da]	DeltaMass [ppm]	Match	Compound Match
	FALSE			No results		100.01616	99.00889	0.485	1751899.37	0		DDA for preferred ion	FALSE	1751899.37		8
	Checked	Tags	Structure	Name	Formula	Molecular Weight	Best Match	mzVault ID	mzVault Library	DeltaMass [Da]	DeltaMass [ppm]	Match	Compound Match
	FALSE			No results		159.98593	158.97866	3.084	20194405.53	0		No MS2	FALSE	17482501.34	6.2	7.3
	Checked	Tags	Structure	Name	Formula	Molecular Weight	Best Match	mzVault ID	mzVault Library	DeltaMass [Da]	DeltaMass [ppm]	Match	Compound Match
	FALSE			No results		633.32582	632.31854	2.774	3791757.279	0		DDA for preferred ion	FALSE	3791757.279		7.8
	Checked	Tags	Structure	Name	Formula	Molecular Weight	Best Match	mzVault ID	mzVault Library	DeltaMass [Da]	DeltaMass [ppm]	Match	Compound Match
	FALSE			No results		219.8249	218.81763	0.576	3684472.19	0		DDA for preferred ion	FALSE	3684472.19		7.8
	Checked	Tags	Structure	Name	Formula	Molecular Weight	Best Match	mzVault ID	mzVault Library	DeltaMass [Da]	DeltaMass [ppm]	Match	Compound Match
	FALSE			No results		198.81541	197.80813	2.884	60619243.51	0		No MS2	FALSE	3260569.052	4.6	2.9
	Checked	Tags	Structure	Name	Formula	Molecular Weight	Best Match	mzVault ID	mzVault Library	DeltaMass [Da]	DeltaMass [ppm]	Match	Compound Match
	FALSE			No results		202.0457	201.03842	0.625	3886389.155	0		DDA for preferred ion	FALSE	3886389.155	0	8.4
	Checked	Tags	Structure	Name	Formula	Molecular Weight	Best Match	mzVault ID	mzVault Library	DeltaMass [Da]	DeltaMass [ppm]	Match	Compound Match
	FALSE			No results		463.74205	462.73477	0.43	1503185	0		No MS2	FALSE	1503185		8.6
	Checked	Tags	Structure	Name	Formula	Molecular Weight	Best Match	mzVault ID	mzVault Library	DeltaMass [Da]	DeltaMass [ppm]	Match	Compound Match
	FALSE			No results		262.92167	261.9144	0.391	3313732.691	0		No MS2	FALSE	355091.0615	7.3	0.7
	Checked	Tags	Structure	Name	Formula	Molecular Weight	Best Match	mzVault ID	mzVault Library	DeltaMass [Da]	DeltaMass [ppm]	Match	Compound Match
	FALSE			No results		448.35554	447.34827	3.387	3199213.321	0		DDA for preferred ion	FALSE	3199213.321		8.9
	Checked	Tags	Structure	Name	Formula	Molecular Weight	Best Match	mzVault ID	mzVault Library	DeltaMass [Da]	DeltaMass [ppm]	Match	Compound Match
	FALSE			No results		177.84413	176.83685	0.503	2819792.045	0		No MS2	FALSE	2819792.045	0.7	7.8
	Checked	Tags	Structure	Name	Formula	Molecular Weight	Best Match	mzVault ID	mzVault Library	DeltaMass [Da]	DeltaMass [ppm]	Match	Compound Match
	FALSE			No results		349.82164	348.81436	0.427	1137258.742	0		No MS2	FALSE	1137258.742		8.6
	Checked	Tags	Structure	Name	Formula	Molecular Weight	Best Match	mzVault ID	mzVault Library	DeltaMass [Da]	DeltaMass [ppm]	Match	Compound Match
	FALSE			No results		262.08172	307.07993	1.774	2735467.038	0		DDA for preferred ion	FALSE	2735467.038		9.5
	Checked	Tags	Structure	Name	Formula	Molecular Weight	Best Match	mzVault ID	mzVault Library	DeltaMass [Da]	DeltaMass [ppm]	Match	Compound Match
	FALSE			No results		220.85322	255.82263	0.535	8153367.61	0		DDA for preferred ion	FALSE	3276088.865	4.6	1.3
	Checked	Tags	Structure	Name	Formula	Molecular Weight	Best Match	mzVault ID	mzVault Library	DeltaMass [Da]	DeltaMass [ppm]	Match	Compound Match
	FALSE			No results		405.7834	404.77612	0.43	1773059.868	0		No MS2	FALSE	1773059.868		8.9
	Checked	Tags	Structure	Name	Formula	Molecular Weight	Best Match	mzVault ID	mzVault Library	DeltaMass [Da]	DeltaMass [ppm]	Match	Compound Match
	FALSE			No results		587.32332	586.31604	2.377	3449942.583	0		DDA for preferred ion	FALSE	3449942.583		9.5
	Checked	Tags	Structure	Name	Formula	Molecular Weight	Best Match	mzVault ID	mzVault Library	DeltaMass [Da]	DeltaMass [ppm]	Match	Compound Match
	FALSE			No results		218.02486	217.01785	1.767	3032633.616	0		DDA for preferred ion	FALSE	3032633.616		8.4
	Checked	Tags	Structure	Name	Formula	Molecular Weight	Best Match	mzVault ID	mzVault Library	DeltaMass [Da]	DeltaMass [ppm]	Match	Compound Match
	FALSE			No results		533.8827	532.87543	0.352	1622496.754	0		DDA for preferred ion	FALSE	1622496.754		8.6
	Checked	Tags	Structure	Name	Formula	Molecular Weight	Best Match	mzVault ID	mzVault Library	DeltaMass [Da]	DeltaMass [ppm]	Match	Compound Match
	FALSE			No results		292.01477	291.00749	1.882	9072354.888	0		No MS2	FALSE	9072354.888	7.3	8.4
	Checked	Tags	Structure	Name	Formula	Molecular Weight	Best Match	mzVault ID	mzVault Library	DeltaMass [Da]	DeltaMass [ppm]	Match	Compound Match
	FALSE			No results		463.18474	462.17746	1.555	1736921.999	0		DDA for preferred ion	FALSE	1736921.999		8.6
	Checked	Tags	Structure	Name	Formula	Molecular Weight	Best Match	mzVault ID	mzVault Library	DeltaMass [Da]	DeltaMass [ppm]	Match	Compound Match
	FALSE			No results		540.14674	539.13947	0.487	1955058.473	0		DDA for preferred ion	FALSE	1955058.473		8.9
	Checked	Tags	Structure	Name	Formula	Molecular Weight	Best Match	mzVault ID	mzVault Library	DeltaMass [Da]	DeltaMass [ppm]	Match	Compound Match
	FALSE			No results		174.93371	173.92644	1.516	6871015.356	0		No MS2	FALSE	6871015.356		5.1
	Checked	Tags	Structure	Name	Formula	Molecular Weight	Best Match	mzVault ID	mzVault Library	DeltaMass [Da]	DeltaMass [ppm]	Match	Compound Match
	FALSE			No results		232.98621	277.98441	1.429	5763065.561	0		DDA for preferred ion	FALSE	5763065.561		5.1
	Checked	Tags	Structure	Name	Formula	Molecular Weight	Best Match	mzVault ID	mzVault Library	DeltaMass [Da]	DeltaMass [ppm]	Match	Compound Match
	FALSE			No results		104.93884	149.93704	0.438	20123040.26	0		No MS2	FALSE	20123040.26	7.3	1.3
	Checked	Tags	Structure	Name	Formula	Molecular Weight	Best Match	mzVault ID	mzVault Library	DeltaMass [Da]	DeltaMass [ppm]	Match	Compound Match
	FALSE			No results		1439.72598	718.85571	0.389	2095176.456	0		No MS2	FALSE	2095176.456		6.2
	Checked	Tags	Structure	Name	Formula	Molecular Weight	Best Match	mzVault ID	mzVault Library	DeltaMass [Da]	DeltaMass [ppm]	Match	Compound Match
	FALSE			No results		174.93374	173.92646	1.319	9005553.19	0		No MS2	FALSE	9005553.19		3.5
	Checked	Tags	Structure	Name	Formula	Molecular Weight	Best Match	mzVault ID	mzVault Library	DeltaMass [Da]	DeltaMass [ppm]	Match	Compound Match
	FALSE			No results		577.87153	576.86426	0.373	1022353.082	0		No MS2	FALSE	1022353.082		9.7
	Checked	Tags	Structure	Name	Formula	Molecular Weight	Best Match	mzVault ID	mzVault Library	DeltaMass [Da]	DeltaMass [ppm]	Match	Compound Match
	FALSE			No results		116.01106	115.00379	0.511	1934708.209	0		DDA for preferred ion	FALSE	1934708.209	0.3	8.4
	Checked	Tags	Structure	Name	Formula	Molecular Weight	Best Match	mzVault ID	mzVault Library	DeltaMass [Da]	DeltaMass [ppm]	Match	Compound Match
	FALSE			No results		324.89219	323.88474	0.341	2136049.164	0		DDA for preferred ion	FALSE	2136049.164	5	7.3
	Checked	Tags	Structure	Name	Formula	Molecular Weight	Best Match	mzVault ID	mzVault Library	DeltaMass [Da]	DeltaMass [ppm]	Match	Compound Match
	FALSE			No results		167.86711	394.74734	0.436	2286483.01	0		DDA for preferred ion	FALSE	2286483.01		9.5
	Checked	Tags	Structure	Name	Formula	Molecular Weight	Best Match	mzVault ID	mzVault Library	DeltaMass [Da]	DeltaMass [ppm]	Match	Compound Match
	FALSE			No results		210.81615	209.80887	0.497	3974048.514	0		No MS2	FALSE	3974048.514		5.1
	Checked	Tags	Structure	Name	Formula	Molecular Weight	Best Match	mzVault ID	mzVault Library	DeltaMass [Da]	DeltaMass [ppm]	Match	Compound Match
	FALSE			No results		83.9614	82.95412	3.299	3287365.687	0		DDA for preferred ion	FALSE	3287365.687		5.1
	Checked	Tags	Structure	Name	Formula	Molecular Weight	Best Match	mzVault ID	mzVault Library	DeltaMass [Da]	DeltaMass [ppm]	Match	Compound Match
	FALSE			No results		493.90626	492.89899	0.371	1032857.615	0		No MS2	FALSE	1032857.615		9.1
	Checked	Tags	Structure	Name	Formula	Molecular Weight	Best Match	mzVault ID	mzVault Library	DeltaMass [Da]	DeltaMass [ppm]	Match	Compound Match
	FALSE			No results		559.81917	558.81189	0.417	1294491.589	0		No MS2	FALSE	1294491.589		8.6
	Checked	Tags	Structure	Name	Formula	Molecular Weight	Best Match	mzVault ID	mzVault Library	DeltaMass [Da]	DeltaMass [ppm]	Match	Compound Match
	FALSE			No results		193.93638	192.92911	0.415	22052967.05	0		No MS2	FALSE	22052967.05	5.7	1.3
	Checked	Tags	Structure	Name	Formula	Molecular Weight	Best Match	mzVault ID	mzVault Library	DeltaMass [Da]	DeltaMass [ppm]	Match	Compound Match
	FALSE			No results		335.94478	334.9375	1.578	1969472.478	0		DDA for preferred ion	FALSE	1969472.478		8.4
	Checked	Tags	Structure	Name	Formula	Molecular Weight	Best Match	mzVault ID	mzVault Library	DeltaMass [Da]	DeltaMass [ppm]	Match	Compound Match
	FALSE			No results		174.05205	209.02145	0.452	2608642.921	0		DDA for preferred ion	FALSE	2608642.921		8.4
	Checked	Tags	Structure	Name	Formula	Molecular Weight	Best Match	mzVault ID	mzVault Library	DeltaMass [Da]	DeltaMass [ppm]	Match	Compound Match
	FALSE			No results		637.26851	636.26123	2.775	3555432.252	0		DDA for preferred ion	FALSE	3555432.252		7.8
	Checked	Tags	Structure	Name	Formula	Molecular Weight	Best Match	mzVault ID	mzVault Library	DeltaMass [Da]	DeltaMass [ppm]	Match	Compound Match
	FALSE			No results		226.06939	225.06212	0.573	2585850.652	0		DDA for preferred ion	FALSE	1316128.096	7.8	4.8
	Checked	Tags	Structure	Name	Formula	Molecular Weight	Best Match	mzVault ID	mzVault Library	DeltaMass [Da]	DeltaMass [ppm]	Match	Compound Match
	FALSE			No results		370.18175	369.17447	2.226	2318795.425	0		DDA for preferred ion	FALSE	2318795.425		7.8
	Checked	Tags	Structure	Name	Formula	Molecular Weight	Best Match	mzVault ID	mzVault Library	DeltaMass [Da]	DeltaMass [ppm]	Match	Compound Match
	FALSE			No results		1247.79861	622.89203	0.398	1201412.628	0		No MS2	FALSE	1201412.628		8.6
	Checked	Tags	Structure	Name	Formula	Molecular Weight	Best Match	mzVault ID	mzVault Library	DeltaMass [Da]	DeltaMass [ppm]	Match	Compound Match
	FALSE			No results		189.95904	188.95176	1.82	2809528.366	0		No MS2	FALSE	2562454.142	8.4	7.8
	Checked	Tags	Structure	Name	Formula	Molecular Weight	Best Match	mzVault ID	mzVault Library	DeltaMass [Da]	DeltaMass [ppm]	Match	Compound Match
	FALSE			No results		97.96741	96.96014	0.409	4980335.459	0		No MS2	FALSE	949016.5145	1.3	8.6
	Checked	Tags	Structure	Name	Formula	Molecular Weight	Best Match	mzVault ID	mzVault Library	DeltaMass [Da]	DeltaMass [ppm]	Match	Compound Match
	FALSE			No results		396.10372	377.08588	0.469	2747873.256	0		DDA for other ion	FALSE	2747873.256	0.3	7.8
	Checked	Tags	Structure	Name	Formula	Molecular Weight	Best Match	mzVault ID	mzVault Library	DeltaMass [Da]	DeltaMass [ppm]	Match	Compound Match
	FALSE			No results		468.38169	467.37451	3.386	2814626.4	0		DDA for preferred ion	FALSE	2814626.4	0.3	7.8
	Checked	Tags	Structure	Name	Formula	Molecular Weight	Best Match	mzVault ID	mzVault Library	DeltaMass [Da]	DeltaMass [ppm]	Match	Compound Match
	FALSE			No results		232.01054	231.00327	0.449	1189786.14	0		DDA for preferred ion	FALSE	1189786.14		9.7
	Checked	Tags	Structure	Name	Formula	Molecular Weight	Best Match	mzVault ID	mzVault Library	DeltaMass [Da]	DeltaMass [ppm]	Match	Compound Match
	FALSE			No results		437.29027	436.28299	2.988	1974078.173	0		DDA for preferred ion	FALSE	1974078.173		8.9
	Checked	Tags	Structure	Name	Formula	Molecular Weight	Best Match	mzVault ID	mzVault Library	DeltaMass [Da]	DeltaMass [ppm]	Match	Compound Match
	FALSE			No results		559.34089	558.33362	2.835	6175382.921	0		DDA for preferred ion	FALSE	6175382.921	0.7	6.7
	Checked	Tags	Structure	Name	Formula	Molecular Weight	Best Match	mzVault ID	mzVault Library	DeltaMass [Da]	DeltaMass [ppm]	Match	Compound Match
	FALSE			No results		235.87614	270.84549	0.45	3414231.346	0		DDA for other ion	FALSE	3414231.346		10
	Checked	Tags	Structure	Name	Formula	Molecular Weight	Best Match	mzVault ID	mzVault Library	DeltaMass [Da]	DeltaMass [ppm]	Match	Compound Match
	FALSE			No results		241.99797	240.99069	1.879	4195905.287	0		DDA for preferred ion	FALSE	2303101.569	7.3	8.4
	Checked	Tags	Structure	Name	Formula	Molecular Weight	Best Match	mzVault ID	mzVault Library	DeltaMass [Da]	DeltaMass [ppm]	Match	Compound Match
	FALSE			No results		242.01788	241.0106	3.315	36524973.58	0		DDA for preferred ion	FALSE	36524973.58	1.3	5.7
	Checked	Tags	Structure	Name	Formula	Molecular Weight	Best Match	mzVault ID	mzVault Library	DeltaMass [Da]	DeltaMass [ppm]	Match	Compound Match
	FALSE			No results		150.94436	149.93709	1.073	31205577.37	0		DDA for preferred ion	FALSE	15823751.92		4.6
	Checked	Tags	Structure	Name	Formula	Molecular Weight	Best Match	mzVault ID	mzVault Library	DeltaMass [Da]	DeltaMass [ppm]	Match	Compound Match
	FALSE			No results		514.24215	495.22424	1.534	1928958.45	0		DDA for preferred ion	FALSE	1928958.45		8.4
	Checked	Tags	Structure	Name	Formula	Molecular Weight	Best Match	mzVault ID	mzVault Library	DeltaMass [Da]	DeltaMass [ppm]	Match	Compound Match
	FALSE			No results		147.93092	192.92918	1.101	38642258.35	0		DDA for preferred ion	FALSE	38642258.35		5.7
	Checked	Tags	Structure	Name	Formula	Molecular Weight	Best Match	mzVault ID	mzVault Library	DeltaMass [Da]	DeltaMass [ppm]	Match	Compound Match
	FALSE			No results		263.98347	262.9762	0.449	1175055.916	0		No MS2	FALSE	1175055.916		8
	Checked	Tags	Structure	Name	Formula	Molecular Weight	Best Match	mzVault ID	mzVault Library	DeltaMass [Da]	DeltaMass [ppm]	Match	Compound Match
	FALSE			No results		408.21569	407.20804	1.618	1601849.655	0		DDA for preferred ion	FALSE	1601849.655		8.6
	Checked	Tags	Structure	Name	Formula	Molecular Weight	Best Match	mzVault ID	mzVault Library	DeltaMass [Da]	DeltaMass [ppm]	Match	Compound Match
	FALSE			No results		487.88936	486.88208	0.363	914663.3255	0		DDA for preferred ion	FALSE	914663.3255		9.1
	Checked	Tags	Structure	Name	Formula	Molecular Weight	Best Match	mzVault ID	mzVault Library	DeltaMass [Da]	DeltaMass [ppm]	Match	Compound Match
	FALSE			No results		541.75856	540.75128	0.424	1423634.544	0		No MS2	FALSE	1423634.544		8.6
	Checked	Tags	Structure	Name	Formula	Molecular Weight	Best Match	mzVault ID	mzVault Library	DeltaMass [Da]	DeltaMass [ppm]	Match	Compound Match
	FALSE			No results		340.02485	339.01758	1.774	2659014.028	0		DDA for preferred ion	FALSE	2659014.028		8.9
	Checked	Tags	Structure	Name	Formula	Molecular Weight	Best Match	mzVault ID	mzVault Library	DeltaMass [Da]	DeltaMass [ppm]	Match	Compound Match
	FALSE			No results		567.91102	566.90375	0.385	1969524.074	0		DDA for preferred ion	FALSE	1969524.074		8.4
	Checked	Tags	Structure	Name	Formula	Molecular Weight	Best Match	mzVault ID	mzVault Library	DeltaMass [Da]	DeltaMass [ppm]	Match	Compound Match
	FALSE			No results		164.84788	163.84061	0.825	20282450.3	0		DDA for preferred ion	FALSE	20282450.3		4.6
	Checked	Tags	Structure	Name	Formula	Molecular Weight	Best Match	mzVault ID	mzVault Library	DeltaMass [Da]	DeltaMass [ppm]	Match	Compound Match
	FALSE			No results		147.9906	146.98332	0.612	6775967.008	0		DDA for preferred ion	FALSE	6775967.008	3.6	7.8
	Checked	Tags	Structure	Name	Formula	Molecular Weight	Best Match	mzVault ID	mzVault Library	DeltaMass [Da]	DeltaMass [ppm]	Match	Compound Match
	FALSE			No results		133.87518	132.86791	3.403	12537038.21	0		No MS2	FALSE	7175618.45	5.7	7.8
	Checked	Tags	Structure	Name	Formula	Molecular Weight	Best Match	mzVault ID	mzVault Library	DeltaMass [Da]	DeltaMass [ppm]	Match	Compound Match
	FALSE			No results		412.13734	411.1301	1.484	1714551.427	0		DDA for preferred ion	FALSE	1714551.427		8
	Checked	Tags	Structure	Name	Formula	Molecular Weight	Best Match	mzVault ID	mzVault Library	DeltaMass [Da]	DeltaMass [ppm]	Match	Compound Match
	FALSE			No results		193.93635	192.92908	1.392	5725574.895	0		DDA for preferred ion	FALSE	4125817.17		3.5
	Checked	Tags	Structure	Name	Formula	Molecular Weight	Best Match	mzVault ID	mzVault Library	DeltaMass [Da]	DeltaMass [ppm]	Match	Compound Match
	FALSE			No results		565.59303	564.58575	0.442	762024.1701	0		No MS2	FALSE	762024.1701		9.1
	Checked	Tags	Structure	Name	Formula	Molecular Weight	Best Match	mzVault ID	mzVault Library	DeltaMass [Da]	DeltaMass [ppm]	Match	Compound Match
	FALSE			No results		261.98095	296.95035	1.342	2347783.43	0		DDA for preferred ion	FALSE	2347783.43		9.5
	Checked	Tags	Structure	Name	Formula	Molecular Weight	Best Match	mzVault ID	mzVault Library	DeltaMass [Da]	DeltaMass [ppm]	Match	Compound Match
	FALSE			No results		217.86121	216.85394	1.742	37034672.43	0		DDA for preferred ion	FALSE	37034672.43		3.5
	Checked	Tags	Structure	Name	Formula	Molecular Weight	Best Match	mzVault ID	mzVault Library	DeltaMass [Da]	DeltaMass [ppm]	Match	Compound Match
	FALSE			No results		105.03274	104.02546	4.736	14314855.89	0		No MS2	FALSE	14207363.44		3.5
	Checked	Tags	Structure	Name	Formula	Molecular Weight	Best Match	mzVault ID	mzVault Library	DeltaMass [Da]	DeltaMass [ppm]	Match	Compound Match
	FALSE			No results		272.16258	331.17642	1.718	1711974.378	0		DDA for preferred ion	FALSE	1711974.378		9.1
	Checked	Tags	Structure	Name	Formula	Molecular Weight	Best Match	mzVault ID	mzVault Library	DeltaMass [Da]	DeltaMass [ppm]	Match	Compound Match
[truncated: 7,268 more rows]
