# Supplementary material for: Common data models to streamline metabolomics processing and annotation, and implementation in a Python pipeline
Source: PLoS Comput Biol. 2024 Jun 6;20(6):e1011912. doi: 10.1371/journal.pcbi.1011912 (PMC11185459; doi:10.1371/journal.pcbi.1011912)
Supplement: S4 File — (ZIP) [file pcbi.1011912.s006.zip › notebooks/manuscript/figures/Figure 2/README.md]

To recreate figure 2:

You will need to run HZV029_plasma_RP and HZV_plasma_HILIC workflows to get their experiment objects that can be used to measure the wall time.

The ones used for the manuscript are provided but not referred to by path (to mimic the actual analysis). Update the notebook if necessary.

For the comparison to R, you will need to run the minimal workflow on the sequence subsets. These are provided in the repository or on zenodo. you will need to also run R script to do the similar comparison with MetaboAnalyst.
