# Supplementary material for: Common data models to streamline metabolomics processing and annotation, and implementation in a Python pipeline
Source: PLoS Comput Biol. 2024 Jun 6;20(6):e1011912. doi: 10.1371/journal.pcbi.1011912 (PMC11185459; doi:10.1371/journal.pcbi.1011912)
Supplement: S4 File — (ZIP) [file pcbi.1011912.s006.zip › notebooks/manuscript/figures/Figure 2/MetaboAnalystProcessing.R]

# Load MetaboAnalystR
library(MetaboAnalystR)
# Load OptiLCMS
library(OptiLCMS)
# HILIC pos
Sys.time()
setwd("/home/qiang/Downloads/New Data 1_17_23/HILIC_workdir/")
DataFiles <- list.files("../HILIC_pos/", full.names = TRUE)[1:5]
mSet <- PerformROIExtraction(datapath = DataFiles, rt.idx = 0.9, rmConts = TRUE);

best_params <- PerformParamsOptimization(mSet, param = SetPeakParam(platform = "UPLC-Q/E"), ncore = 4);
mSet <- ImportRawMSData(path = c("../HILIC_pos/"), plotSettings = SetPlotParam(Plot = T))

mSet <- PerformPeakProfiling(mSet, Params = best_params, plotSettings = SetPlotParam(Plot=F), ncore = 8)
save(best_params, mSet, file = "mset1.rda")
annParams <- SetAnnotationParam(polarity = 'positive', mz_abs_add = 0.015)
mSet <- PerformPeakAnnotation(mSet, annParams)
mSet <- FormatPeakList(mSet, annParams, filtIso = FALSE, filtAdducts = FALSE, missPercent = 1);
save(mSet, file = "mset2.rda")
Sys.time()
write.csv(mSet@dataSet, file = "HILIC_pos_results.csv", row.names = F)
write.csv(mSet@peakAnnotation[["camera_output"]], file = "HILIC_pos_results_complete_with_annotation.csv", row.names = F)

# RP neg
# Load MetaboAnalystR
library(MetaboAnalystR)
# Load OptiLCMS
library(OptiLCMS)
Sys.time()
setwd("/home/qiang/Downloads/New Data 1_17_23/RP_workdir/")
DataFiles <- list.files("../RP_neg/", full.names = TRUE)[1:5]
mSet <- PerformROIExtraction(datapath = DataFiles, rt.idx = 0.9, rmConts = TRUE);

best_params <- PerformParamsOptimization(mSet, param = SetPeakParam(platform = "UPLC-Q/E"), ncore = 4);
mSet <- ImportRawMSData(path = c("../RP_neg/"), plotSettings = SetPlotParam(Plot = T))
best_params$minFraction <- 0.6
mSet <- PerformPeakProfiling(mSet, Params = best_params, plotSettings = SetPlotParam(Plot=F), ncore = 8)
save(best_params, mSet, file = "mset1.rda")
annParams <- SetAnnotationParam(polarity = 'negative', mz_abs_add = 0.015)
mSet <- PerformPeakAnnotation(mSet, annParams)
mSet <- FormatPeakList(mSet, annParams, filtIso = FALSE, filtAdducts = FALSE, missPercent = 1);
save(mSet, file = "mset2.rda")
Sys.time()
write.csv(mSet@dataSet, file = "RP_neg_results.csv", row.names = F)
write.csv(mSet@peakAnnotation[["camera_output"]], file = "RP_neg_results_complete_with_annotation.csv", row.names = F)

# checkmate_orbi
# Load MetaboAnalystR
library(MetaboAnalystR)
# Load OptiLCMS
library(OptiLCMS)
Sys.time()
setwd("/home/qiang/Downloads/New Data 1_17_23/Checkmate_Orbi_workdir/")
DataFiles <- list.files("../Checkmate_Orbi/", full.names = TRUE)[6:10]
mSet <- PerformROIExtraction(datapath = DataFiles, rt.idx = 0.6, rmConts = TRUE);

best_params <- PerformParamsOptimization(mSet, param = SetPeakParam(platform = "UPLC-Q/E"), ncore = 4);
mSet <- ImportRawMSData(path = c("../Checkmate_Orbi/"), plotSettings = SetPlotParam(Plot = T))
best_params$minFraction <- 0.6
mSet <- PerformPeakProfiling(mSet, Params = best_params, plotSettings = SetPlotParam(Plot=F), ncore = 8)
save(best_params, mSet, file = "mset1.rda")
annParams <- SetAnnotationParam(polarity = 'positive', mz_abs_add = 0.015)
mSet <- PerformPeakAnnotation(mSet, annParams)
mSet <- FormatPeakList(mSet, annParams, filtIso = FALSE, filtAdducts = FALSE, missPercent = 1);
save(mSet, file = "mset2.rda")
Sys.time()
write.csv(mSet@dataSet, file = "Checkmate_Orbi_results.csv", row.names = F)
write.csv(mSet@peakAnnotation[["camera_output"]], file = "Checkmate_Orbi_results_complete_with_annotation.csv", row.names = F)
