# Supplementary material for: Common data models to streamline metabolomics processing and annotation, and implementation in a Python pipeline
Source: PLoS Comput Biol. 2024 Jun 6;20(6):e1011912. doi: 10.1371/journal.pcbi.1011912 (PMC11185459; doi:10.1371/journal.pcbi.1011912)
Supplement: S4 File — (ZIP) [file pcbi.1011912.s006.zip › notebooks/manuscript/figures/Figure 2/annotation_counting.ipynb]

# %% [code]
import pandas as pd
import json
import numpy as np

# %% [code]
def count_annots(results):
    num_emp_cpds = 0
    num_features = 0
    total_l4_annots = 0
    l4_annotated_emp_cpds = set()
    l4_annotated_features = 0
    total_MS2_spectra = 0
    l2_annotated_MS2_spectra = set()
    l2_annotated_empcpds = set()
    l2_annotated_features = 0

    l1_annotated_MS2_spectra = set()
    l1_annotated_empcpds = set()
    l1_annotated_features = 0
    empcpd_w_ms2 = 0

    for id, empcpd in results.items():
        num_features_empcpd = len(empcpd["MS1_pseudo_Spectra"])
        num_emp_cpds += 1
        for feature in empcpd["MS1_pseudo_Spectra"]:
            num_features += 1
        if "Level_4" in empcpd:
            for l4 in empcpd["Level_4"]:
                total_l4_annots += 1
                l4_annotated_emp_cpds.add(id)
        if "Level_4" in empcpd and empcpd["Level_4"]:
            l4_annotated_features += num_features_empcpd
        has_L2 = False
        has_L1a = False

        
        if "MS2_Spectra" in empcpd and empcpd["MS2_Spectra"]:
            total_MS2_spectra += 1

        if "MS2_Spectra" in empcpd:
            for ms2 in empcpd["MS2_Spectra"]:
                for annot in ms2["annotations"]:
                    if annot["annotation_level"] == "Level_2":
                        has_L2 = True
                        l2_annotated_empcpds.add(id)
                        l2_annotated_MS2_spectra.add(ms2["precursor_ion_id"])
        if has_L2:
            l2_annotated_features += num_features_empcpd
        if "MS2_Spectra" in empcpd:
            for ms2 in empcpd["MS2_Spectra"]:
                for annot in ms2["annotations"]:
                    if annot["annotation_level"] == "Level_1a":
                        has_L1a = True
                        l1_annotated_empcpds.add(id)
                        l1_annotated_MS2_spectra.add(ms2["precursor_ion_id"])
        if has_L1a:
            l1_annotated_features += num_features_empcpd

    return {
        "num_emp_cpds": num_emp_cpds,
        "num_features": num_features, 
        "total_l4_annots": total_l4_annots,
        "l4_annotated_emp_cpds": len(l4_annotated_emp_cpds),
        "l4_annotated_features": l4_annotated_features,
        "total_MS2_spectra": total_MS2_spectra,
        "l2_annotated_MS2_spectra": len(l2_annotated_MS2_spectra),
        "l2_annotated_empcpds": len(l2_annotated_empcpds),
        "l2_annotated_features": l2_annotated_features,
        "l1_annotated_MS2_spectra": len(l1_annotated_MS2_spectra),
        "l1_annotated_empcpds": len(l1_annotated_empcpds),
        "l1_annotated_features": l1_annotated_features
    }


# %% [code]
print("HILIC results")
hilic_results = json.load(open("/Users/mitchjo/Analyses/HZV029_plasma_HILIC_pos/output/MoNA_HMDB_LMSD_annotated_for_analysis_empCpds.json"))
print(json.dumps(count_annots(hilic_results), indent=4))

# %% [code]
print("RP results")
rp_results = json.load(open("/Users/mitchjo/Analyses/HZV029_plasma_RP_neg/output/MoNA_HMDB_LMSD_annotated_for_analysis_empCpds.json"))
print(json.dumps(count_annots(rp_results), indent=4))
