# Supplementary material for: Common data models to streamline metabolomics processing and annotation, and implementation in a Python pipeline
Source: PLoS Comput Biol. 2024 Jun 6;20(6):e1011912. doi: 10.1371/journal.pcbi.1011912 (PMC11185459; doi:10.1371/journal.pcbi.1011912)
Supplement: S4 File — (ZIP) [file pcbi.1011912.s006.zip › notebooks/manuscript/figures/Figure 5/Figure5.txt]

Panel A, B and C was made using excel and the data from bowen 2023 workflows followed by the bowen_2023_analysis

Panel D is made form hand using data from the compare_pcpfm_metaboanalystR.ipynb results. MetaboanalystR was ran using the provided script. 

Panel E and F from the Ansone notebook
