# Supplementary material for: Common data models to streamline metabolomics processing and annotation, and implementation in a Python pipeline
Source: PLoS Comput Biol. 2024 Jun 6;20(6):e1011912. doi: 10.1371/journal.pcbi.1011912 (PMC11185459; doi:10.1371/journal.pcbi.1011912)
Supplement: S4 File — (ZIP) [file pcbi.1011912.s006.zip › notebooks/manuscript/figures/Figure 5/bowen/s_MTBLS2746.txt]

Source Name	Characteristics[Organism]	Term Source REF	Term Accession Number	Characteristics[Organism part]	Term Source REF	Term Accession Number	Characteristics[Variant]	Term Source REF	Term Accession Number	Characteristics[Sample type]	Term Source REF	Term Accession Number	Protocol REF	Sample Name	Factor Value[Dataset]	Term Source REF	Term Accession Number	Factor Value[Subject ID]	Term Source REF	Term Accession Number	Factor Value[Treatment]	Term Source REF	Term Accession Number	Factor Value[Time]	Unit	Term Source REF	Term Accession Number
CM__QC_media_1	Homo sapiens	NCBITAXON	http://purl.obolibrary.org/obo/NCBITaxon_9606	Human induced pluripotent stem cell-derived cardiomyocyte						pooled quality control sample			Sample collection	CM__QC_media_1	cardiomyocytes										hour	UO	http://purl.obolibrary.org/obo/UO_0000032
CM__QC_media_2	Homo sapiens	NCBITAXON	http://purl.obolibrary.org/obo/NCBITaxon_9606	Human induced pluripotent stem cell-derived cardiomyocyte						pooled quality control sample			Sample collection	CM__QC_media_2	cardiomyocytes										hour	UO	http://purl.obolibrary.org/obo/UO_0000032
CM__QC_media_3	Homo sapiens	NCBITAXON	http://purl.obolibrary.org/obo/NCBITaxon_9606	Human induced pluripotent stem cell-derived cardiomyocyte						pooled quality control sample			Sample collection	CM__QC_media_3	cardiomyocytes										hour	UO	http://purl.obolibrary.org/obo/UO_0000032
CM__QC_media_4	Homo sapiens	NCBITAXON	http://purl.obolibrary.org/obo/NCBITaxon_9606	Human induced pluripotent stem cell-derived cardiomyocyte						pooled quality control sample			Sample collection	CM__QC_media_4	cardiomyocytes										hour	UO	http://purl.obolibrary.org/obo/UO_0000032
CM__QC_media_5	Homo sapiens	NCBITAXON	http://purl.obolibrary.org/obo/NCBITaxon_9606	Human induced pluripotent stem cell-derived cardiomyocyte						pooled quality control sample			Sample collection	CM__QC_media_5	cardiomyocytes										hour	UO	http://purl.obolibrary.org/obo/UO_0000032
CM__blank_media_start	blank			blank						experimental blank	MTBLS	http://www.ebi.ac.uk/metabolights/ontology/MTBLS_000218	Sample collection	CM__blank_media_start	cardiomyocytes										hour	UO	http://purl.obolibrary.org/obo/UO_0000032
CM__QC_media_6	Homo sapiens	NCBITAXON	http://purl.obolibrary.org/obo/NCBITaxon_9606	Human induced pluripotent stem cell-derived cardiomyocyte						pooled quality control sample			Sample collection	CM__QC_media_6	cardiomyocytes										hour	UO	http://purl.obolibrary.org/obo/UO_0000032
CM__QC_media_7	Homo sapiens	NCBITAXON	http://purl.obolibrary.org/obo/NCBITaxon_9606	Human induced pluripotent stem cell-derived cardiomyocyte						pooled quality control sample			Sample collection	CM__QC_media_7	cardiomyocytes										hour	UO	http://purl.obolibrary.org/obo/UO_0000032
CM__QC_media_8	Homo sapiens	NCBITAXON	http://purl.obolibrary.org/obo/NCBITaxon_9606	Human induced pluripotent stem cell-derived cardiomyocyte						pooled quality control sample			Sample collection	CM__QC_media_8	cardiomyocytes										hour	UO	http://purl.obolibrary.org/obo/UO_0000032
CM__QC_media_9	Homo sapiens	NCBITAXON	http://purl.obolibrary.org/obo/NCBITaxon_9606	Human induced pluripotent stem cell-derived cardiomyocyte						pooled quality control sample			Sample collection	CM__QC_media_9	cardiomyocytes										hour	UO	http://purl.obolibrary.org/obo/UO_0000032
CM__QC_media_10	Homo sapiens	NCBITAXON	http://purl.obolibrary.org/obo/NCBITaxon_9606	Human induced pluripotent stem cell-derived cardiomyocyte						pooled quality control sample			Sample collection	CM__QC_media_10	cardiomyocytes										hour	UO	http://purl.obolibrary.org/obo/UO_0000032
CM__AZ_M6	Homo sapiens	NCBITAXON	http://purl.obolibrary.org/obo/NCBITaxon_9606	Human induced pluripotent stem cell-derived cardiomyocyte						experimental sample	CHMO	http://purl.obolibrary.org/obo/CHMO_0002746	Sample collection	CM__AZ_M6	cardiomyocytes			6			Sunitinib	NCIT	http://purl.obolibrary.org/obo/NCIT_C71622	24	hour	UO	http://purl.obolibrary.org/obo/UO_0000032
CM__AZ_M8	Homo sapiens	NCBITAXON	http://purl.obolibrary.org/obo/NCBITaxon_9606	Human induced pluripotent stem cell-derived cardiomyocyte						experimental sample	CHMO	http://purl.obolibrary.org/obo/CHMO_0002746	Sample collection	CM__AZ_M8	cardiomyocytes			8			experimental condition 'control'	MS	http://purl.obolibrary.org/obo/MS_1001811	6	hour	UO	http://purl.obolibrary.org/obo/UO_0000032
CM__AZ_M3	Homo sapiens	NCBITAXON	http://purl.obolibrary.org/obo/NCBITaxon_9606	Human induced pluripotent stem cell-derived cardiomyocyte						experimental sample	CHMO	http://purl.obolibrary.org/obo/CHMO_0002746	Sample collection	CM__AZ_M3	cardiomyocytes			3			experimental condition 'control'	MS	http://purl.obolibrary.org/obo/MS_1001811	24	hour	UO	http://purl.obolibrary.org/obo/UO_0000032
CM__AZ_M10	Homo sapiens	NCBITAXON	http://purl.obolibrary.org/obo/NCBITaxon_9606	Human induced pluripotent stem cell-derived cardiomyocyte						experimental sample	CHMO	http://purl.obolibrary.org/obo/CHMO_0002746	Sample collection	CM__AZ_M10	cardiomyocytes			10			Sunitinib	NCIT	http://purl.obolibrary.org/obo/NCIT_C71622	1	hour	UO	http://purl.obolibrary.org/obo/UO_0000032
CM__AZ_M17	Homo sapiens	NCBITAXON	http://purl.obolibrary.org/obo/NCBITaxon_9606	Human induced pluripotent stem cell-derived cardiomyocyte						experimental sample	CHMO	http://purl.obolibrary.org/obo/CHMO_0002746	Sample collection	CM__AZ_M17	cardiomyocytes			17			Sunitinib	NCIT	http://purl.obolibrary.org/obo/NCIT_C71622	6	hour	UO	http://purl.obolibrary.org/obo/UO_0000032
CM__QC_media_11	Homo sapiens	NCBITAXON	http://purl.obolibrary.org/obo/NCBITaxon_9606	Human induced pluripotent stem cell-derived cardiomyocyte						pooled quality control sample			Sample collection	CM__QC_media_11	cardiomyocytes										hour	UO	http://purl.obolibrary.org/obo/UO_0000032
CM__AZ_M11	Homo sapiens	NCBITAXON	http://purl.obolibrary.org/obo/NCBITaxon_9606	Human induced pluripotent stem cell-derived cardiomyocyte						experimental sample	CHMO	http://purl.obolibrary.org/obo/CHMO_0002746	Sample collection	CM__AZ_M11	cardiomyocytes			11			Sunitinib	NCIT	http://purl.obolibrary.org/obo/NCIT_C71622	6	hour	UO	http://purl.obolibrary.org/obo/UO_0000032
CM__AZ_M12	Homo sapiens	NCBITAXON	http://purl.obolibrary.org/obo/NCBITaxon_9606	Human induced pluripotent stem cell-derived cardiomyocyte						experimental sample	CHMO	http://purl.obolibrary.org/obo/CHMO_0002746	Sample collection	CM__AZ_M12	cardiomyocytes			12			Sunitinib	NCIT	http://purl.obolibrary.org/obo/NCIT_C71622	24	hour	UO	http://purl.obolibrary.org/obo/UO_0000032
CM__AZ_M7	Homo sapiens	NCBITAXON	http://purl.obolibrary.org/obo/NCBITaxon_9606	Human induced pluripotent stem cell-derived cardiomyocyte						experimental sample	CHMO	http://purl.obolibrary.org/obo/CHMO_0002746	Sample collection	CM__AZ_M7	cardiomyocytes			7			experimental condition 'control'	MS	http://purl.obolibrary.org/obo/MS_1001811	1	hour	UO	http://purl.obolibrary.org/obo/UO_0000032
CM__AZ_M15	Homo sapiens	NCBITAXON	http://purl.obolibrary.org/obo/NCBITaxon_9606	Human induced pluripotent stem cell-derived cardiomyocyte						experimental sample	CHMO	http://purl.obolibrary.org/obo/CHMO_0002746	Sample collection	CM__AZ_M15	cardiomyocytes			15			experimental condition 'control'	MS	http://purl.obolibrary.org/obo/MS_1001811	24	hour	UO	http://purl.obolibrary.org/obo/UO_0000032
CM__AZ_M13	Homo sapiens	NCBITAXON	http://purl.obolibrary.org/obo/NCBITaxon_9606	Human induced pluripotent stem cell-derived cardiomyocyte						experimental sample	CHMO	http://purl.obolibrary.org/obo/CHMO_0002746	Sample collection	CM__AZ_M13	cardiomyocytes			13			experimental condition 'control'	MS	http://purl.obolibrary.org/obo/MS_1001811	1	hour	UO	http://purl.obolibrary.org/obo/UO_0000032
CM__QC_media_12	Homo sapiens	NCBITAXON	http://purl.obolibrary.org/obo/NCBITaxon_9606	Human induced pluripotent stem cell-derived cardiomyocyte						pooled quality control sample			Sample collection	CM__QC_media_12	cardiomyocytes										hour	UO	http://purl.obolibrary.org/obo/UO_0000032
CM__AZ_M5	Homo sapiens	NCBITAXON	http://purl.obolibrary.org/obo/NCBITaxon_9606	Human induced pluripotent stem cell-derived cardiomyocyte						experimental sample	CHMO	http://purl.obolibrary.org/obo/CHMO_0002746	Sample collection	CM__AZ_M5	cardiomyocytes			5			Sunitinib	NCIT	http://purl.obolibrary.org/obo/NCIT_C71622	6	hour	UO	http://purl.obolibrary.org/obo/UO_0000032
CM__AZ_M4	Homo sapiens	NCBITAXON	http://purl.obolibrary.org/obo/NCBITaxon_9606	Human induced pluripotent stem cell-derived cardiomyocyte						experimental sample	CHMO	http://purl.obolibrary.org/obo/CHMO_0002746	Sample collection	CM__AZ_M4	cardiomyocytes			4			Sunitinib	NCIT	http://purl.obolibrary.org/obo/NCIT_C71622	1	hour	UO	http://purl.obolibrary.org/obo/UO_0000032
CM__AZ_M16	Homo sapiens	NCBITAXON	http://purl.obolibrary.org/obo/NCBITaxon_9606	Human induced pluripotent stem cell-derived cardiomyocyte						experimental sample	CHMO	http://purl.obolibrary.org/obo/CHMO_0002746	Sample collection	CM__AZ_M16	cardiomyocytes			16			Sunitinib	NCIT	http://purl.obolibrary.org/obo/NCIT_C71622	1	hour	UO	http://purl.obolibrary.org/obo/UO_0000032
CM__AZ_M9	Homo sapiens	NCBITAXON	http://purl.obolibrary.org/obo/NCBITaxon_9606	Human induced pluripotent stem cell-derived cardiomyocyte						experimental sample	CHMO	http://purl.obolibrary.org/obo/CHMO_0002746	Sample collection	CM__AZ_M9	cardiomyocytes			9			experimental condition 'control'	MS	http://purl.obolibrary.org/obo/MS_1001811	24	hour	UO	http://purl.obolibrary.org/obo/UO_0000032
CM__AZ_M1	Homo sapiens	NCBITAXON	http://purl.obolibrary.org/obo/NCBITaxon_9606	Human induced pluripotent stem cell-derived cardiomyocyte						experimental sample	CHMO	http://purl.obolibrary.org/obo/CHMO_0002746	Sample collection	CM__AZ_M1	cardiomyocytes			1			experimental condition 'control'	MS	http://purl.obolibrary.org/obo/MS_1001811	1	hour	UO	http://purl.obolibrary.org/obo/UO_0000032
CM__QC_media_13	Homo sapiens	NCBITAXON	http://purl.obolibrary.org/obo/NCBITaxon_9606	Human induced pluripotent stem cell-derived cardiomyocyte						experimental sample	CHMO	http://purl.obolibrary.org/obo/CHMO_0002746	Sample collection	CM__QC_media_13	cardiomyocytes										hour	UO	http://purl.obolibrary.org/obo/UO_0000032
CM__AZ_M2	Homo sapiens	NCBITAXON	http://purl.obolibrary.org/obo/NCBITaxon_9606	Human induced pluripotent stem cell-derived cardiomyocyte						experimental sample	CHMO	http://purl.obolibrary.org/obo/CHMO_0002746	Sample collection	CM__AZ_M2	cardiomyocytes			2			experimental condition 'control'	MS	http://purl.obolibrary.org/obo/MS_1001811	6	hour	UO	http://purl.obolibrary.org/obo/UO_0000032
CM__AZ_M14	Homo sapiens	NCBITAXON	http://purl.obolibrary.org/obo/NCBITaxon_9606	Human induced pluripotent stem cell-derived cardiomyocyte						experimental sample	CHMO	http://purl.obolibrary.org/obo/CHMO_0002746	Sample collection	CM__AZ_M14	cardiomyocytes			14			experimental condition 'control'	MS	http://purl.obolibrary.org/obo/MS_1001811	6	hour	UO	http://purl.obolibrary.org/obo/UO_0000032
CM__AZ_M18	Homo sapiens	NCBITAXON	http://purl.obolibrary.org/obo/NCBITaxon_9606	Human induced pluripotent stem cell-derived cardiomyocyte						experimental sample	CHMO	http://purl.obolibrary.org/obo/CHMO_0002746	Sample collection	CM__AZ_M18	cardiomyocytes			18			Sunitinib	NCIT	http://purl.obolibrary.org/obo/NCIT_C71622	24	hour	UO	http://purl.obolibrary.org/obo/UO_0000032
CM__QC_media_14	Homo sapiens	NCBITAXON	http://purl.obolibrary.org/obo/NCBITaxon_9606	Human induced pluripotent stem cell-derived cardiomyocyte						pooled quality control sample			Sample collection	CM__QC_media_14	cardiomyocytes										hour	UO	http://purl.obolibrary.org/obo/UO_0000032
CM__QC_media_15	Homo sapiens	NCBITAXON	http://purl.obolibrary.org/obo/NCBITaxon_9606	Human induced pluripotent stem cell-derived cardiomyocyte						pooled quality control sample			Sample collection	CM__QC_media_15	cardiomyocytes										hour	UO	http://purl.obolibrary.org/obo/UO_0000032
CM__QC_media_16_MSMS	Homo sapiens	NCBITAXON	http://purl.obolibrary.org/obo/NCBITaxon_9606	Human induced pluripotent stem cell-derived cardiomyocyte						pooled quality control sample			Sample collection	CM__QC_media_16_MSMS	cardiomyocytes										hour	UO	http://purl.obolibrary.org/obo/UO_0000032
CM__QC_media_17_MSMS	Homo sapiens	NCBITAXON	http://purl.obolibrary.org/obo/NCBITaxon_9606	Human induced pluripotent stem cell-derived cardiomyocyte						pooled quality control sample			Sample collection	CM__QC_media_17_MSMS	cardiomyocytes										hour	UO	http://purl.obolibrary.org/obo/UO_0000032
CM__QC_media_18_MSMS	Homo sapiens	NCBITAXON	http://purl.obolibrary.org/obo/NCBITaxon_9606	Human induced pluripotent stem cell-derived cardiomyocyte						pooled quality control sample			Sample collection	CM__QC_media_18_MSMS	cardiomyocytes										hour	UO	http://purl.obolibrary.org/obo/UO_0000032
CM__blank_media_end	blank			blank						experimental blank	MTBLS	http://www.ebi.ac.uk/metabolights/ontology/MTBLS_000218	Sample collection	CM__blank_media_end	cardiomyocytes										hour	UO	http://purl.obolibrary.org/obo/UO_0000032
CM__QC_cell_1	Homo sapiens	NCBITAXON	http://purl.obolibrary.org/obo/NCBITaxon_9606	Human induced pluripotent stem cell-derived cardiomyocyte						pooled quality control sample			Sample collection	CM__QC_cell_1	cardiomyocytes										hour	UO	http://purl.obolibrary.org/obo/UO_0000032
CM__QC_cell_2	Homo sapiens	NCBITAXON	http://purl.obolibrary.org/obo/NCBITaxon_9606	Human induced pluripotent stem cell-derived cardiomyocyte						pooled quality control sample			Sample collection	CM__QC_cell_2	cardiomyocytes										hour	UO	http://purl.obolibrary.org/obo/UO_0000032
CM__blank_cell_start	blank			blank						experimental blank	MTBLS	http://www.ebi.ac.uk/metabolights/ontology/MTBLS_000218	Sample collection	CM__blank_cell_start	cardiomyocytes										hour	UO	http://purl.obolibrary.org/obo/UO_0000032
CM__QC_cell_3	Homo sapiens	NCBITAXON	http://purl.obolibrary.org/obo/NCBITaxon_9606	Human induced pluripotent stem cell-derived cardiomyocyte						pooled quality control sample			Sample collection	CM__QC_cell_3	cardiomyocytes										hour	UO	http://purl.obolibrary.org/obo/UO_0000032
CM__QC_cell_4	Homo sapiens	NCBITAXON	http://purl.obolibrary.org/obo/NCBITaxon_9606	Human induced pluripotent stem cell-derived cardiomyocyte						pooled quality control sample			Sample collection	CM__QC_cell_4	cardiomyocytes										hour	UO	http://purl.obolibrary.org/obo/UO_0000032
CM__QC_cell_5	Homo sapiens	NCBITAXON	http://purl.obolibrary.org/obo/NCBITaxon_9606	Human induced pluripotent stem cell-derived cardiomyocyte						pooled quality control sample			Sample collection	CM__QC_cell_5	cardiomyocytes										hour	UO	http://purl.obolibrary.org/obo/UO_0000032
CM__QC_cell_6	Homo sapiens	NCBITAXON	http://purl.obolibrary.org/obo/NCBITaxon_9606	Human induced pluripotent stem cell-derived cardiomyocyte						pooled quality control sample			Sample collection	CM__QC_cell_6	cardiomyocytes										hour	UO	http://purl.obolibrary.org/obo/UO_0000032
CM__QC_cell_7	Homo sapiens	NCBITAXON	http://purl.obolibrary.org/obo/NCBITaxon_9606	Human induced pluripotent stem cell-derived cardiomyocyte						pooled quality control sample			Sample collection	CM__QC_cell_7	cardiomyocytes										hour	UO	http://purl.obolibrary.org/obo/UO_0000032
CM__AZ7	Homo sapiens	NCBITAXON	http://purl.obolibrary.org/obo/NCBITaxon_9606	Human induced pluripotent stem cell-derived cardiomyocyte						experimental sample	CHMO	http://purl.obolibrary.org/obo/CHMO_0002746	Sample collection	CM__AZ7	cardiomyocytes			7			experimental condition 'control'	MS	http://purl.obolibrary.org/obo/MS_1001811	1	hour	UO	http://purl.obolibrary.org/obo/UO_0000032
CM__AZ15	Homo sapiens	NCBITAXON	http://purl.obolibrary.org/obo/NCBITaxon_9606	Human induced pluripotent stem cell-derived cardiomyocyte						experimental sample	CHMO	http://purl.obolibrary.org/obo/CHMO_0002746	Sample collection	CM__AZ15	cardiomyocytes			15			experimental condition 'control'	MS	http://purl.obolibrary.org/obo/MS_1001811	24	hour	UO	http://purl.obolibrary.org/obo/UO_0000032
CM__AZ14	Homo sapiens	NCBITAXON	http://purl.obolibrary.org/obo/NCBITaxon_9606	Human induced pluripotent stem cell-derived cardiomyocyte						experimental sample	CHMO	http://purl.obolibrary.org/obo/CHMO_0002746	Sample collection	CM__AZ14	cardiomyocytes			14			experimental condition 'control'	MS	http://purl.obolibrary.org/obo/MS_1001811	6	hour	UO	http://purl.obolibrary.org/obo/UO_0000032
CM__AZ4	Homo sapiens	NCBITAXON	http://purl.obolibrary.org/obo/NCBITaxon_9606	Human induced pluripotent stem cell-derived cardiomyocyte						experimental sample	CHMO	http://purl.obolibrary.org/obo/CHMO_0002746	Sample collection	CM__AZ4	cardiomyocytes			4			Sunitinib	NCIT	http://purl.obolibrary.org/obo/NCIT_C71622	1	hour	UO	http://purl.obolibrary.org/obo/UO_0000032
CM__AZ11	Homo sapiens	NCBITAXON	http://purl.obolibrary.org/obo/NCBITaxon_9606	Human induced pluripotent stem cell-derived cardiomyocyte						experimental sample	CHMO	http://purl.obolibrary.org/obo/CHMO_0002746	Sample collection	CM__AZ11	cardiomyocytes			11			Sunitinib	NCIT	http://purl.obolibrary.org/obo/NCIT_C71622	6	hour	UO	http://purl.obolibrary.org/obo/UO_0000032
CM__QC_cell_8	Homo sapiens	NCBITAXON	http://purl.obolibrary.org/obo/NCBITaxon_9606	Human induced pluripotent stem cell-derived cardiomyocyte						pooled quality control sample			Sample collection	CM__QC_cell_8	cardiomyocytes										hour	UO	http://purl.obolibrary.org/obo/UO_0000032
CM__AZ18	Homo sapiens	NCBITAXON	http://purl.obolibrary.org/obo/NCBITaxon_9606	Human induced pluripotent stem cell-derived cardiomyocyte						experimental sample	CHMO	http://purl.obolibrary.org/obo/CHMO_0002746	Sample collection	CM__AZ18	cardiomyocytes			18			Sunitinib	NCIT	http://purl.obolibrary.org/obo/NCIT_C71622	24	hour	UO	http://purl.obolibrary.org/obo/UO_0000032
CM__AZ13	Homo sapiens	NCBITAXON	http://purl.obolibrary.org/obo/NCBITaxon_9606	Human induced pluripotent stem cell-derived cardiomyocyte						experimental sample	CHMO	http://purl.obolibrary.org/obo/CHMO_0002746	Sample collection	CM__AZ13	cardiomyocytes			13			experimental condition 'control'	MS	http://purl.obolibrary.org/obo/MS_1001811	1	hour	UO	http://purl.obolibrary.org/obo/UO_0000032
CM__AZ3	Homo sapiens	NCBITAXON	http://purl.obolibrary.org/obo/NCBITaxon_9606	Human induced pluripotent stem cell-derived cardiomyocyte						experimental sample	CHMO	http://purl.obolibrary.org/obo/CHMO_0002746	Sample collection	CM__AZ3	cardiomyocytes			3			experimental condition 'control'	MS	http://purl.obolibrary.org/obo/MS_1001811	24	hour	UO	http://purl.obolibrary.org/obo/UO_0000032
CM__AZ1	Homo sapiens	NCBITAXON	http://purl.obolibrary.org/obo/NCBITaxon_9606	Human induced pluripotent stem cell-derived cardiomyocyte						experimental sample	CHMO	http://purl.obolibrary.org/obo/CHMO_0002746	Sample collection	CM__AZ1	cardiomyocytes			1			experimental condition 'control'	MS	http://purl.obolibrary.org/obo/MS_1001811	1	hour	UO	http://purl.obolibrary.org/obo/UO_0000032
CM__AZ6	Homo sapiens	NCBITAXON	http://purl.obolibrary.org/obo/NCBITaxon_9606	Human induced pluripotent stem cell-derived cardiomyocyte						experimental sample	CHMO	http://purl.obolibrary.org/obo/CHMO_0002746	Sample collection	CM__AZ6	cardiomyocytes			6			Sunitinib	NCIT	http://purl.obolibrary.org/obo/NCIT_C71622	24	hour	UO	http://purl.obolibrary.org/obo/UO_0000032
CM__QC_cell_9	Homo sapiens	NCBITAXON	http://purl.obolibrary.org/obo/NCBITaxon_9606	Human induced pluripotent stem cell-derived cardiomyocyte						pooled quality control sample			Sample collection	CM__QC_cell_9	cardiomyocytes										hour	UO	http://purl.obolibrary.org/obo/UO_0000032
CM__AZ5	Homo sapiens	NCBITAXON	http://purl.obolibrary.org/obo/NCBITaxon_9606	Human induced pluripotent stem cell-derived cardiomyocyte						experimental sample	CHMO	http://purl.obolibrary.org/obo/CHMO_0002746	Sample collection	CM__AZ5	cardiomyocytes			5			Sunitinib	NCIT	http://purl.obolibrary.org/obo/NCIT_C71622	6	hour	UO	http://purl.obolibrary.org/obo/UO_0000032
CM__AZ12	Homo sapiens	NCBITAXON	http://purl.obolibrary.org/obo/NCBITaxon_9606	Human induced pluripotent stem cell-derived cardiomyocyte						experimental sample	CHMO	http://purl.obolibrary.org/obo/CHMO_0002746	Sample collection	CM__AZ12	cardiomyocytes			12			Sunitinib	NCIT	http://purl.obolibrary.org/obo/NCIT_C71622	24	hour	UO	http://purl.obolibrary.org/obo/UO_0000032
CM__AZ9	Homo sapiens	NCBITAXON	http://purl.obolibrary.org/obo/NCBITaxon_9606	Human induced pluripotent stem cell-derived cardiomyocyte						experimental sample	CHMO	http://purl.obolibrary.org/obo/CHMO_0002746	Sample collection	CM__AZ9	cardiomyocytes			9			experimental condition 'control'	MS	http://purl.obolibrary.org/obo/MS_1001811	24	hour	UO	http://purl.obolibrary.org/obo/UO_0000032
CM__AZ8	Homo sapiens	NCBITAXON	http://purl.obolibrary.org/obo/NCBITaxon_9606	Human induced pluripotent stem cell-derived cardiomyocyte						experimental sample	CHMO	http://purl.obolibrary.org/obo/CHMO_0002746	Sample collection	CM__AZ8	cardiomyocytes			8			experimental condition 'control'	MS	http://purl.obolibrary.org/obo/MS_1001811	6	hour	UO	http://purl.obolibrary.org/obo/UO_0000032
CM__AZ16	Homo sapiens	NCBITAXON	http://purl.obolibrary.org/obo/NCBITaxon_9606	Human induced pluripotent stem cell-derived cardiomyocyte						experimental sample	CHMO	http://purl.obolibrary.org/obo/CHMO_0002746	Sample collection	CM__AZ16	cardiomyocytes			16			Sunitinib	NCIT	http://purl.obolibrary.org/obo/NCIT_C71622	1	hour	UO	http://purl.obolibrary.org/obo/UO_0000032
CM__QC_cell_10	Homo sapiens	NCBITAXON	http://purl.obolibrary.org/obo/NCBITaxon_9606	Human induced pluripotent stem cell-derived cardiomyocyte						pooled quality control sample			Sample collection	CM__QC_cell_10	cardiomyocytes										hour	UO	http://purl.obolibrary.org/obo/UO_0000032
CM__AZ2	Homo sapiens	NCBITAXON	http://purl.obolibrary.org/obo/NCBITaxon_9606	Human induced pluripotent stem cell-derived cardiomyocyte						experimental sample	CHMO	http://purl.obolibrary.org/obo/CHMO_0002746	Sample collection	CM__AZ2	cardiomyocytes			2			experimental condition 'control'	MS	http://purl.obolibrary.org/obo/MS_1001811	6	hour	UO	http://purl.obolibrary.org/obo/UO_0000032
CM__AZ10	Homo sapiens	NCBITAXON	http://purl.obolibrary.org/obo/NCBITaxon_9606	Human induced pluripotent stem cell-derived cardiomyocyte						experimental sample	CHMO	http://purl.obolibrary.org/obo/CHMO_0002746	Sample collection	CM__AZ10	cardiomyocytes			10			Sunitinib	NCIT	http://purl.obolibrary.org/obo/NCIT_C71622	1	hour	UO	http://purl.obolibrary.org/obo/UO_0000032
CM__AZ17	Homo sapiens	NCBITAXON	http://purl.obolibrary.org/obo/NCBITaxon_9606	Human induced pluripotent stem cell-derived cardiomyocyte						experimental sample	CHMO	http://purl.obolibrary.org/obo/CHMO_0002746	Sample collection	CM__AZ17	cardiomyocytes			17			Sunitinib	NCIT	http://purl.obolibrary.org/obo/NCIT_C71622	6	hour	UO	http://purl.obolibrary.org/obo/UO_0000032
CM__QC_cell_11	Homo sapiens	NCBITAXON	http://purl.obolibrary.org/obo/NCBITaxon_9606	Human induced pluripotent stem cell-derived cardiomyocyte						pooled quality control sample			Sample collection	CM__QC_cell_11	cardiomyocytes										hour	UO	http://purl.obolibrary.org/obo/UO_0000032
CM__QC_cell_12	Homo sapiens	NCBITAXON	http://purl.obolibrary.org/obo/NCBITaxon_9606	Human induced pluripotent stem cell-derived cardiomyocyte						pooled quality control sample			Sample collection	CM__QC_cell_12	cardiomyocytes										hour	UO	http://purl.obolibrary.org/obo/UO_0000032
CM__QC_cell_13_MSMS	Homo sapiens	NCBITAXON	http://purl.obolibrary.org/obo/NCBITaxon_9606	Human induced pluripotent stem cell-derived cardiomyocyte						pooled quality control sample			Sample collection	CM__QC_cell_13_MSMS	cardiomyocytes										hour	UO	http://purl.obolibrary.org/obo/UO_0000032
CM__QC_cell_14_MSMS	Homo sapiens	NCBITAXON	http://purl.obolibrary.org/obo/NCBITaxon_9606	Human induced pluripotent stem cell-derived cardiomyocyte						pooled quality control sample			Sample collection	CM__QC_cell_14_MSMS	cardiomyocytes										hour	UO	http://purl.obolibrary.org/obo/UO_0000032
CM__QC_cell_15_MSMS	Homo sapiens	NCBITAXON	http://purl.obolibrary.org/obo/NCBITaxon_9606	Human induced pluripotent stem cell-derived cardiomyocyte						pooled quality control sample			Sample collection	CM__QC_cell_15_MSMS	cardiomyocytes										hour	UO	http://purl.obolibrary.org/obo/UO_0000032
CM__blank_cell_end	blank			blank						experimental blank	MTBLS	http://www.ebi.ac.uk/metabolights/ontology/MTBLS_000218	Sample collection	CM__blank_cell_end	cardiomyocytes										hour	UO	http://purl.obolibrary.org/obo/UO_0000032
CT__QC1	Rattus norvegicus	NCBITAXON	http://purl.obolibrary.org/obo/NCBITaxon_10116	heart	BTO	http://purl.obolibrary.org/obo/BTO_0000562	Crl:WI(Han)	RS	http://purl.obolibrary.org/obo/RS_0001833	pooled quality control sample			Sample collection	CT__QC1	rat_cardiac_tissue										day	UO	http://purl.obolibrary.org/obo/UO_0000033
CT__QC2	Rattus norvegicus	NCBITAXON	http://purl.obolibrary.org/obo/NCBITaxon_10116	heart	BTO	http://purl.obolibrary.org/obo/BTO_0000562	Crl:WI(Han)	RS	http://purl.obolibrary.org/obo/RS_0001833	pooled quality control sample			Sample collection	CT__QC2	rat_cardiac_tissue										day	UO	http://purl.obolibrary.org/obo/UO_0000033
CT__QC3	Rattus norvegicus	NCBITAXON	http://purl.obolibrary.org/obo/NCBITaxon_10116	heart	BTO	http://purl.obolibrary.org/obo/BTO_0000562	Crl:WI(Han)	RS	http://purl.obolibrary.org/obo/RS_0001833	pooled quality control sample			Sample collection	CT__QC3	rat_cardiac_tissue										day	UO	http://purl.obolibrary.org/obo/UO_0000033
CT__QC4	Rattus norvegicus	NCBITAXON	http://purl.obolibrary.org/obo/NCBITaxon_10116	heart	BTO	http://purl.obolibrary.org/obo/BTO_0000562	Crl:WI(Han)	RS	http://purl.obolibrary.org/obo/RS_0001833	pooled quality control sample			Sample collection	CT__QC4	rat_cardiac_tissue										day	UO	http://purl.obolibrary.org/obo/UO_0000033
CT__extract_blank_start	blank			blank						experimental blank	MTBLS	http://www.ebi.ac.uk/metabolights/ontology/MTBLS_000218	Sample collection	CT__extract_blank_start	rat_cardiac_tissue										day	UO	http://purl.obolibrary.org/obo/UO_0000033
CT__QC5	Rattus norvegicus	NCBITAXON	http://purl.obolibrary.org/obo/NCBITaxon_10116	heart	BTO	http://purl.obolibrary.org/obo/BTO_0000562	Crl:WI(Han)	RS	http://purl.obolibrary.org/obo/RS_0001833	pooled quality control sample			Sample collection	CT__QC5	rat_cardiac_tissue										day	UO	http://purl.obolibrary.org/obo/UO_0000033
CT__QC_6_MSMS	Rattus norvegicus	NCBITAXON	http://purl.obolibrary.org/obo/NCBITaxon_10116	heart	BTO	http://purl.obolibrary.org/obo/BTO_0000562	Crl:WI(Han)	RS	http://purl.obolibrary.org/obo/RS_0001833	pooled quality control sample			Sample collection	CT__QC_6_MSMS	rat_cardiac_tissue										day	UO	http://purl.obolibrary.org/obo/UO_0000033
CT__QC_7_MSMS	Rattus norvegicus	NCBITAXON	http://purl.obolibrary.org/obo/NCBITaxon_10116	heart	BTO	http://purl.obolibrary.org/obo/BTO_0000562	Crl:WI(Han)	RS	http://purl.obolibrary.org/obo/RS_0001833	pooled quality control sample			Sample collection	CT__QC_7_MSMS	rat_cardiac_tissue										day	UO	http://purl.obolibrary.org/obo/UO_0000033
CT__QC_8_MSMS	Rattus norvegicus	NCBITAXON	http://purl.obolibrary.org/obo/NCBITaxon_10116	heart	BTO	http://purl.obolibrary.org/obo/BTO_0000562	Crl:WI(Han)	RS	http://purl.obolibrary.org/obo/RS_0001833	pooled quality control sample			Sample collection	CT__QC_8_MSMS	rat_cardiac_tissue										day	UO	http://purl.obolibrary.org/obo/UO_0000033
CT__QC9	Rattus norvegicus	NCBITAXON	http://purl.obolibrary.org/obo/NCBITaxon_10116	heart	BTO	http://purl.obolibrary.org/obo/BTO_0000562	Crl:WI(Han)	RS	http://purl.obolibrary.org/obo/RS_0001833	pooled quality control sample			Sample collection	CT__QC9	rat_cardiac_tissue										day	UO	http://purl.obolibrary.org/obo/UO_0000033
CT__QC10	Rattus norvegicus	NCBITAXON	http://purl.obolibrary.org/obo/NCBITaxon_10116	heart	BTO	http://purl.obolibrary.org/obo/BTO_0000562	Crl:WI(Han)	RS	http://purl.obolibrary.org/obo/RS_0001833	pooled quality control sample			Sample collection	CT__QC10	rat_cardiac_tissue										day	UO	http://purl.obolibrary.org/obo/UO_0000033
CT__28	Rattus norvegicus	NCBITAXON	http://purl.obolibrary.org/obo/NCBITaxon_10116	heart	BTO	http://purl.obolibrary.org/obo/BTO_0000562	Crl:WI(Han)	RS	http://purl.obolibrary.org/obo/RS_0001833	experimental sample	CHMO	http://purl.obolibrary.org/obo/CHMO_0002746	Sample collection	CT__28	rat_cardiac_tissue			28			experimental condition 'control'	MS	http://purl.obolibrary.org/obo/MS_1001811	4	day	UO	http://purl.obolibrary.org/obo/UO_0000033
CT__63	Rattus norvegicus	NCBITAXON	http://purl.obolibrary.org/obo/NCBITaxon_10116	heart	BTO	http://purl.obolibrary.org/obo/BTO_0000562	Crl:WI(Han)	RS	http://purl.obolibrary.org/obo/RS_0001833	experimental sample	CHMO	http://purl.obolibrary.org/obo/CHMO_0002746	Sample collection	CT__63	rat_cardiac_tissue			63			experimental condition 'control'	MS	http://purl.obolibrary.org/obo/MS_1001811	15	day	UO	http://purl.obolibrary.org/obo/UO_0000033
CT__68	Rattus norvegicus	NCBITAXON	http://purl.obolibrary.org/obo/NCBITaxon_10116	heart	BTO	http://purl.obolibrary.org/obo/BTO_0000562	Crl:WI(Han)	RS	http://purl.obolibrary.org/obo/RS_0001833	experimental sample	CHMO	http://purl.obolibrary.org/obo/CHMO_0002746	Sample collection	CT__68	rat_cardiac_tissue			68			Sunitinib	NCIT	http://purl.obolibrary.org/obo/NCIT_C71622	15	day	UO	http://purl.obolibrary.org/obo/UO_0000033
CT__33	Rattus norvegicus	NCBITAXON	http://purl.obolibrary.org/obo/NCBITaxon_10116	heart	BTO	http://purl.obolibrary.org/obo/BTO_0000562	Crl:WI(Han)	RS	http://purl.obolibrary.org/obo/RS_0001833	experimental sample	CHMO	http://purl.obolibrary.org/obo/CHMO_0002746	Sample collection	CT__33	rat_cardiac_tissue			33			KU60648			4	day	UO	http://purl.obolibrary.org/obo/UO_0000033
CT__QC11	Rattus norvegicus	NCBITAXON	http://purl.obolibrary.org/obo/NCBITaxon_10116	heart	BTO	http://purl.obolibrary.org/obo/BTO_0000562	Crl:WI(Han)	RS	http://purl.obolibrary.org/obo/RS_0001833	pooled quality control sample			Sample collection	CT__QC11	rat_cardiac_tissue										day	UO	http://purl.obolibrary.org/obo/UO_0000033
CT__70	Rattus norvegicus	NCBITAXON	http://purl.obolibrary.org/obo/NCBITaxon_10116	heart	BTO	http://purl.obolibrary.org/obo/BTO_0000562	Crl:WI(Han)	RS	http://purl.obolibrary.org/obo/RS_0001833	experimental sample	CHMO	http://purl.obolibrary.org/obo/CHMO_0002746	Sample collection	CT__70	rat_cardiac_tissue			70			Sunitinib	NCIT	http://purl.obolibrary.org/obo/NCIT_C71622	15	day	UO	http://purl.obolibrary.org/obo/UO_0000033
CT__26	Rattus norvegicus	NCBITAXON	http://purl.obolibrary.org/obo/NCBITaxon_10116	heart	BTO	http://purl.obolibrary.org/obo/BTO_0000562	Crl:WI(Han)	RS	http://purl.obolibrary.org/obo/RS_0001833	experimental sample	CHMO	http://purl.obolibrary.org/obo/CHMO_0002746	Sample collection	CT__26	rat_cardiac_tissue			26			experimental condition 'control'	MS	http://purl.obolibrary.org/obo/MS_1001811	4	day	UO	http://purl.obolibrary.org/obo/UO_0000033
CT__65	Rattus norvegicus	NCBITAXON	http://purl.obolibrary.org/obo/NCBITaxon_10116	heart	BTO	http://purl.obolibrary.org/obo/BTO_0000562	Crl:WI(Han)	RS	http://purl.obolibrary.org/obo/RS_0001833	experimental sample	CHMO	http://purl.obolibrary.org/obo/CHMO_0002746	Sample collection	CT__65	rat_cardiac_tissue			65			experimental condition 'control'	MS	http://purl.obolibrary.org/obo/MS_1001811	15	day	UO	http://purl.obolibrary.org/obo/UO_0000033
CT__35	Rattus norvegicus	NCBITAXON	http://purl.obolibrary.org/obo/NCBITaxon_10116	heart	BTO	http://purl.obolibrary.org/obo/BTO_0000562	Crl:WI(Han)	RS	http://purl.obolibrary.org/obo/RS_0001833	experimental sample	CHMO	http://purl.obolibrary.org/obo/CHMO_0002746	Sample collection	CT__35	rat_cardiac_tissue			35			KU60648			4	day	UO	http://purl.obolibrary.org/obo/UO_0000033
CT__QC12	Rattus norvegicus	NCBITAXON	http://purl.obolibrary.org/obo/NCBITaxon_10116	heart	BTO	http://purl.obolibrary.org/obo/BTO_0000562	Crl:WI(Han)	RS	http://purl.obolibrary.org/obo/RS_0001833	pooled quality control sample			Sample collection	CT__QC12	rat_cardiac_tissue										day	UO	http://purl.obolibrary.org/obo/UO_0000033
CT__61	Rattus norvegicus	NCBITAXON	http://purl.obolibrary.org/obo/NCBITaxon_10116	heart	BTO	http://purl.obolibrary.org/obo/BTO_0000562	Crl:WI(Han)	RS	http://purl.obolibrary.org/obo/RS_0001833	experimental sample	CHMO	http://purl.obolibrary.org/obo/CHMO_0002746	Sample collection	CT__61	rat_cardiac_tissue			61			experimental condition 'control'	MS	http://purl.obolibrary.org/obo/MS_1001811	15	day	UO	http://purl.obolibrary.org/obo/UO_0000033
CT__30	Rattus norvegicus	NCBITAXON	http://purl.obolibrary.org/obo/NCBITaxon_10116	heart	BTO	http://purl.obolibrary.org/obo/BTO_0000562	Crl:WI(Han)	RS	http://purl.obolibrary.org/obo/RS_0001833	experimental sample	CHMO	http://purl.obolibrary.org/obo/CHMO_0002746	Sample collection	CT__30	rat_cardiac_tissue			30			experimental condition 'control'	MS	http://purl.obolibrary.org/obo/MS_1001811	4	day	UO	http://purl.obolibrary.org/obo/UO_0000033
CT__64	Rattus norvegicus	NCBITAXON	http://purl.obolibrary.org/obo/NCBITaxon_10116	heart	BTO	http://purl.obolibrary.org/obo/BTO_0000562	Crl:WI(Han)	RS	http://purl.obolibrary.org/obo/RS_0001833	experimental sample	CHMO	http://purl.obolibrary.org/obo/CHMO_0002746	Sample collection	CT__64	rat_cardiac_tissue			64			experimental condition 'control'	MS	http://purl.obolibrary.org/obo/MS_1001811	15	day	UO	http://purl.obolibrary.org/obo/UO_0000033
CT__67	Rattus norvegicus	NCBITAXON	http://purl.obolibrary.org/obo/NCBITaxon_10116	heart	BTO	http://purl.obolibrary.org/obo/BTO_0000562	Crl:WI(Han)	RS	http://purl.obolibrary.org/obo/RS_0001833	experimental sample	CHMO	http://purl.obolibrary.org/obo/CHMO_0002746	Sample collection	CT__67	rat_cardiac_tissue			67			Sunitinib	NCIT	http://purl.obolibrary.org/obo/NCIT_C71622	15	day	UO	http://purl.obolibrary.org/obo/UO_0000033
CT__QC13	Rattus norvegicus	NCBITAXON	http://purl.obolibrary.org/obo/NCBITaxon_10116	heart	BTO	http://purl.obolibrary.org/obo/BTO_0000562	Crl:WI(Han)	RS	http://purl.obolibrary.org/obo/RS_0001833	pooled quality control sample			Sample collection	CT__QC13	rat_cardiac_tissue										day	UO	http://purl.obolibrary.org/obo/UO_0000033
CT__27	Rattus norvegicus	NCBITAXON	http://purl.obolibrary.org/obo/NCBITaxon_10116	heart	BTO	http://purl.obolibrary.org/obo/BTO_0000562	Crl:WI(Han)	RS	http://purl.obolibrary.org/obo/RS_0001833	experimental sample	CHMO	http://purl.obolibrary.org/obo/CHMO_0002746	Sample collection	CT__27	rat_cardiac_tissue			27			experimental condition 'control'	MS	http://purl.obolibrary.org/obo/MS_1001811	4	day	UO	http://purl.obolibrary.org/obo/UO_0000033
CT__62	Rattus norvegicus	NCBITAXON	http://purl.obolibrary.org/obo/NCBITaxon_10116	heart	BTO	http://purl.obolibrary.org/obo/BTO_0000562	Crl:WI(Han)	RS	http://purl.obolibrary.org/obo/RS_0001833	experimental sample	CHMO	http://purl.obolibrary.org/obo/CHMO_0002746	Sample collection	CT__62	rat_cardiac_tissue			62			experimental condition 'control'	MS	http://purl.obolibrary.org/obo/MS_1001811	15	day	UO	http://purl.obolibrary.org/obo/UO_0000033
CT__34	Rattus norvegicus	NCBITAXON	http://purl.obolibrary.org/obo/NCBITaxon_10116	heart	BTO	http://purl.obolibrary.org/obo/BTO_0000562	Crl:WI(Han)	RS	http://purl.obolibrary.org/obo/RS_0001833	experimental sample	CHMO	http://purl.obolibrary.org/obo/CHMO_0002746	Sample collection	CT__34	rat_cardiac_tissue			34			KU60648			4	day	UO	http://purl.obolibrary.org/obo/UO_0000033
CT__69	Rattus norvegicus	NCBITAXON	http://purl.obolibrary.org/obo/NCBITaxon_10116	heart	BTO	http://purl.obolibrary.org/obo/BTO_0000562	Crl:WI(Han)	RS	http://purl.obolibrary.org/obo/RS_0001833	experimental sample	CHMO	http://purl.obolibrary.org/obo/CHMO_0002746	Sample collection	CT__69	rat_cardiac_tissue			69			Sunitinib	NCIT	http://purl.obolibrary.org/obo/NCIT_C71622	15	day	UO	http://purl.obolibrary.org/obo/UO_0000033
CT__QC14	Rattus norvegicus	NCBITAXON	http://purl.obolibrary.org/obo/NCBITaxon_10116	heart	BTO	http://purl.obolibrary.org/obo/BTO_0000562	Crl:WI(Han)	RS	http://purl.obolibrary.org/obo/RS_0001833	pooled quality control sample			Sample collection	CT__QC14	rat_cardiac_tissue										day	UO	http://purl.obolibrary.org/obo/UO_0000033
CT__31	Rattus norvegicus	NCBITAXON	http://purl.obolibrary.org/obo/NCBITaxon_10116	heart	BTO	http://purl.obolibrary.org/obo/BTO_0000562	Crl:WI(Han)	RS	http://purl.obolibrary.org/obo/RS_0001833	experimental sample	CHMO	http://purl.obolibrary.org/obo/CHMO_0002746	Sample collection	CT__31	rat_cardiac_tissue			31			KU60648			4	day	UO	http://purl.obolibrary.org/obo/UO_0000033
CT__29	Rattus norvegicus	NCBITAXON	http://purl.obolibrary.org/obo/NCBITaxon_10116	heart	BTO	http://purl.obolibrary.org/obo/BTO_0000562	Crl:WI(Han)	RS	http://purl.obolibrary.org/obo/RS_0001833	experimental sample	CHMO	http://purl.obolibrary.org/obo/CHMO_0002746	Sample collection	CT__29	rat_cardiac_tissue			29			experimental condition 'control'	MS	http://purl.obolibrary.org/obo/MS_1001811	4	day	UO	http://purl.obolibrary.org/obo/UO_0000033
CT__66	Rattus norvegicus	NCBITAXON	http://purl.obolibrary.org/obo/NCBITaxon_10116	heart	BTO	http://purl.obolibrary.org/obo/BTO_0000562	Crl:WI(Han)	RS	http://purl.obolibrary.org/obo/RS_0001833	experimental sample	CHMO	http://purl.obolibrary.org/obo/CHMO_0002746	Sample collection	CT__66	rat_cardiac_tissue			66			Sunitinib	NCIT	http://purl.obolibrary.org/obo/NCIT_C71622	15	day	UO	http://purl.obolibrary.org/obo/UO_0000033
CT__32	Rattus norvegicus	NCBITAXON	http://purl.obolibrary.org/obo/NCBITaxon_10116	heart	BTO	http://purl.obolibrary.org/obo/BTO_0000562	Crl:WI(Han)	RS	http://purl.obolibrary.org/obo/RS_0001833	experimental sample	CHMO	http://purl.obolibrary.org/obo/CHMO_0002746	Sample collection	CT__32	rat_cardiac_tissue			32			KU60648			4	day	UO	http://purl.obolibrary.org/obo/UO_0000033
CT__QC15	Rattus norvegicus	NCBITAXON	http://purl.obolibrary.org/obo/NCBITaxon_10116	heart	BTO	http://purl.obolibrary.org/obo/BTO_0000562	Crl:WI(Han)	RS	http://purl.obolibrary.org/obo/RS_0001833	pooled quality control sample			Sample collection	CT__QC15	rat_cardiac_tissue										day	UO	http://purl.obolibrary.org/obo/UO_0000033
CT__QC16	Rattus norvegicus	NCBITAXON	http://purl.obolibrary.org/obo/NCBITaxon_10116	heart	BTO	http://purl.obolibrary.org/obo/BTO_0000562	Crl:WI(Han)	RS	http://purl.obolibrary.org/obo/RS_0001833	pooled quality control sample			Sample collection	CT__QC16	rat_cardiac_tissue										day	UO	http://purl.obolibrary.org/obo/UO_0000033
CT__extract_blank_end	blank			blank						experimental blank	MTBLS	http://www.ebi.ac.uk/metabolights/ontology/MTBLS_000218	Sample collection	CT__extract_blank_end	rat_cardiac_tissue										day	UO	http://purl.obolibrary.org/obo/UO_0000033
CT__Sunitinib_new_MSMS	reference compound	BAO	http://www.bioassayontology.org/bao#BAO_0002092	pure substance	CHEBI	http://purl.obolibrary.org/obo/CHEBI_60003				reference compound	MSIO	http://purl.obolibrary.org/obo/MSIO_0000023	Sample collection	CT__Sunitinib_new_MSMS	rat_cardiac_tissue										day	UO	http://purl.obolibrary.org/obo/UO_0000033
CT__AZ_compound_MSMS	reference compound	BAO	http://www.bioassayontology.org/bao#BAO_0002092	pure substance	CHEBI	http://purl.obolibrary.org/obo/CHEBI_60003				reference compound	MSIO	http://purl.obolibrary.org/obo/MSIO_0000023	Sample collection	CT__AZ_compound_MSMS	rat_cardiac_tissue										day	UO	http://purl.obolibrary.org/obo/UO_0000033
CT__68_SUN_Heart_1	Rattus norvegicus	NCBITAXON	http://purl.obolibrary.org/obo/NCBITaxon_10116	heart	BTO	http://purl.obolibrary.org/obo/BTO_0000562	Crl:WI(Han)	RS	http://purl.obolibrary.org/obo/RS_0001833	experimental sample	CHMO	http://purl.obolibrary.org/obo/CHMO_0002746	Sample collection	CT__68_SUN_Heart_1	rat_cardiac_tissue			68			Sunitinib	NCIT	http://purl.obolibrary.org/obo/NCIT_C71622	15	day	UO	http://purl.obolibrary.org/obo/UO_0000033
CT__68_SUN_Heart_2	Rattus norvegicus	NCBITAXON	http://purl.obolibrary.org/obo/NCBITaxon_10116	heart	BTO	http://purl.obolibrary.org/obo/BTO_0000562	Crl:WI(Han)	RS	http://purl.obolibrary.org/obo/RS_0001833	experimental sample	CHMO	http://purl.obolibrary.org/obo/CHMO_0002746	Sample collection	CT__68_SUN_Heart_2	rat_cardiac_tissue			68			Sunitinib	NCIT	http://purl.obolibrary.org/obo/NCIT_C71622	15	day	UO	http://purl.obolibrary.org/obo/UO_0000033
CT__68_SUN_Heart_3	Rattus norvegicus	NCBITAXON	http://purl.obolibrary.org/obo/NCBITaxon_10116	heart	BTO	http://purl.obolibrary.org/obo/BTO_0000562	Crl:WI(Han)	RS	http://purl.obolibrary.org/obo/RS_0001833	experimental sample	CHMO	http://purl.obolibrary.org/obo/CHMO_0002746	Sample collection	CT__68_SUN_Heart_3	rat_cardiac_tissue			68			Sunitinib	NCIT	http://purl.obolibrary.org/obo/NCIT_C71622	15	day	UO	http://purl.obolibrary.org/obo/UO_0000033
CT__67_SUN_Heart_1	Rattus norvegicus	NCBITAXON	http://purl.obolibrary.org/obo/NCBITaxon_10116	heart	BTO	http://purl.obolibrary.org/obo/BTO_0000562	Crl:WI(Han)	RS	http://purl.obolibrary.org/obo/RS_0001833	experimental sample	CHMO	http://purl.obolibrary.org/obo/CHMO_0002746	Sample collection	CT__67_SUN_Heart_1	rat_cardiac_tissue			67			Sunitinib	NCIT	http://purl.obolibrary.org/obo/NCIT_C71622	15	day	UO	http://purl.obolibrary.org/obo/UO_0000033
CT__67_SUN_Heart_2	Rattus norvegicus	NCBITAXON	http://purl.obolibrary.org/obo/NCBITaxon_10116	heart	BTO	http://purl.obolibrary.org/obo/BTO_0000562	Crl:WI(Han)	RS	http://purl.obolibrary.org/obo/RS_0001833	experimental sample	CHMO	http://purl.obolibrary.org/obo/CHMO_0002746	Sample collection	CT__67_SUN_Heart_2	rat_cardiac_tissue			67			Sunitinib	NCIT	http://purl.obolibrary.org/obo/NCIT_C71622	15	day	UO	http://purl.obolibrary.org/obo/UO_0000033
CT__67_SUN_Heart_3	Rattus norvegicus	NCBITAXON	http://purl.obolibrary.org/obo/NCBITaxon_10116	heart	BTO	http://purl.obolibrary.org/obo/BTO_0000562	Crl:WI(Han)	RS	http://purl.obolibrary.org/obo/RS_0001833	experimental sample	CHMO	http://purl.obolibrary.org/obo/CHMO_0002746	Sample collection	CT__67_SUN_Heart_3	rat_cardiac_tissue			67			Sunitinib	NCIT	http://purl.obolibrary.org/obo/NCIT_C71622	15	day	UO	http://purl.obolibrary.org/obo/UO_0000033
CT__70_SUN_Heart_1	Rattus norvegicus	NCBITAXON	http://purl.obolibrary.org/obo/NCBITaxon_10116	heart	BTO	http://purl.obolibrary.org/obo/BTO_0000562	Crl:WI(Han)	RS	http://purl.obolibrary.org/obo/RS_0001833	experimental sample	CHMO	http://purl.obolibrary.org/obo/CHMO_0002746	Sample collection	CT__70_SUN_Heart_1	rat_cardiac_tissue			70			Sunitinib	NCIT	http://purl.obolibrary.org/obo/NCIT_C71622	15	day	UO	http://purl.obolibrary.org/obo/UO_0000033
CT__70_SUN_Heart_2	Rattus norvegicus	NCBITAXON	http://purl.obolibrary.org/obo/NCBITaxon_10116	heart	BTO	http://purl.obolibrary.org/obo/BTO_0000562	Crl:WI(Han)	RS	http://purl.obolibrary.org/obo/RS_0001833	experimental sample	CHMO	http://purl.obolibrary.org/obo/CHMO_0002746	Sample collection	CT__70_SUN_Heart_2	rat_cardiac_tissue			70			Sunitinib	NCIT	http://purl.obolibrary.org/obo/NCIT_C71622	15	day	UO	http://purl.obolibrary.org/obo/UO_0000033
CT__70_SUN_Heart_3	Rattus norvegicus	NCBITAXON	http://purl.obolibrary.org/obo/NCBITaxon_10116	heart	BTO	http://purl.obolibrary.org/obo/BTO_0000562	Crl:WI(Han)	RS	http://purl.obolibrary.org/obo/RS_0001833	experimental sample	CHMO	http://purl.obolibrary.org/obo/CHMO_0002746	Sample collection	CT__70_SUN_Heart_3	rat_cardiac_tissue			70			Sunitinib	NCIT	http://purl.obolibrary.org/obo/NCIT_C71622	15	day	UO	http://purl.obolibrary.org/obo/UO_0000033
CT__34_AZ_Heart_1	Rattus norvegicus	NCBITAXON	http://purl.obolibrary.org/obo/NCBITaxon_10116	heart	BTO	http://purl.obolibrary.org/obo/BTO_0000562	Crl:WI(Han)	RS	http://purl.obolibrary.org/obo/RS_0001833	experimental sample	CHMO	http://purl.obolibrary.org/obo/CHMO_0002746	Sample collection	CT__34_AZ_Heart_1	rat_cardiac_tissue			34			KU60648			4	day	UO	http://purl.obolibrary.org/obo/UO_0000033
CT__34_AZ_Heart_2	Rattus norvegicus	NCBITAXON	http://purl.obolibrary.org/obo/NCBITaxon_10116	heart	BTO	http://purl.obolibrary.org/obo/BTO_0000562	Crl:WI(Han)	RS	http://purl.obolibrary.org/obo/RS_0001833	experimental sample	CHMO	http://purl.obolibrary.org/obo/CHMO_0002746	Sample collection	CT__34_AZ_Heart_2	rat_cardiac_tissue			34			KU60648			4	day	UO	http://purl.obolibrary.org/obo/UO_0000033
CT__34_AZ_Heart_3	Rattus norvegicus	NCBITAXON	http://purl.obolibrary.org/obo/NCBITaxon_10116	heart	BTO	http://purl.obolibrary.org/obo/BTO_0000562	Crl:WI(Han)	RS	http://purl.obolibrary.org/obo/RS_0001833	experimental sample	CHMO	http://purl.obolibrary.org/obo/CHMO_0002746	Sample collection	CT__34_AZ_Heart_3	rat_cardiac_tissue			34			KU60648			4	day	UO	http://purl.obolibrary.org/obo/UO_0000033
CT__34_AZ_Heart_4	Rattus norvegicus	NCBITAXON	http://purl.obolibrary.org/obo/NCBITaxon_10116	heart	BTO	http://purl.obolibrary.org/obo/BTO_0000562	Crl:WI(Han)	RS	http://purl.obolibrary.org/obo/RS_0001833	experimental sample	CHMO	http://purl.obolibrary.org/obo/CHMO_0002746	Sample collection	CT__34_AZ_Heart_4	rat_cardiac_tissue			34			KU60648			4	day	UO	http://purl.obolibrary.org/obo/UO_0000033
CT__34_AZ_Heart_5	Rattus norvegicus	NCBITAXON	http://purl.obolibrary.org/obo/NCBITaxon_10116	heart	BTO	http://purl.obolibrary.org/obo/BTO_0000562	Crl:WI(Han)	RS	http://purl.obolibrary.org/obo/RS_0001833	experimental sample	CHMO	http://purl.obolibrary.org/obo/CHMO_0002746	Sample collection	CT__34_AZ_Heart_5	rat_cardiac_tissue			34			KU60648			4	day	UO	http://purl.obolibrary.org/obo/UO_0000033
CT__33_AZ_Heart_1	Rattus norvegicus	NCBITAXON	http://purl.obolibrary.org/obo/NCBITaxon_10116	heart	BTO	http://purl.obolibrary.org/obo/BTO_0000562	Crl:WI(Han)	RS	http://purl.obolibrary.org/obo/RS_0001833	experimental sample	CHMO	http://purl.obolibrary.org/obo/CHMO_0002746	Sample collection	CT__33_AZ_Heart_1	rat_cardiac_tissue			33			KU60648			4	day	UO	http://purl.obolibrary.org/obo/UO_0000033
CT__33_AZ_Heart_2	Rattus norvegicus	NCBITAXON	http://purl.obolibrary.org/obo/NCBITaxon_10116	heart	BTO	http://purl.obolibrary.org/obo/BTO_0000562	Crl:WI(Han)	RS	http://purl.obolibrary.org/obo/RS_0001833	experimental sample	CHMO	http://purl.obolibrary.org/obo/CHMO_0002746	Sample collection	CT__33_AZ_Heart_2	rat_cardiac_tissue			33			KU60648			4	day	UO	http://purl.obolibrary.org/obo/UO_0000033
CT__33_AZ_Heart_3	Rattus norvegicus	NCBITAXON	http://purl.obolibrary.org/obo/NCBITaxon_10116	heart	BTO	http://purl.obolibrary.org/obo/BTO_0000562	Crl:WI(Han)	RS	http://purl.obolibrary.org/obo/RS_0001833	experimental sample	CHMO	http://purl.obolibrary.org/obo/CHMO_0002746	Sample collection	CT__33_AZ_Heart_3	rat_cardiac_tissue			33			KU60648			4	day	UO	http://purl.obolibrary.org/obo/UO_0000033
CT__33_AZ_Heart_4	Rattus norvegicus	NCBITAXON	http://purl.obolibrary.org/obo/NCBITaxon_10116	heart	BTO	http://purl.obolibrary.org/obo/BTO_0000562	Crl:WI(Han)	RS	http://purl.obolibrary.org/obo/RS_0001833	experimental sample	CHMO	http://purl.obolibrary.org/obo/CHMO_0002746	Sample collection	CT__33_AZ_Heart_4	rat_cardiac_tissue			33			KU60648			4	day	UO	http://purl.obolibrary.org/obo/UO_0000033
CT__33_AZ_Heart_5	Rattus norvegicus	NCBITAXON	http://purl.obolibrary.org/obo/NCBITaxon_10116	heart	BTO	http://purl.obolibrary.org/obo/BTO_0000562	Crl:WI(Han)	RS	http://purl.obolibrary.org/obo/RS_0001833	experimental sample	CHMO	http://purl.obolibrary.org/obo/CHMO_0002746	Sample collection	CT__33_AZ_Heart_5	rat_cardiac_tissue			33			KU60648			4	day	UO	http://purl.obolibrary.org/obo/UO_0000033
CT__32_AZ_Heart_1	Rattus norvegicus	NCBITAXON	http://purl.obolibrary.org/obo/NCBITaxon_10116	heart	BTO	http://purl.obolibrary.org/obo/BTO_0000562	Crl:WI(Han)	RS	http://purl.obolibrary.org/obo/RS_0001833	experimental sample	CHMO	http://purl.obolibrary.org/obo/CHMO_0002746	Sample collection	CT__32_AZ_Heart_1	rat_cardiac_tissue			32			KU60648			4	day	UO	http://purl.obolibrary.org/obo/UO_0000033
CT__32_AZ_Heart_2	Rattus norvegicus	NCBITAXON	http://purl.obolibrary.org/obo/NCBITaxon_10116	heart	BTO	http://purl.obolibrary.org/obo/BTO_0000562	Crl:WI(Han)	RS	http://purl.obolibrary.org/obo/RS_0001833	experimental sample	CHMO	http://purl.obolibrary.org/obo/CHMO_0002746	Sample collection	CT__32_AZ_Heart_2	rat_cardiac_tissue			32			KU60648			4	day	UO	http://purl.obolibrary.org/obo/UO_0000033
CT__32_AZ_Heart_3	Rattus norvegicus	NCBITAXON	http://purl.obolibrary.org/obo/NCBITaxon_10116	heart	BTO	http://purl.obolibrary.org/obo/BTO_0000562	Crl:WI(Han)	RS	http://purl.obolibrary.org/obo/RS_0001833	experimental sample	CHMO	http://purl.obolibrary.org/obo/CHMO_0002746	Sample collection	CT__32_AZ_Heart_3	rat_cardiac_tissue			32			KU60648			4	day	UO	http://purl.obolibrary.org/obo/UO_0000033
CT__32_AZ_Heart_4	Rattus norvegicus	NCBITAXON	http://purl.obolibrary.org/obo/NCBITaxon_10116	heart	BTO	http://purl.obolibrary.org/obo/BTO_0000562	Crl:WI(Han)	RS	http://purl.obolibrary.org/obo/RS_0001833	experimental sample	CHMO	http://purl.obolibrary.org/obo/CHMO_0002746	Sample collection	CT__32_AZ_Heart_4	rat_cardiac_tissue			32			KU60648			4	day	UO	http://purl.obolibrary.org/obo/UO_0000033
CT__32_AZ_Heart_5	Rattus norvegicus	NCBITAXON	http://purl.obolibrary.org/obo/NCBITaxon_10116	heart	BTO	http://purl.obolibrary.org/obo/BTO_0000562	Crl:WI(Han)	RS	http://purl.obolibrary.org/obo/RS_0001833	experimental sample	CHMO	http://purl.obolibrary.org/obo/CHMO_0002746	Sample collection	CT__32_AZ_Heart_5	rat_cardiac_tissue			32			KU60648			4	day	UO	http://purl.obolibrary.org/obo/UO_0000033
PS__QC01	Rattus norvegicus	NCBITAXON	http://purl.obolibrary.org/obo/NCBITaxon_10116	blood plasma	BTO	http://purl.obolibrary.org/obo/BTO_0000131	Crl:WI(Han)	RS	http://purl.obolibrary.org/obo/RS_0001833	pooled quality control sample			Sample collection	PS__QC01	rat_plasma_sunitinib										day	UO	http://purl.obolibrary.org/obo/UO_0000033
PS__QC02	Rattus norvegicus	NCBITAXON	http://purl.obolibrary.org/obo/NCBITaxon_10116	blood plasma	BTO	http://purl.obolibrary.org/obo/BTO_0000131	Crl:WI(Han)	RS	http://purl.obolibrary.org/obo/RS_0001833	pooled quality control sample			Sample collection	PS__QC02	rat_plasma_sunitinib										day	UO	http://purl.obolibrary.org/obo/UO_0000033
PS__QC03	Rattus norvegicus	NCBITAXON	http://purl.obolibrary.org/obo/NCBITaxon_10116	blood plasma	BTO	http://purl.obolibrary.org/obo/BTO_0000131	Crl:WI(Han)	RS	http://purl.obolibrary.org/obo/RS_0001833	pooled quality control sample			Sample collection	PS__QC03	rat_plasma_sunitinib										day	UO	http://purl.obolibrary.org/obo/UO_0000033
PS__QC04	Rattus norvegicus	NCBITAXON	http://purl.obolibrary.org/obo/NCBITaxon_10116	blood plasma	BTO	http://purl.obolibrary.org/obo/BTO_0000131	Crl:WI(Han)	RS	http://purl.obolibrary.org/obo/RS_0001833	pooled quality control sample			Sample collection	PS__QC04	rat_plasma_sunitinib										day	UO	http://purl.obolibrary.org/obo/UO_0000033
PS__Extract_blank_start	blank			blank						experimental blank	MTBLS	http://www.ebi.ac.uk/metabolights/ontology/MTBLS_000218	Sample collection	PS__Extract_blank_start	rat_plasma_sunitinib										day	UO	http://purl.obolibrary.org/obo/UO_0000033
PS__QC05	Rattus norvegicus	NCBITAXON	http://purl.obolibrary.org/obo/NCBITaxon_10116	blood plasma	BTO	http://purl.obolibrary.org/obo/BTO_0000131	Crl:WI(Han)	RS	http://purl.obolibrary.org/obo/RS_0001833	pooled quality control sample			Sample collection	PS__QC05	rat_plasma_sunitinib										day	UO	http://purl.obolibrary.org/obo/UO_0000033
PS__QC06_MSMS	Rattus norvegicus	NCBITAXON	http://purl.obolibrary.org/obo/NCBITaxon_10116	blood plasma	BTO	http://purl.obolibrary.org/obo/BTO_0000131	Crl:WI(Han)	RS	http://purl.obolibrary.org/obo/RS_0001833	pooled quality control sample			Sample collection	PS__QC06_MSMS	rat_plasma_sunitinib										day	UO	http://purl.obolibrary.org/obo/UO_0000033
PS__QC07_MSMS	Rattus norvegicus	NCBITAXON	http://purl.obolibrary.org/obo/NCBITaxon_10116	blood plasma	BTO	http://purl.obolibrary.org/obo/BTO_0000131	Crl:WI(Han)	RS	http://purl.obolibrary.org/obo/RS_0001833	pooled quality control sample			Sample collection	PS__QC07_MSMS	rat_plasma_sunitinib										day	UO	http://purl.obolibrary.org/obo/UO_0000033
PS__QC08_MSMS	Rattus norvegicus	NCBITAXON	http://purl.obolibrary.org/obo/NCBITaxon_10116	blood plasma	BTO	http://purl.obolibrary.org/obo/BTO_0000131	Crl:WI(Han)	RS	http://purl.obolibrary.org/obo/RS_0001833	pooled quality control sample			Sample collection	PS__QC08_MSMS	rat_plasma_sunitinib										day	UO	http://purl.obolibrary.org/obo/UO_0000033
PS__QC09	Rattus norvegicus	NCBITAXON	http://purl.obolibrary.org/obo/NCBITaxon_10116	blood plasma	BTO	http://purl.obolibrary.org/obo/BTO_0000131	Crl:WI(Han)	RS	http://purl.obolibrary.org/obo/RS_0001833	pooled quality control sample			Sample collection	PS__QC09	rat_plasma_sunitinib										day	UO	http://purl.obolibrary.org/obo/UO_0000033
PS__QC10	Rattus norvegicus	NCBITAXON	http://purl.obolibrary.org/obo/NCBITaxon_10116	blood plasma	BTO	http://purl.obolibrary.org/obo/BTO_0000131	Crl:WI(Han)	RS	http://purl.obolibrary.org/obo/RS_0001833	pooled quality control sample			Sample collection	PS__QC10	rat_plasma_sunitinib										day	UO	http://purl.obolibrary.org/obo/UO_0000033
PS__AZ_136	Rattus norvegicus	NCBITAXON	http://purl.obolibrary.org/obo/NCBITaxon_10116	blood plasma	BTO	http://purl.obolibrary.org/obo/BTO_0000131	Crl:WI(Han)	RS	http://purl.obolibrary.org/obo/RS_0001833	experimental sample	CHMO	http://purl.obolibrary.org/obo/CHMO_0002746	Sample collection	PS__AZ_136	rat_plasma_sunitinib			48			experimental condition 'control'	MS	http://purl.obolibrary.org/obo/MS_1001811	15	day	UO	http://purl.obolibrary.org/obo/UO_0000033
PS__AZ_83	Rattus norvegicus	NCBITAXON	http://purl.obolibrary.org/obo/NCBITaxon_10116	blood plasma	BTO	http://purl.obolibrary.org/obo/BTO_0000131	Crl:WI(Han)	RS	http://purl.obolibrary.org/obo/RS_0001833	experimental sample	CHMO	http://purl.obolibrary.org/obo/CHMO_0002746	Sample collection	PS__AZ_83	rat_plasma_sunitinib			63			experimental condition 'control'	MS	http://purl.obolibrary.org/obo/MS_1001811	2	day	UO	http://purl.obolibrary.org/obo/UO_0000033
PS__AZ_102	Rattus norvegicus	NCBITAXON	http://purl.obolibrary.org/obo/NCBITaxon_10116	blood plasma	BTO	http://purl.obolibrary.org/obo/BTO_0000131	Crl:WI(Han)	RS	http://purl.obolibrary.org/obo/RS_0001833	experimental sample	CHMO	http://purl.obolibrary.org/obo/CHMO_0002746	Sample collection	PS__AZ_102	rat_plasma_sunitinib			66			Sunitinib	NCIT	http://purl.obolibrary.org/obo/NCIT_C71622	8	day	UO	http://purl.obolibrary.org/obo/UO_0000033
PS__QC11	Rattus norvegicus	NCBITAXON	http://purl.obolibrary.org/obo/NCBITaxon_10116	blood plasma	BTO	http://purl.obolibrary.org/obo/BTO_0000131	Crl:WI(Han)	RS	http://purl.obolibrary.org/obo/RS_0001833	pooled quality control sample			Sample collection	PS__QC11	rat_plasma_sunitinib										day	UO	http://purl.obolibrary.org/obo/UO_0000033
PS__AZ_75	Rattus norvegicus	NCBITAXON	http://purl.obolibrary.org/obo/NCBITaxon_10116	blood plasma	BTO	http://purl.obolibrary.org/obo/BTO_0000131	Crl:WI(Han)	RS	http://purl.obolibrary.org/obo/RS_0001833	experimental sample	CHMO	http://purl.obolibrary.org/obo/CHMO_0002746	Sample collection	PS__AZ_75	rat_plasma_sunitinib			69			Sunitinib	NCIT	http://purl.obolibrary.org/obo/NCIT_C71622	2	day	UO	http://purl.obolibrary.org/obo/UO_0000033
PS__AZ_87	Rattus norvegicus	NCBITAXON	http://purl.obolibrary.org/obo/NCBITaxon_10116	blood plasma	BTO	http://purl.obolibrary.org/obo/BTO_0000131	Crl:WI(Han)	RS	http://purl.obolibrary.org/obo/RS_0001833	experimental sample	CHMO	http://purl.obolibrary.org/obo/CHMO_0002746	Sample collection	PS__AZ_87	rat_plasma_sunitinib			54			Sunitinib	NCIT	http://purl.obolibrary.org/obo/NCIT_C71622	15	day	UO	http://purl.obolibrary.org/obo/UO_0000033
PS__AZ_121	Rattus norvegicus	NCBITAXON	http://purl.obolibrary.org/obo/NCBITaxon_10116	blood plasma	BTO	http://purl.obolibrary.org/obo/BTO_0000131	Crl:WI(Han)	RS	http://purl.obolibrary.org/obo/RS_0001833	experimental sample	CHMO	http://purl.obolibrary.org/obo/CHMO_0002746	Sample collection	PS__AZ_121	rat_plasma_sunitinib			50			experimental condition 'control'	MS	http://purl.obolibrary.org/obo/MS_1001811	4	day	UO	http://purl.obolibrary.org/obo/UO_0000033
PS__AZ_91	Rattus norvegicus	NCBITAXON	http://purl.obolibrary.org/obo/NCBITaxon_10116	blood plasma	BTO	http://purl.obolibrary.org/obo/BTO_0000131	Crl:WI(Han)	RS	http://purl.obolibrary.org/obo/RS_0001833	experimental sample	CHMO	http://purl.obolibrary.org/obo/CHMO_0002746	Sample collection	PS__AZ_91	rat_plasma_sunitinib			53			Sunitinib	NCIT	http://purl.obolibrary.org/obo/NCIT_C71622	4	day	UO	http://purl.obolibrary.org/obo/UO_0000033
PS__QC12	Rattus norvegicus	NCBITAXON	http://purl.obolibrary.org/obo/NCBITaxon_10116	blood plasma	BTO	http://purl.obolibrary.org/obo/BTO_0000131	Crl:WI(Han)	RS	http://purl.obolibrary.org/obo/RS_0001833	pooled quality control sample			Sample collection	PS__QC12	rat_plasma_sunitinib										day	UO	http://purl.obolibrary.org/obo/UO_0000033
PS__AZ_111	Rattus norvegicus	NCBITAXON	http://purl.obolibrary.org/obo/NCBITaxon_10116	blood plasma	BTO	http://purl.obolibrary.org/obo/BTO_0000131	Crl:WI(Han)	RS	http://purl.obolibrary.org/obo/RS_0001833	experimental sample	CHMO	http://purl.obolibrary.org/obo/CHMO_0002746	Sample collection	PS__AZ_111	rat_plasma_sunitinib			62			experimental condition 'control'	MS	http://purl.obolibrary.org/obo/MS_1001811	8	day	UO	http://purl.obolibrary.org/obo/UO_0000033
PS__AZ_94	Rattus norvegicus	NCBITAXON	http://purl.obolibrary.org/obo/NCBITaxon_10116	blood plasma	BTO	http://purl.obolibrary.org/obo/BTO_0000131	Crl:WI(Han)	RS	http://purl.obolibrary.org/obo/RS_0001833	experimental sample	CHMO	http://purl.obolibrary.org/obo/CHMO_0002746	Sample collection	PS__AZ_94	rat_plasma_sunitinib			50			experimental condition 'control'	MS	http://purl.obolibrary.org/obo/MS_1001811	15	day	UO	http://purl.obolibrary.org/obo/UO_0000033
PS__AZ_79	Rattus norvegicus	NCBITAXON	http://purl.obolibrary.org/obo/NCBITaxon_10116	blood plasma	BTO	http://purl.obolibrary.org/obo/BTO_0000131	Crl:WI(Han)	RS	http://purl.obolibrary.org/obo/RS_0001833	experimental sample	CHMO	http://purl.obolibrary.org/obo/CHMO_0002746	Sample collection	PS__AZ_79	rat_plasma_sunitinib			51			Sunitinib	NCIT	http://purl.obolibrary.org/obo/NCIT_C71622	1	day	UO	http://purl.obolibrary.org/obo/UO_0000033
PS__QC13	Rattus norvegicus	NCBITAXON	http://purl.obolibrary.org/obo/NCBITaxon_10116	blood plasma	BTO	http://purl.obolibrary.org/obo/BTO_0000131	Crl:WI(Han)	RS	http://purl.obolibrary.org/obo/RS_0001833	pooled quality control sample			Sample collection	PS__QC13	rat_plasma_sunitinib										day	UO	http://purl.obolibrary.org/obo/UO_0000033
PS__AZ_130	Rattus norvegicus	NCBITAXON	http://purl.obolibrary.org/obo/NCBITaxon_10116	blood plasma	BTO	http://purl.obolibrary.org/obo/BTO_0000131	Crl:WI(Han)	RS	http://purl.obolibrary.org/obo/RS_0001833	experimental sample	CHMO	http://purl.obolibrary.org/obo/CHMO_0002746	Sample collection	PS__AZ_130	rat_plasma_sunitinib			47			experimental condition 'control'	MS	http://purl.obolibrary.org/obo/MS_1001811	1	day	UO	http://purl.obolibrary.org/obo/UO_0000033
PS__AZ_66	Rattus norvegicus	NCBITAXON	http://purl.obolibrary.org/obo/NCBITaxon_10116	blood plasma	BTO	http://purl.obolibrary.org/obo/BTO_0000131	Crl:WI(Han)	RS	http://purl.obolibrary.org/obo/RS_0001833	experimental sample	CHMO	http://purl.obolibrary.org/obo/CHMO_0002746	Sample collection	PS__AZ_66	rat_plasma_sunitinib			67			Sunitinib	NCIT	http://purl.obolibrary.org/obo/NCIT_C71622	2	day	UO	http://purl.obolibrary.org/obo/UO_0000033
PS__AZ_134	Rattus norvegicus	NCBITAXON	http://purl.obolibrary.org/obo/NCBITaxon_10116	blood plasma	BTO	http://purl.obolibrary.org/obo/BTO_0000131	Crl:WI(Han)	RS	http://purl.obolibrary.org/obo/RS_0001833	experimental sample	CHMO	http://purl.obolibrary.org/obo/CHMO_0002746	Sample collection	PS__AZ_134	rat_plasma_sunitinib			64			experimental condition 'control'	MS	http://purl.obolibrary.org/obo/MS_1001811	2	day	UO	http://purl.obolibrary.org/obo/UO_0000033
PS__AZ_115	Rattus norvegicus	NCBITAXON	http://purl.obolibrary.org/obo/NCBITaxon_10116	blood plasma	BTO	http://purl.obolibrary.org/obo/BTO_0000131	Crl:WI(Han)	RS	http://purl.obolibrary.org/obo/RS_0001833	experimental sample	CHMO	http://purl.obolibrary.org/obo/CHMO_0002746	Sample collection	PS__AZ_115	rat_plasma_sunitinib			49			experimental condition 'control'	MS	http://purl.obolibrary.org/obo/MS_1001811	4	day	UO	http://purl.obolibrary.org/obo/UO_0000033
PS__QC14	Rattus norvegicus	NCBITAXON	http://purl.obolibrary.org/obo/NCBITaxon_10116	blood plasma	BTO	http://purl.obolibrary.org/obo/BTO_0000131	Crl:WI(Han)	RS	http://purl.obolibrary.org/obo/RS_0001833	pooled quality control sample			Sample collection	PS__QC14	rat_plasma_sunitinib										day	UO	http://purl.obolibrary.org/obo/UO_0000033
PS__AZ_74	Rattus norvegicus	NCBITAXON	http://purl.obolibrary.org/obo/NCBITaxon_10116	blood plasma	BTO	http://purl.obolibrary.org/obo/BTO_0000131	Crl:WI(Han)	RS	http://purl.obolibrary.org/obo/RS_0001833	experimental sample	CHMO	http://purl.obolibrary.org/obo/CHMO_0002746	Sample collection	PS__AZ_74	rat_plasma_sunitinib			63			experimental condition 'control'	MS	http://purl.obolibrary.org/obo/MS_1001811	8	day	UO	http://purl.obolibrary.org/obo/UO_0000033
PS__AZ_95	Rattus norvegicus	NCBITAXON	http://purl.obolibrary.org/obo/NCBITaxon_10116	blood plasma	BTO	http://purl.obolibrary.org/obo/BTO_0000131	Crl:WI(Han)	RS	http://purl.obolibrary.org/obo/RS_0001833	experimental sample	CHMO	http://purl.obolibrary.org/obo/CHMO_0002746	Sample collection	PS__AZ_95	rat_plasma_sunitinib			52			Sunitinib	NCIT	http://purl.obolibrary.org/obo/NCIT_C71622	1	day	UO	http://purl.obolibrary.org/obo/UO_0000033
PS__AZ_114	Rattus norvegicus	NCBITAXON	http://purl.obolibrary.org/obo/NCBITaxon_10116	blood plasma	BTO	http://purl.obolibrary.org/obo/BTO_0000131	Crl:WI(Han)	RS	http://purl.obolibrary.org/obo/RS_0001833	experimental sample	CHMO	http://purl.obolibrary.org/obo/CHMO_0002746	Sample collection	PS__AZ_114	rat_plasma_sunitinib			46			experimental condition 'control'	MS	http://purl.obolibrary.org/obo/MS_1001811	4	day	UO	http://purl.obolibrary.org/obo/UO_0000033
PS__AZ_106	Rattus norvegicus	NCBITAXON	http://purl.obolibrary.org/obo/NCBITaxon_10116	blood plasma	BTO	http://purl.obolibrary.org/obo/BTO_0000131	Crl:WI(Han)	RS	http://purl.obolibrary.org/obo/RS_0001833	experimental sample	CHMO	http://purl.obolibrary.org/obo/CHMO_0002746	Sample collection	PS__AZ_106	rat_plasma_sunitinib			67			Sunitinib	NCIT	http://purl.obolibrary.org/obo/NCIT_C71622	8	day	UO	http://purl.obolibrary.org/obo/UO_0000033
PS__QC15	Rattus norvegicus	NCBITAXON	http://purl.obolibrary.org/obo/NCBITaxon_10116	blood plasma	BTO	http://purl.obolibrary.org/obo/BTO_0000131	Crl:WI(Han)	RS	http://purl.obolibrary.org/obo/RS_0001833	pooled quality control sample			Sample collection	PS__QC15	rat_plasma_sunitinib										day	UO	http://purl.obolibrary.org/obo/UO_0000033
PS__AZ_82	Rattus norvegicus	NCBITAXON	http://purl.obolibrary.org/obo/NCBITaxon_10116	blood plasma	BTO	http://purl.obolibrary.org/obo/BTO_0000131	Crl:WI(Han)	RS	http://purl.obolibrary.org/obo/RS_0001833	experimental sample	CHMO	http://purl.obolibrary.org/obo/CHMO_0002746	Sample collection	PS__AZ_82	rat_plasma_sunitinib			61			experimental condition 'control'	MS	http://purl.obolibrary.org/obo/MS_1001811	8	day	UO	http://purl.obolibrary.org/obo/UO_0000033
PS__AZ_120	Rattus norvegicus	NCBITAXON	http://purl.obolibrary.org/obo/NCBITaxon_10116	blood plasma	BTO	http://purl.obolibrary.org/obo/BTO_0000131	Crl:WI(Han)	RS	http://purl.obolibrary.org/obo/RS_0001833	experimental sample	CHMO	http://purl.obolibrary.org/obo/CHMO_0002746	Sample collection	PS__AZ_120	rat_plasma_sunitinib			55			Sunitinib	NCIT	http://purl.obolibrary.org/obo/NCIT_C71622	4	day	UO	http://purl.obolibrary.org/obo/UO_0000033
PS__AZ_78	Rattus norvegicus	NCBITAXON	http://purl.obolibrary.org/obo/NCBITaxon_10116	blood plasma	BTO	http://purl.obolibrary.org/obo/BTO_0000131	Crl:WI(Han)	RS	http://purl.obolibrary.org/obo/RS_0001833	experimental sample	CHMO	http://purl.obolibrary.org/obo/CHMO_0002746	Sample collection	PS__AZ_78	rat_plasma_sunitinib			47			experimental condition 'control'	MS	http://purl.obolibrary.org/obo/MS_1001811	15	day	UO	http://purl.obolibrary.org/obo/UO_0000033
PS__AZ_116	Rattus norvegicus	NCBITAXON	http://purl.obolibrary.org/obo/NCBITaxon_10116	blood plasma	BTO	http://purl.obolibrary.org/obo/BTO_0000131	Crl:WI(Han)	RS	http://purl.obolibrary.org/obo/RS_0001833	experimental sample	CHMO	http://purl.obolibrary.org/obo/CHMO_0002746	Sample collection	PS__AZ_116	rat_plasma_sunitinib			54			Sunitinib	NCIT	http://purl.obolibrary.org/obo/NCIT_C71622	1	day	UO	http://purl.obolibrary.org/obo/UO_0000033
PS__AZ_69	Rattus norvegicus	NCBITAXON	http://purl.obolibrary.org/obo/NCBITaxon_10116	blood plasma	BTO	http://purl.obolibrary.org/obo/BTO_0000131	Crl:WI(Han)	RS	http://purl.obolibrary.org/obo/RS_0001833	experimental sample	CHMO	http://purl.obolibrary.org/obo/CHMO_0002746	Sample collection	PS__AZ_69	rat_plasma_sunitinib			64			experimental condition 'control'	MS	http://purl.obolibrary.org/obo/MS_1001811	8	day	UO	http://purl.obolibrary.org/obo/UO_0000033
PS__QC16	Rattus norvegicus	NCBITAXON	http://purl.obolibrary.org/obo/NCBITaxon_10116	blood plasma	BTO	http://purl.obolibrary.org/obo/BTO_0000131	Crl:WI(Han)	RS	http://purl.obolibrary.org/obo/RS_0001833	pooled quality control sample			Sample collection	PS__QC16	rat_plasma_sunitinib										day	UO	http://purl.obolibrary.org/obo/UO_0000033
PS__AZ_129	Rattus norvegicus	NCBITAXON	http://purl.obolibrary.org/obo/NCBITaxon_10116	blood plasma	BTO	http://purl.obolibrary.org/obo/BTO_0000131	Crl:WI(Han)	RS	http://purl.obolibrary.org/obo/RS_0001833	experimental sample	CHMO	http://purl.obolibrary.org/obo/CHMO_0002746	Sample collection	PS__AZ_129	rat_plasma_sunitinib			68			Sunitinib	NCIT	http://purl.obolibrary.org/obo/NCIT_C71622	15	day	UO	http://purl.obolibrary.org/obo/UO_0000033
PS__AZ_61	Rattus norvegicus	NCBITAXON	http://purl.obolibrary.org/obo/NCBITaxon_10116	blood plasma	BTO	http://purl.obolibrary.org/obo/BTO_0000131	Crl:WI(Han)	RS	http://purl.obolibrary.org/obo/RS_0001833	experimental sample	CHMO	http://purl.obolibrary.org/obo/CHMO_0002746	Sample collection	PS__AZ_61	rat_plasma_sunitinib			48			experimental condition 'control'	MS	http://purl.obolibrary.org/obo/MS_1001811	1	day	UO	http://purl.obolibrary.org/obo/UO_0000033
PS__AZ_133	Rattus norvegicus	NCBITAXON	http://purl.obolibrary.org/obo/NCBITaxon_10116	blood plasma	BTO	http://purl.obolibrary.org/obo/BTO_0000131	Crl:WI(Han)	RS	http://purl.obolibrary.org/obo/RS_0001833	experimental sample	CHMO	http://purl.obolibrary.org/obo/CHMO_0002746	Sample collection	PS__AZ_133	rat_plasma_sunitinib			66			Sunitinib	NCIT	http://purl.obolibrary.org/obo/NCIT_C71622	15	day	UO	http://purl.obolibrary.org/obo/UO_0000033
PS__QC17	Rattus norvegicus	NCBITAXON	http://purl.obolibrary.org/obo/NCBITaxon_10116	blood plasma	BTO	http://purl.obolibrary.org/obo/BTO_0000131	Crl:WI(Han)	RS	http://purl.obolibrary.org/obo/RS_0001833	pooled quality control sample			Sample collection	PS__QC17	rat_plasma_sunitinib										day	UO	http://purl.obolibrary.org/obo/UO_0000033
PS__AZ_137	Rattus norvegicus	NCBITAXON	http://purl.obolibrary.org/obo/NCBITaxon_10116	blood plasma	BTO	http://purl.obolibrary.org/obo/BTO_0000131	Crl:WI(Han)	RS	http://purl.obolibrary.org/obo/RS_0001833	experimental sample	CHMO	http://purl.obolibrary.org/obo/CHMO_0002746	Sample collection	PS__AZ_137	rat_plasma_sunitinib			51			Sunitinib	NCIT	http://purl.obolibrary.org/obo/NCIT_C71622	4	day	UO	http://purl.obolibrary.org/obo/UO_0000033
PS__AZ_110	Rattus norvegicus	NCBITAXON	http://purl.obolibrary.org/obo/NCBITaxon_10116	blood plasma	BTO	http://purl.obolibrary.org/obo/BTO_0000131	Crl:WI(Han)	RS	http://purl.obolibrary.org/obo/RS_0001833	experimental sample	CHMO	http://purl.obolibrary.org/obo/CHMO_0002746	Sample collection	PS__AZ_110	rat_plasma_sunitinib			62			experimental condition 'control'	MS	http://purl.obolibrary.org/obo/MS_1001811	15	day	UO	http://purl.obolibrary.org/obo/UO_0000033
PS__AZ_86	Rattus norvegicus	NCBITAXON	http://purl.obolibrary.org/obo/NCBITaxon_10116	blood plasma	BTO	http://purl.obolibrary.org/obo/BTO_0000131	Crl:WI(Han)	RS	http://purl.obolibrary.org/obo/RS_0001833	experimental sample	CHMO	http://purl.obolibrary.org/obo/CHMO_0002746	Sample collection	PS__AZ_86	rat_plasma_sunitinib			67			Sunitinib	NCIT	http://purl.obolibrary.org/obo/NCIT_C71622	15	day	UO	http://purl.obolibrary.org/obo/UO_0000033
PS__AZ_99	Rattus norvegicus	NCBITAXON	http://purl.obolibrary.org/obo/NCBITaxon_10116	blood plasma	BTO	http://purl.obolibrary.org/obo/BTO_0000131	Crl:WI(Han)	RS	http://purl.obolibrary.org/obo/RS_0001833	experimental sample	CHMO	http://purl.obolibrary.org/obo/CHMO_0002746	Sample collection	PS__AZ_99	rat_plasma_sunitinib			46			experimental condition 'control'	MS	http://purl.obolibrary.org/obo/MS_1001811	1	day	UO	http://purl.obolibrary.org/obo/UO_0000033
PS__AZ_132	Rattus norvegicus	NCBITAXON	http://purl.obolibrary.org/obo/NCBITaxon_10116	blood plasma	BTO	http://purl.obolibrary.org/obo/BTO_0000131	Crl:WI(Han)	RS	http://purl.obolibrary.org/obo/RS_0001833	experimental sample	CHMO	http://purl.obolibrary.org/obo/CHMO_0002746	Sample collection	PS__AZ_132	rat_plasma_sunitinib			55			Sunitinib	NCIT	http://purl.obolibrary.org/obo/NCIT_C71622	15	day	UO	http://purl.obolibrary.org/obo/UO_0000033
PS__QC18	Rattus norvegicus	NCBITAXON	http://purl.obolibrary.org/obo/NCBITaxon_10116	blood plasma	BTO	http://purl.obolibrary.org/obo/BTO_0000131	Crl:WI(Han)	RS	http://purl.obolibrary.org/obo/RS_0001833	pooled quality control sample			Sample collection	PS__QC18	rat_plasma_sunitinib										day	UO	http://purl.obolibrary.org/obo/UO_0000033
PS__AZ_113	Rattus norvegicus	NCBITAXON	http://purl.obolibrary.org/obo/NCBITaxon_10116	blood plasma	BTO	http://purl.obolibrary.org/obo/BTO_0000131	Crl:WI(Han)	RS	http://purl.obolibrary.org/obo/RS_0001833	experimental sample	CHMO	http://purl.obolibrary.org/obo/CHMO_0002746	Sample collection	PS__AZ_113	rat_plasma_sunitinib			63			experimental condition 'control'	MS	http://purl.obolibrary.org/obo/MS_1001811	15	day	UO	http://purl.obolibrary.org/obo/UO_0000033
PS__AZ_85	Rattus norvegicus	NCBITAXON	http://purl.obolibrary.org/obo/NCBITaxon_10116	blood plasma	BTO	http://purl.obolibrary.org/obo/BTO_0000131	Crl:WI(Han)	RS	http://purl.obolibrary.org/obo/RS_0001833	experimental sample	CHMO	http://purl.obolibrary.org/obo/CHMO_0002746	Sample collection	PS__AZ_85	rat_plasma_sunitinib			68			Sunitinib	NCIT	http://purl.obolibrary.org/obo/NCIT_C71622	8	day	UO	http://purl.obolibrary.org/obo/UO_0000033
PS__AZ_126	Rattus norvegicus	NCBITAXON	http://purl.obolibrary.org/obo/NCBITaxon_10116	blood plasma	BTO	http://purl.obolibrary.org/obo/BTO_0000131	Crl:WI(Han)	RS	http://purl.obolibrary.org/obo/RS_0001833	experimental sample	CHMO	http://purl.obolibrary.org/obo/CHMO_0002746	Sample collection	PS__AZ_126	rat_plasma_sunitinib			46			experimental condition 'control'	MS	http://purl.obolibrary.org/obo/MS_1001811	15	day	UO	http://purl.obolibrary.org/obo/UO_0000033
PS__QC19	Rattus norvegicus	NCBITAXON	http://purl.obolibrary.org/obo/NCBITaxon_10116	blood plasma	BTO	http://purl.obolibrary.org/obo/BTO_0000131	Crl:WI(Han)	RS	http://purl.obolibrary.org/obo/RS_0001833	pooled quality control sample			Sample collection	PS__QC19	rat_plasma_sunitinib										day	UO	http://purl.obolibrary.org/obo/UO_0000033
PS__AZ_70	Rattus norvegicus	NCBITAXON	http://purl.obolibrary.org/obo/NCBITaxon_10116	blood plasma	BTO	http://purl.obolibrary.org/obo/BTO_0000131	Crl:WI(Han)	RS	http://purl.obolibrary.org/obo/RS_0001833	experimental sample	CHMO	http://purl.obolibrary.org/obo/CHMO_0002746	Sample collection	PS__AZ_70	rat_plasma_sunitinib			47			experimental condition 'control'	MS	http://purl.obolibrary.org/obo/MS_1001811	4	day	UO	http://purl.obolibrary.org/obo/UO_0000033
PS__AZ_124	Rattus norvegicus	NCBITAXON	http://purl.obolibrary.org/obo/NCBITaxon_10116	blood plasma	BTO	http://purl.obolibrary.org/obo/BTO_0000131	Crl:WI(Han)	RS	http://purl.obolibrary.org/obo/RS_0001833	experimental sample	CHMO	http://purl.obolibrary.org/obo/CHMO_0002746	Sample collection	PS__AZ_124	rat_plasma_sunitinib			65			experimental condition 'control'	MS	http://purl.obolibrary.org/obo/MS_1001811	8	day	UO	http://purl.obolibrary.org/obo/UO_0000033
PS__AZ_62	Rattus norvegicus	NCBITAXON	http://purl.obolibrary.org/obo/NCBITaxon_10116	blood plasma	BTO	http://purl.obolibrary.org/obo/BTO_0000131	Crl:WI(Han)	RS	http://purl.obolibrary.org/obo/RS_0001833	experimental sample	CHMO	http://purl.obolibrary.org/obo/CHMO_0002746	Sample collection	PS__AZ_62	rat_plasma_sunitinib			70			Sunitinib	NCIT	http://purl.obolibrary.org/obo/NCIT_C71622	15	day	UO	http://purl.obolibrary.org/obo/UO_0000033
PS__AZ_81	Rattus norvegicus	NCBITAXON	http://purl.obolibrary.org/obo/NCBITaxon_10116	blood plasma	BTO	http://purl.obolibrary.org/obo/BTO_0000131	Crl:WI(Han)	RS	http://purl.obolibrary.org/obo/RS_0001833	experimental sample	CHMO	http://purl.obolibrary.org/obo/CHMO_0002746	Sample collection	PS__AZ_81	rat_plasma_sunitinib			65			experimental condition 'control'	MS	http://purl.obolibrary.org/obo/MS_1001811	15	day	UO	http://purl.obolibrary.org/obo/UO_0000033
PS__QC20	Rattus norvegicus	NCBITAXON	http://purl.obolibrary.org/obo/NCBITaxon_10116	blood plasma	BTO	http://purl.obolibrary.org/obo/BTO_0000131	Crl:WI(Han)	RS	http://purl.obolibrary.org/obo/RS_0001833	pooled quality control sample			Sample collection	PS__QC20	rat_plasma_sunitinib										day	UO	http://purl.obolibrary.org/obo/UO_0000033
PS__AZ_100	Rattus norvegicus	NCBITAXON	http://purl.obolibrary.org/obo/NCBITaxon_10116	blood plasma	BTO	http://purl.obolibrary.org/obo/BTO_0000131	Crl:WI(Han)	RS	http://purl.obolibrary.org/obo/RS_0001833	experimental sample	CHMO	http://purl.obolibrary.org/obo/CHMO_0002746	Sample collection	PS__AZ_100	rat_plasma_sunitinib			55			Sunitinib	NCIT	http://purl.obolibrary.org/obo/NCIT_C71622	1	day	UO	http://purl.obolibrary.org/obo/UO_0000033
PS__AZ_104	Rattus norvegicus	NCBITAXON	http://purl.obolibrary.org/obo/NCBITaxon_10116	blood plasma	BTO	http://purl.obolibrary.org/obo/BTO_0000131	Crl:WI(Han)	RS	http://purl.obolibrary.org/obo/RS_0001833	experimental sample	CHMO	http://purl.obolibrary.org/obo/CHMO_0002746	Sample collection	PS__AZ_104	rat_plasma_sunitinib			48			experimental condition 'control'	MS	http://purl.obolibrary.org/obo/MS_1001811	4	day	UO	http://purl.obolibrary.org/obo/UO_0000033
PS__AZ_77	Rattus norvegicus	NCBITAXON	http://purl.obolibrary.org/obo/NCBITaxon_10116	blood plasma	BTO	http://purl.obolibrary.org/obo/BTO_0000131	Crl:WI(Han)	RS	http://purl.obolibrary.org/obo/RS_0001833	experimental sample	CHMO	http://purl.obolibrary.org/obo/CHMO_0002746	Sample collection	PS__AZ_77	rat_plasma_sunitinib			69			Sunitinib	NCIT	http://purl.obolibrary.org/obo/NCIT_C71622	15	day	UO	http://purl.obolibrary.org/obo/UO_0000033
PS__AZ_89	Rattus norvegicus	NCBITAXON	http://purl.obolibrary.org/obo/NCBITaxon_10116	blood plasma	BTO	http://purl.obolibrary.org/obo/BTO_0000131	Crl:WI(Han)	RS	http://purl.obolibrary.org/obo/RS_0001833	experimental sample	CHMO	http://purl.obolibrary.org/obo/CHMO_0002746	Sample collection	PS__AZ_89	rat_plasma_sunitinib			61			experimental condition 'control'	MS	http://purl.obolibrary.org/obo/MS_1001811	2	day	UO	http://purl.obolibrary.org/obo/UO_0000033
PS__AZ_117	Rattus norvegicus	NCBITAXON	http://purl.obolibrary.org/obo/NCBITaxon_10116	blood plasma	BTO	http://purl.obolibrary.org/obo/BTO_0000131	Crl:WI(Han)	RS	http://purl.obolibrary.org/obo/RS_0001833	experimental sample	CHMO	http://purl.obolibrary.org/obo/CHMO_0002746	Sample collection	PS__AZ_117	rat_plasma_sunitinib			51			Sunitinib	NCIT	http://purl.obolibrary.org/obo/NCIT_C71622	15	day	UO	http://purl.obolibrary.org/obo/UO_0000033
PS__QC21	Rattus norvegicus	NCBITAXON	http://purl.obolibrary.org/obo/NCBITaxon_10116	blood plasma	BTO	http://purl.obolibrary.org/obo/BTO_0000131	Crl:WI(Han)	RS	http://purl.obolibrary.org/obo/RS_0001833	pooled quality control sample			Sample collection	PS__QC21	rat_plasma_sunitinib										day	UO	http://purl.obolibrary.org/obo/UO_0000033
PS__AZ_119	Rattus norvegicus	NCBITAXON	http://purl.obolibrary.org/obo/NCBITaxon_10116	blood plasma	BTO	http://purl.obolibrary.org/obo/BTO_0000131	Crl:WI(Han)	RS	http://purl.obolibrary.org/obo/RS_0001833	experimental sample	CHMO	http://purl.obolibrary.org/obo/CHMO_0002746	Sample collection	PS__AZ_119	rat_plasma_sunitinib			53			Sunitinib	NCIT	http://purl.obolibrary.org/obo/NCIT_C71622	1	day	UO	http://purl.obolibrary.org/obo/UO_0000033
PS__AZ_107	Rattus norvegicus	NCBITAXON	http://purl.obolibrary.org/obo/NCBITaxon_10116	blood plasma	BTO	http://purl.obolibrary.org/obo/BTO_0000131	Crl:WI(Han)	RS	http://purl.obolibrary.org/obo/RS_0001833	experimental sample	CHMO	http://purl.obolibrary.org/obo/CHMO_0002746	Sample collection	PS__AZ_107	rat_plasma_sunitinib			64			experimental condition 'control'	MS	http://purl.obolibrary.org/obo/MS_1001811	15	day	UO	http://purl.obolibrary.org/obo/UO_0000033
PS__AZ_109	Rattus norvegicus	NCBITAXON	http://purl.obolibrary.org/obo/NCBITaxon_10116	blood plasma	BTO	http://purl.obolibrary.org/obo/BTO_0000131	Crl:WI(Han)	RS	http://purl.obolibrary.org/obo/RS_0001833	experimental sample	CHMO	http://purl.obolibrary.org/obo/CHMO_0002746	Sample collection	PS__AZ_109	rat_plasma_sunitinib			70			Sunitinib	NCIT	http://purl.obolibrary.org/obo/NCIT_C71622	2	day	UO	http://purl.obolibrary.org/obo/UO_0000033
PS__AZ_71	Rattus norvegicus	NCBITAXON	http://purl.obolibrary.org/obo/NCBITaxon_10116	blood plasma	BTO	http://purl.obolibrary.org/obo/BTO_0000131	Crl:WI(Han)	RS	http://purl.obolibrary.org/obo/RS_0001833	experimental sample	CHMO	http://purl.obolibrary.org/obo/CHMO_0002746	Sample collection	PS__AZ_71	rat_plasma_sunitinib			65			experimental condition 'control'	MS	http://purl.obolibrary.org/obo/MS_1001811	2	day	UO	http://purl.obolibrary.org/obo/UO_0000033
PS__QC22	Rattus norvegicus	NCBITAXON	http://purl.obolibrary.org/obo/NCBITaxon_10116	blood plasma	BTO	http://purl.obolibrary.org/obo/BTO_0000131	Crl:WI(Han)	RS	http://purl.obolibrary.org/obo/RS_0001833	pooled quality control sample			Sample collection	PS__QC22	rat_plasma_sunitinib										day	UO	http://purl.obolibrary.org/obo/UO_0000033
PS__AZ_138	Rattus norvegicus	NCBITAXON	http://purl.obolibrary.org/obo/NCBITaxon_10116	blood plasma	BTO	http://purl.obolibrary.org/obo/BTO_0000131	Crl:WI(Han)	RS	http://purl.obolibrary.org/obo/RS_0001833	experimental sample	CHMO	http://purl.obolibrary.org/obo/CHMO_0002746	Sample collection	PS__AZ_138	rat_plasma_sunitinib			52			Sunitinib	NCIT	http://purl.obolibrary.org/obo/NCIT_C71622	4	day	UO	http://purl.obolibrary.org/obo/UO_0000033
PS__AZ_103	Rattus norvegicus	NCBITAXON	http://purl.obolibrary.org/obo/NCBITaxon_10116	blood plasma	BTO	http://purl.obolibrary.org/obo/BTO_0000131	Crl:WI(Han)	RS	http://purl.obolibrary.org/obo/RS_0001833	experimental sample	CHMO	http://purl.obolibrary.org/obo/CHMO_0002746	Sample collection	PS__AZ_103	rat_plasma_sunitinib			49			experimental condition 'control'	MS	http://purl.obolibrary.org/obo/MS_1001811	1	day	UO	http://purl.obolibrary.org/obo/UO_0000033
PS__AZ_76	Rattus norvegicus	NCBITAXON	http://purl.obolibrary.org/obo/NCBITaxon_10116	blood plasma	BTO	http://purl.obolibrary.org/obo/BTO_0000131	Crl:WI(Han)	RS	http://purl.obolibrary.org/obo/RS_0001833	experimental sample	CHMO	http://purl.obolibrary.org/obo/CHMO_0002746	Sample collection	PS__AZ_76	rat_plasma_sunitinib			62			experimental condition 'control'	MS	http://purl.obolibrary.org/obo/MS_1001811	2	day	UO	http://purl.obolibrary.org/obo/UO_0000033
PS__QC23	Rattus norvegicus	NCBITAXON	http://purl.obolibrary.org/obo/NCBITaxon_10116	blood plasma	BTO	http://purl.obolibrary.org/obo/BTO_0000131	Crl:WI(Han)	RS	http://purl.obolibrary.org/obo/RS_0001833	pooled quality control sample			Sample collection	PS__QC23	rat_plasma_sunitinib										day	UO	http://purl.obolibrary.org/obo/UO_0000033
PS__AZ_84	Rattus norvegicus	NCBITAXON	http://purl.obolibrary.org/obo/NCBITaxon_10116	blood plasma	BTO	http://purl.obolibrary.org/obo/BTO_0000131	Crl:WI(Han)	RS	http://purl.obolibrary.org/obo/RS_0001833	experimental sample	CHMO	http://purl.obolibrary.org/obo/CHMO_0002746	Sample collection	PS__AZ_84	rat_plasma_sunitinib			68			Sunitinib	NCIT	http://purl.obolibrary.org/obo/NCIT_C71622	2	day	UO	http://purl.obolibrary.org/obo/UO_0000033
PS__AZ_97	Rattus norvegicus	NCBITAXON	http://purl.obolibrary.org/obo/NCBITaxon_10116	blood plasma	BTO	http://purl.obolibrary.org/obo/BTO_0000131	Crl:WI(Han)	RS	http://purl.obolibrary.org/obo/RS_0001833	experimental sample	CHMO	http://purl.obolibrary.org/obo/CHMO_0002746	Sample collection	PS__AZ_97	rat_plasma_sunitinib			61			experimental condition 'control'	MS	http://purl.obolibrary.org/obo/MS_1001811	15	day	UO	http://purl.obolibrary.org/obo/UO_0000033
PS__AZ_72	Rattus norvegicus	NCBITAXON	http://purl.obolibrary.org/obo/NCBITaxon_10116	blood plasma	BTO	http://purl.obolibrary.org/obo/BTO_0000131	Crl:WI(Han)	RS	http://purl.obolibrary.org/obo/RS_0001833	experimental sample	CHMO	http://purl.obolibrary.org/obo/CHMO_0002746	Sample collection	PS__AZ_72	rat_plasma_sunitinib			70			Sunitinib	NCIT	http://purl.obolibrary.org/obo/NCIT_C71622	8	day	UO	http://purl.obolibrary.org/obo/UO_0000033
PS__AZ_101	Rattus norvegicus	NCBITAXON	http://purl.obolibrary.org/obo/NCBITaxon_10116	blood plasma	BTO	http://purl.obolibrary.org/obo/BTO_0000131	Crl:WI(Han)	RS	http://purl.obolibrary.org/obo/RS_0001833	experimental sample	CHMO	http://purl.obolibrary.org/obo/CHMO_0002746	Sample collection	PS__AZ_101	rat_plasma_sunitinib			53			Sunitinib	NCIT	http://purl.obolibrary.org/obo/NCIT_C71622	15	day	UO	http://purl.obolibrary.org/obo/UO_0000033
PS__QC24	Rattus norvegicus	NCBITAXON	http://purl.obolibrary.org/obo/NCBITaxon_10116	blood plasma	BTO	http://purl.obolibrary.org/obo/BTO_0000131	Crl:WI(Han)	RS	http://purl.obolibrary.org/obo/RS_0001833	pooled quality control sample			Sample collection	PS__QC24	rat_plasma_sunitinib										day	UO	http://purl.obolibrary.org/obo/UO_0000033
PS__AZ_90	Rattus norvegicus	NCBITAXON	http://purl.obolibrary.org/obo/NCBITaxon_10116	blood plasma	BTO	http://purl.obolibrary.org/obo/BTO_0000131	Crl:WI(Han)	RS	http://purl.obolibrary.org/obo/RS_0001833	experimental sample	CHMO	http://purl.obolibrary.org/obo/CHMO_0002746	Sample collection	PS__AZ_90	rat_plasma_sunitinib			49			experimental condition 'control'	MS	http://purl.obolibrary.org/obo/MS_1001811	15	day	UO	http://purl.obolibrary.org/obo/UO_0000033
PS__AZ_135	Rattus norvegicus	NCBITAXON	http://purl.obolibrary.org/obo/NCBITaxon_10116	blood plasma	BTO	http://purl.obolibrary.org/obo/BTO_0000131	Crl:WI(Han)	RS	http://purl.obolibrary.org/obo/RS_0001833	experimental sample	CHMO	http://purl.obolibrary.org/obo/CHMO_0002746	Sample collection	PS__AZ_135	rat_plasma_sunitinib			54			Sunitinib	NCIT	http://purl.obolibrary.org/obo/NCIT_C71622	4	day	UO	http://purl.obolibrary.org/obo/UO_0000033
PS__AZ_112	Rattus norvegicus	NCBITAXON	http://purl.obolibrary.org/obo/NCBITaxon_10116	blood plasma	BTO	http://purl.obolibrary.org/obo/BTO_0000131	Crl:WI(Han)	RS	http://purl.obolibrary.org/obo/RS_0001833	experimental sample	CHMO	http://purl.obolibrary.org/obo/CHMO_0002746	Sample collection	PS__AZ_112	rat_plasma_sunitinib			50			experimental condition 'control'	MS	http://purl.obolibrary.org/obo/MS_1001811	1	day	UO	http://purl.obolibrary.org/obo/UO_0000033
PS__QC25	Rattus norvegicus	NCBITAXON	http://purl.obolibrary.org/obo/NCBITaxon_10116	blood plasma	BTO	http://purl.obolibrary.org/obo/BTO_0000131	Crl:WI(Han)	RS	http://purl.obolibrary.org/obo/RS_0001833	pooled quality control sample			Sample collection	PS__QC25	rat_plasma_sunitinib										day	UO	http://purl.obolibrary.org/obo/UO_0000033
PS__AZ_80	Rattus norvegicus	NCBITAXON	http://purl.obolibrary.org/obo/NCBITaxon_10116	blood plasma	BTO	http://purl.obolibrary.org/obo/BTO_0000131	Crl:WI(Han)	RS	http://purl.obolibrary.org/obo/RS_0001833	experimental sample	CHMO	http://purl.obolibrary.org/obo/CHMO_0002746	Sample collection	PS__AZ_80	rat_plasma_sunitinib			69			Sunitinib	NCIT	http://purl.obolibrary.org/obo/NCIT_C71622	8	day	UO	http://purl.obolibrary.org/obo/UO_0000033
PS__AZ_108	Rattus norvegicus	NCBITAXON	http://purl.obolibrary.org/obo/NCBITaxon_10116	blood plasma	BTO	http://purl.obolibrary.org/obo/BTO_0000131	Crl:WI(Han)	RS	http://purl.obolibrary.org/obo/RS_0001833	experimental sample	CHMO	http://purl.obolibrary.org/obo/CHMO_0002746	Sample collection	PS__AZ_108	rat_plasma_sunitinib			66			Sunitinib	NCIT	http://purl.obolibrary.org/obo/NCIT_C71622	2	day	UO	http://purl.obolibrary.org/obo/UO_0000033
PS__QC26	Rattus norvegicus	NCBITAXON	http://purl.obolibrary.org/obo/NCBITaxon_10116	blood plasma	BTO	http://purl.obolibrary.org/obo/BTO_0000131	Crl:WI(Han)	RS	http://purl.obolibrary.org/obo/RS_0001833	pooled quality control sample			Sample collection	PS__QC26	rat_plasma_sunitinib										day	UO	http://purl.obolibrary.org/obo/UO_0000033
PS__QC27	Rattus norvegicus	NCBITAXON	http://purl.obolibrary.org/obo/NCBITaxon_10116	blood plasma	BTO	http://purl.obolibrary.org/obo/BTO_0000131	Crl:WI(Han)	RS	http://purl.obolibrary.org/obo/RS_0001833	pooled quality control sample			Sample collection	PS__QC27	rat_plasma_sunitinib										day	UO	http://purl.obolibrary.org/obo/UO_0000033
PS__Extract_blank_end	blank			blank						experimental blank	MTBLS	http://www.ebi.ac.uk/metabolights/ontology/MTBLS_000218	Sample collection	PS__Extract_blank_end	rat_plasma_sunitinib										day	UO	http://purl.obolibrary.org/obo/UO_0000033
PS__AZ_85_SUN_Serum_1	Rattus norvegicus	NCBITAXON	http://purl.obolibrary.org/obo/NCBITaxon_10116	blood plasma	BTO	http://purl.obolibrary.org/obo/BTO_0000131	Crl:WI(Han)	RS	http://purl.obolibrary.org/obo/RS_0001833	experimental sample	CHMO	http://purl.obolibrary.org/obo/CHMO_0002746	Sample collection	PS__AZ_85_SUN_Serum_1	rat_plasma_sunitinib			68			Sunitinib	NCIT	http://purl.obolibrary.org/obo/NCIT_C71622	8	day	UO	http://purl.obolibrary.org/obo/UO_0000033
PS__AZ_91_SUN_Serum_1	Rattus norvegicus	NCBITAXON	http://purl.obolibrary.org/obo/NCBITaxon_10116	blood plasma	BTO	http://purl.obolibrary.org/obo/BTO_0000131	Crl:WI(Han)	RS	http://purl.obolibrary.org/obo/RS_0001833	experimental sample	CHMO	http://purl.obolibrary.org/obo/CHMO_0002746	Sample collection	PS__AZ_91_SUN_Serum_1	rat_plasma_sunitinib			53			Sunitinib	NCIT	http://purl.obolibrary.org/obo/NCIT_C71622	4	day	UO	http://purl.obolibrary.org/obo/UO_0000033
PS__AZ_91_SUN_Serum_2	Rattus norvegicus	NCBITAXON	http://purl.obolibrary.org/obo/NCBITaxon_10116	blood plasma	BTO	http://purl.obolibrary.org/obo/BTO_0000131	Crl:WI(Han)	RS	http://purl.obolibrary.org/obo/RS_0001833	experimental sample	CHMO	http://purl.obolibrary.org/obo/CHMO_0002746	Sample collection	PS__AZ_91_SUN_Serum_2	rat_plasma_sunitinib			53			Sunitinib	NCIT	http://purl.obolibrary.org/obo/NCIT_C71622	4	day	UO	http://purl.obolibrary.org/obo/UO_0000033
PS__AZ_91_SUN_Serum_3	Rattus norvegicus	NCBITAXON	http://purl.obolibrary.org/obo/NCBITaxon_10116	blood plasma	BTO	http://purl.obolibrary.org/obo/BTO_0000131	Crl:WI(Han)	RS	http://purl.obolibrary.org/obo/RS_0001833	experimental sample	CHMO	http://purl.obolibrary.org/obo/CHMO_0002746	Sample collection	PS__AZ_91_SUN_Serum_3	rat_plasma_sunitinib			53			Sunitinib	NCIT	http://purl.obolibrary.org/obo/NCIT_C71622	4	day	UO	http://purl.obolibrary.org/obo/UO_0000033
PS__AZ_120_SUN_Serum_1	Rattus norvegicus	NCBITAXON	http://purl.obolibrary.org/obo/NCBITaxon_10116	blood plasma	BTO	http://purl.obolibrary.org/obo/BTO_0000131	Crl:WI(Han)	RS	http://purl.obolibrary.org/obo/RS_0001833	experimental sample	CHMO	http://purl.obolibrary.org/obo/CHMO_0002746	Sample collection	PS__AZ_120_SUN_Serum_1	rat_plasma_sunitinib			55			Sunitinib	NCIT	http://purl.obolibrary.org/obo/NCIT_C71622	4	day	UO	http://purl.obolibrary.org/obo/UO_0000033
PS__AZ_120_SUN_Serum_2	Rattus norvegicus	NCBITAXON	http://purl.obolibrary.org/obo/NCBITaxon_10116	blood plasma	BTO	http://purl.obolibrary.org/obo/BTO_0000131	Crl:WI(Han)	RS	http://purl.obolibrary.org/obo/RS_0001833	experimental sample	CHMO	http://purl.obolibrary.org/obo/CHMO_0002746	Sample collection	PS__AZ_120_SUN_Serum_2	rat_plasma_sunitinib			55			Sunitinib	NCIT	http://purl.obolibrary.org/obo/NCIT_C71622	4	day	UO	http://purl.obolibrary.org/obo/UO_0000033
PS__AZ_120_SUN_Serum_3	Rattus norvegicus	NCBITAXON	http://purl.obolibrary.org/obo/NCBITaxon_10116	blood plasma	BTO	http://purl.obolibrary.org/obo/BTO_0000131	Crl:WI(Han)	RS	http://purl.obolibrary.org/obo/RS_0001833	experimental sample	CHMO	http://purl.obolibrary.org/obo/CHMO_0002746	Sample collection	PS__AZ_120_SUN_Serum_3	rat_plasma_sunitinib			55			Sunitinib	NCIT	http://purl.obolibrary.org/obo/NCIT_C71622	4	day	UO	http://purl.obolibrary.org/obo/UO_0000033
PK__QC01	Rattus norvegicus	NCBITAXON	http://purl.obolibrary.org/obo/NCBITaxon_10116	blood plasma	BTO	http://purl.obolibrary.org/obo/BTO_0000131	Crl:WI(Han)	RS	http://purl.obolibrary.org/obo/RS_0001833	pooled quality control sample			Sample collection	PK__QC01	rat_plasma_KU60648										day	UO	http://purl.obolibrary.org/obo/UO_0000033
PK__QC02	Rattus norvegicus	NCBITAXON	http://purl.obolibrary.org/obo/NCBITaxon_10116	blood plasma	BTO	http://purl.obolibrary.org/obo/BTO_0000131	Crl:WI(Han)	RS	http://purl.obolibrary.org/obo/RS_0001833	pooled quality control sample			Sample collection	PK__QC02	rat_plasma_KU60648										day	UO	http://purl.obolibrary.org/obo/UO_0000033
PK__QC03	Rattus norvegicus	NCBITAXON	http://purl.obolibrary.org/obo/NCBITaxon_10116	blood plasma	BTO	http://purl.obolibrary.org/obo/BTO_0000131	Crl:WI(Han)	RS	http://purl.obolibrary.org/obo/RS_0001833	pooled quality control sample			Sample collection	PK__QC03	rat_plasma_KU60648										day	UO	http://purl.obolibrary.org/obo/UO_0000033
PK__QC04	Rattus norvegicus	NCBITAXON	http://purl.obolibrary.org/obo/NCBITaxon_10116	blood plasma	BTO	http://purl.obolibrary.org/obo/BTO_0000131	Crl:WI(Han)	RS	http://purl.obolibrary.org/obo/RS_0001833	pooled quality control sample			Sample collection	PK__QC04	rat_plasma_KU60648										day	UO	http://purl.obolibrary.org/obo/UO_0000033
PK__Extract_blank_start	blank			blank						experimental blank	MTBLS	http://www.ebi.ac.uk/metabolights/ontology/MTBLS_000218	Sample collection	PK__Extract_blank_start	rat_plasma_KU60648										day	UO	http://purl.obolibrary.org/obo/UO_0000033
PK__QC05	Rattus norvegicus	NCBITAXON	http://purl.obolibrary.org/obo/NCBITaxon_10116	blood plasma	BTO	http://purl.obolibrary.org/obo/BTO_0000131	Crl:WI(Han)	RS	http://purl.obolibrary.org/obo/RS_0001833	pooled quality control sample			Sample collection	PK__QC05	rat_plasma_KU60648										day	UO	http://purl.obolibrary.org/obo/UO_0000033
PK__QC06_MSMS	Rattus norvegicus	NCBITAXON	http://purl.obolibrary.org/obo/NCBITaxon_10116	blood plasma	BTO	http://purl.obolibrary.org/obo/BTO_0000131	Crl:WI(Han)	RS	http://purl.obolibrary.org/obo/RS_0001833	pooled quality control sample			Sample collection	PK__QC06_MSMS	rat_plasma_KU60648										day	UO	http://purl.obolibrary.org/obo/UO_0000033
PK__QC07_MSMS	Rattus norvegicus	NCBITAXON	http://purl.obolibrary.org/obo/NCBITaxon_10116	blood plasma	BTO	http://purl.obolibrary.org/obo/BTO_0000131	Crl:WI(Han)	RS	http://purl.obolibrary.org/obo/RS_0001833	pooled quality control sample			Sample collection	PK__QC07_MSMS	rat_plasma_KU60648										day	UO	http://purl.obolibrary.org/obo/UO_0000033
PK__QC08_MSMS	Rattus norvegicus	NCBITAXON	http://purl.obolibrary.org/obo/NCBITaxon_10116	blood plasma	BTO	http://purl.obolibrary.org/obo/BTO_0000131	Crl:WI(Han)	RS	http://purl.obolibrary.org/obo/RS_0001833	pooled quality control sample			Sample collection	PK__QC08_MSMS	rat_plasma_KU60648										day	UO	http://purl.obolibrary.org/obo/UO_0000033
PK__QC09	Rattus norvegicus	NCBITAXON	http://purl.obolibrary.org/obo/NCBITaxon_10116	blood plasma	BTO	http://purl.obolibrary.org/obo/BTO_0000131	Crl:WI(Han)	RS	http://purl.obolibrary.org/obo/RS_0001833	pooled quality control sample			Sample collection	PK__QC09	rat_plasma_KU60648										day	UO	http://purl.obolibrary.org/obo/UO_0000033
PK__QC10	Rattus norvegicus	NCBITAXON	http://purl.obolibrary.org/obo/NCBITaxon_10116	blood plasma	BTO	http://purl.obolibrary.org/obo/BTO_0000131	Crl:WI(Han)	RS	http://purl.obolibrary.org/obo/RS_0001833	pooled quality control sample			Sample collection	PK__QC10	rat_plasma_KU60648										day	UO	http://purl.obolibrary.org/obo/UO_0000033
PK__AZ_13	Rattus norvegicus	NCBITAXON	http://purl.obolibrary.org/obo/NCBITaxon_10116	blood plasma	BTO	http://purl.obolibrary.org/obo/BTO_0000131	Crl:WI(Han)	RS	http://purl.obolibrary.org/obo/RS_0001833	experimental sample	CHMO	http://purl.obolibrary.org/obo/CHMO_0002746	Sample collection	PK__AZ_13	rat_plasma_KU60648			43			KU60648			2	day	UO	http://purl.obolibrary.org/obo/UO_0000033
PK__AZ_21	Rattus norvegicus	NCBITAXON	http://purl.obolibrary.org/obo/NCBITaxon_10116	blood plasma	BTO	http://purl.obolibrary.org/obo/BTO_0000131	Crl:WI(Han)	RS	http://purl.obolibrary.org/obo/RS_0001833	experimental sample	CHMO	http://purl.obolibrary.org/obo/CHMO_0002746	Sample collection	PK__AZ_21	rat_plasma_KU60648			30			experimental condition 'control'	MS	http://purl.obolibrary.org/obo/MS_1001811	4	day	UO	http://purl.obolibrary.org/obo/UO_0000033
PK__AZ_54	Rattus norvegicus	NCBITAXON	http://purl.obolibrary.org/obo/NCBITaxon_10116	blood plasma	BTO	http://purl.obolibrary.org/obo/BTO_0000131	Crl:WI(Han)	RS	http://purl.obolibrary.org/obo/RS_0001833	experimental sample	CHMO	http://purl.obolibrary.org/obo/CHMO_0002746	Sample collection	PK__AZ_54	rat_plasma_KU60648			32			KU60648			1	day	UO	http://purl.obolibrary.org/obo/UO_0000033
PK__QC11	Rattus norvegicus	NCBITAXON	http://purl.obolibrary.org/obo/NCBITaxon_10116	blood plasma	BTO	http://purl.obolibrary.org/obo/BTO_0000131	Crl:WI(Han)	RS	http://purl.obolibrary.org/obo/RS_0001833	pooled quality control sample			Sample collection	PK__QC11	rat_plasma_KU60648										day	UO	http://purl.obolibrary.org/obo/UO_0000033
PK__AZ_26	Rattus norvegicus	NCBITAXON	http://purl.obolibrary.org/obo/NCBITaxon_10116	blood plasma	BTO	http://purl.obolibrary.org/obo/BTO_0000131	Crl:WI(Han)	RS	http://purl.obolibrary.org/obo/RS_0001833	experimental sample	CHMO	http://purl.obolibrary.org/obo/CHMO_0002746	Sample collection	PK__AZ_26	rat_plasma_KU60648			42			KU60648			4	day	UO	http://purl.obolibrary.org/obo/UO_0000033
PK__AZ_47	Rattus norvegicus	NCBITAXON	http://purl.obolibrary.org/obo/NCBITaxon_10116	blood plasma	BTO	http://purl.obolibrary.org/obo/BTO_0000131	Crl:WI(Han)	RS	http://purl.obolibrary.org/obo/RS_0001833	experimental sample	CHMO	http://purl.obolibrary.org/obo/CHMO_0002746	Sample collection	PK__AZ_47	rat_plasma_KU60648			28			experimental condition 'control'	MS	http://purl.obolibrary.org/obo/MS_1001811	4	day	UO	http://purl.obolibrary.org/obo/UO_0000033
PK__AZ_17	Rattus norvegicus	NCBITAXON	http://purl.obolibrary.org/obo/NCBITaxon_10116	blood plasma	BTO	http://purl.obolibrary.org/obo/BTO_0000131	Crl:WI(Han)	RS	http://purl.obolibrary.org/obo/RS_0001833	experimental sample	CHMO	http://purl.obolibrary.org/obo/CHMO_0002746	Sample collection	PK__AZ_17	rat_plasma_KU60648			39			experimental condition 'control'	MS	http://purl.obolibrary.org/obo/MS_1001811	4	day	UO	http://purl.obolibrary.org/obo/UO_0000033
PK__QC12	Rattus norvegicus	NCBITAXON	http://purl.obolibrary.org/obo/NCBITaxon_10116	blood plasma	BTO	http://purl.obolibrary.org/obo/BTO_0000131	Crl:WI(Han)	RS	http://purl.obolibrary.org/obo/RS_0001833	pooled quality control sample			Sample collection	PK__QC12	rat_plasma_KU60648										day	UO	http://purl.obolibrary.org/obo/UO_0000033
PK__AZ_41	Rattus norvegicus	NCBITAXON	http://purl.obolibrary.org/obo/NCBITaxon_10116	blood plasma	BTO	http://purl.obolibrary.org/obo/BTO_0000131	Crl:WI(Han)	RS	http://purl.obolibrary.org/obo/RS_0001833	experimental sample	CHMO	http://purl.obolibrary.org/obo/CHMO_0002746	Sample collection	PK__AZ_41	rat_plasma_KU60648			29			experimental condition 'control'	MS	http://purl.obolibrary.org/obo/MS_1001811	1	day	UO	http://purl.obolibrary.org/obo/UO_0000033
PK__AZ_27	Rattus norvegicus	NCBITAXON	http://purl.obolibrary.org/obo/NCBITaxon_10116	blood plasma	BTO	http://purl.obolibrary.org/obo/BTO_0000131	Crl:WI(Han)	RS	http://purl.obolibrary.org/obo/RS_0001833	experimental sample	CHMO	http://purl.obolibrary.org/obo/CHMO_0002746	Sample collection	PK__AZ_27	rat_plasma_KU60648			26			experimental condition 'control'	MS	http://purl.obolibrary.org/obo/MS_1001811	1	day	UO	http://purl.obolibrary.org/obo/UO_0000033
PK__AZ_34	Rattus norvegicus	NCBITAXON	http://purl.obolibrary.org/obo/NCBITaxon_10116	blood plasma	BTO	http://purl.obolibrary.org/obo/BTO_0000131	Crl:WI(Han)	RS	http://purl.obolibrary.org/obo/RS_0001833	experimental sample	CHMO	http://purl.obolibrary.org/obo/CHMO_0002746	Sample collection	PK__AZ_34	rat_plasma_KU60648			38			experimental condition 'control'	MS	http://purl.obolibrary.org/obo/MS_1001811	2	day	UO	http://purl.obolibrary.org/obo/UO_0000033
PK__QC13	Rattus norvegicus	NCBITAXON	http://purl.obolibrary.org/obo/NCBITaxon_10116	blood plasma	BTO	http://purl.obolibrary.org/obo/BTO_0000131	Crl:WI(Han)	RS	http://purl.obolibrary.org/obo/RS_0001833	pooled quality control sample			Sample collection	PK__QC13	rat_plasma_KU60648										day	UO	http://purl.obolibrary.org/obo/UO_0000033
PK__AZ_16	Rattus norvegicus	NCBITAXON	http://purl.obolibrary.org/obo/NCBITaxon_10116	blood plasma	BTO	http://purl.obolibrary.org/obo/BTO_0000131	Crl:WI(Han)	RS	http://purl.obolibrary.org/obo/RS_0001833	experimental sample	CHMO	http://purl.obolibrary.org/obo/CHMO_0002746	Sample collection	PK__AZ_16	rat_plasma_KU60648			41			KU60648			4	day	UO	http://purl.obolibrary.org/obo/UO_0000033
PK__AZ_37	Rattus norvegicus	NCBITAXON	http://purl.obolibrary.org/obo/NCBITaxon_10116	blood plasma	BTO	http://purl.obolibrary.org/obo/BTO_0000131	Crl:WI(Han)	RS	http://purl.obolibrary.org/obo/RS_0001833	experimental sample	CHMO	http://purl.obolibrary.org/obo/CHMO_0002746	Sample collection	PK__AZ_37	rat_plasma_KU60648			40			experimental condition 'control'	MS	http://purl.obolibrary.org/obo/MS_1001811	2	day	UO	http://purl.obolibrary.org/obo/UO_0000033
PK__AZ_11	Rattus norvegicus	NCBITAXON	http://purl.obolibrary.org/obo/NCBITaxon_10116	blood plasma	BTO	http://purl.obolibrary.org/obo/BTO_0000131	Crl:WI(Han)	RS	http://purl.obolibrary.org/obo/RS_0001833	experimental sample	CHMO	http://purl.obolibrary.org/obo/CHMO_0002746	Sample collection	PK__AZ_11	rat_plasma_KU60648			36			experimental condition 'control'	MS	http://purl.obolibrary.org/obo/MS_1001811	4	day	UO	http://purl.obolibrary.org/obo/UO_0000033
PK__QC14	Rattus norvegicus	NCBITAXON	http://purl.obolibrary.org/obo/NCBITaxon_10116	blood plasma	BTO	http://purl.obolibrary.org/obo/BTO_0000131	Crl:WI(Han)	RS	http://purl.obolibrary.org/obo/RS_0001833	pooled quality control sample			Sample collection	PK__QC14	rat_plasma_KU60648										day	UO	http://purl.obolibrary.org/obo/UO_0000033
PK__AZ_08	Rattus norvegicus	NCBITAXON	http://purl.obolibrary.org/obo/NCBITaxon_10116	blood plasma	BTO	http://purl.obolibrary.org/obo/BTO_0000131	Crl:WI(Han)	RS	http://purl.obolibrary.org/obo/RS_0001833	experimental sample	CHMO	http://purl.obolibrary.org/obo/CHMO_0002746	Sample collection	PK__AZ_08	rat_plasma_KU60648			41			KU60648			2	day	UO	http://purl.obolibrary.org/obo/UO_0000033
PK__AZ_32	Rattus norvegicus	NCBITAXON	http://purl.obolibrary.org/obo/NCBITaxon_10116	blood plasma	BTO	http://purl.obolibrary.org/obo/BTO_0000131	Crl:WI(Han)	RS	http://purl.obolibrary.org/obo/RS_0001833	experimental sample	CHMO	http://purl.obolibrary.org/obo/CHMO_0002746	Sample collection	PK__AZ_32	rat_plasma_KU60648			27			experimental condition 'control'	MS	http://purl.obolibrary.org/obo/MS_1001811	1	day	UO	http://purl.obolibrary.org/obo/UO_0000033
PK__AZ_43	Rattus norvegicus	NCBITAXON	http://purl.obolibrary.org/obo/NCBITaxon_10116	blood plasma	BTO	http://purl.obolibrary.org/obo/BTO_0000131	Crl:WI(Han)	RS	http://purl.obolibrary.org/obo/RS_0001833	experimental sample	CHMO	http://purl.obolibrary.org/obo/CHMO_0002746	Sample collection	PK__AZ_43	rat_plasma_KU60648			31			KU60648			1	day	UO	http://purl.obolibrary.org/obo/UO_0000033
PK__QC15	Rattus norvegicus	NCBITAXON	http://purl.obolibrary.org/obo/NCBITaxon_10116	blood plasma	BTO	http://purl.obolibrary.org/obo/BTO_0000131	Crl:WI(Han)	RS	http://purl.obolibrary.org/obo/RS_0001833	pooled quality control sample			Sample collection	PK__QC15	rat_plasma_KU60648										day	UO	http://purl.obolibrary.org/obo/UO_0000033
PK__AZ_02	Rattus norvegicus	NCBITAXON	http://purl.obolibrary.org/obo/NCBITaxon_10116	blood plasma	BTO	http://purl.obolibrary.org/obo/BTO_0000131	Crl:WI(Han)	RS	http://purl.obolibrary.org/obo/RS_0001833	experimental sample	CHMO	http://purl.obolibrary.org/obo/CHMO_0002746	Sample collection	PK__AZ_02	rat_plasma_KU60648			27			experimental condition 'control'	MS	http://purl.obolibrary.org/obo/MS_1001811	4	day	UO	http://purl.obolibrary.org/obo/UO_0000033
PK__AZ_39	Rattus norvegicus	NCBITAXON	http://purl.obolibrary.org/obo/NCBITaxon_10116	blood plasma	BTO	http://purl.obolibrary.org/obo/BTO_0000131	Crl:WI(Han)	RS	http://purl.obolibrary.org/obo/RS_0001833	experimental sample	CHMO	http://purl.obolibrary.org/obo/CHMO_0002746	Sample collection	PK__AZ_39	rat_plasma_KU60648			44			KU60648			2	day	UO	http://purl.obolibrary.org/obo/UO_0000033
PK__AZ_29	Rattus norvegicus	NCBITAXON	http://purl.obolibrary.org/obo/NCBITaxon_10116	blood plasma	BTO	http://purl.obolibrary.org/obo/BTO_0000131	Crl:WI(Han)	RS	http://purl.obolibrary.org/obo/RS_0001833	experimental sample	CHMO	http://purl.obolibrary.org/obo/CHMO_0002746	Sample collection	PK__AZ_29	rat_plasma_KU60648			38			experimental condition 'control'	MS	http://purl.obolibrary.org/obo/MS_1001811	4	day	UO	http://purl.obolibrary.org/obo/UO_0000033
PK__QC16	Rattus norvegicus	NCBITAXON	http://purl.obolibrary.org/obo/NCBITaxon_10116	blood plasma	BTO	http://purl.obolibrary.org/obo/BTO_0000131	Crl:WI(Han)	RS	http://purl.obolibrary.org/obo/RS_0001833	pooled quality control sample			Sample collection	PK__QC16	rat_plasma_KU60648										day	UO	http://purl.obolibrary.org/obo/UO_0000033
PK__AZ_48	Rattus norvegicus	NCBITAXON	http://purl.obolibrary.org/obo/NCBITaxon_10116	blood plasma	BTO	http://purl.obolibrary.org/obo/BTO_0000131	Crl:WI(Han)	RS	http://purl.obolibrary.org/obo/RS_0001833	experimental sample	CHMO	http://purl.obolibrary.org/obo/CHMO_0002746	Sample collection	PK__AZ_48	rat_plasma_KU60648			42			KU60648			2	day	UO	http://purl.obolibrary.org/obo/UO_0000033
PK__AZ_05	Rattus norvegicus	NCBITAXON	http://purl.obolibrary.org/obo/NCBITaxon_10116	blood plasma	BTO	http://purl.obolibrary.org/obo/BTO_0000131	Crl:WI(Han)	RS	http://purl.obolibrary.org/obo/RS_0001833	experimental sample	CHMO	http://purl.obolibrary.org/obo/CHMO_0002746	Sample collection	PK__AZ_05	rat_plasma_KU60648			43			KU60648			4	day	UO	http://purl.obolibrary.org/obo/UO_0000033
PK__AZ_22	Rattus norvegicus	NCBITAXON	http://purl.obolibrary.org/obo/NCBITaxon_10116	blood plasma	BTO	http://purl.obolibrary.org/obo/BTO_0000131	Crl:WI(Han)	RS	http://purl.obolibrary.org/obo/RS_0001833	experimental sample	CHMO	http://purl.obolibrary.org/obo/CHMO_0002746	Sample collection	PK__AZ_22	rat_plasma_KU60648			28			experimental condition 'control'	MS	http://purl.obolibrary.org/obo/MS_1001811	1	day	UO	http://purl.obolibrary.org/obo/UO_0000033
PK__AZ_38	Rattus norvegicus	NCBITAXON	http://purl.obolibrary.org/obo/NCBITaxon_10116	blood plasma	BTO	http://purl.obolibrary.org/obo/BTO_0000131	Crl:WI(Han)	RS	http://purl.obolibrary.org/obo/RS_0001833	experimental sample	CHMO	http://purl.obolibrary.org/obo/CHMO_0002746	Sample collection	PK__AZ_38	rat_plasma_KU60648			33			KU60648			4	day	UO	http://purl.obolibrary.org/obo/UO_0000033
PK__AZ_24	Rattus norvegicus	NCBITAXON	http://purl.obolibrary.org/obo/NCBITaxon_10116	blood plasma	BTO	http://purl.obolibrary.org/obo/BTO_0000131	Crl:WI(Han)	RS	http://purl.obolibrary.org/obo/RS_0001833	experimental sample	CHMO	http://purl.obolibrary.org/obo/CHMO_0002746	Sample collection	PK__AZ_24	rat_plasma_KU60648			36			experimental condition 'control'	MS	http://purl.obolibrary.org/obo/MS_1001811	2	day	UO	http://purl.obolibrary.org/obo/UO_0000033
PK__QC17	Rattus norvegicus	NCBITAXON	http://purl.obolibrary.org/obo/NCBITaxon_10116	blood plasma	BTO	http://purl.obolibrary.org/obo/BTO_0000131	Crl:WI(Han)	RS	http://purl.obolibrary.org/obo/RS_0001833	pooled quality control sample			Sample collection	PK__QC17	rat_plasma_KU60648										day	UO	http://purl.obolibrary.org/obo/UO_0000033
PK__AZ_30	Rattus norvegicus	NCBITAXON	http://purl.obolibrary.org/obo/NCBITaxon_10116	blood plasma	BTO	http://purl.obolibrary.org/obo/BTO_0000131	Crl:WI(Han)	RS	http://purl.obolibrary.org/obo/RS_0001833	experimental sample	CHMO	http://purl.obolibrary.org/obo/CHMO_0002746	Sample collection	PK__AZ_30	rat_plasma_KU60648			35			KU60648			1	day	UO	http://purl.obolibrary.org/obo/UO_0000033
PK__AZ_56	Rattus norvegicus	NCBITAXON	http://purl.obolibrary.org/obo/NCBITaxon_10116	blood plasma	BTO	http://purl.obolibrary.org/obo/BTO_0000131	Crl:WI(Han)	RS	http://purl.obolibrary.org/obo/RS_0001833	experimental sample	CHMO	http://purl.obolibrary.org/obo/CHMO_0002746	Sample collection	PK__AZ_56	rat_plasma_KU60648			26			experimental condition 'control'	MS	http://purl.obolibrary.org/obo/MS_1001811	4	day	UO	http://purl.obolibrary.org/obo/UO_0000033
PK__AZ_19	Rattus norvegicus	NCBITAXON	http://purl.obolibrary.org/obo/NCBITaxon_10116	blood plasma	BTO	http://purl.obolibrary.org/obo/BTO_0000131	Crl:WI(Han)	RS	http://purl.obolibrary.org/obo/RS_0001833	experimental sample	CHMO	http://purl.obolibrary.org/obo/CHMO_0002746	Sample collection	PK__AZ_19	rat_plasma_KU60648			34			KU60648			4	day	UO	http://purl.obolibrary.org/obo/UO_0000033
PK__QC18	Rattus norvegicus	NCBITAXON	http://purl.obolibrary.org/obo/NCBITaxon_10116	blood plasma	BTO	http://purl.obolibrary.org/obo/BTO_0000131	Crl:WI(Han)	RS	http://purl.obolibrary.org/obo/RS_0001833	pooled quality control sample			Sample collection	PK__QC18	rat_plasma_KU60648										day	UO	http://purl.obolibrary.org/obo/UO_0000033
PK__AZ_58	Rattus norvegicus	NCBITAXON	http://purl.obolibrary.org/obo/NCBITaxon_10116	blood plasma	BTO	http://purl.obolibrary.org/obo/BTO_0000131	Crl:WI(Han)	RS	http://purl.obolibrary.org/obo/RS_0001833	experimental sample	CHMO	http://purl.obolibrary.org/obo/CHMO_0002746	Sample collection	PK__AZ_58	rat_plasma_KU60648			30			experimental condition 'control'	MS	http://purl.obolibrary.org/obo/MS_1001811	1	day	UO	http://purl.obolibrary.org/obo/UO_0000033
PK__AZ_04	Rattus norvegicus	NCBITAXON	http://purl.obolibrary.org/obo/NCBITaxon_10116	blood plasma	BTO	http://purl.obolibrary.org/obo/BTO_0000131	Crl:WI(Han)	RS	http://purl.obolibrary.org/obo/RS_0001833	experimental sample	CHMO	http://purl.obolibrary.org/obo/CHMO_0002746	Sample collection	PK__AZ_04	rat_plasma_KU60648			32			KU60648			4	day	UO	http://purl.obolibrary.org/obo/UO_0000033
PK__AZ_07	Rattus norvegicus	NCBITAXON	http://purl.obolibrary.org/obo/NCBITaxon_10116	blood plasma	BTO	http://purl.obolibrary.org/obo/BTO_0000131	Crl:WI(Han)	RS	http://purl.obolibrary.org/obo/RS_0001833	experimental sample	CHMO	http://purl.obolibrary.org/obo/CHMO_0002746	Sample collection	PK__AZ_07	rat_plasma_KU60648			37			experimental condition 'control'	MS	http://purl.obolibrary.org/obo/MS_1001811	4	day	UO	http://purl.obolibrary.org/obo/UO_0000033
PK__AZ_28	Rattus norvegicus	NCBITAXON	http://purl.obolibrary.org/obo/NCBITaxon_10116	blood plasma	BTO	http://purl.obolibrary.org/obo/BTO_0000131	Crl:WI(Han)	RS	http://purl.obolibrary.org/obo/RS_0001833	experimental sample	CHMO	http://purl.obolibrary.org/obo/CHMO_0002746	Sample collection	PK__AZ_28	rat_plasma_KU60648			45			KU60648			2	day	UO	http://purl.obolibrary.org/obo/UO_0000033
PK__QC19	Rattus norvegicus	NCBITAXON	http://purl.obolibrary.org/obo/NCBITaxon_10116	blood plasma	BTO	http://purl.obolibrary.org/obo/BTO_0000131	Crl:WI(Han)	RS	http://purl.obolibrary.org/obo/RS_0001833	pooled quality control sample			Sample collection	PK__QC19	rat_plasma_KU60648										day	UO	http://purl.obolibrary.org/obo/UO_0000033
PK__AZ_50	Rattus norvegicus	NCBITAXON	http://purl.obolibrary.org/obo/NCBITaxon_10116	blood plasma	BTO	http://purl.obolibrary.org/obo/BTO_0000131	Crl:WI(Han)	RS	http://purl.obolibrary.org/obo/RS_0001833	experimental sample	CHMO	http://purl.obolibrary.org/obo/CHMO_0002746	Sample collection	PK__AZ_50	rat_plasma_KU60648			29			experimental condition 'control'	MS	http://purl.obolibrary.org/obo/MS_1001811	4	day	UO	http://purl.obolibrary.org/obo/UO_0000033
PK__AZ_12	Rattus norvegicus	NCBITAXON	http://purl.obolibrary.org/obo/NCBITaxon_10116	blood plasma	BTO	http://purl.obolibrary.org/obo/BTO_0000131	Crl:WI(Han)	RS	http://purl.obolibrary.org/obo/RS_0001833	experimental sample	CHMO	http://purl.obolibrary.org/obo/CHMO_0002746	Sample collection	PK__AZ_12	rat_plasma_KU60648			39			experimental condition 'control'	MS	http://purl.obolibrary.org/obo/MS_1001811	2	day	UO	http://purl.obolibrary.org/obo/UO_0000033
PK__QC20	Rattus norvegicus	NCBITAXON	http://purl.obolibrary.org/obo/NCBITaxon_10116	blood plasma	BTO	http://purl.obolibrary.org/obo/BTO_0000131	Crl:WI(Han)	RS	http://purl.obolibrary.org/obo/RS_0001833	pooled quality control sample			Sample collection	PK__QC20	rat_plasma_KU60648										day	UO	http://purl.obolibrary.org/obo/UO_0000033
PK__AZ_10	Rattus norvegicus	NCBITAXON	http://purl.obolibrary.org/obo/NCBITaxon_10116	blood plasma	BTO	http://purl.obolibrary.org/obo/BTO_0000131	Crl:WI(Han)	RS	http://purl.obolibrary.org/obo/RS_0001833	experimental sample	CHMO	http://purl.obolibrary.org/obo/CHMO_0002746	Sample collection	PK__AZ_10	rat_plasma_KU60648			31			KU60648			4	day	UO	http://purl.obolibrary.org/obo/UO_0000033
PK__AZ_36	Rattus norvegicus	NCBITAXON	http://purl.obolibrary.org/obo/NCBITaxon_10116	blood plasma	BTO	http://purl.obolibrary.org/obo/BTO_0000131	Crl:WI(Han)	RS	http://purl.obolibrary.org/obo/RS_0001833	experimental sample	CHMO	http://purl.obolibrary.org/obo/CHMO_0002746	Sample collection	PK__AZ_36	rat_plasma_KU60648			35			KU60648			4	day	UO	http://purl.obolibrary.org/obo/UO_0000033
PK__AZ_53	Rattus norvegicus	NCBITAXON	http://purl.obolibrary.org/obo/NCBITaxon_10116	blood plasma	BTO	http://purl.obolibrary.org/obo/BTO_0000131	Crl:WI(Han)	RS	http://purl.obolibrary.org/obo/RS_0001833	experimental sample	CHMO	http://purl.obolibrary.org/obo/CHMO_0002746	Sample collection	PK__AZ_53	rat_plasma_KU60648			33			KU60648			1	day	UO	http://purl.obolibrary.org/obo/UO_0000033
PK__AZ_52	Rattus norvegicus	NCBITAXON	http://purl.obolibrary.org/obo/NCBITaxon_10116	blood plasma	BTO	http://purl.obolibrary.org/obo/BTO_0000131	Crl:WI(Han)	RS	http://purl.obolibrary.org/obo/RS_0001833	experimental sample	CHMO	http://purl.obolibrary.org/obo/CHMO_0002746	Sample collection	PK__AZ_52	rat_plasma_KU60648			40			experimental condition 'control'	MS	http://purl.obolibrary.org/obo/MS_1001811	4	day	UO	http://purl.obolibrary.org/obo/UO_0000033
PK__QC21	Rattus norvegicus	NCBITAXON	http://purl.obolibrary.org/obo/NCBITaxon_10116	blood plasma	BTO	http://purl.obolibrary.org/obo/BTO_0000131	Crl:WI(Han)	RS	http://purl.obolibrary.org/obo/RS_0001833	pooled quality control sample			Sample collection	PK__QC21	rat_plasma_KU60648										day	UO	http://purl.obolibrary.org/obo/UO_0000033
PK__AZ_06	Rattus norvegicus	NCBITAXON	http://purl.obolibrary.org/obo/NCBITaxon_10116	blood plasma	BTO	http://purl.obolibrary.org/obo/BTO_0000131	Crl:WI(Han)	RS	http://purl.obolibrary.org/obo/RS_0001833	experimental sample	CHMO	http://purl.obolibrary.org/obo/CHMO_0002746	Sample collection	PK__AZ_06	rat_plasma_KU60648			34			KU60648			1	day	UO	http://purl.obolibrary.org/obo/UO_0000033
PK__AZ_14	Rattus norvegicus	NCBITAXON	http://purl.obolibrary.org/obo/NCBITaxon_10116	blood plasma	BTO	http://purl.obolibrary.org/obo/BTO_0000131	Crl:WI(Han)	RS	http://purl.obolibrary.org/obo/RS_0001833	experimental sample	CHMO	http://purl.obolibrary.org/obo/CHMO_0002746	Sample collection	PK__AZ_14	rat_plasma_KU60648			44			KU60648			4	day	UO	http://purl.obolibrary.org/obo/UO_0000033
PK__AZ_46	Rattus norvegicus	NCBITAXON	http://purl.obolibrary.org/obo/NCBITaxon_10116	blood plasma	BTO	http://purl.obolibrary.org/obo/BTO_0000131	Crl:WI(Han)	RS	http://purl.obolibrary.org/obo/RS_0001833	experimental sample	CHMO	http://purl.obolibrary.org/obo/CHMO_0002746	Sample collection	PK__AZ_46	rat_plasma_KU60648			37			experimental condition 'control'	MS	http://purl.obolibrary.org/obo/MS_1001811	2	day	UO	http://purl.obolibrary.org/obo/UO_0000033
PK__QC22	Rattus norvegicus	NCBITAXON	http://purl.obolibrary.org/obo/NCBITaxon_10116	blood plasma	BTO	http://purl.obolibrary.org/obo/BTO_0000131	Crl:WI(Han)	RS	http://purl.obolibrary.org/obo/RS_0001833	pooled quality control sample			Sample collection	PK__QC22	rat_plasma_KU60648										day	UO	http://purl.obolibrary.org/obo/UO_0000033
PK__QC23	Rattus norvegicus	NCBITAXON	http://purl.obolibrary.org/obo/NCBITaxon_10116	blood plasma	BTO	http://purl.obolibrary.org/obo/BTO_0000131	Crl:WI(Han)	RS	http://purl.obolibrary.org/obo/RS_0001833	pooled quality control sample			Sample collection	PK__QC23	rat_plasma_KU60648										day	UO	http://purl.obolibrary.org/obo/UO_0000033
PK__Extract_blank_end	blank			blank						experimental blank	MTBLS	http://www.ebi.ac.uk/metabolights/ontology/MTBLS_000218	Sample collection	PK__Extract_blank_end	rat_plasma_KU60648										day	UO	http://purl.obolibrary.org/obo/UO_0000033
PK__AZ_14_AZ_Serum_1	Rattus norvegicus	NCBITAXON	http://purl.obolibrary.org/obo/NCBITaxon_10116	blood plasma	BTO	http://purl.obolibrary.org/obo/BTO_0000131	Crl:WI(Han)	RS	http://purl.obolibrary.org/obo/RS_0001833	experimental sample	CHMO	http://purl.obolibrary.org/obo/CHMO_0002746	Sample collection	PK__AZ_14_AZ_Serum_1	rat_plasma_KU60648			44			KU60648			4	day	UO	http://purl.obolibrary.org/obo/UO_0000033
PK__AZ_14_AZ_Serum_2	Rattus norvegicus	NCBITAXON	http://purl.obolibrary.org/obo/NCBITaxon_10116	blood plasma	BTO	http://purl.obolibrary.org/obo/BTO_0000131	Crl:WI(Han)	RS	http://purl.obolibrary.org/obo/RS_0001833	experimental sample	CHMO	http://purl.obolibrary.org/obo/CHMO_0002746	Sample collection	PK__AZ_14_AZ_Serum_2	rat_plasma_KU60648			44			KU60648			4	day	UO	http://purl.obolibrary.org/obo/UO_0000033
PK__AZ_14_AZ_Serum_3	Rattus norvegicus	NCBITAXON	http://purl.obolibrary.org/obo/NCBITaxon_10116	blood plasma	BTO	http://purl.obolibrary.org/obo/BTO_0000131	Crl:WI(Han)	RS	http://purl.obolibrary.org/obo/RS_0001833	experimental sample	CHMO	http://purl.obolibrary.org/obo/CHMO_0002746	Sample collection	PK__AZ_14_AZ_Serum_3	rat_plasma_KU60648			44			KU60648			4	day	UO	http://purl.obolibrary.org/obo/UO_0000033
PK__AZ_38_AZ_Serum_1	Rattus norvegicus	NCBITAXON	http://purl.obolibrary.org/obo/NCBITaxon_10116	blood plasma	BTO	http://purl.obolibrary.org/obo/BTO_0000131	Crl:WI(Han)	RS	http://purl.obolibrary.org/obo/RS_0001833	experimental sample	CHMO	http://purl.obolibrary.org/obo/CHMO_0002746	Sample collection	PK__AZ_38_AZ_Serum_1	rat_plasma_KU60648			33			KU60648			4	day	UO	http://purl.obolibrary.org/obo/UO_0000033
PK__AZ_38_AZ_Serum_2	Rattus norvegicus	NCBITAXON	http://purl.obolibrary.org/obo/NCBITaxon_10116	blood plasma	BTO	http://purl.obolibrary.org/obo/BTO_0000131	Crl:WI(Han)	RS	http://purl.obolibrary.org/obo/RS_0001833	experimental sample	CHMO	http://purl.obolibrary.org/obo/CHMO_0002746	Sample collection	PK__AZ_38_AZ_Serum_2	rat_plasma_KU60648			33			KU60648			4	day	UO	http://purl.obolibrary.org/obo/UO_0000033
PK__AZ_38_AZ_Serum_3	Rattus norvegicus	NCBITAXON	http://purl.obolibrary.org/obo/NCBITaxon_10116	blood plasma	BTO	http://purl.obolibrary.org/obo/BTO_0000131	Crl:WI(Han)	RS	http://purl.obolibrary.org/obo/RS_0001833	experimental sample	CHMO	http://purl.obolibrary.org/obo/CHMO_0002746	Sample collection	PK__AZ_38_AZ_Serum_3	rat_plasma_KU60648			33			KU60648			4	day	UO	http://purl.obolibrary.org/obo/UO_0000033
PK__AZ_48_AZ_Serum_1	Rattus norvegicus	NCBITAXON	http://purl.obolibrary.org/obo/NCBITaxon_10116	blood plasma	BTO	http://purl.obolibrary.org/obo/BTO_0000131	Crl:WI(Han)	RS	http://purl.obolibrary.org/obo/RS_0001833	experimental sample	CHMO	http://purl.obolibrary.org/obo/CHMO_0002746	Sample collection	PK__AZ_48_AZ_Serum_1	rat_plasma_KU60648			42			KU60648			2	day	UO	http://purl.obolibrary.org/obo/UO_0000033
PK__AZ_48_AZ_Serum_2	Rattus norvegicus	NCBITAXON	http://purl.obolibrary.org/obo/NCBITaxon_10116	blood plasma	BTO	http://purl.obolibrary.org/obo/BTO_0000131	Crl:WI(Han)	RS	http://purl.obolibrary.org/obo/RS_0001833	experimental sample	CHMO	http://purl.obolibrary.org/obo/CHMO_0002746	Sample collection	PK__AZ_48_AZ_Serum_2	rat_plasma_KU60648			42			KU60648			2	day	UO	http://purl.obolibrary.org/obo/UO_0000033
PK__AZ_48_AZ_Serum_3	Rattus norvegicus	NCBITAXON	http://purl.obolibrary.org/obo/NCBITaxon_10116	blood plasma	BTO	http://purl.obolibrary.org/obo/BTO_0000131	Crl:WI(Han)	RS	http://purl.obolibrary.org/obo/RS_0001833	experimental sample	CHMO	http://purl.obolibrary.org/obo/CHMO_0002746	Sample collection	PK__AZ_48_AZ_Serum_3	rat_plasma_KU60648			42			KU60648			2	day	UO	http://purl.obolibrary.org/obo/UO_0000033
HP__QC01	Homo sapiens	NCBITAXON	http://purl.obolibrary.org/obo/NCBITaxon_9606	blood plasma	BTO	http://purl.obolibrary.org/obo/BTO_0000131				pooled quality control sample			Sample collection	HP__QC01	human_plasma										day	UO	http://purl.obolibrary.org/obo/UO_0000033
HP__QC02	Homo sapiens	NCBITAXON	http://purl.obolibrary.org/obo/NCBITaxon_9606	blood plasma	BTO	http://purl.obolibrary.org/obo/BTO_0000131				pooled quality control sample			Sample collection	HP__QC02	human_plasma										day	UO	http://purl.obolibrary.org/obo/UO_0000033
HP__QC03	Homo sapiens	NCBITAXON	http://purl.obolibrary.org/obo/NCBITaxon_9606	blood plasma	BTO	http://purl.obolibrary.org/obo/BTO_0000131				pooled quality control sample			Sample collection	HP__QC03	human_plasma										day	UO	http://purl.obolibrary.org/obo/UO_0000033
HP__QC04	Homo sapiens	NCBITAXON	http://purl.obolibrary.org/obo/NCBITaxon_9606	blood plasma	BTO	http://purl.obolibrary.org/obo/BTO_0000131				pooled quality control sample			Sample collection	HP__QC04	human_plasma										day	UO	http://purl.obolibrary.org/obo/UO_0000033
HP__QC05	Homo sapiens	NCBITAXON	http://purl.obolibrary.org/obo/NCBITaxon_9606	blood plasma	BTO	http://purl.obolibrary.org/obo/BTO_0000131				pooled quality control sample			Sample collection	HP__QC05	human_plasma										day	UO	http://purl.obolibrary.org/obo/UO_0000033
HP__extract_blank_start	blank			blank						experimental blank	MTBLS	http://www.ebi.ac.uk/metabolights/ontology/MTBLS_000218	Sample collection	HP__extract_blank_start	human_plasma										day	UO	http://purl.obolibrary.org/obo/UO_0000033
HP__QC06	Homo sapiens	NCBITAXON	http://purl.obolibrary.org/obo/NCBITaxon_9606	blood plasma	BTO	http://purl.obolibrary.org/obo/BTO_0000131				pooled quality control sample			Sample collection	HP__QC06	human_plasma										day	UO	http://purl.obolibrary.org/obo/UO_0000033
HP__S01	Homo sapiens	NCBITAXON	http://purl.obolibrary.org/obo/NCBITaxon_9606	blood plasma	BTO	http://purl.obolibrary.org/obo/BTO_0000131				experimental sample	CHMO	http://purl.obolibrary.org/obo/CHMO_0002746	Sample collection	HP__S01	human_plasma			S01							day	UO	http://purl.obolibrary.org/obo/UO_0000033
HP__S06	Homo sapiens	NCBITAXON	http://purl.obolibrary.org/obo/NCBITaxon_9606	blood plasma	BTO	http://purl.obolibrary.org/obo/BTO_0000131				experimental sample	CHMO	http://purl.obolibrary.org/obo/CHMO_0002746	Sample collection	HP__S06	human_plasma			S06							day	UO	http://purl.obolibrary.org/obo/UO_0000033
HP__S07	Homo sapiens	NCBITAXON	http://purl.obolibrary.org/obo/NCBITaxon_9606	blood plasma	BTO	http://purl.obolibrary.org/obo/BTO_0000131				experimental sample	CHMO	http://purl.obolibrary.org/obo/CHMO_0002746	Sample collection	HP__S07	human_plasma			S07							day	UO	http://purl.obolibrary.org/obo/UO_0000033
HP__S16	Homo sapiens	NCBITAXON	http://purl.obolibrary.org/obo/NCBITaxon_9606	blood plasma	BTO	http://purl.obolibrary.org/obo/BTO_0000131				experimental sample	CHMO	http://purl.obolibrary.org/obo/CHMO_0002746	Sample collection	HP__S16	human_plasma			S16							day	UO	http://purl.obolibrary.org/obo/UO_0000033
HP__QC07	Homo sapiens	NCBITAXON	http://purl.obolibrary.org/obo/NCBITaxon_9606	blood plasma	BTO	http://purl.obolibrary.org/obo/BTO_0000131				pooled quality control sample			Sample collection	HP__QC07	human_plasma										day	UO	http://purl.obolibrary.org/obo/UO_0000033
HP__S19	Homo sapiens	NCBITAXON	http://purl.obolibrary.org/obo/NCBITaxon_9606	blood plasma	BTO	http://purl.obolibrary.org/obo/BTO_0000131				experimental sample	CHMO	http://purl.obolibrary.org/obo/CHMO_0002746	Sample collection	HP__S19	human_plasma			S19							day	UO	http://purl.obolibrary.org/obo/UO_0000033
HP__S09	Homo sapiens	NCBITAXON	http://purl.obolibrary.org/obo/NCBITaxon_9606	blood plasma	BTO	http://purl.obolibrary.org/obo/BTO_0000131				experimental sample	CHMO	http://purl.obolibrary.org/obo/CHMO_0002746	Sample collection	HP__S09	human_plasma			S09							day	UO	http://purl.obolibrary.org/obo/UO_0000033
HP__S20	Homo sapiens	NCBITAXON	http://purl.obolibrary.org/obo/NCBITaxon_9606	blood plasma	BTO	http://purl.obolibrary.org/obo/BTO_0000131				experimental sample	CHMO	http://purl.obolibrary.org/obo/CHMO_0002746	Sample collection	HP__S20	human_plasma			S20							day	UO	http://purl.obolibrary.org/obo/UO_0000033
HP__S14	Homo sapiens	NCBITAXON	http://purl.obolibrary.org/obo/NCBITaxon_9606	blood plasma	BTO	http://purl.obolibrary.org/obo/BTO_0000131				experimental sample	CHMO	http://purl.obolibrary.org/obo/CHMO_0002746	Sample collection	HP__S14	human_plasma			S14							day	UO	http://purl.obolibrary.org/obo/UO_0000033
HP__QC08	Homo sapiens	NCBITAXON	http://purl.obolibrary.org/obo/NCBITaxon_9606	blood plasma	BTO	http://purl.obolibrary.org/obo/BTO_0000131				pooled quality control sample			Sample collection	HP__QC08	human_plasma										day	UO	http://purl.obolibrary.org/obo/UO_0000033
HP__S05	Homo sapiens	NCBITAXON	http://purl.obolibrary.org/obo/NCBITaxon_9606	blood plasma	BTO	http://purl.obolibrary.org/obo/BTO_0000131				experimental sample	CHMO	http://purl.obolibrary.org/obo/CHMO_0002746	Sample collection	HP__S05	human_plasma			S05							day	UO	http://purl.obolibrary.org/obo/UO_0000033
HP__S13	Homo sapiens	NCBITAXON	http://purl.obolibrary.org/obo/NCBITaxon_9606	blood plasma	BTO	http://purl.obolibrary.org/obo/BTO_0000131				experimental sample	CHMO	http://purl.obolibrary.org/obo/CHMO_0002746	Sample collection	HP__S13	human_plasma			S13							day	UO	http://purl.obolibrary.org/obo/UO_0000033
HP__S15	Homo sapiens	NCBITAXON	http://purl.obolibrary.org/obo/NCBITaxon_9606	blood plasma	BTO	http://purl.obolibrary.org/obo/BTO_0000131				experimental sample	CHMO	http://purl.obolibrary.org/obo/CHMO_0002746	Sample collection	HP__S15	human_plasma			S15							day	UO	http://purl.obolibrary.org/obo/UO_0000033
HP__S10	Homo sapiens	NCBITAXON	http://purl.obolibrary.org/obo/NCBITaxon_9606	blood plasma	BTO	http://purl.obolibrary.org/obo/BTO_0000131				experimental sample	CHMO	http://purl.obolibrary.org/obo/CHMO_0002746	Sample collection	HP__S10	human_plasma			S10							day	UO	http://purl.obolibrary.org/obo/UO_0000033
HP__QC09	Homo sapiens	NCBITAXON	http://purl.obolibrary.org/obo/NCBITaxon_9606	blood plasma	BTO	http://purl.obolibrary.org/obo/BTO_0000131				pooled quality control sample			Sample collection	HP__QC09	human_plasma										day	UO	http://purl.obolibrary.org/obo/UO_0000033
HP__S04	Homo sapiens	NCBITAXON	http://purl.obolibrary.org/obo/NCBITaxon_9606	blood plasma	BTO	http://purl.obolibrary.org/obo/BTO_0000131				experimental sample	CHMO	http://purl.obolibrary.org/obo/CHMO_0002746	Sample collection	HP__S04	human_plasma			S04							day	UO	http://purl.obolibrary.org/obo/UO_0000033
HP__S17	Homo sapiens	NCBITAXON	http://purl.obolibrary.org/obo/NCBITaxon_9606	blood plasma	BTO	http://purl.obolibrary.org/obo/BTO_0000131				experimental sample	CHMO	http://purl.obolibrary.org/obo/CHMO_0002746	Sample collection	HP__S17	human_plasma			S17							day	UO	http://purl.obolibrary.org/obo/UO_0000033
HP__S03	Homo sapiens	NCBITAXON	http://purl.obolibrary.org/obo/NCBITaxon_9606	blood plasma	BTO	http://purl.obolibrary.org/obo/BTO_0000131				experimental sample	CHMO	http://purl.obolibrary.org/obo/CHMO_0002746	Sample collection	HP__S03	human_plasma			S03							day	UO	http://purl.obolibrary.org/obo/UO_0000033
HP__S18	Homo sapiens	NCBITAXON	http://purl.obolibrary.org/obo/NCBITaxon_9606	blood plasma	BTO	http://purl.obolibrary.org/obo/BTO_0000131				experimental sample	CHMO	http://purl.obolibrary.org/obo/CHMO_0002746	Sample collection	HP__S18	human_plasma			S18							day	UO	http://purl.obolibrary.org/obo/UO_0000033
HP__QC10	Homo sapiens	NCBITAXON	http://purl.obolibrary.org/obo/NCBITaxon_9606	blood plasma	BTO	http://purl.obolibrary.org/obo/BTO_0000131				pooled quality control sample			Sample collection	HP__QC10	human_plasma										day	UO	http://purl.obolibrary.org/obo/UO_0000033
HP__S02	Homo sapiens	NCBITAXON	http://purl.obolibrary.org/obo/NCBITaxon_9606	blood plasma	BTO	http://purl.obolibrary.org/obo/BTO_0000131				experimental sample	CHMO	http://purl.obolibrary.org/obo/CHMO_0002746	Sample collection	HP__S02	human_plasma			S02							day	UO	http://purl.obolibrary.org/obo/UO_0000033
HP__S12	Homo sapiens	NCBITAXON	http://purl.obolibrary.org/obo/NCBITaxon_9606	blood plasma	BTO	http://purl.obolibrary.org/obo/BTO_0000131				experimental sample	CHMO	http://purl.obolibrary.org/obo/CHMO_0002746	Sample collection	HP__S12	human_plasma			S12							day	UO	http://purl.obolibrary.org/obo/UO_0000033
HP__S11	Homo sapiens	NCBITAXON	http://purl.obolibrary.org/obo/NCBITaxon_9606	blood plasma	BTO	http://purl.obolibrary.org/obo/BTO_0000131				experimental sample	CHMO	http://purl.obolibrary.org/obo/CHMO_0002746	Sample collection	HP__S11	human_plasma			S11							day	UO	http://purl.obolibrary.org/obo/UO_0000033
HP__S08	Homo sapiens	NCBITAXON	http://purl.obolibrary.org/obo/NCBITaxon_9606	blood plasma	BTO	http://purl.obolibrary.org/obo/BTO_0000131				experimental sample	CHMO	http://purl.obolibrary.org/obo/CHMO_0002746	Sample collection	HP__S08	human_plasma			S08							day	UO	http://purl.obolibrary.org/obo/UO_0000033
HP__QC11	Homo sapiens	NCBITAXON	http://purl.obolibrary.org/obo/NCBITaxon_9606	blood plasma	BTO	http://purl.obolibrary.org/obo/BTO_0000131				pooled quality control sample			Sample collection	HP__QC11	human_plasma										day	UO	http://purl.obolibrary.org/obo/UO_0000033
HP__S21	Homo sapiens	NCBITAXON	http://purl.obolibrary.org/obo/NCBITaxon_9606	blood plasma	BTO	http://purl.obolibrary.org/obo/BTO_0000131				experimental sample	CHMO	http://purl.obolibrary.org/obo/CHMO_0002746	Sample collection	HP__S21	human_plasma			S21							day	UO	http://purl.obolibrary.org/obo/UO_0000033
HP__salbutamol_MI-T	Homo sapiens	NCBITAXON	http://purl.obolibrary.org/obo/NCBITaxon_9606	blood plasma	BTO	http://purl.obolibrary.org/obo/BTO_0000131				Pooled Sample	NCIT	http://purl.obolibrary.org/obo/NCIT_C165587	Sample collection	HP__salbutamol_MI-T	human_plasma										day	UO	http://purl.obolibrary.org/obo/UO_0000033
HP__salbutamol_MI-T_MSMS	Homo sapiens	NCBITAXON	http://purl.obolibrary.org/obo/NCBITaxon_9606	blood plasma	BTO	http://purl.obolibrary.org/obo/BTO_0000131				Pooled Sample	NCIT	http://purl.obolibrary.org/obo/NCIT_C165587	Sample collection	HP__salbutamol_MI-T_MSMS	human_plasma										day	UO	http://purl.obolibrary.org/obo/UO_0000033
HP__citalopram_MI-T	Homo sapiens	NCBITAXON	http://purl.obolibrary.org/obo/NCBITaxon_9606	blood plasma	BTO	http://purl.obolibrary.org/obo/BTO_0000131				Pooled Sample	NCIT	http://purl.obolibrary.org/obo/NCIT_C165587	Sample collection	HP__citalopram_MI-T	human_plasma										day	UO	http://purl.obolibrary.org/obo/UO_0000033
HP__citalopram_MI-T_MSMS	Homo sapiens	NCBITAXON	http://purl.obolibrary.org/obo/NCBITaxon_9606	blood plasma	BTO	http://purl.obolibrary.org/obo/BTO_0000131				Pooled Sample	NCIT	http://purl.obolibrary.org/obo/NCIT_C165587	Sample collection	HP__citalopram_MI-T_MSMS	human_plasma										day	UO	http://purl.obolibrary.org/obo/UO_0000033
HP__amitriptyline_MI-T	Homo sapiens	NCBITAXON	http://purl.obolibrary.org/obo/NCBITaxon_9606	blood plasma	BTO	http://purl.obolibrary.org/obo/BTO_0000131				Pooled Sample	NCIT	http://purl.obolibrary.org/obo/NCIT_C165587	Sample collection	HP__amitriptyline_MI-T	human_plasma										day	UO	http://purl.obolibrary.org/obo/UO_0000033
HP__amitriptyline_MI-T_MSMS	Homo sapiens	NCBITAXON	http://purl.obolibrary.org/obo/NCBITaxon_9606	blood plasma	BTO	http://purl.obolibrary.org/obo/BTO_0000131				Pooled Sample	NCIT	http://purl.obolibrary.org/obo/NCIT_C165587	Sample collection	HP__amitriptyline_MI-T_MSMS	human_plasma										day	UO	http://purl.obolibrary.org/obo/UO_0000033
HP__QC12	Homo sapiens	NCBITAXON	http://purl.obolibrary.org/obo/NCBITaxon_9606	blood plasma	BTO	http://purl.obolibrary.org/obo/BTO_0000131				pooled quality control sample			Sample collection	HP__QC12	human_plasma										day	UO	http://purl.obolibrary.org/obo/UO_0000033
HP__lansoprazole_MI-T	Homo sapiens	NCBITAXON	http://purl.obolibrary.org/obo/NCBITaxon_9606	blood plasma	BTO	http://purl.obolibrary.org/obo/BTO_0000131				Pooled Sample	NCIT	http://purl.obolibrary.org/obo/NCIT_C165587	Sample collection	HP__lansoprazole_MI-T	human_plasma										day	UO	http://purl.obolibrary.org/obo/UO_0000033
HP__lansoprazole_MI-T_MSMS	Homo sapiens	NCBITAXON	http://purl.obolibrary.org/obo/NCBITaxon_9606	blood plasma	BTO	http://purl.obolibrary.org/obo/BTO_0000131				Pooled Sample	NCIT	http://purl.obolibrary.org/obo/NCIT_C165587	Sample collection	HP__lansoprazole_MI-T_MSMS	human_plasma										day	UO	http://purl.obolibrary.org/obo/UO_0000033
HP__acetaminophen_MI-T	Homo sapiens	NCBITAXON	http://purl.obolibrary.org/obo/NCBITaxon_9606	blood plasma	BTO	http://purl.obolibrary.org/obo/BTO_0000131				Pooled Sample	NCIT	http://purl.obolibrary.org/obo/NCIT_C165587	Sample collection	HP__acetaminophen_MI-T	human_plasma										day	UO	http://purl.obolibrary.org/obo/UO_0000033
HP__acetaminophen_MI-T_MSMS	Homo sapiens	NCBITAXON	http://purl.obolibrary.org/obo/NCBITaxon_9606	blood plasma	BTO	http://purl.obolibrary.org/obo/BTO_0000131				Pooled Sample	NCIT	http://purl.obolibrary.org/obo/NCIT_C165587	Sample collection	HP__acetaminophen_MI-T_MSMS	human_plasma										day	UO	http://purl.obolibrary.org/obo/UO_0000033
HP__desogestrel_MI-T	Homo sapiens	NCBITAXON	http://purl.obolibrary.org/obo/NCBITaxon_9606	blood plasma	BTO	http://purl.obolibrary.org/obo/BTO_0000131				Pooled Sample	NCIT	http://purl.obolibrary.org/obo/NCIT_C165587	Sample collection	HP__desogestrel_MI-T	human_plasma										day	UO	http://purl.obolibrary.org/obo/UO_0000033
HP__desogestrel_MI-T_MSMS	Homo sapiens	NCBITAXON	http://purl.obolibrary.org/obo/NCBITaxon_9606	blood plasma	BTO	http://purl.obolibrary.org/obo/BTO_0000131				Pooled Sample	NCIT	http://purl.obolibrary.org/obo/NCIT_C165587	Sample collection	HP__desogestrel_MI-T_MSMS	human_plasma										day	UO	http://purl.obolibrary.org/obo/UO_0000033
HP__QC13	Homo sapiens	NCBITAXON	http://purl.obolibrary.org/obo/NCBITaxon_9606	blood plasma	BTO	http://purl.obolibrary.org/obo/BTO_0000131				pooled quality control sample			Sample collection	HP__QC13	human_plasma										day	UO	http://purl.obolibrary.org/obo/UO_0000033
HP__ramipril_MI-T	Homo sapiens	NCBITAXON	http://purl.obolibrary.org/obo/NCBITaxon_9606	blood plasma	BTO	http://purl.obolibrary.org/obo/BTO_0000131				Pooled Sample	NCIT	http://purl.obolibrary.org/obo/NCIT_C165587	Sample collection	HP__ramipril_MI-T	human_plasma										day	UO	http://purl.obolibrary.org/obo/UO_0000033
HP__ramipril_MI-T_MSMS	Homo sapiens	NCBITAXON	http://purl.obolibrary.org/obo/NCBITaxon_9606	blood plasma	BTO	http://purl.obolibrary.org/obo/BTO_0000131				Pooled Sample	NCIT	http://purl.obolibrary.org/obo/NCIT_C165587	Sample collection	HP__ramipril_MI-T_MSMS	human_plasma										day	UO	http://purl.obolibrary.org/obo/UO_0000033
HP__QC14	Homo sapiens	NCBITAXON	http://purl.obolibrary.org/obo/NCBITaxon_9606	blood plasma	BTO	http://purl.obolibrary.org/obo/BTO_0000131				pooled quality control sample			Sample collection	HP__QC14	human_plasma										day	UO	http://purl.obolibrary.org/obo/UO_0000033
HP__extract_blank_end	blank			blank						experimental blank	MTBLS	http://www.ebi.ac.uk/metabolights/ontology/MTBLS_000218	Sample collection	HP__extract_blank_end	human_plasma										day	UO	http://purl.obolibrary.org/obo/UO_0000033
