# Supplementary material for: Common data models to streamline metabolomics processing and annotation, and implementation in a Python pipeline
Source: PLoS Comput Biol. 2024 Jun 6;20(6):e1011912. doi: 10.1371/journal.pcbi.1011912 (PMC11185459; doi:10.1371/journal.pcbi.1011912)
Supplement: S4 File — (ZIP) [file pcbi.1011912.s006.zip › notebooks/manuscript/figures/Figure 5/ansone/s_MTBLS3852.csv]

Source Name	Characteristics[Organism]	Term Source REF	Term Accession Number	Characteristics[Organism part]	Term Source REF	Term Accession Number	Characteristics[Variant]	Term Source REF	Term Accession Number	Characteristics[Sample type]	Term Source REF	Term Accession Number	Protocol REF	Sample Name	Factor Value[Disease staging]	Term Source REF	Term Accession Number	Factor Value[Patient ID]	Term Source REF	Term Accession Number
METAB01_Smpl_10_nonCOVID	Homo sapiens	NCBITAXON	http://purl.obolibrary.org/obo/NCBITaxon_9606	blood serum	BTO	http://purl.obolibrary.org/obo/BTO_0000133				experimental sample	CHMO	http://purl.obolibrary.org/obo/CHMO_0002746	Sample collection	METAB01_Smpl_10_nonCOVID	control	MTBLS	http://www.ebi.ac.uk/metabolights/ontology/placeholder
METAB01_Smpl_11_nonCOVID	Homo sapiens	NCBITAXON	http://purl.obolibrary.org/obo/NCBITaxon_9606	blood serum	BTO	http://purl.obolibrary.org/obo/BTO_0000133				experimental sample	CHMO	http://purl.obolibrary.org/obo/CHMO_0002746	Sample collection	METAB01_Smpl_11_nonCOVID	control	MTBLS	http://www.ebi.ac.uk/metabolights/ontology/placeholder
METAB01_Smpl_12_nonCOVID	Homo sapiens	NCBITAXON	http://purl.obolibrary.org/obo/NCBITaxon_9606	blood serum	BTO	http://purl.obolibrary.org/obo/BTO_0000133				experimental sample	CHMO	http://purl.obolibrary.org/obo/CHMO_0002746	Sample collection	METAB01_Smpl_12_nonCOVID	control	MTBLS	http://www.ebi.ac.uk/metabolights/ontology/placeholder
METAB01_Smpl_13_nonCOVID	Homo sapiens	NCBITAXON	http://purl.obolibrary.org/obo/NCBITaxon_9606	blood serum	BTO	http://purl.obolibrary.org/obo/BTO_0000133				experimental sample	CHMO	http://purl.obolibrary.org/obo/CHMO_0002746	Sample collection	METAB01_Smpl_13_nonCOVID	control	MTBLS	http://www.ebi.ac.uk/metabolights/ontology/placeholder
METAB01_Smpl_14_nonCOVID	Homo sapiens	NCBITAXON	http://purl.obolibrary.org/obo/NCBITaxon_9606	blood serum	BTO	http://purl.obolibrary.org/obo/BTO_0000133				experimental sample	CHMO	http://purl.obolibrary.org/obo/CHMO_0002746	Sample collection	METAB01_Smpl_14_nonCOVID	control	MTBLS	http://www.ebi.ac.uk/metabolights/ontology/placeholder
METAB01_Smpl_15_nonCOVID	Homo sapiens	NCBITAXON	http://purl.obolibrary.org/obo/NCBITaxon_9606	blood serum	BTO	http://purl.obolibrary.org/obo/BTO_0000133				experimental sample	CHMO	http://purl.obolibrary.org/obo/CHMO_0002746	Sample collection	METAB01_Smpl_15_nonCOVID	control	MTBLS	http://www.ebi.ac.uk/metabolights/ontology/placeholder
METAB01_Smpl_16_nonCOVID	Homo sapiens	NCBITAXON	http://purl.obolibrary.org/obo/NCBITaxon_9606	blood serum	BTO	http://purl.obolibrary.org/obo/BTO_0000133				experimental sample	CHMO	http://purl.obolibrary.org/obo/CHMO_0002746	Sample collection	METAB01_Smpl_16_nonCOVID	control	MTBLS	http://www.ebi.ac.uk/metabolights/ontology/placeholder
METAB01_Smpl_17_nonCOVID	Homo sapiens	NCBITAXON	http://purl.obolibrary.org/obo/NCBITaxon_9606	blood serum	BTO	http://purl.obolibrary.org/obo/BTO_0000133				experimental sample	CHMO	http://purl.obolibrary.org/obo/CHMO_0002746	Sample collection	METAB01_Smpl_17_nonCOVID	control	MTBLS	http://www.ebi.ac.uk/metabolights/ontology/placeholder
METAB01_Smpl_18_nonCOVID	Homo sapiens	NCBITAXON	http://purl.obolibrary.org/obo/NCBITaxon_9606	blood serum	BTO	http://purl.obolibrary.org/obo/BTO_0000133				experimental sample	CHMO	http://purl.obolibrary.org/obo/CHMO_0002746	Sample collection	METAB01_Smpl_18_nonCOVID	control	MTBLS	http://www.ebi.ac.uk/metabolights/ontology/placeholder
METAB01_Smpl_19_nonCOVID	Homo sapiens	NCBITAXON	http://purl.obolibrary.org/obo/NCBITaxon_9606	blood serum	BTO	http://purl.obolibrary.org/obo/BTO_0000133				experimental sample	CHMO	http://purl.obolibrary.org/obo/CHMO_0002746	Sample collection	METAB01_Smpl_19_nonCOVID	control	MTBLS	http://www.ebi.ac.uk/metabolights/ontology/placeholder
METAB01_Smpl_1_nonCOVID	Homo sapiens	NCBITAXON	http://purl.obolibrary.org/obo/NCBITaxon_9606	blood serum	BTO	http://purl.obolibrary.org/obo/BTO_0000133				experimental sample	CHMO	http://purl.obolibrary.org/obo/CHMO_0002746	Sample collection	METAB01_Smpl_1_nonCOVID	control	MTBLS	http://www.ebi.ac.uk/metabolights/ontology/placeholder
METAB01_Smpl_20_nonCOVID	Homo sapiens	NCBITAXON	http://purl.obolibrary.org/obo/NCBITaxon_9606	blood serum	BTO	http://purl.obolibrary.org/obo/BTO_0000133				experimental sample	CHMO	http://purl.obolibrary.org/obo/CHMO_0002746	Sample collection	METAB01_Smpl_20_nonCOVID	control	MTBLS	http://www.ebi.ac.uk/metabolights/ontology/placeholder
METAB01_Smpl_21_nonCOVID	Homo sapiens	NCBITAXON	http://purl.obolibrary.org/obo/NCBITaxon_9606	blood serum	BTO	http://purl.obolibrary.org/obo/BTO_0000133				experimental sample	CHMO	http://purl.obolibrary.org/obo/CHMO_0002746	Sample collection	METAB01_Smpl_21_nonCOVID	control	MTBLS	http://www.ebi.ac.uk/metabolights/ontology/placeholder
METAB01_Smpl_22_nonCOVID	Homo sapiens	NCBITAXON	http://purl.obolibrary.org/obo/NCBITaxon_9606	blood serum	BTO	http://purl.obolibrary.org/obo/BTO_0000133				experimental sample	CHMO	http://purl.obolibrary.org/obo/CHMO_0002746	Sample collection	METAB01_Smpl_22_nonCOVID	control	MTBLS	http://www.ebi.ac.uk/metabolights/ontology/placeholder
METAB01_Smpl_26_nonCOVID	Homo sapiens	NCBITAXON	http://purl.obolibrary.org/obo/NCBITaxon_9606	blood serum	BTO	http://purl.obolibrary.org/obo/BTO_0000133				experimental sample	CHMO	http://purl.obolibrary.org/obo/CHMO_0002746	Sample collection	METAB01_Smpl_26_nonCOVID	control	MTBLS	http://www.ebi.ac.uk/metabolights/ontology/placeholder
METAB01_Smpl_27_nonCOVID	Homo sapiens	NCBITAXON	http://purl.obolibrary.org/obo/NCBITaxon_9606	blood serum	BTO	http://purl.obolibrary.org/obo/BTO_0000133				experimental sample	CHMO	http://purl.obolibrary.org/obo/CHMO_0002746	Sample collection	METAB01_Smpl_27_nonCOVID	control	MTBLS	http://www.ebi.ac.uk/metabolights/ontology/placeholder
METAB01_Smpl_28_nonCOVID	Homo sapiens	NCBITAXON	http://purl.obolibrary.org/obo/NCBITaxon_9606	blood serum	BTO	http://purl.obolibrary.org/obo/BTO_0000133				experimental sample	CHMO	http://purl.obolibrary.org/obo/CHMO_0002746	Sample collection	METAB01_Smpl_28_nonCOVID	control	MTBLS	http://www.ebi.ac.uk/metabolights/ontology/placeholder
METAB01_Smpl_29_nonCOVID	Homo sapiens	NCBITAXON	http://purl.obolibrary.org/obo/NCBITaxon_9606	blood serum	BTO	http://purl.obolibrary.org/obo/BTO_0000133				experimental sample	CHMO	http://purl.obolibrary.org/obo/CHMO_0002746	Sample collection	METAB01_Smpl_29_nonCOVID	control	MTBLS	http://www.ebi.ac.uk/metabolights/ontology/placeholder
METAB01_Smpl_2_nonCOVID	Homo sapiens	NCBITAXON	http://purl.obolibrary.org/obo/NCBITaxon_9606	blood serum	BTO	http://purl.obolibrary.org/obo/BTO_0000133				experimental sample	CHMO	http://purl.obolibrary.org/obo/CHMO_0002746	Sample collection	METAB01_Smpl_2_nonCOVID	control	MTBLS	http://www.ebi.ac.uk/metabolights/ontology/placeholder
METAB01_Smpl_30_nonCOVID	Homo sapiens	NCBITAXON	http://purl.obolibrary.org/obo/NCBITaxon_9606	blood serum	BTO	http://purl.obolibrary.org/obo/BTO_0000133				experimental sample	CHMO	http://purl.obolibrary.org/obo/CHMO_0002746	Sample collection	METAB01_Smpl_30_nonCOVID	control	MTBLS	http://www.ebi.ac.uk/metabolights/ontology/placeholder
METAB01_Smpl_31_nonCOVID	Homo sapiens	NCBITAXON	http://purl.obolibrary.org/obo/NCBITaxon_9606	blood serum	BTO	http://purl.obolibrary.org/obo/BTO_0000133				experimental sample	CHMO	http://purl.obolibrary.org/obo/CHMO_0002746	Sample collection	METAB01_Smpl_31_nonCOVID	control	MTBLS	http://www.ebi.ac.uk/metabolights/ontology/placeholder
METAB01_Smpl_32_nonCOVID	Homo sapiens	NCBITAXON	http://purl.obolibrary.org/obo/NCBITaxon_9606	blood serum	BTO	http://purl.obolibrary.org/obo/BTO_0000133				experimental sample	CHMO	http://purl.obolibrary.org/obo/CHMO_0002746	Sample collection	METAB01_Smpl_32_nonCOVID	control	MTBLS	http://www.ebi.ac.uk/metabolights/ontology/placeholder
METAB01_Smpl_33_nonCOVID	Homo sapiens	NCBITAXON	http://purl.obolibrary.org/obo/NCBITaxon_9606	blood serum	BTO	http://purl.obolibrary.org/obo/BTO_0000133				experimental sample	CHMO	http://purl.obolibrary.org/obo/CHMO_0002746	Sample collection	METAB01_Smpl_33_nonCOVID	control	MTBLS	http://www.ebi.ac.uk/metabolights/ontology/placeholder
METAB01_Smpl_34_nonCOVID	Homo sapiens	NCBITAXON	http://purl.obolibrary.org/obo/NCBITaxon_9606	blood serum	BTO	http://purl.obolibrary.org/obo/BTO_0000133				experimental sample	CHMO	http://purl.obolibrary.org/obo/CHMO_0002746	Sample collection	METAB01_Smpl_34_nonCOVID	control	MTBLS	http://www.ebi.ac.uk/metabolights/ontology/placeholder
METAB01_Smpl_35_nonCOVID	Homo sapiens	NCBITAXON	http://purl.obolibrary.org/obo/NCBITaxon_9606	blood serum	BTO	http://purl.obolibrary.org/obo/BTO_0000133				experimental sample	CHMO	http://purl.obolibrary.org/obo/CHMO_0002746	Sample collection	METAB01_Smpl_35_nonCOVID	control	MTBLS	http://www.ebi.ac.uk/metabolights/ontology/placeholder
METAB01_Smpl_36_nonCOVID	Homo sapiens	NCBITAXON	http://purl.obolibrary.org/obo/NCBITaxon_9606	blood serum	BTO	http://purl.obolibrary.org/obo/BTO_0000133				experimental sample	CHMO	http://purl.obolibrary.org/obo/CHMO_0002746	Sample collection	METAB01_Smpl_36_nonCOVID	control	MTBLS	http://www.ebi.ac.uk/metabolights/ontology/placeholder
METAB01_Smpl_37_nonCOVID	Homo sapiens	NCBITAXON	http://purl.obolibrary.org/obo/NCBITaxon_9606	blood serum	BTO	http://purl.obolibrary.org/obo/BTO_0000133				experimental sample	CHMO	http://purl.obolibrary.org/obo/CHMO_0002746	Sample collection	METAB01_Smpl_37_nonCOVID	control	MTBLS	http://www.ebi.ac.uk/metabolights/ontology/placeholder
METAB01_Smpl_38_nonCOVID	Homo sapiens	NCBITAXON	http://purl.obolibrary.org/obo/NCBITaxon_9606	blood serum	BTO	http://purl.obolibrary.org/obo/BTO_0000133				experimental sample	CHMO	http://purl.obolibrary.org/obo/CHMO_0002746	Sample collection	METAB01_Smpl_38_nonCOVID	control	MTBLS	http://www.ebi.ac.uk/metabolights/ontology/placeholder
METAB01_Smpl_39_nonCOVID	Homo sapiens	NCBITAXON	http://purl.obolibrary.org/obo/NCBITaxon_9606	blood serum	BTO	http://purl.obolibrary.org/obo/BTO_0000133				experimental sample	CHMO	http://purl.obolibrary.org/obo/CHMO_0002746	Sample collection	METAB01_Smpl_39_nonCOVID	control	MTBLS	http://www.ebi.ac.uk/metabolights/ontology/placeholder
METAB01_Smpl_3_nonCOVID	Homo sapiens	NCBITAXON	http://purl.obolibrary.org/obo/NCBITaxon_9606	blood serum	BTO	http://purl.obolibrary.org/obo/BTO_0000133				experimental sample	CHMO	http://purl.obolibrary.org/obo/CHMO_0002746	Sample collection	METAB01_Smpl_3_nonCOVID	control	MTBLS	http://www.ebi.ac.uk/metabolights/ontology/placeholder
METAB01_Smpl_40_nonCOVID	Homo sapiens	NCBITAXON	http://purl.obolibrary.org/obo/NCBITaxon_9606	blood serum	BTO	http://purl.obolibrary.org/obo/BTO_0000133				experimental sample	CHMO	http://purl.obolibrary.org/obo/CHMO_0002746	Sample collection	METAB01_Smpl_40_nonCOVID	control	MTBLS	http://www.ebi.ac.uk/metabolights/ontology/placeholder
METAB01_Smpl_41_nonCOVID	Homo sapiens	NCBITAXON	http://purl.obolibrary.org/obo/NCBITaxon_9606	blood serum	BTO	http://purl.obolibrary.org/obo/BTO_0000133				experimental sample	CHMO	http://purl.obolibrary.org/obo/CHMO_0002746	Sample collection	METAB01_Smpl_41_nonCOVID	control	MTBLS	http://www.ebi.ac.uk/metabolights/ontology/placeholder
METAB01_Smpl_42_nonCOVID	Homo sapiens	NCBITAXON	http://purl.obolibrary.org/obo/NCBITaxon_9606	blood serum	BTO	http://purl.obolibrary.org/obo/BTO_0000133				experimental sample	CHMO	http://purl.obolibrary.org/obo/CHMO_0002746	Sample collection	METAB01_Smpl_42_nonCOVID	control	MTBLS	http://www.ebi.ac.uk/metabolights/ontology/placeholder
METAB01_Smpl_4_nonCOVID	Homo sapiens	NCBITAXON	http://purl.obolibrary.org/obo/NCBITaxon_9606	blood serum	BTO	http://purl.obolibrary.org/obo/BTO_0000133				experimental sample	CHMO	http://purl.obolibrary.org/obo/CHMO_0002746	Sample collection	METAB01_Smpl_4_nonCOVID	control	MTBLS	http://www.ebi.ac.uk/metabolights/ontology/placeholder
METAB01_Smpl_5_nonCOVID	Homo sapiens	NCBITAXON	http://purl.obolibrary.org/obo/NCBITaxon_9606	blood serum	BTO	http://purl.obolibrary.org/obo/BTO_0000133				experimental sample	CHMO	http://purl.obolibrary.org/obo/CHMO_0002746	Sample collection	METAB01_Smpl_5_nonCOVID	control	MTBLS	http://www.ebi.ac.uk/metabolights/ontology/placeholder
METAB01_Smpl_6_nonCOVID	Homo sapiens	NCBITAXON	http://purl.obolibrary.org/obo/NCBITaxon_9606	blood serum	BTO	http://purl.obolibrary.org/obo/BTO_0000133				experimental sample	CHMO	http://purl.obolibrary.org/obo/CHMO_0002746	Sample collection	METAB01_Smpl_6_nonCOVID	control	MTBLS	http://www.ebi.ac.uk/metabolights/ontology/placeholder
METAB01_Smpl_7_nonCOVID	Homo sapiens	NCBITAXON	http://purl.obolibrary.org/obo/NCBITaxon_9606	blood serum	BTO	http://purl.obolibrary.org/obo/BTO_0000133				experimental sample	CHMO	http://purl.obolibrary.org/obo/CHMO_0002746	Sample collection	METAB01_Smpl_7_nonCOVID	control	MTBLS	http://www.ebi.ac.uk/metabolights/ontology/placeholder
METAB01_Smpl_8_nonCOVID	Homo sapiens	NCBITAXON	http://purl.obolibrary.org/obo/NCBITaxon_9606	blood serum	BTO	http://purl.obolibrary.org/obo/BTO_0000133				experimental sample	CHMO	http://purl.obolibrary.org/obo/CHMO_0002746	Sample collection	METAB01_Smpl_8_nonCOVID	control	MTBLS	http://www.ebi.ac.uk/metabolights/ontology/placeholder
METAB01_Smpl_9_nonCOVID	Homo sapiens	NCBITAXON	http://purl.obolibrary.org/obo/NCBITaxon_9606	blood serum	BTO	http://purl.obolibrary.org/obo/BTO_0000133				experimental sample	CHMO	http://purl.obolibrary.org/obo/CHMO_0002746	Sample collection	METAB01_Smpl_9_nonCOVID	control	MTBLS	http://www.ebi.ac.uk/metabolights/ontology/placeholder
METAB01_Smpl_07	Homo sapiens	NCBITAXON	http://purl.obolibrary.org/obo/NCBITaxon_9606	blood serum	BTO	http://purl.obolibrary.org/obo/BTO_0000133				experimental sample	CHMO	http://purl.obolibrary.org/obo/CHMO_0002746	Sample collection	METAB01_Smpl_07	severe COVID-19	DOID	http://purl.obolibrary.org/obo/DOID_0081013	4
METAB01_Smpl_11	Homo sapiens	NCBITAXON	http://purl.obolibrary.org/obo/NCBITaxon_9606	blood serum	BTO	http://purl.obolibrary.org/obo/BTO_0000133				experimental sample	CHMO	http://purl.obolibrary.org/obo/CHMO_0002746	Sample collection	METAB01_Smpl_11	severe COVID-19	DOID	http://purl.obolibrary.org/obo/DOID_0081013	5
METAB01_Smpl_13	Homo sapiens	NCBITAXON	http://purl.obolibrary.org/obo/NCBITaxon_9606	blood serum	BTO	http://purl.obolibrary.org/obo/BTO_0000133				experimental sample	CHMO	http://purl.obolibrary.org/obo/CHMO_0002746	Sample collection	METAB01_Smpl_13	severe COVID-19	DOID	http://purl.obolibrary.org/obo/DOID_0081013	6
METAB01_Smpl_23	Homo sapiens	NCBITAXON	http://purl.obolibrary.org/obo/NCBITaxon_9606	blood serum	BTO	http://purl.obolibrary.org/obo/BTO_0000133				experimental sample	CHMO	http://purl.obolibrary.org/obo/CHMO_0002746	Sample collection	METAB01_Smpl_23	severe COVID-19	DOID	http://purl.obolibrary.org/obo/DOID_0081013	8
METAB01_Smpl_24	Homo sapiens	NCBITAXON	http://purl.obolibrary.org/obo/NCBITaxon_9606	blood serum	BTO	http://purl.obolibrary.org/obo/BTO_0000133				experimental sample	CHMO	http://purl.obolibrary.org/obo/CHMO_0002746	Sample collection	METAB01_Smpl_24	severe COVID-19	DOID	http://purl.obolibrary.org/obo/DOID_0081013	7
METAB01_Smpl_27	Homo sapiens	NCBITAXON	http://purl.obolibrary.org/obo/NCBITaxon_9606	blood serum	BTO	http://purl.obolibrary.org/obo/BTO_0000133				experimental sample	CHMO	http://purl.obolibrary.org/obo/CHMO_0002746	Sample collection	METAB01_Smpl_27	severe COVID-19	DOID	http://purl.obolibrary.org/obo/DOID_0081013	9
METAB01_Smpl_28	Homo sapiens	NCBITAXON	http://purl.obolibrary.org/obo/NCBITaxon_9606	blood serum	BTO	http://purl.obolibrary.org/obo/BTO_0000133				experimental sample	CHMO	http://purl.obolibrary.org/obo/CHMO_0002746	Sample collection	METAB01_Smpl_28	severe COVID-19	DOID	http://purl.obolibrary.org/obo/DOID_0081013	10
METAB01_Smpl_32	Homo sapiens	NCBITAXON	http://purl.obolibrary.org/obo/NCBITaxon_9606	blood serum	BTO	http://purl.obolibrary.org/obo/BTO_0000133				experimental sample	CHMO	http://purl.obolibrary.org/obo/CHMO_0002746	Sample collection	METAB01_Smpl_32	severe COVID-19	DOID	http://purl.obolibrary.org/obo/DOID_0081013	12
METAB01_Smpl_33	Homo sapiens	NCBITAXON	http://purl.obolibrary.org/obo/NCBITaxon_9606	blood serum	BTO	http://purl.obolibrary.org/obo/BTO_0000133				experimental sample	CHMO	http://purl.obolibrary.org/obo/CHMO_0002746	Sample collection	METAB01_Smpl_33	severe COVID-19	DOID	http://purl.obolibrary.org/obo/DOID_0081013	16
METAB01_Smpl_35	Homo sapiens	NCBITAXON	http://purl.obolibrary.org/obo/NCBITaxon_9606	blood serum	BTO	http://purl.obolibrary.org/obo/BTO_0000133				experimental sample	CHMO	http://purl.obolibrary.org/obo/CHMO_0002746	Sample collection	METAB01_Smpl_35	severe COVID-19	DOID	http://purl.obolibrary.org/obo/DOID_0081013	24
METAB01_Smpl_36	Homo sapiens	NCBITAXON	http://purl.obolibrary.org/obo/NCBITaxon_9606	blood serum	BTO	http://purl.obolibrary.org/obo/BTO_0000133				experimental sample	CHMO	http://purl.obolibrary.org/obo/CHMO_0002746	Sample collection	METAB01_Smpl_36	severe COVID-19	DOID	http://purl.obolibrary.org/obo/DOID_0081013	3
METAB01_Smpl_37	Homo sapiens	NCBITAXON	http://purl.obolibrary.org/obo/NCBITaxon_9606	blood serum	BTO	http://purl.obolibrary.org/obo/BTO_0000133				experimental sample	CHMO	http://purl.obolibrary.org/obo/CHMO_0002746	Sample collection	METAB01_Smpl_37	severe COVID-19	DOID	http://purl.obolibrary.org/obo/DOID_0081013	2
METAB01_Smpl_41	Homo sapiens	NCBITAXON	http://purl.obolibrary.org/obo/NCBITaxon_9606	blood serum	BTO	http://purl.obolibrary.org/obo/BTO_0000133				experimental sample	CHMO	http://purl.obolibrary.org/obo/CHMO_0002746	Sample collection	METAB01_Smpl_41	post-acute COVID-19	MTBLS	http://www.ebi.ac.uk/metabolights/ontology/placeholder	8
METAB01_Smpl_42	Homo sapiens	NCBITAXON	http://purl.obolibrary.org/obo/NCBITaxon_9606	blood serum	BTO	http://purl.obolibrary.org/obo/BTO_0000133				experimental sample	CHMO	http://purl.obolibrary.org/obo/CHMO_0002746	Sample collection	METAB01_Smpl_42	post-acute COVID-19	MTBLS	http://www.ebi.ac.uk/metabolights/ontology/placeholder	7
METAB01_Smpl_43	Homo sapiens	NCBITAXON	http://purl.obolibrary.org/obo/NCBITaxon_9606	blood serum	BTO	http://purl.obolibrary.org/obo/BTO_0000133				experimental sample	CHMO	http://purl.obolibrary.org/obo/CHMO_0002746	Sample collection	METAB01_Smpl_43	post-acute COVID-19	MTBLS	http://www.ebi.ac.uk/metabolights/ontology/placeholder	9
METAB01_Smpl_44	Homo sapiens	NCBITAXON	http://purl.obolibrary.org/obo/NCBITaxon_9606	blood serum	BTO	http://purl.obolibrary.org/obo/BTO_0000133				experimental sample	CHMO	http://purl.obolibrary.org/obo/CHMO_0002746	Sample collection	METAB01_Smpl_44	post-acute COVID-19	MTBLS	http://www.ebi.ac.uk/metabolights/ontology/placeholder	10
METAB01_Smpl_46	Homo sapiens	NCBITAXON	http://purl.obolibrary.org/obo/NCBITaxon_9606	blood serum	BTO	http://purl.obolibrary.org/obo/BTO_0000133				experimental sample	CHMO	http://purl.obolibrary.org/obo/CHMO_0002746	Sample collection	METAB01_Smpl_46	post-acute COVID-19	MTBLS	http://www.ebi.ac.uk/metabolights/ontology/placeholder	12
METAB01_Smpl_47	Homo sapiens	NCBITAXON	http://purl.obolibrary.org/obo/NCBITaxon_9606	blood serum	BTO	http://purl.obolibrary.org/obo/BTO_0000133				experimental sample	CHMO	http://purl.obolibrary.org/obo/CHMO_0002746	Sample collection	METAB01_Smpl_47	post-acute COVID-19	MTBLS	http://www.ebi.ac.uk/metabolights/ontology/placeholder	16
METAB01_Smpl_50	Homo sapiens	NCBITAXON	http://purl.obolibrary.org/obo/NCBITaxon_9606	blood serum	BTO	http://purl.obolibrary.org/obo/BTO_0000133				experimental sample	CHMO	http://purl.obolibrary.org/obo/CHMO_0002746	Sample collection	METAB01_Smpl_50	post-acute COVID-19	MTBLS	http://www.ebi.ac.uk/metabolights/ontology/placeholder	2
METAB01_Smpl_51	Homo sapiens	NCBITAXON	http://purl.obolibrary.org/obo/NCBITaxon_9606	blood serum	BTO	http://purl.obolibrary.org/obo/BTO_0000133				experimental sample	CHMO	http://purl.obolibrary.org/obo/CHMO_0002746	Sample collection	METAB01_Smpl_51	severe COVID-19	DOID	http://purl.obolibrary.org/obo/DOID_0081013	1
METAB01_Smpl_52	Homo sapiens	NCBITAXON	http://purl.obolibrary.org/obo/NCBITaxon_9606	blood serum	BTO	http://purl.obolibrary.org/obo/BTO_0000133				experimental sample	CHMO	http://purl.obolibrary.org/obo/CHMO_0002746	Sample collection	METAB01_Smpl_52	severe COVID-19	DOID	http://purl.obolibrary.org/obo/DOID_0081013	13
METAB01_Smpl_53	Homo sapiens	NCBITAXON	http://purl.obolibrary.org/obo/NCBITaxon_9606	blood serum	BTO	http://purl.obolibrary.org/obo/BTO_0000133				experimental sample	CHMO	http://purl.obolibrary.org/obo/CHMO_0002746	Sample collection	METAB01_Smpl_53	severe COVID-19	DOID	http://purl.obolibrary.org/obo/DOID_0081013	14
METAB01_Smpl_54	Homo sapiens	NCBITAXON	http://purl.obolibrary.org/obo/NCBITaxon_9606	blood serum	BTO	http://purl.obolibrary.org/obo/BTO_0000133				experimental sample	CHMO	http://purl.obolibrary.org/obo/CHMO_0002746	Sample collection	METAB01_Smpl_54	severe COVID-19	DOID	http://purl.obolibrary.org/obo/DOID_0081013	15
METAB01_Smpl_55	Homo sapiens	NCBITAXON	http://purl.obolibrary.org/obo/NCBITaxon_9606	blood serum	BTO	http://purl.obolibrary.org/obo/BTO_0000133				experimental sample	CHMO	http://purl.obolibrary.org/obo/CHMO_0002746	Sample collection	METAB01_Smpl_55	severe COVID-19	DOID	http://purl.obolibrary.org/obo/DOID_0081013	11
METAB01_Smpl_56	Homo sapiens	NCBITAXON	http://purl.obolibrary.org/obo/NCBITaxon_9606	blood serum	BTO	http://purl.obolibrary.org/obo/BTO_0000133				experimental sample	CHMO	http://purl.obolibrary.org/obo/CHMO_0002746	Sample collection	METAB01_Smpl_56	severe COVID-19	DOID	http://purl.obolibrary.org/obo/DOID_0081013	18
METAB01_Smpl_57	Homo sapiens	NCBITAXON	http://purl.obolibrary.org/obo/NCBITaxon_9606	blood serum	BTO	http://purl.obolibrary.org/obo/BTO_0000133				experimental sample	CHMO	http://purl.obolibrary.org/obo/CHMO_0002746	Sample collection	METAB01_Smpl_57	severe COVID-19	DOID	http://purl.obolibrary.org/obo/DOID_0081013	17
METAB01_Smpl_58	Homo sapiens	NCBITAXON	http://purl.obolibrary.org/obo/NCBITaxon_9606	blood serum	BTO	http://purl.obolibrary.org/obo/BTO_0000133				experimental sample	CHMO	http://purl.obolibrary.org/obo/CHMO_0002746	Sample collection	METAB01_Smpl_58	severe COVID-19	DOID	http://purl.obolibrary.org/obo/DOID_0081013	20
METAB01_Smpl_59	Homo sapiens	NCBITAXON	http://purl.obolibrary.org/obo/NCBITaxon_9606	blood serum	BTO	http://purl.obolibrary.org/obo/BTO_0000133				experimental sample	CHMO	http://purl.obolibrary.org/obo/CHMO_0002746	Sample collection	METAB01_Smpl_59	severe COVID-19	DOID	http://purl.obolibrary.org/obo/DOID_0081013	23
METAB01_Smpl_60	Homo sapiens	NCBITAXON	http://purl.obolibrary.org/obo/NCBITaxon_9606	blood serum	BTO	http://purl.obolibrary.org/obo/BTO_0000133				experimental sample	CHMO	http://purl.obolibrary.org/obo/CHMO_0002746	Sample collection	METAB01_Smpl_60	severe COVID-19	DOID	http://purl.obolibrary.org/obo/DOID_0081013	25
METAB01_Smpl_61	Homo sapiens	NCBITAXON	http://purl.obolibrary.org/obo/NCBITaxon_9606	blood serum	BTO	http://purl.obolibrary.org/obo/BTO_0000133				experimental sample	CHMO	http://purl.obolibrary.org/obo/CHMO_0002746	Sample collection	METAB01_Smpl_61	severe COVID-19	DOID	http://purl.obolibrary.org/obo/DOID_0081013	21
METAB01_Smpl_62	Homo sapiens	NCBITAXON	http://purl.obolibrary.org/obo/NCBITaxon_9606	blood serum	BTO	http://purl.obolibrary.org/obo/BTO_0000133				experimental sample	CHMO	http://purl.obolibrary.org/obo/CHMO_0002746	Sample collection	METAB01_Smpl_62	severe COVID-19	DOID	http://purl.obolibrary.org/obo/DOID_0081013	27
METAB01_Smpl_63	Homo sapiens	NCBITAXON	http://purl.obolibrary.org/obo/NCBITaxon_9606	blood serum	BTO	http://purl.obolibrary.org/obo/BTO_0000133				experimental sample	CHMO	http://purl.obolibrary.org/obo/CHMO_0002746	Sample collection	METAB01_Smpl_63	severe COVID-19	DOID	http://purl.obolibrary.org/obo/DOID_0081013	22
METAB01_Smpl_64	Homo sapiens	NCBITAXON	http://purl.obolibrary.org/obo/NCBITaxon_9606	blood serum	BTO	http://purl.obolibrary.org/obo/BTO_0000133				experimental sample	CHMO	http://purl.obolibrary.org/obo/CHMO_0002746	Sample collection	METAB01_Smpl_64	severe COVID-19	DOID	http://purl.obolibrary.org/obo/DOID_0081013	19
METAB01_Smpl_65	Homo sapiens	NCBITAXON	http://purl.obolibrary.org/obo/NCBITaxon_9606	blood serum	BTO	http://purl.obolibrary.org/obo/BTO_0000133				experimental sample	CHMO	http://purl.obolibrary.org/obo/CHMO_0002746	Sample collection	METAB01_Smpl_65	severe COVID-19	DOID	http://purl.obolibrary.org/obo/DOID_0081013	26
METAB01_Smpl_66	Homo sapiens	NCBITAXON	http://purl.obolibrary.org/obo/NCBITaxon_9606	blood serum	BTO	http://purl.obolibrary.org/obo/BTO_0000133				experimental sample	CHMO	http://purl.obolibrary.org/obo/CHMO_0002746	Sample collection	METAB01_Smpl_66	severe COVID-19	DOID	http://purl.obolibrary.org/obo/DOID_0081013	29
METAB01_Smpl_67	Homo sapiens	NCBITAXON	http://purl.obolibrary.org/obo/NCBITaxon_9606	blood serum	BTO	http://purl.obolibrary.org/obo/BTO_0000133				experimental sample	CHMO	http://purl.obolibrary.org/obo/CHMO_0002746	Sample collection	METAB01_Smpl_67	severe COVID-19	DOID	http://purl.obolibrary.org/obo/DOID_0081013	28
METAB01_Smpl_68	Homo sapiens	NCBITAXON	http://purl.obolibrary.org/obo/NCBITaxon_9606	blood serum	BTO	http://purl.obolibrary.org/obo/BTO_0000133				experimental sample	CHMO	http://purl.obolibrary.org/obo/CHMO_0002746	Sample collection	METAB01_Smpl_68	severe COVID-19	DOID	http://purl.obolibrary.org/obo/DOID_0081013	31
METAB01_Smpl_69	Homo sapiens	NCBITAXON	http://purl.obolibrary.org/obo/NCBITaxon_9606	blood serum	BTO	http://purl.obolibrary.org/obo/BTO_0000133				experimental sample	CHMO	http://purl.obolibrary.org/obo/CHMO_0002746	Sample collection	METAB01_Smpl_69	severe COVID-19	DOID	http://purl.obolibrary.org/obo/DOID_0081013	30
METAB01_Smpl_70	Homo sapiens	NCBITAXON	http://purl.obolibrary.org/obo/NCBITaxon_9606	blood serum	BTO	http://purl.obolibrary.org/obo/BTO_0000133				experimental sample	CHMO	http://purl.obolibrary.org/obo/CHMO_0002746	Sample collection	METAB01_Smpl_70	severe COVID-19	DOID	http://purl.obolibrary.org/obo/DOID_0081013	32
METAB01_Smpl_71	Homo sapiens	NCBITAXON	http://purl.obolibrary.org/obo/NCBITaxon_9606	blood serum	BTO	http://purl.obolibrary.org/obo/BTO_0000133				experimental sample	CHMO	http://purl.obolibrary.org/obo/CHMO_0002746	Sample collection	METAB01_Smpl_71	severe COVID-19	DOID	http://purl.obolibrary.org/obo/DOID_0081013	33
METAB01_Smpl_72	Homo sapiens	NCBITAXON	http://purl.obolibrary.org/obo/NCBITaxon_9606	blood serum	BTO	http://purl.obolibrary.org/obo/BTO_0000133				experimental sample	CHMO	http://purl.obolibrary.org/obo/CHMO_0002746	Sample collection	METAB01_Smpl_72	post-acute COVID-19	MTBLS	http://www.ebi.ac.uk/metabolights/ontology/placeholder	4
METAB01_Smpl_73	Homo sapiens	NCBITAXON	http://purl.obolibrary.org/obo/NCBITaxon_9606	blood serum	BTO	http://purl.obolibrary.org/obo/BTO_0000133				experimental sample	CHMO	http://purl.obolibrary.org/obo/CHMO_0002746	Sample collection	METAB01_Smpl_73	post-acute COVID-19	MTBLS	http://www.ebi.ac.uk/metabolights/ontology/placeholder	5
METAB01_Smpl_74	Homo sapiens	NCBITAXON	http://purl.obolibrary.org/obo/NCBITaxon_9606	blood serum	BTO	http://purl.obolibrary.org/obo/BTO_0000133				experimental sample	CHMO	http://purl.obolibrary.org/obo/CHMO_0002746	Sample collection	METAB01_Smpl_74	post-acute COVID-19	MTBLS	http://www.ebi.ac.uk/metabolights/ontology/placeholder	1
METAB01_Smpl_75	Homo sapiens	NCBITAXON	http://purl.obolibrary.org/obo/NCBITaxon_9606	blood serum	BTO	http://purl.obolibrary.org/obo/BTO_0000133				experimental sample	CHMO	http://purl.obolibrary.org/obo/CHMO_0002746	Sample collection	METAB01_Smpl_75	post-acute COVID-19	MTBLS	http://www.ebi.ac.uk/metabolights/ontology/placeholder	6
METAB01_Smpl_76	Homo sapiens	NCBITAXON	http://purl.obolibrary.org/obo/NCBITaxon_9606	blood serum	BTO	http://purl.obolibrary.org/obo/BTO_0000133				experimental sample	CHMO	http://purl.obolibrary.org/obo/CHMO_0002746	Sample collection	METAB01_Smpl_76	post-acute COVID-19	MTBLS	http://www.ebi.ac.uk/metabolights/ontology/placeholder	13
METAB01_Smpl_78	Homo sapiens	NCBITAXON	http://purl.obolibrary.org/obo/NCBITaxon_9606	blood serum	BTO	http://purl.obolibrary.org/obo/BTO_0000133				experimental sample	CHMO	http://purl.obolibrary.org/obo/CHMO_0002746	Sample collection	METAB01_Smpl_78	post-acute COVID-19	MTBLS	http://www.ebi.ac.uk/metabolights/ontology/placeholder	14
METAB01_Smpl_79	Homo sapiens	NCBITAXON	http://purl.obolibrary.org/obo/NCBITaxon_9606	blood serum	BTO	http://purl.obolibrary.org/obo/BTO_0000133				experimental sample	CHMO	http://purl.obolibrary.org/obo/CHMO_0002746	Sample collection	METAB01_Smpl_79	post-acute COVID-19	MTBLS	http://www.ebi.ac.uk/metabolights/ontology/placeholder	24
METAB01_Smpl_80	Homo sapiens	NCBITAXON	http://purl.obolibrary.org/obo/NCBITaxon_9606	blood serum	BTO	http://purl.obolibrary.org/obo/BTO_0000133				experimental sample	CHMO	http://purl.obolibrary.org/obo/CHMO_0002746	Sample collection	METAB01_Smpl_80	post-acute COVID-19	MTBLS	http://www.ebi.ac.uk/metabolights/ontology/placeholder	15
METAB01_Smpl_81	Homo sapiens	NCBITAXON	http://purl.obolibrary.org/obo/NCBITaxon_9606	blood serum	BTO	http://purl.obolibrary.org/obo/BTO_0000133				experimental sample	CHMO	http://purl.obolibrary.org/obo/CHMO_0002746	Sample collection	METAB01_Smpl_81	post-acute COVID-19	MTBLS	http://www.ebi.ac.uk/metabolights/ontology/placeholder	11
METAB01_Smpl_82	Homo sapiens	NCBITAXON	http://purl.obolibrary.org/obo/NCBITaxon_9606	blood serum	BTO	http://purl.obolibrary.org/obo/BTO_0000133				experimental sample	CHMO	http://purl.obolibrary.org/obo/CHMO_0002746	Sample collection	METAB01_Smpl_82	post-acute COVID-19	MTBLS	http://www.ebi.ac.uk/metabolights/ontology/placeholder	18
METAB01_Smpl_83	Homo sapiens	NCBITAXON	http://purl.obolibrary.org/obo/NCBITaxon_9606	blood serum	BTO	http://purl.obolibrary.org/obo/BTO_0000133				experimental sample	CHMO	http://purl.obolibrary.org/obo/CHMO_0002746	Sample collection	METAB01_Smpl_83	post-acute COVID-19	MTBLS	http://www.ebi.ac.uk/metabolights/ontology/placeholder	17
METAB01_Smpl_84	Homo sapiens	NCBITAXON	http://purl.obolibrary.org/obo/NCBITaxon_9606	blood serum	BTO	http://purl.obolibrary.org/obo/BTO_0000133				experimental sample	CHMO	http://purl.obolibrary.org/obo/CHMO_0002746	Sample collection	METAB01_Smpl_84	post-acute COVID-19	MTBLS	http://www.ebi.ac.uk/metabolights/ontology/placeholder	20
METAB01_Smpl_85	Homo sapiens	NCBITAXON	http://purl.obolibrary.org/obo/NCBITaxon_9606	blood serum	BTO	http://purl.obolibrary.org/obo/BTO_0000133				experimental sample	CHMO	http://purl.obolibrary.org/obo/CHMO_0002746	Sample collection	METAB01_Smpl_85	post-acute COVID-19	MTBLS	http://www.ebi.ac.uk/metabolights/ontology/placeholder	23
METAB01_Smpl_86	Homo sapiens	NCBITAXON	http://purl.obolibrary.org/obo/NCBITaxon_9606	blood serum	BTO	http://purl.obolibrary.org/obo/BTO_0000133				experimental sample	CHMO	http://purl.obolibrary.org/obo/CHMO_0002746	Sample collection	METAB01_Smpl_86	post-acute COVID-19	MTBLS	http://www.ebi.ac.uk/metabolights/ontology/placeholder	25
METAB01_Smpl_87	Homo sapiens	NCBITAXON	http://purl.obolibrary.org/obo/NCBITaxon_9606	blood serum	BTO	http://purl.obolibrary.org/obo/BTO_0000133				experimental sample	CHMO	http://purl.obolibrary.org/obo/CHMO_0002746	Sample collection	METAB01_Smpl_87	post-acute COVID-19	MTBLS	http://www.ebi.ac.uk/metabolights/ontology/placeholder	21
METAB01_Smpl_88	Homo sapiens	NCBITAXON	http://purl.obolibrary.org/obo/NCBITaxon_9606	blood serum	BTO	http://purl.obolibrary.org/obo/BTO_0000133				experimental sample	CHMO	http://purl.obolibrary.org/obo/CHMO_0002746	Sample collection	METAB01_Smpl_88	post-acute COVID-19	MTBLS	http://www.ebi.ac.uk/metabolights/ontology/placeholder	27
METAB01_Smpl_89	Homo sapiens	NCBITAXON	http://purl.obolibrary.org/obo/NCBITaxon_9606	blood serum	BTO	http://purl.obolibrary.org/obo/BTO_0000133				experimental sample	CHMO	http://purl.obolibrary.org/obo/CHMO_0002746	Sample collection	METAB01_Smpl_89	post-acute COVID-19	MTBLS	http://www.ebi.ac.uk/metabolights/ontology/placeholder	22
METAB01_Smpl_90	Homo sapiens	NCBITAXON	http://purl.obolibrary.org/obo/NCBITaxon_9606	blood serum	BTO	http://purl.obolibrary.org/obo/BTO_0000133				experimental sample	CHMO	http://purl.obolibrary.org/obo/CHMO_0002746	Sample collection	METAB01_Smpl_90	post-acute COVID-19	MTBLS	http://www.ebi.ac.uk/metabolights/ontology/placeholder	19
METAB01_Smpl_91	Homo sapiens	NCBITAXON	http://purl.obolibrary.org/obo/NCBITaxon_9606	blood serum	BTO	http://purl.obolibrary.org/obo/BTO_0000133				experimental sample	CHMO	http://purl.obolibrary.org/obo/CHMO_0002746	Sample collection	METAB01_Smpl_91	post-acute COVID-19	MTBLS	http://www.ebi.ac.uk/metabolights/ontology/placeholder	26
METAB01_Smpl_92	Homo sapiens	NCBITAXON	http://purl.obolibrary.org/obo/NCBITaxon_9606	blood serum	BTO	http://purl.obolibrary.org/obo/BTO_0000133				experimental sample	CHMO	http://purl.obolibrary.org/obo/CHMO_0002746	Sample collection	METAB01_Smpl_92	post-acute COVID-19	MTBLS	http://www.ebi.ac.uk/metabolights/ontology/placeholder	3
METAB01_Smpl_94	Homo sapiens	NCBITAXON	http://purl.obolibrary.org/obo/NCBITaxon_9606	blood serum	BTO	http://purl.obolibrary.org/obo/BTO_0000133				experimental sample	CHMO	http://purl.obolibrary.org/obo/CHMO_0002746	Sample collection	METAB01_Smpl_94	post-acute COVID-19	MTBLS	http://www.ebi.ac.uk/metabolights/ontology/placeholder	29
METAB01_Smpl_95	Homo sapiens	NCBITAXON	http://purl.obolibrary.org/obo/NCBITaxon_9606	blood serum	BTO	http://purl.obolibrary.org/obo/BTO_0000133				experimental sample	CHMO	http://purl.obolibrary.org/obo/CHMO_0002746	Sample collection	METAB01_Smpl_95	post-acute COVID-19	MTBLS	http://www.ebi.ac.uk/metabolights/ontology/placeholder	28
METAB01_Smpl_96	Homo sapiens	NCBITAXON	http://purl.obolibrary.org/obo/NCBITaxon_9606	blood serum	BTO	http://purl.obolibrary.org/obo/BTO_0000133				experimental sample	CHMO	http://purl.obolibrary.org/obo/CHMO_0002746	Sample collection	METAB01_Smpl_96	post-acute COVID-19	MTBLS	http://www.ebi.ac.uk/metabolights/ontology/placeholder	31
METAB01_Smpl_98	Homo sapiens	NCBITAXON	http://purl.obolibrary.org/obo/NCBITaxon_9606	blood serum	BTO	http://purl.obolibrary.org/obo/BTO_0000133				experimental sample	CHMO	http://purl.obolibrary.org/obo/CHMO_0002746	Sample collection	METAB01_Smpl_98	post-acute COVID-19	MTBLS	http://www.ebi.ac.uk/metabolights/ontology/placeholder	30
METAB01_Smpl_99	Homo sapiens	NCBITAXON	http://purl.obolibrary.org/obo/NCBITaxon_9606	blood serum	BTO	http://purl.obolibrary.org/obo/BTO_0000133				experimental sample	CHMO	http://purl.obolibrary.org/obo/CHMO_0002746	Sample collection	METAB01_Smpl_99	post-acute COVID-19	MTBLS	http://www.ebi.ac.uk/metabolights/ontology/placeholder	32
METAB01_Smpl_100	Homo sapiens	NCBITAXON	http://purl.obolibrary.org/obo/NCBITaxon_9606	blood serum	BTO	http://purl.obolibrary.org/obo/BTO_0000133				experimental sample	CHMO	http://purl.obolibrary.org/obo/CHMO_0002746	Sample collection	METAB01_Smpl_100	post-acute COVID-19	MTBLS	http://www.ebi.ac.uk/metabolights/ontology/placeholder	33
METAB01_QC1	Homo sapiens	NCBITAXON	http://purl.obolibrary.org/obo/NCBITaxon_9606	blood serum	BTO	http://purl.obolibrary.org/obo/BTO_0000133				pooled quality control sample			Sample collection	METAB01_QC1
METAB01_QC2	Homo sapiens	NCBITAXON	http://purl.obolibrary.org/obo/NCBITaxon_9606	blood serum	BTO	http://purl.obolibrary.org/obo/BTO_0000133				pooled quality control sample			Sample collection	METAB01_QC2
METAB01_QC3	Homo sapiens	NCBITAXON	http://purl.obolibrary.org/obo/NCBITaxon_9606	blood serum	BTO	http://purl.obolibrary.org/obo/BTO_0000133				pooled quality control sample			Sample collection	METAB01_QC3
METAB01_QC4	Homo sapiens	NCBITAXON	http://purl.obolibrary.org/obo/NCBITaxon_9606	blood serum	BTO	http://purl.obolibrary.org/obo/BTO_0000133				pooled quality control sample			Sample collection	METAB01_QC4
METAB01_QC5	Homo sapiens	NCBITAXON	http://purl.obolibrary.org/obo/NCBITaxon_9606	blood serum	BTO	http://purl.obolibrary.org/obo/BTO_0000133				pooled quality control sample			Sample collection	METAB01_QC5
