# Supplementary material for: Common data models to streamline metabolomics processing and annotation, and implementation in a Python pipeline
Source: PLoS Comput Biol. 2024 Jun 6;20(6):e1011912. doi: 10.1371/journal.pcbi.1011912 (PMC11185459; doi:10.1371/journal.pcbi.1011912)
Supplement: S4 File — (ZIP) [file pcbi.1011912.s006.zip › pcpfm/default_configs/default_preprocessing.json]

{
"mappings":
    {
    "instrument":
        {
            "IDX": {
                "substrings": ["IDX"],
                "search": ["Instrument Method"],
                "else": "HFX"
            }
        },
    "sample_type":
        {
        "qstd": {
            "substrings": ["qstd", "QSTD", "Qstd"],
            "search": ["File Name", "Sample ID"]
            },
        "nist": {
            "substrings": ["nist", "NIST"],
            "search": ["File Name", "Sample ID"]
            },
        "pooled": {
            "substrings": ["pooled", "Pooled"],
            "search": ["File Name", "Sample ID"]
            },
        "blank": {
            "substrings": ["blank", "Blank"],
            "search": ["File Name", "Sample ID"]
            },
        "sol": {
            "substrings": ["sol", "solvent", "Sol", "Solvent"],
            "search": ["File Name", "Sample ID"]
            },
        "process": {
            "substrings": ["process", "Process"],
            "search": ["File Name", "Sample ID"]
            },
        "dda": {
            "substrings": ["dda", "DDA"],
            "search": ["File Name", "Sample ID"]
            },
        "standard": {
            "substrings": ["_IS", "STD", "_is", "std", "Std"],
            "search": ["File Name", "Sample ID"]                
            },
        "unknown": {
            "substrings": ["cellpellets"],
            "search": ["File Name", "Sample ID", "Sample Type"]                
            }
        }
    }
}
