# Supplementary material for: Common data models to streamline metabolomics processing and annotation, and implementation in a Python pipeline
Source: PLoS Comput Biol. 2024 Jun 6;20(6):e1011912. doi: 10.1371/journal.pcbi.1011912 (PMC11185459; doi:10.1371/journal.pcbi.1011912)
Supplement: S4 File — (ZIP) [file pcbi.1011912.s006.zip › pcpfm/default_configs/default_experiment_params.json]

{
    "experiment_subdirectories": {
        "asari_results": "asari_results/",
        "converted": "converted_acquisitions/",
        "raw": "raw_acquisitions/",
        "acquisition_data": "acquisitions/",
        "annotations": "annotations/",
        "filtered_feature_tables": "filtered_feature_tables/",
        "qaqc_figs": "QAQC_figs/",
        "MS2": "MS2/"
    },
    "banned_colors": [
        "snow", "beige", "honeydew", "azure", 
        "aliceblue", "lightcyan", "lightyellow", 
        "white", "oldlace", "antiquewhite", "ivory", 
        "whitesmoke", "mistyrose", "seashell", "linen", 
        "antiquewhite", "lightgoldenrodyellow", "cornsilk", 
        "lemonchiffon", "honeydew", "mintcream", "ghostwhite",
        "lavenderblush"
    ],
    "allowed_markers": [
        ".", "o", "v", "^", ">", "<", "1", 
        "2", "3", "4", "8", "s", "P"
    ]
}
    
    
