# Supplementary material for: Common data models to streamline metabolomics processing and annotation, and implementation in a Python pipeline
Source: PLoS Comput Biol. 2024 Jun 6;20(6):e1011912. doi: 10.1371/journal.pcbi.1011912 (PMC11185459; doi:10.1371/journal.pcbi.1011912)
Supplement: S4 File — (ZIP) [file pcbi.1011912.s006.zip › pcpfm/default_configs/default_extended_adducts.json]

[
    [-1.0078, "-H"],
    [1.9972, "37/35Cl"],
    [-17.02655, "-NH3"],
    [17.02655, "NH3"],
    [-18.0106, "-H2O"],
    [18.0106, "H2O"],
    [18.033823, "NH4"],
    [27.01089904, "HCN"],
    [27.99492, "CO"],
    [32.026215, "MeOH"],
    [-35.037114, "-NH3-H2O"],
    [37.94694, "Ca/H2"],
    [43.96389, "Na2/H2"],
    [46.00548, "CO2H2"],
    [-46.00548, "-CO2H2"],
    [67.987424, "NaCOOH"],
    [83.961361, "KCOOH"],
    [97.96737927, "H2SO4"],
    [97.97689507, "H3PO4"],
    [1.0078, "H"]
]
