# Supplementary material for: Common data models to streamline metabolomics processing and annotation, and implementation in a Python pipeline
Source: PLoS Comput Biol. 2024 Jun 6;20(6):e1011912. doi: 10.1371/journal.pcbi.1011912 (PMC11185459; doi:10.1371/journal.pcbi.1011912)
Supplement: S4 File — (ZIP) [file pcbi.1011912.s006.zip › pcpfm/default_configs/default_adducts_pos_feature.json]

[
    {"add": "HCl", "z": [-1], "name": "M+HCl"},
    {"add": "H", "z": [-1], "name": "M+H"},
    {"add": "K", "z": [-1], "name": "M+K"},
    {"add": "Na", "z": [-1], "name": "M+Na"}
]
