# Supplementary material for: Common data models to streamline metabolomics processing and annotation, and implementation in a Python pipeline
Source: PLoS Comput Biol. 2024 Jun 6;20(6):e1011912. doi: 10.1371/journal.pcbi.1011912 (PMC11185459; doi:10.1371/journal.pcbi.1011912)
Supplement: S4 File — (ZIP) [file pcbi.1011912.s006.zip › pcpfm/default_configs/default_adducts_neg_feature.json]

[
    {"lose": "H", "z": [1], "name": "M-H"},
    {"lose": "H3O", "z": [1], "name": "M-H20-H"},
    {"add": "Cl", "z": [1], "name": "M+Cl"},
    {"add": "Na", "lose": "H2", "z": [1], "name": "M+Na-2H"},
    {"add": "K", "lose": "H2", "z": [1], "name": "M+K-2H"}
]
