# Supplementary material for: Common data models to streamline metabolomics processing and annotation, and implementation in a Python pipeline
Source: PLoS Comput Biol. 2024 Jun 6;20(6):e1011912. doi: 10.1371/journal.pcbi.1011912 (PMC11185459; doi:10.1371/journal.pcbi.1011912)
Supplement: S4 File — (ZIP) [file pcbi.1011912.s006.zip › pcpfm/default_configs/default_adducts_neg_khipu.json]

[ 
    [35.9767, "HCl"], 
    [46.00548, "HCOOH"],
    [21.9820, "Na/H"], 
    [41.026549, "ACN"],
    [37.955882, "K/H"]
]
