# Supplementary material for: Common data models to streamline metabolomics processing and annotation, and implementation in a Python pipeline
Source: PLoS Comput Biol. 2024 Jun 6;20(6):e1011912. doi: 10.1371/journal.pcbi.1011912 (PMC11185459; doi:10.1371/journal.pcbi.1011912)
Supplement: S4 File — (ZIP) [file pcbi.1011912.s006.zip › pcpfm/annotation_sources/README.md]

This folder is where LIPIDMAPS, HMDB, MoNA will be automatically downloaded. These are the defaults for the various annotation procedures in the pipeline. 

These sources can be downloaded using the `download extras` command. By doing this, you agree to the terms of service for those sources. Notably, they are not for commercial use. 
