# Supplementary material for: Common data models to streamline metabolomics processing and annotation, and implementation in a Python pipeline
Source: PLoS Comput Biol. 2024 Jun 6;20(6):e1011912. doi: 10.1371/journal.pcbi.1011912 (PMC11185459; doi:10.1371/journal.pcbi.1011912)
Supplement: S4 File — (ZIP) [file pcbi.1011912.s006.zip › pcpfm_nextflow.nf]

#!/usr/bin/env nextflow

//params.experiment_directory = "$HOME/nextflow_test/"
//params.sequence_file = "$HOME/sequence.csv"
//params.ionization_mode = "pos"

params.sequence_file = "/Users/mitchjo/projects/MorPHiC_cyp19a1_prlr_ptn/Sequence_iPSC_Pellets_regularmethods_03252023.csv"

process assemble_experiment {
	input:
	val sequence_file
	val output_directory
	//path 'sequence.csv' from sequence_file
	//path 'experiment_dir' from experiment_directory	
	
	output:
	stdout

	"""
	pcpfm assemble_experiment_from_CSV $output_directory $sequence_file pos | tr -d '\n'
	"""

}

process convert_experiment {
	input:
	val path_to_json

	"""
	pcpfm convert_to_mzML $path_to_json /Library/Frameworks/Mono.framework/Versions/Current/Commands/mono /Users/mitchjo/Projects/PythonCentricPipelineForMetabolomics/ThermoRawFileParser/ThermoRawFileParser.exe
	"""
}

process asari_processing {
	input:
	val path_to_json

	"""
	pcpfm asari_full_processing $path_to_json
	"""
}

process QAQC {
	input:
	val path_to_json
	val table_name

	"""
	pcpfm feature_QCQA $path_to_json --table=$table_name --all --interactive
	"""
}

process drop_samples {
	input: 
	val path_to_json

	"""
	pcpfm drop_samples $path_to_json --table=preferred --substring_name_drop='["blank", "pool", "qstd"]'
	"""
}

process process_features {
	input:
	val path_to_json
	val new_table_moniker
	val substr_name

	"""
	pcpfm preprocess_features $path_to_json --table=preferred --new_table_moniker=$new_table_moniker .80 0 3 '{"Name": {"includes": ["blank"]}}' '{"Name": {"includes": ["$substr_name"]}}' --drop_samples
	"""
}

workflow {
	path_to_json = assemble_experiment("/Users/mitchjo/projects/MorPHiC_cyp19a1_prlr_ptn/Sequence_iPSC_Pellets_regularmethods_03252023.csv", "/tmp/test/")
	convert_experiment(path_to_json)
	asari_processing(path_to_json)
	QAQC(path_to_json, "preferred")
	drop_samples(path_to_json)
	QAQC(path_to_json, "preferred")
	process_features(path_to_json, nextflow_table, "media")
}
