# Supplementary material for: Common data models to streamline metabolomics processing and annotation, and implementation in a Python pipeline
Source: PLoS Comput Biol. 2024 Jun 6;20(6):e1011912. doi: 10.1371/journal.pcbi.1011912 (PMC11185459; doi:10.1371/journal.pcbi.1011912)
Supplement: S4 File — (ZIP) [file pcbi.1011912.s006.zip › SECURITY.md]

# Security Policy

## Supported Versions

Until release consider only the most recent version to be supported by any security patches.

## Reporting a Vulnerability

Please open an issue on the repository or contact me at joshua.mitchell@jax.org
