# Supplementary material for: Common data models to streamline metabolomics processing and annotation, and implementation in a Python pipeline
Source: PLoS Comput Biol. 2024 Jun 6;20(6):e1011912. doi: 10.1371/journal.pcbi.1011912 (PMC11185459; doi:10.1371/journal.pcbi.1011912)
Supplement: S5 File — (ZIP) [file pcbi.1011912.s007.zip]

Archive with 37 entries (30 files):
- metDataModel-master/
- metDataModel-master/LICENSE
- metDataModel-master/README.md
- metDataModel-master/docs/
- metDataModel-master/docs/DataModel-illustration-202401-SL.pptx
- metDataModel-master/docs/README.md
- metDataModel-master/docs/datastru.png
- metDataModel-master/docs/datastru2024.png
- metDataModel-master/metDataModel/
- metDataModel-master/metDataModel/JSON/
- metDataModel-master/metDataModel/JSON/.DS_Store
- metDataModel-master/metDataModel/JSON/README.md
- metDataModel-master/metDataModel/JSON/list_of_compounds.json
- metDataModel-master/metDataModel/JSON/list_of_empCpds.json
- metDataModel-master/metDataModel/JSON/list_of_peaks.json
- metDataModel-master/metDataModel/JSON/list_of_reactions.json
- metDataModel-master/metDataModel/YAML/
- metDataModel-master/metDataModel/YAML/README.md
- metDataModel-master/metDataModel/YAML/list_of_compounds.yaml
- metDataModel-master/metDataModel/YAML/list_of_empCpds.yaml
- metDataModel-master/metDataModel/YAML/list_of_peaks.yaml
- metDataModel-master/metDataModel/YAML/list_of_reactions.yaml
- metDataModel-master/metDataModel/__init__.py
- metDataModel-master/metDataModel/core.py
- metDataModel-master/metDataModel/core_simple.py
- metDataModel-master/metDataModel/data/
- metDataModel-master/metDataModel/data/README.md
- metDataModel-master/metDataModel/data/__init__.py
- metDataModel-master/metDataModel/derived.py
- metDataModel-master/metDataModel/derived_simple.py
- metDataModel-master/metDataModel/simpleTuples.py
- metDataModel-master/metDataModel/util.py
- metDataModel-master/pyproject.toml
- metDataModel-master/setup.py
- metDataModel-master/tests/
- metDataModel-master/tests/__init__.py
- metDataModel-master/tox.ini
