# Supplementary material for: Common data models to streamline metabolomics processing and annotation, and implementation in a Python pipeline
Source: PLoS Comput Biol. 2024 Jun 6;20(6):e1011912. doi: 10.1371/journal.pcbi.1011912 (PMC11185459; doi:10.1371/journal.pcbi.1011912)
Supplement: S5 File — (ZIP) [file pcbi.1011912.s007.zip › metDataModel-master/metDataModel/JSON/list_of_compounds.json]

[{"id": "crncoa"
"name": "L-Carnitinyl-CoA"
"identifiers": {"sbo": "SBO:0000247"
"bigg.metabolite": "crncoa"
"biocyc": "META:L-CARNITINYL-COA"
"chebi": ["CHEBI:41482"	"CHEBI:60932"]
"inchi_key": "BBRISSLDTUHWKG-PVMHLSDZSA-K"
"kegg.compound": "C20750"
"lipidmaps": "LMFA07050150"
"metanetx.chemical": "MNXM1451"}
"neutral_formula": ""
"charge": -3
"charged_formula": "C28H46N8O18P3S"
"neutral_mono_mass": 0.0
"SMILES": ""
"inchi": ""
"charged_formula_mass": 907.1863638385599}
{"id": "argtrna"
"name": "L-Arginyl-tRNA(Arg)"
"identifiers": {"sbo": "SBO:0000247"
"bigg.metabolite": "argtrna"
"chebi": ["CHEBI:18366"	"CHEBI:13079"	"CHEBI:13080"	"CHEBI:6189"]
"kegg.compound": "C02163"
"metanetx.chemical": "MNXM89870"
"reactome.compound": ["379720"	"379708"]
"sabiork": "3858"
"seed.compound": "cpd12036"}
"neutral_formula": ""
"charge": 2
"charged_formula": "C6H14N4OR"
"neutral_mono_mass": 0.0
"SMILES": ""
"inchi": ""}
{"id": "csn"
"name": "Cytosine"
"identifiers": {"sbo": "SBO:0000247"
"bigg.metabolite": "csn"
"biocyc": "META:CYTOSINE"
"chebi": ["CHEBI:23531"
"CHEBI:4072"
"CHEBI:14066"
"CHEBI:16040"
"CHEBI:41732"]
"hmdb": "HMDB00630"
"inchi_key": "OPTASPLRGRRNAP-UHFFFAOYSA-N"
"kegg.compound": "C00380"
"metanetx.chemical": "MNXM761"
"sabiork": "58"
"seed.compound": "cpd00307"}
"neutral_formula": ""
"charge": 0
"charged_formula": "C4H5N3O"
"neutral_mono_mass": 0.0
"SMILES": ""
"inchi": ""
"charged_formula_mass": 111.04326179386}
{"id": "f6p"
"name": "D-Fructose 6-phosphate"
"identifiers": {"sbo": "SBO:0000247"
"bigg.metabolite": "f6p"
"biocyc": "META:FRUCTOSE-6P"
"chebi": ["CHEBI:16084"
"CHEBI:12352"
"CHEBI:57634"
"CHEBI:22768"
"CHEBI:10375"
"CHEBI:42378"]
"hmdb": "HMDB03971"
"inchi_key": "BGWGXPAPYGQALX-ARQDHWQXSA-L"
"kegg.compound": "C05345"
"metanetx.chemical": "MNXM89621"
"sabiork": "25"
"seed.compound": "cpd19035"}
"neutral_formula": ""
"charge": -2
"charged_formula": "C6H11O9P"
"neutral_mono_mass": 0.0
"SMILES": ""
"inchi": ""
"charged_formula_mass": 258.01406892875}
{"id": "ascb6p"
"name": "L-ascorbate-6-phosphate"
"identifiers": {"sbo": "SBO:0000247"
"bigg.metabolite": "ascb6p"
"biocyc": "META:L-ASCORBATE-6-PHOSPHATE"
"chebi": ["CHEBI:80368"	"CHEBI:61698"	"CHEBI:61701"]
"inchi_key": "KIENGQUGHPTFGC-JLAZNSOCSA-K"
"kegg.compound": "C16186"
"metanetx.chemical": "MNXM2689"
"seed.compound": "cpd14905"}
"neutral_formula": ""
"charge": -2
"charged_formula": "C6H7O9P"
"neutral_mono_mass": 0.0
"SMILES": ""
"inchi": ""
"charged_formula_mass": 253.98276879995}
{"id": "fad"
"name": "Flavin adenine dinucleotide oxidized"
"identifiers": {"sbo": "SBO:0000247"
"bigg.metabolite": "fad"
"biocyc": "META:FAD"
"chebi": ["CHEBI:16238"
"CHEBI:42388"
"CHEBI:21125"
"CHEBI:57692"
"CHEBI:13315"
"CHEBI:4956"]
"hmdb": "HMDB01248"
"inchi_key": "IMGVNJNCCGXBHD-UYBVJOGSSA-K"
"kegg.compound": "C00016"
"kegg.drug": "D00005"
"metanetx.chemical": "MNXM33"
"reactome.compound": ["113596"	"29386"	"113597"]
"sabiork": "1270"
"seed.compound": "cpd00015"}
"neutral_formula": ""
"charge": -2
"charged_formula": "C27H31N9O15P2"
"neutral_mono_mass": 0.0
"SMILES": ""
"inchi": ""
"charged_formula_mass": 783.1414853284599}
{"id": "ctbt"
"name": "Crotonobetaine"
"identifiers": {"sbo": "SBO:0000247"
"bigg.metabolite": "ctbt"
"biocyc": "META:CROTONO-BETAINE"
"chebi": ["CHEBI:48867"
"CHEBI:17237"
"CHEBI:20299"
"CHEBI:1774"
"CHEBI:11946"]
"inchi_key": "GUYHPGUANSLONG-SNAWJCMRSA-N"
"kegg.compound": "C04114"
"metanetx.chemical": "MNXM1607"
"seed.compound": "cpd02543"}
"neutral_formula": ""
"charge": 0
"charged_formula": "C7H13NO2"
"neutral_mono_mass": 0.0
"SMILES": ""
"inchi": ""
"charged_formula_mass": 143.09462866217}
{"id": "ctbtcoa"
"name": "Crotonobetainyl-CoA"
"identifiers": {"sbo": "SBO:0000247"
"bigg.metabolite": "ctbtcoa"
"biocyc": "META:CROTONOBETAINYL-COA"
"chebi": ["CHEBI:60933"	"CHEBI:61123"]
"inchi_key": "WAUPBDVHJXXZGW-HXPULJKESA-K"
"kegg.compound": "C20748"
"lipidmaps": ["LMFA07050306"	"LMFA07050143"]
"metanetx.chemical": "MNXM2363"
"seed.compound": "cpd15441"}
"neutral_formula": ""
"charge": -3
"charged_formula": "C28H44N8O17P3S"
"neutral_mono_mass": 0.0
"SMILES": ""
"inchi": ""
"charged_formula_mass": 889.17579915459}
{"id": "asn"
"name": "L-Asparagine"
"identifiers": {"sbo": "SBO:0000247"
"bigg.metabolite": "asn__L"
"biocyc": "META:ASN"
"chebi": ["CHEBI:6191"
"CHEBI:22653"
"CHEBI:32651"
"CHEBI:58048"
"CHEBI:40902"
"CHEBI:21242"
"CHEBI:32661"
"CHEBI:13083"
"CHEBI:17196"
"CHEBI:32660"
"CHEBI:32650"]
"hmdb": "HMDB00168"
"inchi_key": "DCXYFEDJOCDNAF-REOHCLBHSA-N"
"kegg.compound": ["C16438"	"C00152"]
"metanetx.chemical": "MNXM147"
"reactome.compound": ["29642"	"379703"]
"sabiork": ["21052"	"72"]
"seed.compound": ["cpd00132"	"cpd15142"]}
"neutral_formula": ""
"charge": 0
"charged_formula": "C4H8N2O3"
"neutral_mono_mass": 0.0
"SMILES": ""
"inchi": ""
"charged_formula_mass": 132.05349212517}
{"id": "ctp"
"name": "CTP C9H12N3O14P3"
"identifiers": {"sbo": "SBO:0000247"
"bigg.metabolite": "ctp"
"biocyc": "META:CTP"
"chebi": ["CHEBI:3285"
"CHEBI:23522"
"CHEBI:41675"
"CHEBI:58231"
"CHEBI:37563"
"CHEBI:13286"
"CHEBI:17677"]
"hmdb": "HMDB00082"
"inchi_key": "PCDQPRRSZKQHHS-XVFCMESISA-J"
"kegg.compound": "C00063"
"metanetx.chemical": "MNXM63"
"reactome.compound": ["29470"	"110614"	"110577"]
"sabiork": "1286"
"seed.compound": "cpd00052"}
"neutral_formula": ""
"charge": -4
"charged_formula": "C9H12N3O14P3"
"neutral_mono_mass": 0.0
"SMILES": ""
"inchi": ""
"charged_formula_mass": 478.95321306893}]
