# Supplementary material for: Common data models to streamline metabolomics processing and annotation, and implementation in a Python pipeline
Source: PLoS Comput Biol. 2024 Jun 6;20(6):e1011912. doi: 10.1371/journal.pcbi.1011912 (PMC11185459; doi:10.1371/journal.pcbi.1011912)
Supplement: S5 File — (ZIP) [file pcbi.1011912.s007.zip › metDataModel-master/metDataModel/JSON/list_of_peaks.json]

[
    {
      "id_number": "F5",
      "mz": 69.04472721315787,
      "rtime": 37.009442608000015,
      "apex": 37.009442608000015
    },
    {
      "id_number": "F7",
      "mz": 70.04809928112864,
      "rtime": 37.68229591999998,
      "apex": 37.68229591999998
    },
    {
      "id_number": "F9",
      "mz": 70.06513275873985,
      "rtime": 26.54101436800002,
      "apex": 26.54101436800002
    },
    {
      "id_number": "F13",
      "mz": 71.06850810918073,
      "rtime": 26.54101436800002,
      "apex": 26.54101436800002
    },
    {
      "id_number": "F2320",
      "mz": 112.09511134935462,
      "rtime": 28.37722321600002,
      "apex": 28.37722321600002
    },
    {
      "id_number": "F17",
      "mz": 72.08078305742407,
      "rtime": 24.53233395100002,
      "apex": 24.53233395100002
    },
    {
      "id_number": "F24",
      "mz": 73.08415705437261,
      "rtime": 24.753668031,
      "apex": 24.753668031
    },
    {
      "id_number": "F219",
      "mz": 90.09138687577965,
      "rtime": 21.85602164800002,
      "apex": 21.85602164800002
    },
    {
      "id_number": "F18",
      "mz": 72.08078305742407,
      "rtime": 28.84210227199998,
      "apex": 28.84210227199998
    },
    {
      "id_number": "F25",
      "mz": 73.08415705437261,
      "rtime": 28.61006329600002,
      "apex": 28.61006329600002
    },
    {
      "id_number": "F34",
      "mz": 97.07457194326923,
      "rtime": 30.898364223,
      "apex": 30.898364223
    },
    {
      "id_number": "F52",
      "mz": 98.07775301357995,
      "rtime": 31.338157936000016,
      "apex": 31.338157936000016
    },
    {
      "id_number": "F57",
      "mz": 98.97538713101844,
      "rtime": 18.3164856,
      "apex": 18.3164856
    },
    {
      "id_number": "F1817",
      "mz": 99.97875444593762,
      "rtime": 18.08352352000002,
      "apex": 18.08352352000002
    },
    {
      "id_number": "F578",
      "mz": 116.98592547825459,
      "rtime": 18.08352352000002,
      "apex": 18.08352352000002
    },
    {
      "id_number": "F288",
      "mz": 140.0020028033652,
      "rtime": 18.08352352000002,
      "apex": 18.08352352000002
    },
    {
      "id_number": "F64",
      "mz": 80.13102947421419,
      "rtime": 28.84210227199998,
      "apex": 28.84210227199998
    },
    {
      "id_number": "F76",
      "mz": 81.13437337780164,
      "rtime": 28.84210227199998,
      "apex": 28.84210227199998
    },
    {
      "id_number": "F68",
      "mz": 118.0862993025024,
      "rtime": 26.08911484699998,
      "apex": 26.08911484699998
    },
    {
      "id_number": "F108",
      "mz": 119.08961112728196,
      "rtime": 26.08911484699998,
      "apex": 26.08911484699998
    },
    {
      "id_number": "F1558",
      "mz": 140.06826766837133,
      "rtime": 25.85871091099998,
      "apex": 25.85871091099998
    },
    {
      "id_number": "F425",
      "mz": 156.04224549839506,
      "rtime": 25.85871091099998,
      "apex": 25.85871091099998
    },
    {
      "id_number": "F89",
      "mz": 84.04441503764944,
      "rtime": 24.97544769499998,
      "apex": 24.97544769499998
    },
    {
      "id_number": "F100",
      "mz": 85.04779448501142,
      "rtime": 24.753668031,
      "apex": 24.753668031
    },
    {
      "id_number": "F118",
      "mz": 101.07095778759731,
      "rtime": 24.53233395100002,
      "apex": 24.53233395100002
    },
    {
      "id_number": "F91",
      "mz": 84.08079790924123,
      "rtime": 19.95047867200002,
      "apex": 19.95047867200002
    },
    {
      "id_number": "F106",
      "mz": 85.08416937663821,
      "rtime": 19.717260096,
      "apex": 19.717260096
    },
    {
      "id_number": "F93",
      "mz": 119.01896404409095,
      "rtime": 18.3164856,
      "apex": 18.3164856
    },
    {
      "id_number": "F1384",
      "mz": 120.02232234606265,
      "rtime": 18.3164856,
      "apex": 18.3164856
    },
    {
      "id_number": "F144",
      "mz": 137.02960004886768,
      "rtime": 18.08352352000002,
      "apex": 18.08352352000002
    },
    {
      "id_number": "F529",
      "mz": 160.0455450481639,
      "rtime": 18.08352352000002,
      "apex": 18.08352352000002
    },
    {
      "id_number": "F98",
      "mz": 84.9597238408692,
      "rtime": 18.3164856,
      "apex": 18.3164856
    },
    {
      "id_number": "F2086",
      "mz": 85.9631250554865,
      "rtime": 18.78239771200002,
      "apex": 18.78239771200002
    },
    {
      "id_number": "F211",
      "mz": 102.97032972136029,
      "rtime": 18.54940211200002,
      "apex": 18.54940211200002
    },
    {
      "id_number": "F105",
      "mz": 119.08334950964233,
      "rtime": 25.85871091099998,
      "apex": 25.85871091099998
    },
    {
      "id_number": "F132",
      "mz": 120.09057831298355,
      "rtime": 26.54101436800002,
      "apex": 26.54101436800002
    },
    {
      "id_number": "F107",
      "mz": 119.0855775080341,
      "rtime": 128.00228785600018,
      "apex": 128.00228785600018
    },
    {
      "id_number": "F131",
      "mz": 120.08894835659859,
      "rtime": 128.00228785600018,
      "apex": 128.00228785600018
    },
    {
      "id_number": "F158",
      "mz": 137.09620138213154,
      "rtime": 100.746254079,
      "apex": 100.746254079
    },
    {
      "id_number": "F108",
      "mz": 119.08961112728196,
      "rtime": 26.08911484699998,
      "apex": 26.08911484699998
    },
    {
      "id_number": "F133",
      "mz": 120.09306785834558,
      "rtime": 25.638380079,
      "apex": 25.638380079
    },
    {
      "id_number": "F112",
      "mz": 120.01976936665073,
      "rtime": 18.08352352000002,
      "apex": 18.08352352000002
    },
    {
      "id_number": "F1387",
      "mz": 121.02322741977895,
      "rtime": 18.08352352000002,
      "apex": 18.08352352000002
    },
    {
      "id_number": "F1827",
      "mz": 161.04625553564256,
      "rtime": 18.08352352000002,
      "apex": 18.08352352000002
    },
    {
      "id_number": "F117",
      "mz": 86.09644398442768,
      "rtime": 31.119090847999978,
      "apex": 31.119090847999978
    },
    {
      "id_number": "F141",
      "mz": 87.0998207825024,
      "rtime": 31.119090847999978,
      "apex": 31.119090847999978
    },
    {
      "id_number": "F124",
      "mz": 120.08082654454147,
      "rtime": 31.338157936000016,
      "apex": 31.338157936000016
    },
    {
      "id_number": "F336",
      "mz": 142.06265341394393,
      "rtime": 30.898364223,
      "apex": 30.898364223
    },
    {
      "id_number": "F2437",
      "mz": 131.07177920301422,
      "rtime": 34.064680975999984,
      "apex": 34.064680975999984
    },
    {
      "id_number": "F221",
      "mz": 138.09146723985327,
      "rtime": 53.92800654499998,
      "apex": 53.92800654499998
    },
    {
      "id_number": "F234",
      "mz": 103.0543063085384,
      "rtime": 31.55782102399998,
      "apex": 31.55782102399998
    },
    {
      "id_number": "F126",
      "mz": 120.08082654454147,
      "rtime": 71.8805698720002,
      "apex": 71.8805698720002
    },
    {
      "id_number": "F1388",
      "mz": 121.08427592783806,
      "rtime": 71.8805698720002,
      "apex": 71.8805698720002
    },
    {
      "id_number": "F221",
      "mz": 138.09146723985327,
      "rtime": 53.92800654499998,
      "apex": 53.92800654499998
    },
    {
      "id_number": "F259",
      "mz": 139.09532809691578,
      "rtime": 71.4013481110002,
      "apex": 71.4013481110002
    },
    {
      "id_number": "F234",
      "mz": 103.0543063085384,
      "rtime": 31.55782102399998,
      "apex": 31.55782102399998
    },
    {
      "id_number": "F145",
      "mz": 137.0458765017467,
      "rtime": 31.119090847999978,
      "apex": 31.119090847999978
    },
    {
      "id_number": "F1524",
      "mz": 138.04872126756456,
      "rtime": 30.898364223,
      "apex": 30.898364223
    },
    {
      "id_number": "F183",
      "mz": 102.05498151402173,
      "rtime": 25.197446254999978,
      "apex": 25.197446254999978
    },
    {
      "id_number": "F1742",
      "mz": 103.05835460273224,
      "rtime": 25.197446254999978,
      "apex": 25.197446254999978
    },
    {
      "id_number": "F1385",
      "mz": 120.06554371827701,
      "rtime": 24.753668031,
      "apex": 24.753668031
    },
    {
      "id_number": "F1386",
      "mz": 120.06554371827701,
      "rtime": 26.983168704,
      "apex": 26.983168704
    },
    {
      "id_number": "F99",
      "mz": 85.02844547329936,
      "rtime": 25.85871091099998,
      "apex": 25.85871091099998
    },
    {
      "id_number": "F186",
      "mz": 102.12773709826742,
      "rtime": 28.84210227199998,
      "apex": 28.84210227199998
    },
    {
      "id_number": "F2435",
      "mz": 103.13118327747692,
      "rtime": 28.84210227199998,
      "apex": 28.84210227199998
    },
    {
      "id_number": "F997",
      "mz": 187.0968413439703,
      "rtime": 30.898364223,
      "apex": 30.898364223
    },
    {
      "id_number": "F197",
      "mz": 123.04413410582902,
      "rtime": 30.898364223,
      "apex": 30.898364223
    },
    {
      "id_number": "F1389",
      "mz": 124.05251466498095,
      "rtime": 30.898364223,
      "apex": 30.898364223
    },
    {
      "id_number": "F313",
      "mz": 141.07861630245895,
      "rtime": 27.21668900800002,
      "apex": 27.21668900800002
    },
    {
      "id_number": "F199",
      "mz": 123.05532663679116,
      "rtime": 31.119090847999978,
      "apex": 31.119090847999978
    },
    {
      "id_number": "F238",
      "mz": 124.05870390512675,
      "rtime": 31.119090847999978,
      "apex": 31.119090847999978
    },
    {
      "id_number": "F228",
      "mz": 91.04942443417899,
      "rtime": 29.07432457600002,
      "apex": 29.07432457600002
    },
    {
      "id_number": "F1680",
      "mz": 92.05764024599722,
      "rtime": 29.308827312,
      "apex": 29.308827312
    },
    {
      "id_number": "F229",
      "mz": 124.0244134588823,
      "rtime": 18.08352352000002,
      "apex": 18.08352352000002
    },
    {
      "id_number": "F265",
      "mz": 125.02777883996947,
      "rtime": 18.08352352000002,
      "apex": 18.08352352000002
    },
    {
      "id_number": "F751",
      "mz": 165.05113099977336,
      "rtime": 18.08352352000002,
      "apex": 18.08352352000002
    },
    {
      "id_number": "F970",
      "mz": 170.02998784954718,
      "rtime": 18.08352352000002,
      "apex": 18.08352352000002
    },
    {
      "id_number": "F230",
      "mz": 124.03936460227729,
      "rtime": 31.119090847999978,
      "apex": 31.119090847999978
    },
    {
      "id_number": "F266",
      "mz": 125.04275390104426,
      "rtime": 30.898364223,
      "apex": 30.898364223
    },
    {
      "id_number": "F237",
      "mz": 103.07535230204579,
      "rtime": 78.2867500150002,
      "apex": 78.2867500150002
    },
    {
      "id_number": "F255",
      "mz": 104.07879352918692,
      "rtime": 78.531311136,
      "apex": 78.531311136
    },
    {
      "id_number": "F2",
      "mz": 67.05424389699805,
      "rtime": 60.338708335999804,
      "apex": 60.338708335999804
    },
    {
      "id_number": "F256",
      "mz": 104.10702581802764,
      "rtime": 21.85602164800002,
      "apex": 21.85602164800002
    },
    {
      "id_number": "F286",
      "mz": 105.11037792921447,
      "rtime": 21.85602164800002,
      "apex": 21.85602164800002
    },
    {
      "id_number": "F260",
      "mz": 139.09532809691578,
      "rtime": 103.8661547530002,
      "apex": 103.8661547530002
    },
    {
      "id_number": "F301",
      "mz": 140.10323184372544,
      "rtime": 103.6241243839998,
      "apex": 103.6241243839998
    },
    {
      "id_number": "F286",
      "mz": 105.11037792921447,
      "rtime": 21.85602164800002,
      "apex": 21.85602164800002
    },
    {
      "id_number": "F1781",
      "mz": 106.11368656385513,
      "rtime": 21.85602164800002,
      "apex": 21.85602164800002
    },
    {
      "id_number": "F314",
      "mz": 141.07861630245895,
      "rtime": 30.898364223,
      "apex": 30.898364223
    },
    {
      "id_number": "F2017",
      "mz": 163.06050898234048,
      "rtime": 31.99667331199998,
      "apex": 31.99667331199998
    },
    {
      "id_number": "F1454",
      "mz": 204.0874147395603,
      "rtime": 39.30795116800002,
      "apex": 39.30795116800002
    },
    {
      "id_number": "F317",
      "mz": 128.01933438163184,
      "rtime": 18.08352352000002,
      "apex": 18.08352352000002
    },
    {
      "id_number": "F342",
      "mz": 129.02275295141533,
      "rtime": 18.3164856,
      "apex": 18.3164856
    },
    {
      "id_number": "F432",
      "mz": 146.0299132812001,
      "rtime": 18.08352352000002,
      "apex": 18.08352352000002
    },
    {
      "id_number": "F328",
      "mz": 142.03499683778134,
      "rtime": 18.08352352000002,
      "apex": 18.08352352000002
    },
    {
      "id_number": "F354",
      "mz": 143.03843835864149,
      "rtime": 18.08352352000002,
      "apex": 18.08352352000002
    },
    {
      "id_number": "F529",
      "mz": 160.0455450481639,
      "rtime": 18.08352352000002,
      "apex": 18.08352352000002
    },
    {
      "id_number": "F750",
      "mz": 165.02454557111838,
      "rtime": 18.3164856,
      "apex": 18.3164856
    },
    {
      "id_number": "F335",
      "mz": 128.13106146002042,
      "rtime": 67.729340319,
      "apex": 67.729340319
    },
    {
      "id_number": "F369",
      "mz": 129.13440517029437,
      "rtime": 67.729340319,
      "apex": 67.729340319
    }
  ]
