# Supplementary material for: Common data models to streamline metabolomics processing and annotation, and implementation in a Python pipeline
Source: PLoS Comput Biol. 2024 Jun 6;20(6):e1011912. doi: 10.1371/journal.pcbi.1011912 (PMC11185459; doi:10.1371/journal.pcbi.1011912)
Supplement: S5 File — (ZIP) [file pcbi.1011912.s007.zip › metDataModel-master/metDataModel/JSON/list_of_reactions.json]

[
    {
      "id": "EX_cm_e",
      "reactants": [
        "cm_e"
      ],
      "products": [],
      "genes": [],
      "enzymes": []
    },
    {
      "id": "EX_cmp_e",
      "reactants": [
        "cmp_e"
      ],
      "products": [],
      "genes": [],
      "enzymes": []
    },
    {
      "id": "EX_co2_e",
      "reactants": [
        "co2_e"
      ],
      "products": [],
      "genes": [],
      "enzymes": []
    },
    {
      "id": "EX_cobalt2_e",
      "reactants": [
        "cobalt2_e"
      ],
      "products": [],
      "genes": [],
      "enzymes": []
    },
    {
      "id": "DM_4crsol_c",
      "reactants": [
        "4crsol_c"
      ],
      "products": [],
      "genes": [],
      "enzymes": []
    },
    {
      "id": "DM_5drib_c",
      "reactants": [
        "5drib_c"
      ],
      "products": [],
      "genes": [],
      "enzymes": []
    },
    {
      "id": "DM_aacald_c",
      "reactants": [
        "aacald_c"
      ],
      "products": [],
      "genes": [],
      "enzymes": []
    },
    {
      "id": "DM_amob_c",
      "reactants": [
        "amob_c"
      ],
      "products": [],
      "genes": [],
      "enzymes": []
    },
    {
      "id": "DM_mththf_c",
      "reactants": [
        "mththf_c"
      ],
      "products": [],
      "genes": [],
      "enzymes": []
    },
    {
      "id": "EX_colipa_e",
      "reactants": [
        "colipa_e"
      ],
      "products": [],
      "genes": [],
      "enzymes": []
    },
    {
      "id": "DM_oxam_c",
      "reactants": [
        "oxam_c"
      ],
      "products": [],
      "genes": [],
      "enzymes": []
    },
    {
      "id": "EX_glc__D_e",
      "reactants": [
        "glc__D_e"
      ],
      "products": [],
      "genes": [],
      "enzymes": []
    },
    {
      "id": "EX_glcn_e",
      "reactants": [
        "glcn_e"
      ],
      "products": [],
      "genes": [],
      "enzymes": []
    },
    {
      "id": "BIOMASS_Ec_iJO1366_WT_53p95M",
      "reactants": [
        "10fthf_c",
        "2dmmql8_c",
        "2fe2s_c",
        "4fe4s_c",
        "5mthf_c",
        "accoa_c",
        "adocbl_c",
        "ala__L_c",
        "amet_c",
        "arg__L_c",
        "asn__L_c",
        "asp__L_c",
        "atp_c",
        "bmocogdp_c",
        "btn_c",
        "ca2_c",
        "chor_c",
        "cl_c",
        "clpn160_p",
        "clpn161_p",
        "clpn181_p",
        "coa_c",
        "cobalt2_c",
        "colipa_e",
        "ctp_c",
        "cu2_c",
        "cys__L_c",
        "datp_c",
        "dctp_c",
        "dgtp_c",
        "dttp_c",
        "enter_c",
        "fad_c",
        "fe2_c",
        "fe3_c",
        "gln__L_c",
        "glu__L_c",
        "gly_c",
        "glycogen_c",
        "gthrd_c",
        "gtp_c",
        "h2o_c",
        "hemeO_c",
        "his__L_c",
        "ile__L_c",
        "k_c",
        "leu__L_c",
        "lipopb_c",
        "lys__L_c",
        "malcoa_c",
        "met__L_c",
        "mg2_c",
        "mlthf_c",
        "mn2_c",
        "mobd_c",
        "mococdp_c",
        "mocogdp_c",
        "mql8_c",
        "murein3p3p_p",
        "murein3px4p_p",
        "murein4p4p_p",
        "murein4px4p_p",
        "murein4px4px4p_p",
        "nad_c",
        "nadh_c",
        "nadp_c",
        "nadph_c",
        "nh4_c",
        "ni2_c",
        "pe160_c",
        "pe160_p",
        "pe161_c",
        "pe161_p",
        "pe181_c",
        "pe181_p",
        "pg160_c",
        "pg160_p",
        "pg161_c",
        "pg161_p",
        "pg181_c",
        "pg181_p",
        "phe__L_c",
        "pheme_c",
        "pro__L_c",
        "ptrc_c",
        "pydx5p_c",
        "q8h2_c",
        "ribflv_c",
        "ser__L_c",
        "sheme_c",
        "so4_c",
        "spmd_c",
        "succoa_c",
        "thf_c",
        "thmpp_c",
        "thr__L_c",
        "trp__L_c",
        "tyr__L_c",
        "udcpdp_c",
        "utp_c",
        "val__L_c",
        "zn2_c"
      ],
      "products": [
        "adp_c",
        "h_c",
        "pi_c",
        "ppi_c"
      ],
      "genes": [],
      "enzymes": [],
      "signature_mass_diff": -3744.7577021150496,
      "signature_formula_diff": null
    },
    {
      "id": "EX_glcr_e",
      "reactants": [
        "glcr_e"
      ],
      "products": [],
      "genes": [],
      "enzymes": []
    },
    {
      "id": "EX_colipap_e",
      "reactants": [
        "colipap_e"
      ],
      "products": [],
      "genes": [],
      "enzymes": []
    },
    {
      "id": "EX_glcur_e",
      "reactants": [
        "glcur_e"
      ],
      "products": [],
      "genes": [],
      "enzymes": []
    },
    {
      "id": "EX_glcur1p_e",
      "reactants": [
        "glcur1p_e"
      ],
      "products": [],
      "genes": [],
      "enzymes": []
    },
    {
      "id": "BIOMASS_Ec_iJO1366_core_53p95M",
      "reactants": [
        "10fthf_c",
        "2fe2s_c",
        "2ohph_c",
        "4fe4s_c",
        "ala__L_c",
        "amet_c",
        "arg__L_c",
        "asn__L_c",
        "asp__L_c",
        "atp_c",
        "bmocogdp_c",
        "btn_c",
        "ca2_c",
        "cl_c",
        "coa_c",
        "cobalt2_c",
        "ctp_c",
        "cu2_c",
        "cys__L_c",
        "datp_c",
        "dctp_c",
        "dgtp_c",
        "dttp_c",
        "fad_c",
        "fe2_c",
        "fe3_c",
        "gln__L_c",
        "glu__L_c",
        "gly_c",
        "gtp_c",
        "h2o_c",
        "his__L_c",
        "ile__L_c",
        "k_c",
        "kdo2lipid4_e",
        "leu__L_c",
        "lys__L_c",
        "met__L_c",
        "mg2_c",
        "mlthf_c",
        "mn2_c",
        "mobd_c",
        "murein5px4p_p",
        "nad_c",
        "nadp_c",
        "nh4_c",
        "ni2_c",
        "pe160_c",
        "pe160_p",
        "pe161_c",
        "pe161_p",
        "phe__L_c",
        "pheme_c",
        "pro__L_c",
        "pydx5p_c",
        "ribflv_c",
        "ser__L_c",
        "sheme_c",
        "so4_c",
        "thf_c",
        "thmpp_c",
        "thr__L_c",
        "trp__L_c",
        "tyr__L_c",
        "udcpdp_c",
        "utp_c",
        "val__L_c",
        "zn2_c"
      ],
      "products": [
        "adp_c",
        "h_c",
        "pi_c",
        "ppi_c"
      ],
      "genes": [],
      "enzymes": [],
      "signature_mass_diff": -1467.75228301556,
      "signature_formula_diff": null
    },
    {
      "id": "EX_12ppd__R_e",
      "reactants": [
        "12ppd__R_e"
      ],
      "products": [],
      "genes": [],
      "enzymes": []
    },
    {
      "id": "EX_gln__L_e",
      "reactants": [
        "gln__L_e"
      ],
      "products": [],
      "genes": [],
      "enzymes": []
    },
    {
      "id": "EX_cpgn_e",
      "reactants": [
        "cpgn_e"
      ],
      "products": [],
      "genes": [],
      "enzymes": []
    },
    {
      "id": "EX_glu__L_e",
      "reactants": [
        "glu__L_e"
      ],
      "products": [],
      "genes": [],
      "enzymes": []
    },
    {
      "id": "EX_gly_e",
      "reactants": [
        "gly_e"
      ],
      "products": [],
      "genes": [],
      "enzymes": []
    },
    {
      "id": "EX_glyald_e",
      "reactants": [
        "glyald_e"
      ],
      "products": [],
      "genes": [],
      "enzymes": []
    },
    {
      "id": "EX_glyb_e",
      "reactants": [
        "glyb_e"
      ],
      "products": [],
      "genes": [],
      "enzymes": []
    },
    {
      "id": "EX_glyc_e",
      "reactants": [
        "glyc_e"
      ],
      "products": [],
      "genes": [],
      "enzymes": []
    },
    {
      "id": "EX_12ppd__S_e",
      "reactants": [
        "12ppd__S_e"
      ],
      "products": [],
      "genes": [],
      "enzymes": []
    },
    {
      "id": "EX_14glucan_e",
      "reactants": [
        "14glucan_e"
      ],
      "products": [],
      "genes": [],
      "enzymes": []
    },
    {
      "id": "EX_cpgn_un_e",
      "reactants": [
        "cpgn_un_e"
      ],
      "products": [],
      "genes": [],
      "enzymes": []
    },
    {
      "id": "EX_15dap_e",
      "reactants": [
        "15dap_e"
      ],
      "products": [],
      "genes": [],
      "enzymes": []
    },
    {
      "id": "EX_glyc__R_e",
      "reactants": [
        "glyc__R_e"
      ],
      "products": [],
      "genes": [],
      "enzymes": []
    },
    {
      "id": "EX_glyc2p_e",
      "reactants": [
        "glyc2p_e"
      ],
      "products": [],
      "genes": [],
      "enzymes": []
    },
    {
      "id": "EX_23camp_e",
      "reactants": [
        "23camp_e"
      ],
      "products": [],
      "genes": [],
      "enzymes": []
    },
    {
      "id": "EX_23ccmp_e",
      "reactants": [
        "23ccmp_e"
      ],
      "products": [],
      "genes": [],
      "enzymes": []
    },
    {
      "id": "EX_23cgmp_e",
      "reactants": [
        "23cgmp_e"
      ],
      "products": [],
      "genes": [],
      "enzymes": []
    },
    {
      "id": "EX_23cump_e",
      "reactants": [
        "23cump_e"
      ],
      "products": [],
      "genes": [],
      "enzymes": []
    },
    {
      "id": "EX_23dappa_e",
      "reactants": [
        "23dappa_e"
      ],
      "products": [],
      "genes": [],
      "enzymes": []
    },
    {
      "id": "EX_26dap__M_e",
      "reactants": [
        "26dap__M_e"
      ],
      "products": [],
      "genes": [],
      "enzymes": []
    },
    {
      "id": "EX_glyc3p_e",
      "reactants": [
        "glyc3p_e"
      ],
      "products": [],
      "genes": [],
      "enzymes": []
    },
    {
      "id": "EX_glyclt_e",
      "reactants": [
        "glyclt_e"
      ],
      "products": [],
      "genes": [],
      "enzymes": []
    },
    {
      "id": "EX_gmp_e",
      "reactants": [
        "gmp_e"
      ],
      "products": [],
      "genes": [],
      "enzymes": []
    },
    {
      "id": "EX_gsn_e",
      "reactants": [
        "gsn_e"
      ],
      "products": [],
      "genes": [],
      "enzymes": []
    },
    {
      "id": "EX_gthox_e",
      "reactants": [
        "gthox_e"
      ],
      "products": [],
      "genes": [],
      "enzymes": []
    },
    {
      "id": "EX_gthrd_e",
      "reactants": [
        "gthrd_e"
      ],
      "products": [],
      "genes": [],
      "enzymes": []
    },
    {
      "id": "EX_gtp_e",
      "reactants": [
        "gtp_e"
      ],
      "products": [],
      "genes": [],
      "enzymes": []
    },
    {
      "id": "EX_gua_e",
      "reactants": [
        "gua_e"
      ],
      "products": [],
      "genes": [],
      "enzymes": []
    },
    {
      "id": "EX_h_e",
      "reactants": [
        "h_e"
      ],
      "products": [],
      "genes": [],
      "enzymes": []
    },
    {
      "id": "EX_h2_e",
      "reactants": [
        "h2_e"
      ],
      "products": [],
      "genes": [],
      "enzymes": []
    },
    {
      "id": "EX_h2o_e",
      "reactants": [
        "h2o_e"
      ],
      "products": [],
      "genes": [],
      "enzymes": []
    },
    {
      "id": "EX_h2o2_e",
      "reactants": [
        "h2o2_e"
      ],
      "products": [],
      "genes": [],
      "enzymes": []
    },
    {
      "id": "EX_h2s_e",
      "reactants": [
        "h2s_e"
      ],
      "products": [],
      "genes": [],
      "enzymes": []
    },
    {
      "id": "EX_hacolipa_e",
      "reactants": [
        "hacolipa_e"
      ],
      "products": [],
      "genes": [],
      "enzymes": []
    },
    {
      "id": "EX_halipa_e",
      "reactants": [
        "halipa_e"
      ],
      "products": [],
      "genes": [],
      "enzymes": []
    },
    {
      "id": "EX_hdca_e",
      "reactants": [
        "hdca_e"
      ],
      "products": [],
      "genes": [],
      "enzymes": []
    },
    {
      "id": "EX_hdcea_e",
      "reactants": [
        "hdcea_e"
      ],
      "products": [],
      "genes": [],
      "enzymes": []
    },
    {
      "id": "EX_hg2_e",
      "reactants": [
        "hg2_e"
      ],
      "products": [],
      "genes": [],
      "enzymes": []
    },
    {
      "id": "EX_his__L_e",
      "reactants": [
        "his__L_e"
      ],
      "products": [],
      "genes": [],
      "enzymes": []
    },
    {
      "id": "EX_2ddglcn_e",
      "reactants": [
        "2ddglcn_e"
      ],
      "products": [],
      "genes": [],
      "enzymes": []
    },
    {
      "id": "EX_34dhpac_e",
      "reactants": [
        "34dhpac_e"
      ],
      "products": [],
      "genes": [],
      "enzymes": []
    },
    {
      "id": "EX_3amp_e",
      "reactants": [
        "3amp_e"
      ],
      "products": [],
      "genes": [],
      "enzymes": []
    },
    {
      "id": "EX_3cmp_e",
      "reactants": [
        "3cmp_e"
      ],
      "products": [],
      "genes": [],
      "enzymes": []
    },
    {
      "id": "EX_3gmp_e",
      "reactants": [
        "3gmp_e"
      ],
      "products": [],
      "genes": [],
      "enzymes": []
    },
    {
      "id": "EX_3hcinnm_e",
      "reactants": [
        "3hcinnm_e"
      ],
      "products": [],
      "genes": [],
      "enzymes": []
    },
    {
      "id": "EX_3hpp_e",
      "reactants": [
        "3hpp_e"
      ],
      "products": [],
      "genes": [],
      "enzymes": []
    },
    {
      "id": "EX_3hpppn_e",
      "reactants": [
        "3hpppn_e"
      ],
      "products": [],
      "genes": [],
      "enzymes": []
    },
    {
      "id": "EX_hom__L_e",
      "reactants": [
        "hom__L_e"
      ],
      "products": [],
      "genes": [],
      "enzymes": []
    },
    {
      "id": "EX_hxa_e",
      "reactants": [
        "hxa_e"
      ],
      "products": [],
      "genes": [],
      "enzymes": []
    },
    {
      "id": "EX_hxan_e",
      "reactants": [
        "hxan_e"
      ],
      "products": [],
      "genes": [],
      "enzymes": []
    },
    {
      "id": "EX_idon__L_e",
      "reactants": [
        "idon__L_e"
      ],
      "products": [],
      "genes": [],
      "enzymes": []
    },
    {
      "id": "EX_3ump_e",
      "reactants": [
        "3ump_e"
      ],
      "products": [],
      "genes": [],
      "enzymes": []
    },
    {
      "id": "EX_4abut_e",
      "reactants": [
        "4abut_e"
      ],
      "products": [],
      "genes": [],
      "enzymes": []
    },
    {
      "id": "EX_4hoxpacd_e",
      "reactants": [
        "4hoxpacd_e"
      ],
      "products": [],
      "genes": [],
      "enzymes": []
    },
    {
      "id": "EX_5dglcn_e",
      "reactants": [
        "5dglcn_e"
      ],
      "products": [],
      "genes": [],
      "enzymes": []
    },
    {
      "id": "EX_5mtr_e",
      "reactants": [
        "5mtr_e"
      ],
      "products": [],
      "genes": [],
      "enzymes": []
    },
    {
      "id": "EX_LalaDglu_e",
      "reactants": [
        "LalaDglu_e"
      ],
      "products": [],
      "genes": [],
      "enzymes": []
    },
    {
      "id": "EX_ile__L_e",
      "reactants": [
        "ile__L_e"
      ],
      "products": [],
      "genes": [],
      "enzymes": []
    },
    {
      "id": "EX_imp_e",
      "reactants": [
        "imp_e"
      ],
      "products": [],
      "genes": [],
      "enzymes": []
    },
    {
      "id": "EX_indole_e",
      "reactants": [
        "indole_e"
      ],
      "products": [],
      "genes": [],
      "enzymes": []
    },
    {
      "id": "EX_inost_e",
      "reactants": [
        "inost_e"
      ],
      "products": [],
      "genes": [],
      "enzymes": []
    },
    {
      "id": "EX_ins_e",
      "reactants": [
        "ins_e"
      ],
      "products": [],
      "genes": [],
      "enzymes": []
    },
    {
      "id": "EX_isetac_e",
      "reactants": [
        "isetac_e"
      ],
      "products": [],
      "genes": [],
      "enzymes": []
    },
    {
      "id": "EX_k_e",
      "reactants": [
        "k_e"
      ],
      "products": [],
      "genes": [],
      "enzymes": []
    },
    {
      "id": "EX_LalaDgluMdap_e",
      "reactants": [
        "LalaDgluMdap_e"
      ],
      "products": [],
      "genes": [],
      "enzymes": []
    },
    {
      "id": "EX_LalaDgluMdapDala_e",
      "reactants": [
        "LalaDgluMdapDala_e"
      ],
      "products": [],
      "genes": [],
      "enzymes": []
    },
    {
      "id": "EX_LalaLglu_e",
      "reactants": [
        "LalaLglu_e"
      ],
      "products": [],
      "genes": [],
      "enzymes": []
    },
    {
      "id": "EX_kdo2lipid4_e",
      "reactants": [
        "kdo2lipid4_e"
      ],
      "products": [],
      "genes": [],
      "enzymes": []
    },
    {
      "id": "EX_ac_e",
      "reactants": [
        "ac_e"
      ],
      "products": [],
      "genes": [],
      "enzymes": []
    },
    {
      "id": "EX_crn_e",
      "reactants": [
        "crn_e"
      ],
      "products": [],
      "genes": [],
      "enzymes": []
    },
    {
      "id": "EX_acac_e",
      "reactants": [
        "acac_e"
      ],
      "products": [],
      "genes": [],
      "enzymes": []
    },
    {
      "id": "EX_acald_e",
      "reactants": [
        "acald_e"
      ],
      "products": [],
      "genes": [],
      "enzymes": []
    },
    {
      "id": "EX_lac__D_e",
      "reactants": [
        "lac__D_e"
      ],
      "products": [],
      "genes": [],
      "enzymes": []
    },
    {
      "id": "EX_lac__L_e",
      "reactants": [
        "lac__L_e"
      ],
      "products": [],
      "genes": [],
      "enzymes": []
    },
    {
      "id": "EX_crn__D_e",
      "reactants": [
        "crn__D_e"
      ],
      "products": [],
      "genes": [],
      "enzymes": []
    },
    {
      "id": "EX_lcts_e",
      "reactants": [
        "lcts_e"
      ],
      "products": [],
      "genes": [],
      "enzymes": []
    },
    {
      "id": "EX_acgal_e",
      "reactants": [
        "acgal_e"
      ],
      "products": [],
      "genes": [],
      "enzymes": []
    },
    {
      "id": "EX_acgal1p_e",
      "reactants": [
        "acgal1p_e"
      ],
      "products": [],
      "genes": [],
      "enzymes": []
    },
    {
      "id": "EX_acgam_e",
      "reactants": [
        "acgam_e"
      ],
      "products": [],
      "genes": [],
      "enzymes": []
    },
    {
      "id": "EX_leu__L_e",
      "reactants": [
        "leu__L_e"
      ],
      "products": [],
      "genes": [],
      "enzymes": []
    },
    {
      "id": "EX_csn_e",
      "reactants": [
        "csn_e"
      ],
      "products": [],
      "genes": [],
      "enzymes": []
    }
  ]
