# Supplementary material for: Common data models to streamline metabolomics processing and annotation, and implementation in a Python pipeline
Source: PLoS Comput Biol. 2024 Jun 6;20(6):e1011912. doi: 10.1371/journal.pcbi.1011912 (PMC11185459; doi:10.1371/journal.pcbi.1011912)
Supplement: S5 File — (ZIP) [file pcbi.1011912.s007.zip › metDataModel-master/metDataModel/YAML/list_of_compounds.yaml]

- SMILES: ''
  charge: -3
  charged_formula: C28H46N8O18P3S
  charged_formula_mass: 907.1863638385599
  id: crncoa
  identifiers:
    bigg.metabolite: crncoa
    biocyc: META:L-CARNITINYL-COA
    chebi:
    - CHEBI:41482
    - CHEBI:60932
    inchi_key: BBRISSLDTUHWKG-PVMHLSDZSA-K
    kegg.compound: C20750
    lipidmaps: LMFA07050150
    metanetx.chemical: MNXM1451
    sbo: SBO:0000247
  inchi: ''
  name: L-Carnitinyl-CoA
  neutral_formula: ''
  neutral_mono_mass: 0.0
- SMILES: ''
  charge: 2
  charged_formula: C6H14N4OR
  id: argtrna
  identifiers:
    bigg.metabolite: argtrna
    chebi:
    - CHEBI:18366
    - CHEBI:13079
    - CHEBI:13080
    - CHEBI:6189
    kegg.compound: C02163
    metanetx.chemical: MNXM89870
    reactome.compound:
    - '379720'
    - '379708'
    sabiork: '3858'
    sbo: SBO:0000247
    seed.compound: cpd12036
  inchi: ''
  name: L-Arginyl-tRNA(Arg)
  neutral_formula: ''
  neutral_mono_mass: 0.0
- SMILES: ''
  charge: 0
  charged_formula: C4H5N3O
  charged_formula_mass: 111.04326179386
  id: csn
  identifiers:
    bigg.metabolite: csn
    biocyc: META:CYTOSINE
    chebi:
    - CHEBI:23531
    - CHEBI:4072
    - CHEBI:14066
    - CHEBI:16040
    - CHEBI:41732
    hmdb: HMDB00630
    inchi_key: OPTASPLRGRRNAP-UHFFFAOYSA-N
    kegg.compound: C00380
    metanetx.chemical: MNXM761
    sabiork: '58'
    sbo: SBO:0000247
    seed.compound: cpd00307
  inchi: ''
  name: Cytosine
  neutral_formula: ''
  neutral_mono_mass: 0.0
- SMILES: ''
  charge: -2
  charged_formula: C6H11O9P
  charged_formula_mass: 258.01406892875
  id: f6p
  identifiers:
    bigg.metabolite: f6p
    biocyc: META:FRUCTOSE-6P
    chebi:
    - CHEBI:16084
    - CHEBI:12352
    - CHEBI:57634
    - CHEBI:22768
    - CHEBI:10375
    - CHEBI:42378
    hmdb: HMDB03971
    inchi_key: BGWGXPAPYGQALX-ARQDHWQXSA-L
    kegg.compound: C05345
    metanetx.chemical: MNXM89621
    sabiork: '25'
    sbo: SBO:0000247
    seed.compound: cpd19035
  inchi: ''
  name: D-Fructose 6-phosphate
  neutral_formula: ''
  neutral_mono_mass: 0.0
- SMILES: ''
  charge: -2
  charged_formula: C6H7O9P
  charged_formula_mass: 253.98276879995
  id: ascb6p
  identifiers:
    bigg.metabolite: ascb6p
    biocyc: META:L-ASCORBATE-6-PHOSPHATE
    chebi:
    - CHEBI:80368
    - CHEBI:61698
    - CHEBI:61701
    inchi_key: KIENGQUGHPTFGC-JLAZNSOCSA-K
    kegg.compound: C16186
    metanetx.chemical: MNXM2689
    sbo: SBO:0000247
    seed.compound: cpd14905
  inchi: ''
  name: L-ascorbate-6-phosphate
  neutral_formula: ''
  neutral_mono_mass: 0.0
- SMILES: ''
  charge: -2
  charged_formula: C27H31N9O15P2
  charged_formula_mass: 783.1414853284599
  id: fad
  identifiers:
    bigg.metabolite: fad
    biocyc: META:FAD
    chebi:
    - CHEBI:16238
    - CHEBI:42388
    - CHEBI:21125
    - CHEBI:57692
    - CHEBI:13315
    - CHEBI:4956
    hmdb: HMDB01248
    inchi_key: IMGVNJNCCGXBHD-UYBVJOGSSA-K
    kegg.compound: C00016
    kegg.drug: D00005
    metanetx.chemical: MNXM33
    reactome.compound:
    - '113596'
    - '29386'
    - '113597'
    sabiork: '1270'
    sbo: SBO:0000247
    seed.compound: cpd00015
  inchi: ''
  name: Flavin adenine dinucleotide oxidized
  neutral_formula: ''
  neutral_mono_mass: 0.0
- SMILES: ''
  charge: 0
  charged_formula: C7H13NO2
  charged_formula_mass: 143.09462866217
  id: ctbt
  identifiers:
    bigg.metabolite: ctbt
    biocyc: META:CROTONO-BETAINE
    chebi:
    - CHEBI:48867
    - CHEBI:17237
    - CHEBI:20299
    - CHEBI:1774
    - CHEBI:11946
    inchi_key: GUYHPGUANSLONG-SNAWJCMRSA-N
    kegg.compound: C04114
    metanetx.chemical: MNXM1607
    sbo: SBO:0000247
    seed.compound: cpd02543
  inchi: ''
  name: Crotonobetaine
  neutral_formula: ''
  neutral_mono_mass: 0.0
- SMILES: ''
  charge: -3
  charged_formula: C28H44N8O17P3S
  charged_formula_mass: 889.17579915459
  id: ctbtcoa
  identifiers:
    bigg.metabolite: ctbtcoa
    biocyc: META:CROTONOBETAINYL-COA
    chebi:
    - CHEBI:60933
    - CHEBI:61123
    inchi_key: WAUPBDVHJXXZGW-HXPULJKESA-K
    kegg.compound: C20748
    lipidmaps:
    - LMFA07050306
    - LMFA07050143
    metanetx.chemical: MNXM2363
    sbo: SBO:0000247
    seed.compound: cpd15441
  inchi: ''
  name: Crotonobetainyl-CoA
  neutral_formula: ''
  neutral_mono_mass: 0.0
- SMILES: ''
  charge: 0
  charged_formula: C4H8N2O3
  charged_formula_mass: 132.05349212517
  id: asn
  identifiers:
    bigg.metabolite: asn__L
    biocyc: META:ASN
    chebi:
    - CHEBI:6191
    - CHEBI:22653
    - CHEBI:32651
    - CHEBI:58048
    - CHEBI:40902
    - CHEBI:21242
    - CHEBI:32661
    - CHEBI:13083
    - CHEBI:17196
    - CHEBI:32660
    - CHEBI:32650
    hmdb: HMDB00168
    inchi_key: DCXYFEDJOCDNAF-REOHCLBHSA-N
    kegg.compound:
    - C16438
    - C00152
    metanetx.chemical: MNXM147
    reactome.compound:
    - '29642'
    - '379703'
    sabiork:
    - '21052'
    - '72'
    sbo: SBO:0000247
    seed.compound:
    - cpd00132
    - cpd15142
  inchi: ''
  name: L-Asparagine
  neutral_formula: ''
  neutral_mono_mass: 0.0
- SMILES: ''
  charge: -4
  charged_formula: C9H12N3O14P3
  charged_formula_mass: 478.95321306893
  id: ctp
  identifiers:
    bigg.metabolite: ctp
    biocyc: META:CTP
    chebi:
    - CHEBI:3285
    - CHEBI:23522
    - CHEBI:41675
    - CHEBI:58231
    - CHEBI:37563
    - CHEBI:13286
    - CHEBI:17677
    hmdb: HMDB00082
    inchi_key: PCDQPRRSZKQHHS-XVFCMESISA-J
    kegg.compound: C00063
    metanetx.chemical: MNXM63
    reactome.compound:
    - '29470'
    - '110614'
    - '110577'
    sabiork: '1286'
    sbo: SBO:0000247
    seed.compound: cpd00052
  inchi: ''
  name: CTP C9H12N3O14P3
  neutral_formula: ''
  neutral_mono_mass: 0.0
