# Supplementary material for: Common data models to streamline metabolomics processing and annotation, and implementation in a Python pipeline
Source: PLoS Comput Biol. 2024 Jun 6;20(6):e1011912. doi: 10.1371/journal.pcbi.1011912 (PMC11185459; doi:10.1371/journal.pcbi.1011912)
Supplement: S5 File — (ZIP) [file pcbi.1011912.s007.zip › metDataModel-master/metDataModel/YAML/list_of_empCpds.yaml]

- Database_referred: []
  MS1_pseudo_Spectra:
  - apex: 37.009442608000015
    id_number: F5
    ion_relation: anchor
    mz: 69.04472721315787
    rtime: 37.009442608000015
  - apex: 37.68229591999998
    id_number: F7
    ion_relation: 13C/12C
    mz: 70.04809928112864
    rtime: 37.68229591999998
  MS2_Spectra: []
  identity: []
  interim_id: 0
  neutral_formula: null
  neutral_formula_mass: null
- Database_referred: []
  MS1_pseudo_Spectra:
  - apex: 26.54101436800002
    id_number: F9
    ion_relation: anchor
    mz: 70.06513275873985
    rtime: 26.54101436800002
  - apex: 26.54101436800002
    id_number: F13
    ion_relation: 13C/12C
    mz: 71.06850810918073
    rtime: 26.54101436800002
  - apex: 28.37722321600002
    id_number: F2320
    ion_relation: 13C/12C,Acetonitrile
    mz: 112.09511134935462
    rtime: 28.37722321600002
  MS2_Spectra: []
  identity: []
  interim_id: 1
  neutral_formula: null
  neutral_formula_mass: null
- Database_referred: []
  MS1_pseudo_Spectra:
  - apex: 24.53233395100002
    id_number: F17
    ion_relation: anchor
    mz: 72.08078305742407
    rtime: 24.53233395100002
  - &id001
    apex: 24.753668031
    id_number: F24
    ion_relation: 13C/12C
    mz: 73.08415705437261
    rtime: 24.753668031
  - &id002
    apex: 28.61006329600002
    id_number: F25
    ion_relation: 13C/12C
    mz: 73.08415705437261
    rtime: 28.61006329600002
  - &id003
    apex: 21.85602164800002
    id_number: F219
    ion_relation: anchor,+H2O
    mz: 90.09138687577965
    rtime: 21.85602164800002
  MS2_Spectra: []
  identity: []
  interim_id: 2
  neutral_formula: null
  neutral_formula_mass: null
- Database_referred: []
  MS1_pseudo_Spectra:
  - apex: 28.84210227199998
    id_number: F18
    ion_relation: anchor
    mz: 72.08078305742407
    rtime: 28.84210227199998
  - *id001
  - *id002
  - *id003
  MS2_Spectra: []
  identity: []
  interim_id: 3
  neutral_formula: null
  neutral_formula_mass: null
- Database_referred: []
  MS1_pseudo_Spectra:
  - apex: 30.898364223
    id_number: F34
    ion_relation: anchor
    mz: 97.07457194326923
    rtime: 30.898364223
  - apex: 31.338157936000016
    id_number: F52
    ion_relation: 13C/12C
    mz: 98.07775301357995
    rtime: 31.338157936000016
  MS2_Spectra: []
  identity: []
  interim_id: 4
  neutral_formula: null
  neutral_formula_mass: null
- Database_referred: []
  MS1_pseudo_Spectra:
  - apex: 18.3164856
    id_number: F57
    ion_relation: anchor
    mz: 98.97538713101844
    rtime: 18.3164856
  - apex: 18.08352352000002
    id_number: F1817
    ion_relation: 13C/12C
    mz: 99.97875444593762
    rtime: 18.08352352000002
  - apex: 18.08352352000002
    id_number: F578
    ion_relation: anchor,+H2O
    mz: 116.98592547825459
    rtime: 18.08352352000002
  - apex: 18.08352352000002
    id_number: F288
    ion_relation: anchor,Acetonitrile
    mz: 140.0020028033652
    rtime: 18.08352352000002
  MS2_Spectra: []
  identity: []
  interim_id: 5
  neutral_formula: null
  neutral_formula_mass: null
- Database_referred: []
  MS1_pseudo_Spectra:
  - apex: 28.84210227199998
    id_number: F64
    ion_relation: anchor
    mz: 80.13102947421419
    rtime: 28.84210227199998
  - apex: 28.84210227199998
    id_number: F76
    ion_relation: 13C/12C
    mz: 81.13437337780164
    rtime: 28.84210227199998
  MS2_Spectra: []
  identity: []
  interim_id: 6
  neutral_formula: null
  neutral_formula_mass: null
- Database_referred: []
  MS1_pseudo_Spectra:
  - apex: 26.08911484699998
    id_number: F68
    ion_relation: anchor
    mz: 118.0862993025024
    rtime: 26.08911484699998
  - &id004
    apex: 26.08911484699998
    id_number: F108
    ion_relation: anchor
    mz: 119.08961112728196
    rtime: 26.08911484699998
  - *id004
  - apex: 25.85871091099998
    id_number: F1558
    ion_relation: Na/H
    mz: 140.06826766837133
    rtime: 25.85871091099998
  - apex: 25.85871091099998
    id_number: F425
    ion_relation: anchor,39K/H
    mz: 156.04224549839506
    rtime: 25.85871091099998
  MS2_Spectra: []
  identity: []
  interim_id: 7
  neutral_formula: null
  neutral_formula_mass: null
- Database_referred: []
  MS1_pseudo_Spectra:
  - *id004
  - &id006
    apex: 25.638380079
    id_number: F133
    ion_relation: 13C/12C
    mz: 120.09306785834558
    rtime: 25.638380079
  MS2_Spectra: []
  identity: []
  interim_id: 8
  neutral_formula: null
  neutral_formula_mass: null
- Database_referred: []
  MS1_pseudo_Spectra:
  - apex: 24.97544769499998
    id_number: F89
    ion_relation: anchor
    mz: 84.04441503764944
    rtime: 24.97544769499998
  - apex: 24.753668031
    id_number: F100
    ion_relation: 13C/12C
    mz: 85.04779448501142
    rtime: 24.753668031
  MS2_Spectra: []
  identity: []
  interim_id: 9
  neutral_formula: null
  neutral_formula_mass: null
- Database_referred: []
  MS1_pseudo_Spectra:
  - apex: 19.95047867200002
    id_number: F91
    ion_relation: anchor
    mz: 84.08079790924123
    rtime: 19.95047867200002
  - apex: 19.717260096
    id_number: F106
    ion_relation: 13C/12C
    mz: 85.08416937663821
    rtime: 19.717260096
  MS2_Spectra: []
  identity: []
  interim_id: 10
  neutral_formula: null
  neutral_formula_mass: null
- Database_referred: []
  MS1_pseudo_Spectra:
  - apex: 18.3164856
    id_number: F93
    ion_relation: anchor
    mz: 119.01896404409095
    rtime: 18.3164856
  - apex: 18.3164856
    id_number: F1384
    ion_relation: 13C/12C
    mz: 120.02232234606265
    rtime: 18.3164856
  - apex: 18.08352352000002
    id_number: F144
    ion_relation: anchor,+H2O
    mz: 137.02960004886768
    rtime: 18.08352352000002
  - &id005
    apex: 18.08352352000002
    id_number: F529
    ion_relation: anchor,+H2O
    mz: 160.0455450481639
    rtime: 18.08352352000002
  - *id005
  MS2_Spectra: []
  identity: []
  interim_id: 11
  neutral_formula: null
  neutral_formula_mass: null
- Database_referred: []
  MS1_pseudo_Spectra:
  - apex: 18.3164856
    id_number: F98
    ion_relation: anchor
    mz: 84.9597238408692
    rtime: 18.3164856
  - apex: 18.78239771200002
    id_number: F2086
    ion_relation: 13C/12C
    mz: 85.9631250554865
    rtime: 18.78239771200002
  - apex: 18.54940211200002
    id_number: F211
    ion_relation: anchor,+H2O
    mz: 102.97032972136029
    rtime: 18.54940211200002
  MS2_Spectra: []
  identity: []
  interim_id: 12
  neutral_formula: null
  neutral_formula_mass: null
- Database_referred: []
  MS1_pseudo_Spectra:
  - apex: 25.85871091099998
    id_number: F105
    ion_relation: anchor
    mz: 119.08334950964233
    rtime: 25.85871091099998
  - apex: 26.54101436800002
    id_number: F132
    ion_relation: H
    mz: 120.09057831298355
    rtime: 26.54101436800002
  MS2_Spectra: []
  identity: []
  interim_id: 13
  neutral_formula: null
  neutral_formula_mass: null
- Database_referred: []
  MS1_pseudo_Spectra:
  - apex: 128.00228785600018
    id_number: F107
    ion_relation: anchor
    mz: 119.0855775080341
    rtime: 128.00228785600018
  - apex: 128.00228785600018
    id_number: F131
    ion_relation: 13C/12C
    mz: 120.08894835659859
    rtime: 128.00228785600018
  MS2_Spectra: []
  identity: []
  interim_id: 14
  neutral_formula: null
  neutral_formula_mass: null
- Database_referred: []
  MS1_pseudo_Spectra:
  - *id004
  - *id006
  MS2_Spectra: []
  identity: []
  interim_id: 15
  neutral_formula: null
  neutral_formula_mass: null
- Database_referred: []
  MS1_pseudo_Spectra:
  - apex: 18.08352352000002
    id_number: F112
    ion_relation: anchor
    mz: 120.01976936665073
    rtime: 18.08352352000002
  - apex: 18.08352352000002
    id_number: F1387
    ion_relation: 13C/12C
    mz: 121.02322741977895
    rtime: 18.08352352000002
  - &id007
    apex: 18.08352352000002
    id_number: F1827
    ion_relation: anchor,+H2O
    mz: 161.04625553564256
    rtime: 18.08352352000002
  - *id007
  MS2_Spectra: []
  identity: []
  interim_id: 16
  neutral_formula: null
  neutral_formula_mass: null
- Database_referred: []
  MS1_pseudo_Spectra:
  - apex: 31.119090847999978
    id_number: F117
    ion_relation: anchor
    mz: 86.09644398442768
    rtime: 31.119090847999978
  - apex: 31.119090847999978
    id_number: F141
    ion_relation: 13C/12C
    mz: 87.0998207825024
    rtime: 31.119090847999978
  MS2_Spectra: []
  identity: []
  interim_id: 17
  neutral_formula: null
  neutral_formula_mass: null
- Database_referred: []
  MS1_pseudo_Spectra:
  - apex: 31.338157936000016
    id_number: F124
    ion_relation: anchor
    mz: 120.08082654454147
    rtime: 31.338157936000016
  - apex: 30.898364223
    id_number: F336
    ion_relation: 13C/12C
    mz: 142.06265341394393
    rtime: 30.898364223
  - apex: 34.064680975999984
    id_number: F2437
    ion_relation: anchor,Na/H, double charged
    mz: 131.07177920301422
    rtime: 34.064680975999984
  - apex: 35.46235057600002
    id_number: F2438
    ion_relation: anchor,Na/H, double charged
    mz: 131.07177920301422
    rtime: 35.46235057600002
  MS2_Spectra: []
  identity: []
  interim_id: 18
  neutral_formula: null
  neutral_formula_mass: null
- Database_referred: []
  MS1_pseudo_Spectra:
  - apex: 71.8805698720002
    id_number: F126
    ion_relation: anchor
    mz: 120.08082654454147
    rtime: 71.8805698720002
  - apex: 71.8805698720002
    id_number: F1388
    ion_relation: 13C/12C
    mz: 121.08427592783806
    rtime: 71.8805698720002
  - apex: 71.4013481110002
    id_number: F259
    ion_relation: 13C/12C,+H2O
    mz: 139.09532809691578
    rtime: 71.4013481110002
  MS2_Spectra: []
  identity: []
  interim_id: 19
  neutral_formula: null
  neutral_formula_mass: null
