# Supplementary material for: Common data models to streamline metabolomics processing and annotation, and implementation in a Python pipeline
Source: PLoS Comput Biol. 2024 Jun 6;20(6):e1011912. doi: 10.1371/journal.pcbi.1011912 (PMC11185459; doi:10.1371/journal.pcbi.1011912)
Supplement: S5 File — (ZIP) [file pcbi.1011912.s007.zip › metDataModel-master/metDataModel/YAML/list_of_peaks.yaml]

- apex: 37.009442608000015
  id_number: F5
  mz: 69.04472721315787
  rtime: 37.009442608000015
- apex: 37.68229591999998
  id_number: F7
  mz: 70.04809928112864
  rtime: 37.68229591999998
- apex: 26.54101436800002
  id_number: F9
  mz: 70.06513275873985
  rtime: 26.54101436800002
- apex: 26.54101436800002
  id_number: F13
  mz: 71.06850810918073
  rtime: 26.54101436800002
- apex: 28.37722321600002
  id_number: F2320
  mz: 112.09511134935462
  rtime: 28.37722321600002
- apex: 24.53233395100002
  id_number: F17
  mz: 72.08078305742407
  rtime: 24.53233395100002
- apex: 24.753668031
  id_number: F24
  mz: 73.08415705437261
  rtime: 24.753668031
- apex: 21.85602164800002
  id_number: F219
  mz: 90.09138687577965
  rtime: 21.85602164800002
- apex: 28.84210227199998
  id_number: F18
  mz: 72.08078305742407
  rtime: 28.84210227199998
- apex: 28.61006329600002
  id_number: F25
  mz: 73.08415705437261
  rtime: 28.61006329600002
- apex: 30.898364223
  id_number: F34
  mz: 97.07457194326923
  rtime: 30.898364223
- apex: 31.338157936000016
  id_number: F52
  mz: 98.07775301357995
  rtime: 31.338157936000016
- apex: 18.3164856
  id_number: F57
  mz: 98.97538713101844
  rtime: 18.3164856
- apex: 18.08352352000002
  id_number: F1817
  mz: 99.97875444593762
  rtime: 18.08352352000002
- apex: 18.08352352000002
  id_number: F578
  mz: 116.98592547825459
  rtime: 18.08352352000002
- apex: 18.08352352000002
  id_number: F288
  mz: 140.0020028033652
  rtime: 18.08352352000002
- apex: 28.84210227199998
  id_number: F64
  mz: 80.13102947421419
  rtime: 28.84210227199998
- apex: 28.84210227199998
  id_number: F76
  mz: 81.13437337780164
  rtime: 28.84210227199998
- apex: 26.08911484699998
  id_number: F68
  mz: 118.0862993025024
  rtime: 26.08911484699998
- apex: 26.08911484699998
  id_number: F108
  mz: 119.08961112728196
  rtime: 26.08911484699998
- apex: 25.85871091099998
  id_number: F1558
  mz: 140.06826766837133
  rtime: 25.85871091099998
- apex: 25.85871091099998
  id_number: F425
  mz: 156.04224549839506
  rtime: 25.85871091099998
- apex: 24.97544769499998
  id_number: F89
  mz: 84.04441503764944
  rtime: 24.97544769499998
- apex: 24.753668031
  id_number: F100
  mz: 85.04779448501142
  rtime: 24.753668031
- apex: 24.53233395100002
  id_number: F118
  mz: 101.07095778759731
  rtime: 24.53233395100002
- apex: 19.95047867200002
  id_number: F91
  mz: 84.08079790924123
  rtime: 19.95047867200002
- apex: 19.717260096
  id_number: F106
  mz: 85.08416937663821
  rtime: 19.717260096
- apex: 18.3164856
  id_number: F93
  mz: 119.01896404409095
  rtime: 18.3164856
- apex: 18.3164856
  id_number: F1384
  mz: 120.02232234606265
  rtime: 18.3164856
- apex: 18.08352352000002
  id_number: F144
  mz: 137.02960004886768
  rtime: 18.08352352000002
- apex: 18.08352352000002
  id_number: F529
  mz: 160.0455450481639
  rtime: 18.08352352000002
- apex: 18.3164856
  id_number: F98
  mz: 84.9597238408692
  rtime: 18.3164856
- apex: 18.78239771200002
  id_number: F2086
  mz: 85.9631250554865
  rtime: 18.78239771200002
- apex: 18.54940211200002
  id_number: F211
  mz: 102.97032972136029
  rtime: 18.54940211200002
- apex: 25.85871091099998
  id_number: F105
  mz: 119.08334950964233
  rtime: 25.85871091099998
- apex: 26.54101436800002
  id_number: F132
  mz: 120.09057831298355
  rtime: 26.54101436800002
- apex: 128.00228785600018
  id_number: F107
  mz: 119.0855775080341
  rtime: 128.00228785600018
- apex: 128.00228785600018
  id_number: F131
  mz: 120.08894835659859
  rtime: 128.00228785600018
- apex: 100.746254079
  id_number: F158
  mz: 137.09620138213154
  rtime: 100.746254079
- apex: 26.08911484699998
  id_number: F108
  mz: 119.08961112728196
  rtime: 26.08911484699998
- apex: 25.638380079
  id_number: F133
  mz: 120.09306785834558
  rtime: 25.638380079
- apex: 18.08352352000002
  id_number: F112
  mz: 120.01976936665073
  rtime: 18.08352352000002
- apex: 18.08352352000002
  id_number: F1387
  mz: 121.02322741977895
  rtime: 18.08352352000002
- apex: 18.08352352000002
  id_number: F1827
  mz: 161.04625553564256
  rtime: 18.08352352000002
- apex: 31.119090847999978
  id_number: F117
  mz: 86.09644398442768
  rtime: 31.119090847999978
- apex: 31.119090847999978
  id_number: F141
  mz: 87.0998207825024
  rtime: 31.119090847999978
- apex: 31.338157936000016
  id_number: F124
  mz: 120.08082654454147
  rtime: 31.338157936000016
- apex: 30.898364223
  id_number: F336
  mz: 142.06265341394393
  rtime: 30.898364223
- apex: 34.064680975999984
  id_number: F2437
  mz: 131.07177920301422
  rtime: 34.064680975999984
- apex: 53.92800654499998
  id_number: F221
  mz: 138.09146723985327
  rtime: 53.92800654499998
- apex: 31.55782102399998
  id_number: F234
  mz: 103.0543063085384
  rtime: 31.55782102399998
- apex: 71.8805698720002
  id_number: F126
  mz: 120.08082654454147
  rtime: 71.8805698720002
- apex: 71.8805698720002
  id_number: F1388
  mz: 121.08427592783806
  rtime: 71.8805698720002
- apex: 53.92800654499998
  id_number: F221
  mz: 138.09146723985327
  rtime: 53.92800654499998
- apex: 71.4013481110002
  id_number: F259
  mz: 139.09532809691578
  rtime: 71.4013481110002
- apex: 31.55782102399998
  id_number: F234
  mz: 103.0543063085384
  rtime: 31.55782102399998
- apex: 31.119090847999978
  id_number: F145
  mz: 137.0458765017467
  rtime: 31.119090847999978
- apex: 30.898364223
  id_number: F1524
  mz: 138.04872126756456
  rtime: 30.898364223
- apex: 25.197446254999978
  id_number: F183
  mz: 102.05498151402173
  rtime: 25.197446254999978
- apex: 25.197446254999978
  id_number: F1742
  mz: 103.05835460273224
  rtime: 25.197446254999978
- apex: 24.753668031
  id_number: F1385
  mz: 120.06554371827701
  rtime: 24.753668031
- apex: 26.983168704
  id_number: F1386
  mz: 120.06554371827701
  rtime: 26.983168704
- apex: 25.85871091099998
  id_number: F99
  mz: 85.02844547329936
  rtime: 25.85871091099998
- apex: 28.84210227199998
  id_number: F186
  mz: 102.12773709826742
  rtime: 28.84210227199998
- apex: 28.84210227199998
  id_number: F2435
  mz: 103.13118327747692
  rtime: 28.84210227199998
- apex: 30.898364223
  id_number: F997
  mz: 187.0968413439703
  rtime: 30.898364223
- apex: 30.898364223
  id_number: F197
  mz: 123.04413410582902
  rtime: 30.898364223
- apex: 30.898364223
  id_number: F1389
  mz: 124.05251466498095
  rtime: 30.898364223
- apex: 27.21668900800002
  id_number: F313
  mz: 141.07861630245895
  rtime: 27.21668900800002
- apex: 31.119090847999978
  id_number: F199
  mz: 123.05532663679116
  rtime: 31.119090847999978
- apex: 31.119090847999978
  id_number: F238
  mz: 124.05870390512675
  rtime: 31.119090847999978
- apex: 29.07432457600002
  id_number: F228
  mz: 91.04942443417899
  rtime: 29.07432457600002
- apex: 29.308827312
  id_number: F1680
  mz: 92.05764024599722
  rtime: 29.308827312
- apex: 18.08352352000002
  id_number: F229
  mz: 124.0244134588823
  rtime: 18.08352352000002
- apex: 18.08352352000002
  id_number: F265
  mz: 125.02777883996947
  rtime: 18.08352352000002
- apex: 18.08352352000002
  id_number: F751
  mz: 165.05113099977336
  rtime: 18.08352352000002
- apex: 18.08352352000002
  id_number: F970
  mz: 170.02998784954718
  rtime: 18.08352352000002
- apex: 31.119090847999978
  id_number: F230
  mz: 124.03936460227729
  rtime: 31.119090847999978
- apex: 30.898364223
  id_number: F266
  mz: 125.04275390104426
  rtime: 30.898364223
- apex: 78.2867500150002
  id_number: F237
  mz: 103.07535230204579
  rtime: 78.2867500150002
- apex: 78.531311136
  id_number: F255
  mz: 104.07879352918692
  rtime: 78.531311136
- apex: 60.338708335999804
  id_number: F2
  mz: 67.05424389699805
  rtime: 60.338708335999804
- apex: 21.85602164800002
  id_number: F256
  mz: 104.10702581802764
  rtime: 21.85602164800002
- apex: 21.85602164800002
  id_number: F286
  mz: 105.11037792921447
  rtime: 21.85602164800002
- apex: 103.8661547530002
  id_number: F260
  mz: 139.09532809691578
  rtime: 103.8661547530002
- apex: 103.6241243839998
  id_number: F301
  mz: 140.10323184372544
  rtime: 103.6241243839998
- apex: 21.85602164800002
  id_number: F286
  mz: 105.11037792921447
  rtime: 21.85602164800002
- apex: 21.85602164800002
  id_number: F1781
  mz: 106.11368656385513
  rtime: 21.85602164800002
- apex: 30.898364223
  id_number: F314
  mz: 141.07861630245895
  rtime: 30.898364223
- apex: 31.99667331199998
  id_number: F2017
  mz: 163.06050898234048
  rtime: 31.99667331199998
- apex: 39.30795116800002
  id_number: F1454
  mz: 204.0874147395603
  rtime: 39.30795116800002
- apex: 18.08352352000002
  id_number: F317
  mz: 128.01933438163184
  rtime: 18.08352352000002
- apex: 18.3164856
  id_number: F342
  mz: 129.02275295141533
  rtime: 18.3164856
- apex: 18.08352352000002
  id_number: F432
  mz: 146.0299132812001
  rtime: 18.08352352000002
- apex: 18.08352352000002
  id_number: F328
  mz: 142.03499683778134
  rtime: 18.08352352000002
- apex: 18.08352352000002
  id_number: F354
  mz: 143.03843835864149
  rtime: 18.08352352000002
- apex: 18.08352352000002
  id_number: F529
  mz: 160.0455450481639
  rtime: 18.08352352000002
- apex: 18.3164856
  id_number: F750
  mz: 165.02454557111838
  rtime: 18.3164856
- apex: 67.729340319
  id_number: F335
  mz: 128.13106146002042
  rtime: 67.729340319
- apex: 67.729340319
  id_number: F369
  mz: 129.13440517029437
  rtime: 67.729340319
