# Supplementary material for: Common data models to streamline metabolomics processing and annotation, and implementation in a Python pipeline
Source: PLoS Comput Biol. 2024 Jun 6;20(6):e1011912. doi: 10.1371/journal.pcbi.1011912 (PMC11185459; doi:10.1371/journal.pcbi.1011912)
Supplement: S5 File — (ZIP) [file pcbi.1011912.s007.zip › metDataModel-master/metDataModel/__init__.py]

__author__ = """Shuzhao Li"""
__email__ = 'shuzhao.li@gmail.com'
__version__ = '0.6.1'
