# Supplementary material for: Common data models to streamline metabolomics processing and annotation, and implementation in a Python pipeline
Source: PLoS Comput Biol. 2024 Jun 6;20(6):e1011912. doi: 10.1371/journal.pcbi.1011912 (PMC11185459; doi:10.1371/journal.pcbi.1011912)
Supplement: S5 File — (ZIP) [file pcbi.1011912.s007.zip › metDataModel-master/metDataModel/data/README.md]

## For example data and applications, please refer to 

- for LC-MS Metabolomics data, https://github.com/shuzhao-li-lab/asari

- for genome scale metabolic models, https://github.com/shuzhao-li/JMS


## Other data formats

In web services, use JSON whenever possible.

There are multiple XML formats used in mass spec data (proteomics and metabolomics). Not used for intermediate steps unless justified.

There are active community discussions on updating the XML and/or HDF5 for mass spec data. 
