# Supplementary material for: Common data models to streamline metabolomics processing and annotation, and implementation in a Python pipeline
Source: PLoS Comput Biol. 2024 Jun 6;20(6):e1011912. doi: 10.1371/journal.pcbi.1011912 (PMC11185459; doi:10.1371/journal.pcbi.1011912)
Supplement: S5 File — (ZIP) [file pcbi.1011912.s007.zip › metDataModel-master/pyproject.toml]

[build-system]
requires = [
    "setuptools>=42",
    "wheel"
]
build-backend = "setuptools.build_meta"
