# Supplementary material for: Common data models to streamline metabolomics processing and annotation, and implementation in a Python pipeline
Source: PLoS Comput Biol. 2024 Jun 6;20(6):e1011912. doi: 10.1371/journal.pcbi.1011912 (PMC11185459; doi:10.1371/journal.pcbi.1011912)
Supplement: S5 File — (ZIP) [file pcbi.1011912.s007.zip › metDataModel-master/tox.ini]

[tox]
envlist = py35, py36, py37, py38, flake8

[travis]
python =
    3.8: py38
    3.7: py37
    3.6: py36
    3.5: py35

[testenv:flake8]
basepython = python
deps = flake8
commands = flake8 azimuth_metabolomics tests

[testenv]
setenv =
    PYTHONPATH = {toxinidir}

commands = python setup.py test
